# Supplementary material for: Dietary lipid content modifies wah-1/AIFM1-associated phenotypes via LRK-1 and DRP-1 expression in C. elegans
Source: Nat Commun. 2025 Dec 1;16:10817. doi: 10.1038/s41467-025-66900-8 (PMC12669733; doi:10.1038/s41467-025-66900-8)
Supplement: Supplementary file 3 — Supplementary data 1 [file 41467_2025_66900_MOESM3_ESM.xlsx]

## Sheet: information
Sheet 1:	Norm_Data_GMN
	Data show the following information of individual peaks analyzed in each replicate
	Peak_ID
	Compound_Name
	mz_mean	Mass of the compound
	Signal	intesity of signal form BW25113 (control), del_DGKA(Bw25113), HT115 and OP50
Sheet 2:	Log10signal
	Data show Log10(signal) of each replicate

## Sheet: Norm_Data_GMN
Peak_ID	Compound_Name	Adduct	mz_mean	BW25113_1	BW25113_2	BW25113_3	BW25113_4	del_dgkA_1	del_dgkA_2	del_dgkA_3	del_dgkA_4	HT115_1	HT115_2	HT115_3	HT115_4	OP50_1	OP50_2	OP50_3	OP50_4
LP_0004	NA	NA	100.311	NA	NA	NA	NA	359360	339218	348691	259313	NA	NA	NA	NA	NA	253707	NA	NA
LP_0006	NA	NA	100.423	NA	NA	NA	NA	300820	255003	303461	324707	NA	NA	NA	NA	NA	NA	NA	NA
LP_0009	NA	NA	100.535	NA	NA	NA	NA	239807	222600	210585	102650	NA	NA	NA	NA	NA	146954	NA	NA
LP_0018	NA	NA	101.756	NA	NA	NA	NA	354074	316297	354090	316848	NA	NA	NA	NA	NA	NA	NA	NA
LP_0020	NA	NA	101.87	NA	NA	NA	NA	60489	66001	65908	802502	NA	NA	NA	NA	NA	NA	NA	NA
LP_0021	NA	NA	101.98	NA	NA	NA	NA	153451	132767	155006	577621	NA	NA	NA	NA	NA	60231	NA	NA
LP_0022	NA	NA	102.092	1013218	1373100	972163	1082439	1425931	945621	1215177	973801	1283985	1063031	1059611	907946	836896	1333207	1020331	1155002
LP_0025	NA	NA	102.092	179570	NA	177776	495483	219138	NA	NA	NA	NA	NA	NA	NA	NA	NA	NA	NA
LP_0027	NA	NA	102.092	372675	307448	243665	442210	313337	464695	213574	352633	508030	444711	441607	375982	380136	NA	NA	409403
LP_0030	NA	NA	102.092	347475	NA	NA	288029	206035	NA	584326	NA	NA	NA	NA	NA	484580	810965	506118	262556
LP_0031	NA	NA	102.092	NA	328143	340001	278058	1079492	862121	1134201	1460084	573372	635422	NA	NA	399594	500192	NA	489294
LP_0039	NA	NA	102.092	NA	NA	NA	NA	1091411	989119	1224486	460501	NA	NA	311349	NA	NA	316351	NA	315854
LP_0049	NA	NA	102.092	NA	NA	NA	NA	380018	898000	NA	303821	NA	NA	NA	143565	NA	NA	NA	NA
LP_0050	NA	NA	102.092	NA	NA	NA	NA	NA	NA	388977	NA	NA	NA	231779	NA	261342	635990	256272	NA
LP_0051	NA	NA	102.187	324194	320215	282674	293445	NA	NA	NA	NA	170509	148363	158990	148511	517234	468943	417671	444411
LP_0058	NA	NA	103.076	239903	200405	206112	159560	256281	197262	312843	226914	246352	240491	214877	318888	306189	351788	221488	271229
LP_0060	NA	NA	103.076	NA	NA	NA	NA	295730	210334	173016	NA	NA	NA	NA	NA	NA	NA	NA	NA
LP_0072	NA	NA	103.112	484580	489582	447531	343695	423090	368958	487442	438524	869392	459226	431637	345594	416055	455978	509384	438663
LP_0074	NA	NA	103.112	NA	NA	NA	NA	393776	384727	443716	NA	NA	NA	NA	NA	NA	NA	NA	NA
LP_0075	NA	NA	103.112	232771	203318	196385	167678	194769	124656	170060	NA	206656	292672	201793	198073	152029	137855	150150	210470
LP_0077	NA	NA	103.112	286008	192292	196317	211640	NA	NA	196682	205537	NA	220004	186862	NA	NA	NA	150906	NA
LP_0079	NA	NA	103.112	199782	169618	173936	164860	230283	185906	243054	212071	NA	125743	145739	NA	NA	NA	NA	NA
LP_0080	NA	NA	103.112	175604	NA	168870	NA	291929	218156	281370	NA	NA	NA	NA	NA	NA	NA	178786	NA
LP_0082	NA	NA	103.112	158530	201896	199526	313328	NA	NA	NA	NA	186829	190775	180886	156445	177902	NA	NA	204571
LP_0094	NA	NA	103.112	109802	NA	83171	NA	156477	164083	175177	NA	NA	NA	NA	NA	336037	NA	98783	NA
LP_0097	2-Amino-3-methyl-1-butanol	[M+H]+	104.108	3191582	2809175	3293402	2860481	2228254	1607001	1655106	2679863	2288462	1916255	2728654	1527934	1326994	306297	873239	728262
LP_0136	NA	NA	111.092	NA	650279	NA	692251	635344	401627	NA	514793	566978	608010	639471	NA	342835	607869	NA	NA
LP_0137	NA	NA	111.092	514378	335485	445478	NA	NA	317461	NA	NA	585540	389464	557148	NA	408405	NA	NA	NA
LP_0138	NA	NA	111.092	NA	NA	NA	NA	1001195	265785	412197	NA	NA	370804	NA	NA	NA	NA	NA	NA
LP_0139	NA	NA	111.092	NA	NA	NA	NA	296753	NA	371274	265042	NA	NA	NA	NA	NA	NA	NA	NA
LP_0141	Cytosine	[M+H]+	112.051	87735	99803	54534	57712	92192	148297	108759	177734	NA	NA	NA	NA	74308	NA	NA	NA
LP_0143	NA	NA	113.06	355993	351877	304673	289832	NA	NA	350326	NA	293593	303810	278868	257667	NA	337288	NA	NA
LP_0144	NA	NA	113.06	NA	NA	NA	214311	NA	994630	138049	NA	NA	505997	867488	NA	330950	NA	407898	471616
LP_0152	Creatinine	[M+H]+	114.067	60812	66344	92851	NA	64393	156870	122347	8359982	NA	56859	51008	70277	47441	NA	NA	NA
LP_0153	NA	NA	114.091	NA	NA	NA	NA	310917	202557	334820	NA	NA	167544	NA	NA	NA	NA	NA	NA
LP_0154	NA	NA	114.091	79458	NA	158398	592510	NA	NA	NA	NA	NA	NA	NA	194987	NA	NA	NA	NA
LP_0156	NA	NA	114.091	NA	NA	NA	NA	248795	95764	264154	NA	NA	284783	NA	NA	NA	NA	NA	NA
LP_0157	NA	NA	114.091	298830	187539	232203	350284	415577	200369	NA	NA	295163	NA	216495	NA	209962	148059	NA	NA
LP_0161	NA	NA	115.123	159225	253528	169668	NA	NA	NA	NA	NA	292029	184241	203726	NA	181535	189186	NA	NA
LP_0164	NA	NA	115.124	NA	NA	NA	NA	209045	155226	228879	NA	NA	NA	NA	NA	NA	NA	NA	230346
LP_0167	NA	NA	118.065	722827	627763	696567	NA	411195	406421	398721	NA	625141	632078	409590	NA	675823	806573	659277	722102
LP_0169	NA	NA	118.065	745813	779546	335817	NA	NA	NA	324192	970358	335756	688675	220739	NA	354247	332046	NA	NA
LP_0170	NA	NA	118.065	174214	216273	NA	300666	209429	148039	342876	243855	207240	337880	1165837	281425	313595	122651	NA	NA
LP_0171	NA	NA	118.065	386817	421091	NA	NA	470544	NA	423958	NA	295374	699897	274054	NA	NA	234163	158883	253662
LP_0172	NA	NA	118.065	NA	NA	NA	NA	414096	NA	266435	251903	NA	NA	NA	NA	77451	NA	NA	NA
LP_0173	NA	NA	118.065	181474	232481	205169	196083	190317	129304	192052	215000	262328	NA	197333	172058	179821	203256	159987	118211
LP_0175	NA	NA	118.066	1393970	1400864	1397522	2290620	1263916	1599069	1880955	2232850	1031722	1321821	1156292	1432322	1165789	1174076	1162094	898982
LP_0178	NA	NA	118.081	NA	52817	NA	NA	NA	NA	NA	486707	NA	298131	288039	214491	NA	NA	NA	NA
LP_0179	NA	NA	118.083	120572	166913	193013	112326	350184	487741	427684	1311738	1000668	685663	646443	592341	NA	61441	NA	NA
LP_0180	5-Aminopentanoic acid | Betaine | L-Valine	[M+H]+	118.087	21437475	21071511	30949956	19336438	71904222	89432442	82331334	208294689	151125017	124964359	135211554	109658886	18436857	10721093	7908742	13636923
LP_0181	NA	NA	118.091	122814	156912	246515	NA	383531	445516	484064	1433338	882955	695442	777128	573162	139560	NA	NA	NA
LP_0182	NA	NA	118.092	NA	NA	NA	NA	NA	NA	NA	404115	240231	288937	257392	244181	NA	NA	NA	NA
LP_0183	NA	NA	118.099	NA	NA	152173	NA	263766	283539	NA	979498	NA	272104	1232323	625020	NA	NA	NA	NA
LP_0184	NA	NA	118.102	NA	NA	NA	NA	166277	NA	1655640	NA	NA	365489	423999	367361	NA	NA	NA	NA
LP_0185	NA	NA	118.105	NA	NA	NA	NA	215746	126595	175811	495796	411911	380810	2278912	273565	NA	NA	NA	NA
LP_0191	NA	NA	119.086	441641	489063	432521	486257	199343	268819	215703	344047	192456	290026	302642	186849	335648	324206	221889	199720
LP_0193	NA	NA	119.107	168533	162447	160351	244096	163040	106728	197757	118773	174629	151876	142441	167574	287780	190219	191347	175969
LP_0200	NA	NA	120.081	74973	71467	NA	85336	175850	277186	NA	979187	101545	176313	160424	NA	127959	NA	91876	101053
LP_0203	NA	NA	121.102	295256	313245	330810	284221	124419	163686	218975	163652	168095	153923	203761	186159	239764	206274	150220	150566
LP_0204	NA	NA	121.122	825377	586208	752243	633997	651282	428860	384832	538954	792736	811303	578737	1412650	517153	694218	681974	NA
LP_0205	NA	NA	121.122	384824	1857946	682148	402633	705512	1234396	1200051	580512	671517	987844	643192	761177	625064	942496	573704	NA
LP_0206	NA	NA	121.122	1523937	3542128	1510135	1074063	1483989	1093242	1369071	1317253	1733029	1715326	1161470	1322205	1303420	1518037	1737574	1902582
LP_0208	NA	NA	121.122	NA	NA	296073	NA	566599	497080	469968	NA	NA	NA	NA	NA	NA	NA	NA	NA
LP_0209	NA	NA	121.122	NA	NA	NA	237752	NA	1073764	977342	1056031	NA	NA	NA	NA	NA	NA	NA	NA
LP_0210	NA	NA	121.122	NA	NA	NA	NA	NA	773073	806552	838956	NA	NA	NA	NA	NA	NA	NA	NA
LP_0212	NA	NA	121.122	NA	319127	NA	NA	623918	604029	1055325	964476	NA	NA	NA	NA	NA	NA	NA	NA
LP_0213	NA	NA	121.122	NA	NA	365511	304015	NA	NA	NA	NA	NA	NA	NA	NA	NA	839555	691024	626966
LP_0218	NA	NA	121.123	NA	1076415	251316	624661	413563	618004	NA	NA	541267	NA	NA	408421	NA	NA	NA	777117
LP_0220	NA	NA	121.123	NA	235770	NA	212097	439339	171547	NA	NA	1275426	215544	268063	NA	202581	NA	NA	NA
LP_0223	Nicotinamide	[M+H]+	123.056	300703	205150	310429	259033	269049	227238	214492	203778	132315	128350	198625	184818	265194	655752	127771	156921
LP_0224	NA	NA	125.107	369642	NA	219413	254557	364576	207257	288349	203667	284266	NA	219468	205136	NA	NA	237735	NA
LP_0225	NA	NA	125.107	330992	159092	182095	NA	193971	135148	NA	NA	336445	198863	256772	355551	234077	169555	NA	NA
LP_0228	NA	NA	127.887	NA	NA	NA	NA	541739	479871	508285	325295	NA	NA	NA	NA	NA	NA	NA	NA
LP_0229	NA	NA	127.89	NA	NA	NA	NA	1577904	1412297	1529177	1086778	NA	NA	NA	NA	NA	NA	NA	NA
LP_0231	NA	NA	128.002	NA	NA	NA	NA	1269885	1104660	1202665	850409	NA	NA	NA	NA	NA	NA	NA	NA
LP_0240	NA	NA	128.441	NA	NA	NA	NA	377922	351711	366699	354951	NA	NA	NA	NA	NA	NA	NA	NA
LP_0241	NA	NA	128.552	NA	NA	NA	NA	293641	255993	284475	275268	NA	NA	NA	NA	NA	NA	NA	NA
LP_0252	Cycloleucine | (S)-Piperidine-2-carboxylic acid	[M+H]+	130.086	NA	NA	57431	160943	51742	75596	58795	248260	NA	NA	53815	56096	NA	270627	NA	NA
LP_0255	NA	NA	130.159	6233048	5612069	3603836	3006145	6352285	4308474	4904872	5912524	4110131	5310063	9923892	5389345	8017794	6743362	5179652	4731252
LP_0258	NA	NA	131.002	NA	NA	NA	NA	643136	555998	542589	444331	NA	NA	NA	NA	NA	NA	NA	NA
LP_0259	NA	NA	131.005	NA	NA	NA	NA	2000150	1778948	1657437	1376501	NA	NA	NA	NA	NA	NA	NA	NA
LP_0262	NA	NA	131.113	NA	NA	NA	NA	531403	447926	440448	374953	NA	NA	NA	NA	NA	NA	NA	NA
LP_0263	NA	NA	131.116	NA	NA	NA	NA	1619547	1457360	1358432	1101764	NA	NA	NA	NA	NA	NA	NA	NA
LP_0264	N-Acetylputrescine	[M+H]+	131.118	470018	393352	541729	592053	2360897	3044596	2038112	946300	294556	333547	268301	613976	704137	227713	1131409	466031
LP_0269	NA	NA	131.555	NA	NA	NA	NA	312909	307070	283418	287813	NA	NA	NA	NA	NA	NA	NA	NA
LP_0274	L-Isoleucine | L-Leucine | Norleucine | 6-Aminohexanoic acid	[M+H]+	132.102	227384	174011	273305	270506	815327	1313181	808938	9841809	293508	421604	363984	562760	148038	129715	333107	383505
LP_0281	NA	NA	133.671	NA	NA	NA	NA	403996	356850	323591	246270	NA	NA	NA	NA	NA	NA	NA	NA
LP_0289	NA	NA	134.231	NA	NA	NA	NA	218709	238732	200506	177995	NA	NA	NA	NA	NA	NA	NA	NA
LP_0296	NA	NA	135.117	1941072	2171907	1611922	2114814	981131	818063	894331	1320838	1002338	795316	1008455	1027596	1312198	1169901	848385	843177
LP_0297	NA	NA	136.022	246467	843491	207328	NA	NA	NA	NA	221946	176679	NA	NA	155954	640503	NA	NA	NA
LP_0298	NA	NA	136.062	5765522	3903835	7606955	5284965	8586616	10262063	7102172	8562455	1994021	2269970	3233718	2613450	4831713	2151786	2697167	2275103
LP_0301	NA	NA	136.94	1550176	1019613	1289168	1906941	5378418	7483299	5836843	1154940	324187	295323	378132	317697	779396	NA	692778	121756
LP_0302	Hypoxanthine	[M+H]+	137.046	1935280	2423272	874624	1083698	11958371	15537864	9317554	3783919	3249699	6944643	4428297	13003936	11602803	3303650	4665122	6936482
LP_0304	NA	NA	137.108	195731	NA	NA	NA	290988	162361	NA	160042	175403	NA	NA	174665	170104	NA	NA	NA
LP_0319	NA	NA	139.123	NA	2356696	NA	NA	2692070	2612969	2546974	NA	2375484	1977329	26567281	NA	1959705	3089802	NA	NA
LP_0321	NA	NA	139.123	1413472	1566678	NA	2117578	1171239	1033045	NA	NA	1606251	1461190	NA	1057134	1987258	NA	NA	NA
LP_0323	NA	NA	139.123	NA	NA	NA	NA	1474861	1256669	1270441	NA	NA	NA	NA	NA	NA	NA	NA	NA
LP_0324	NA	NA	139.124	922799	8582727	1626774	1443656	1954749	2739742	1683523	1725044	841043	1090299	1401568	NA	999678	NA	NA	NA
LP_0325	NA	NA	139.124	585365	1266619	871165	843509	1184108	1187308	1234760	1096206	NA	NA	1155406	NA	NA	NA	NA	NA
LP_0326	NA	NA	139.124	1358316	NA	NA	NA	756635	NA	2376416	716140	1004506	NA	NA	NA	NA	NA	NA	NA
LP_0355	NA	NA	144.982	NA	NA	NA	NA	466044	374903	561295	482455	NA	NA	NA	NA	NA	NA	NA	NA
LP_0356	NA	NA	144.982	NA	NA	NA	NA	475956	472148	537169	505728	NA	NA	NA	NA	NA	NA	NA	NA
LP_0357	NA	NA	144.982	572264	485964	393191	479094	410360	477860	429635	475586	441391	447562	501963	455818	324597	NA	NA	NA
LP_0359	NA	NA	144.982	268616	358487	388461	NA	221314	NA	792734	NA	330673	286402	326904	NA	NA	NA	NA	NA
LP_0360	NA	NA	144.983	277070	211375	245004	198403	NA	266055	NA	NA	NA	296405	226749	244445	NA	NA	385245	366961
LP_0361	NA	NA	144.983	267878	280502	276073	NA	NA	246543	NA	NA	NA	NA	188418	NA	210727	265090	344479	NA
LP_0362	NA	NA	144.983	NA	NA	240024	NA	371538	334958	278592	327678	NA	NA	NA	NA	NA	NA	NA	273203
LP_0364	N-(3-Aminopropyl)morpholine	[M+H]+	145.134	186358	80752	181664	279314	721068	840066	770376	2064379	NA	69725	NA	100771	239013	70320	310286	130321
LP_0368	NA	NA	146.98	NA	NA	NA	NA	275957	193247	197049	237944	NA	NA	NA	NA	NA	NA	NA	NA
LP_0370	NA	NA	146.98	242008	235469	199847	191433	250087	180057	217324	198123	198348	205190	216067	180928	195254	NA	151218	179876
LP_0382	NA	NA	149.06	7796788	7730610	8079177	13131511	6973730	8865323	10321172	12939167	5986912	7115739	6382632	8168491	6375636	6733748	6763767	6787794
LP_0386	NA	NA	149.133	372826	429063	330286	476956	319917	236468	220784	291877	287466	267665	305401	274894	280602	323108	290915	212067
LP_0390	NA	NA	150.058	NA	NA	NA	NA	NA	NA	NA	220143	NA	59359	65141	83111	NA	NA	NA	NA
LP_0391	NA	NA	150.128	624137	546846	515894	388474	852845	575525	579033	956892	436437	699263	662202	615414	358895	612368	591382	453284
LP_0394	NA	NA	151.097	224358	221734	250316	271910	223113	153274	195033	328575	210052	190468	238966	218904	144125	235059	196143	388715
LP_0398	NA	NA	152.057	462462	381607	361079	320368	2677002	3841539	2824848	967679	479693	650159	554525	1047956	179204	100456	129268	122958
LP_0408	NA	NA	153.128	198087	162116	232680	233918	158537	118439	161939	189081	135030	129363	149132	129409	136595	151513	139031	150756
LP_0411	NA	NA	153.334	NA	NA	NA	NA	644372	572799	506308	617380	NA	NA	NA	NA	NA	NA	NA	NA
LP_0413	NA	NA	153.445	NA	NA	NA	NA	525968	483079	574542	522260	NA	NA	NA	NA	NA	NA	NA	NA
LP_0414	NA	NA	153.557	NA	NA	NA	NA	235681	206239	244141	220522	NA	NA	NA	NA	NA	NA	NA	NA
LP_0423	NA	NA	155.154	374275	407430	278243	292892	490196	431070	459060	364840	248436	407854	231666	217100	260938	142953	225204	312876
LP_0431	NA	NA	156.445	NA	NA	NA	228323	171896	138482	NA	NA	502997	421650	407099	396490	226135	208163	NA	306001
LP_0433	NA	NA	156.556	NA	NA	NA	NA	NA	NA	NA	NA	439620	375667	341434	360016	172473	188730	NA	NA
LP_0440	NA	NA	158.04	124209	101252	153751	95034	796261	1164613	958713	1362990	291574	299800	379207	316847	76493	NA	NA	NA
LP_0448	NA	NA	159.115	NA	NA	NA	NA	210282	213569	301882	266292	NA	NA	NA	NA	NA	NA	NA	NA
LP_0449	NA	NA	159.227	NA	NA	NA	NA	181255	177558	240232	204269	NA	NA	NA	NA	NA	NA	NA	NA
LP_0458	NA	NA	162.009	213243	244838	209383	211640	155398	175872	133088	141582	299371	198881	220247	169362	210684	179811	167765	191791
LP_0460	NA	NA	162.009	234202	313224	181164	225677	180961	79810	159291	204939	158043	168364	182682	169653	209259	203471	134253	188702
LP_0469	NA	NA	162.009	196054	296017	276680	239873	320176	278727	250716	287687	190006	183608	NA	151481	NA	186823	NA	NA
LP_0470	NA	NA	162.009	176332	202103	NA	NA	237666	247305	337357	294826	NA	NA	NA	NA	117913	156699	NA	NA
LP_0471	NA	NA	162.009	187504	483865	184982	134899	210449	161464	234081	205607	167960	177403	166537	230822	184966	188691	175592	206895
LP_0473	L-Carnitine	[M+H]+	162.113	68178	61510	94575	99745	78869	113614	108689	1431165	111554	89497	88431	153519	NA	NA	NA	NA
LP_0474	NA	NA	162.113	NA	NA	NA	NA	390605	381064	398751	244222	NA	NA	NA	NA	NA	NA	NA	NA
LP_0480	NA	NA	163.076	918586	681144	755930	1333601	797161	740392	873531	1249470	655028	766578	727807	840257	653878	745787	729537	722878
LP_0483	NA	NA	163.148	149325	112219	168356	155846	65884	46708	92572	NA	NA	NA	63460	74529	358919	173875	173164	166833
LP_0512	NA	NA	164.921	149865	151192	125680	129691	55099	44449	NA	93400	241839	220857	232388	209324	230662	236288	203146	271556
LP_0515	NA	NA	164.921	283083	324655	246676	229352	232809	183584	198392	189703	267242	266609	269730	256295	278226	269150	226684	328053
LP_0516	NA	NA	164.921	294804	315649	276733	273377	365080	316027	378411	185393	273214	257610	281379	250870	204246	188851	224027	269391
LP_0518	NA	NA	164.921	326664	368421	346818	297675	186770	185059	230223	227809	402422	392403	380225	359705	183446	163536	169761	192306
LP_0521	NA	NA	164.921	331357	406937	366627	325138	398581	326656	388260	396855	188820	179190	144701	179936	NA	NA	NA	NA
LP_0522	NA	NA	164.921	262608	241895	274518	218603	132445	NA	NA	160195	166385	168788	151815	174309	NA	NA	NA	NA
LP_0523	NA	NA	164.921	236641	246676	261696	228866	277372	256525	277582	279704	273978	227431	212923	216725	213664	214327	206481	303274
LP_0524	NA	NA	164.921	NA	NA	NA	NA	360261	290894	322399	310130	NA	NA	NA	NA	NA	NA	NA	NA
LP_0528	NA	NA	165.138	582756	NA	413773	625275	566142	547299	596035	331198	603785	225293	390685	464784	306805	1161924	441624	NA
LP_0530	NA	NA	165.138	473897	509188	NA	394177	NA	NA	NA	397815	343307	478830	422534	488472	312822	706331	394583	510342
LP_0531	NA	NA	165.138	NA	NA	NA	NA	499027	222753	224145	221878	NA	NA	NA	NA	NA	NA	NA	NA
LP_0532	NA	NA	165.138	350726	236118	221746	NA	NA	202072	NA	NA	522278	361040	313133	410785	322005	NA	NA	NA
LP_0533	NA	NA	165.138	NA	NA	NA	NA	263368	337086	NA	341865	NA	NA	NA	NA	NA	NA	NA	NA
LP_0540	NA	NA	166.086	175143	170444	180418	178054	456549	696396	533081	2859979	282900	365889	448329	567588	258054	106393	218005	240167
LP_0542	NA	NA	167.154	3768576	3457024	2770130	4038962	3098627	2704726	2672923	2761111	7376162	3166715	3117146	1855772	2163422	3043472	2397728	2739073
LP_0543	NA	NA	167.154	NA	NA	NA	NA	NA	588533	1202075	1433271	NA	NA	NA	NA	NA	695982	NA	NA
LP_0544	NA	NA	167.154	NA	NA	NA	NA	NA	1253448	1648598	NA	1651921	2677301	2452340	3399155	NA	NA	NA	NA
LP_0546	NA	NA	167.154	NA	NA	NA	NA	577223	583663	828570	618139	NA	NA	NA	NA	NA	NA	NA	NA
LP_0547	NA	NA	167.154	NA	1503307	NA	NA	NA	1661385	NA	NA	2835301	2197500	2656534	NA	2592108	NA	NA	NA
LP_0555	NA	NA	167.155	NA	NA	NA	NA	NA	NA	NA	NA	NA	2284541	1423038	1039029	706629	NA	NA	NA
LP_0559	NA	NA	169.076	1144739	1724625	1366921	1046044	1419483	1381725	1399162	1063700	351079	373081	459537	367408	652504	553987	805862	671813
LP_0563	NA	NA	170.129	245481	197931	NA	265776	232765	NA	235169	NA	136733	NA	173245	179328	225699	198904	NA	247319
LP_0566	NA	NA	170.129	187525	203950	442476	303795	190416	211049	191299	NA	169800	225315	224817	246064	179612	342703	204298	215424
LP_0569	NA	NA	170.129	139912	302975	161251	NA	202496	232463	168824	NA	NA	88850	NA	NA	NA	NA	NA	NA
LP_0575	NA	NA	171.137	NA	NA	506762	867440	606315	NA	NA	NA	NA	NA	392948	334016	NA	441422	1197700	559248
LP_0576	NA	NA	171.138	387720	NA	277625	230319	NA	NA	NA	NA	NA	NA	NA	680051	NA	NA	NA	NA
LP_0577	NA	NA	171.138	NA	NA	NA	225485	NA	NA	NA	207519	NA	NA	NA	NA	NA	193038	189145	257915
LP_0578	NA	NA	171.138	400198	271403	218894	365774	NA	233683	NA	NA	342923	NA	246903	239738	274523	NA	268249	341895
LP_0579	NA	NA	171.138	1517404	1308331	1138170	1700712	1017003	1680097	1195384	2034181	885175	1376571	1118767	1110719	1191628	903873	1501380	1174222
LP_0580	NA	NA	171.138	12718331	12450915	12839384	12822721	7897027	10501910	8757919	13250431	6697661	6873165	9417463	8085116	7747617	9435390	9040508	7774530
LP_0582	NA	NA	171.149	287833	287971	313938	423293	258088	264550	262737	530031	180634	195063	182716	193958	203968	792546	163735	212910
LP_0586	NA	NA	172.116	207973	261186	NA	239355	226286	172377	187677	NA	NA	156328	908120	168292	844277	339869	933399	326673
LP_0587	NA	NA	172.116	52805	146631	NA	333659	NA	51022	62793	NA	NA	80677	938308	57311	498275	487769	1144790	592317
LP_0596	NA	NA	174.039	NA	NA	NA	NA	295794	399157	306734	NA	NA	NA	NA	66721	NA	NA	NA	NA
LP_0606	NA	NA	176.14	3855792	3788267	5187954	3218315	10040729	11295266	11254518	17015903	14657764	14605548	13867584	12727887	3219455	1862904	1352562	2300405
LP_0610	NA	NA	177	NA	NA	NA	NA	230453	266071	118533	NA	NA	NA	NA	117533	129897	NA	NA	NA
LP_0616	NA	NA	178.134	425968	699727	724299	788389	635489	840994	720054	234454	430112	829425	811157	356201	3111775	1009884	1892429	799442
LP_0618	NA	NA	179.035	627489	667290	585681	494792	575973	263675	505691	483586	368088	NA	315820	452881	NA	NA	306459	NA
LP_0619	NA	NA	179.035	1013991	1102803	1053383	1003926	668846	450490	666260	741792	910507	927139	823417	980355	867930	853567	710183	993973
LP_0620	NA	NA	179.035	NA	NA	NA	NA	238679	305584	248438	465682	NA	501040	NA	NA	644094	483061	414985	619594
LP_0623	NA	NA	179.036	365951	384185	NA	298478	559203	453591	498116	432275	279215	NA	NA	NA	433677	473450	466728	322059
LP_0624	NA	NA	179.036	1328129	1371013	1129958	1007312	887399	832947	545497	567858	1228056	686949	1110345	706650	1396546	917884	1132705	992878
LP_0625	NA	NA	179.036	296937	291419	264448	302580	630876	556926	556921	495910	NA	NA	NA	NA	NA	NA	228501	NA
LP_0626	NA	NA	179.036	1424820	1720033	1620151	1425858	750119	563930	903748	654311	1724454	1371081	1482412	1249136	646932	555620	519110	551888
LP_0627	NA	NA	179.036	900911	946803	1012696	787669	NA	NA	NA	423079	1173437	796425	776665	758237	784445	665150	695879	750655
LP_0630	NA	NA	179.036	527519	703501	484120	291244	674853	552590	665481	890106	360529	404789	482081	444506	759353	780276	571497	708307
LP_0631	NA	NA	179.036	888496	1034467	811234	787319	732115	837281	784332	891391	852834	931434	905572	966925	812642	925977	932995	1270960
LP_0633	NA	NA	179.036	470813	NA	NA	NA	725439	NA	600901	509422	NA	324718	1054624	NA	524011	659299	375611	525273
LP_0634	NA	NA	179.036	934608	1295432	1061469	1146476	1329153	822714	1236350	1199903	476915	469083	434838	407758	NA	NA	NA	NA
LP_0635	NA	NA	179.036	348558	469239	NA	NA	899238	829519	1085288	1183096	383072	176247	NA	NA	307831	452747	287483	616574
LP_0636	NA	NA	179.036	NA	NA	NA	NA	417812	464087	564107	441231	NA	NA	NA	NA	NA	NA	NA	NA
LP_0638	NA	NA	179.036	NA	NA	822324	NA	518197	521839	457877	NA	NA	467065	NA	NA	NA	NA	NA	NA
LP_0639	NA	NA	179.036	762825	1919258	606414	536219	872279	732852	804235	605620	738157	396190	571024	594687	670238	726304	573402	976690
LP_0640	NA	NA	179.036	NA	NA	NA	NA	684824	659822	686387	558608	NA	870273	NA	NA	NA	NA	NA	NA
LP_0641	NA	NA	179.036	NA	NA	NA	NA	724367	403757	450188	650879	436599	383557	NA	NA	279122	628630	NA	NA
LP_0669	NA	NA	181.028	979421	NA	NA	951005	1205262	882718	NA	NA	NA	NA	NA	NA	NA	1198245	808257	1093513
LP_0672	NA	NA	181.029	1357919	1512351	1410741	949815	4179993	616905	545105	581772	1535845	1163994	1072217	980266	447794	NA	NA	519687
LP_0675	NA	NA	181.029	NA	NA	NA	NA	215592	212106	288567	NA	NA	NA	NA	NA	NA	NA	NA	NA
LP_0676	NA	NA	181.029	NA	233653	131890	179233	NA	376421	209724	NA	NA	NA	NA	NA	NA	NA	NA	405849
LP_0677	NA	NA	181.029	783972	782380	544043	539412	531382	599834	753938	555005	NA	893398	NA	NA	548784	1921861	494718	750938
LP_0679	NA	NA	181.03	763638	1207804	1116402	668492	1030986	884511	1090530	629796	NA	1047552	1309654	NA	NA	NA	NA	NA
LP_0680	NA	NA	181.03	NA	NA	NA	436883	382624	417267	152397	NA	304066	NA	NA	NA	NA	351332	NA	233407
LP_0681	NA	NA	181.03	NA	920773	NA	NA	NA	NA	NA	NA	224759	NA	146233	337800	NA	NA	399642	NA
LP_0682	NA	NA	181.031	298901	821692	541782	NA	460046	323535	410413	286624	205667	296010	756869	381067	561653	382343	394358	1055386
LP_0683	NA	NA	181.033	336482	537218	527038	533324	NA	458103	460672	488444	NA	NA	NA	NA	NA	NA	NA	NA
LP_0685	NA	NA	181.033	435815	474091	396476	430509	262395	NA	274742	326681	368639	269977	270052	394278	371607	219775	260235	297015
LP_0688	NA	NA	181.033	397218	470933	458875	379363	NA	NA	NA	191157	464693	347401	291283	317745	369367	335935	339268	394577
LP_0689	NA	NA	181.033	571083	621340	519775	483615	388015	374721	260105	289634	519519	383950	447754	422951	636786	382784	511773	467143
LP_0690	NA	NA	181.033	NA	NA	162336	141851	236524	201537	213453	174461	NA	NA	NA	NA	188940	176264	NA	NA
LP_0691	NA	NA	181.033	503110	574579	503333	457354	265504	NA	NA	297969	426777	322099	476120	405250	489144	350861	475155	547182
LP_0692	NA	NA	181.033	252532	NA	NA	240987	254014	173644	260940	178794	192059	NA	NA	NA	NA	245999	NA	133099
LP_0693	NA	NA	181.033	NA	266485	NA	NA	448333	302741	456541	405907	NA	NA	NA	NA	NA	NA	NA	NA
LP_0695	NA	NA	181.033	NA	138908	NA	161848	264247	278236	245436	198371	NA	NA	NA	NA	NA	NA	NA	NA
LP_0696	NA	NA	181.033	NA	645086	NA	NA	119531	NA	NA	148041	205366	271755	500832	301446	NA	NA	165360	225939
LP_0697	NA	NA	181.033	NA	NA	NA	NA	165178	145929	148217	224719	NA	NA	NA	NA	283685	NA	NA	311582
LP_0698	NA	NA	181.033	358206	421715	317624	380610	319376	417401	337005	380211	380928	414276	346271	394408	321875	429786	384757	583606
LP_0699	NA	NA	181.033	NA	NA	NA	375074	NA	NA	393324	291965	506988	307487	359005	278549	611195	NA	NA	NA
LP_0701	NA	NA	181.033	NA	595145	287677	277818	633972	NA	NA	NA	NA	NA	184373	NA	788362	397245	366455	NA
LP_0702	NA	NA	181.033	NA	NA	NA	NA	308590	325242	468854	226627	NA	NA	NA	NA	NA	NA	NA	NA
LP_0703	NA	NA	181.033	NA	NA	NA	210883	NA	428372	NA	NA	NA	NA	228184	NA	615158	NA	237312	489955
LP_0704	NA	NA	181.033	282603	261935	263057	182182	277658	157845	295523	314683	183155	NA	NA	NA	NA	165292	NA	NA
LP_0715	NA	NA	182.057	248044	272530	286238	342802	167536	154998	136220	107871	186992	135474	185935	147902	328835	255255	370880	333627
LP_0716	3-Amino-3-(4-hydroxyphenyl)propanoic acid | L-Tyrosine	[M+H]+	182.081	57207	59100	58964	57882	244597	319912	309305	315371	103480	184882	163069	287064	72175	NA	59603	59779
LP_0717	NA	NA	182.104	63974	125987	NA	50904	523183	680684	416331	101109	143140	326982	155386	501773	641863	111740	229440	352050
LP_0721	NA	NA	182.165	NA	172804	199137	124845	NA	NA	NA	NA	NA	141691	182063	557140	NA	NA	NA	NA
LP_0722	NA	NA	182.19	1419291	1655892	1219465	1083490	1209999	909274	1213499	483890	892676	751726	799835	741239	931770	469608	848183	859263
LP_0726	NA	NA	183.092	1232784	1877510	1319528	1107348	3863913	3673291	4096002	2903121	406696	438558	559378	509268	1452766	1304881	1904184	1436977
LP_0727	NA	NA	183.148	270670	266630	NA	NA	436026	308401	455942	280208	412688	263454	487735	282282	237644	380557	341419	198869
LP_0728	NA	NA	183.149	NA	NA	NA	NA	217225	1957798	379726	292218	NA	NA	NA	NA	NA	NA	NA	NA
LP_0729	NA	NA	183.149	396857	240377	220551	NA	NA	1007817	NA	NA	540007	449252	447241	NA	434262	NA	NA	NA
LP_0730	NA	NA	183.149	NA	366969	405938	349822	NA	NA	NA	NA	NA	428257	619384	NA	NA	NA	NA	NA
LP_0755	NA	NA	186.222	187629	182014	184562	151996	189988	202367	194629	222410	183965	181190	244644	172604	147724	174185	164048	219912
LP_0774	NA	NA	188.947	133722	120458	NA	NA	290811	604581	225853	NA	NA	NA	NA	NA	60342	NA	NA	NA
LP_0775	NA	NA	189.053	1782821	1277415	2077226	2011892	1185863	2177867	1344333	997115	550674	464866	769977	560064	1301966	157309	1338387	668353
LP_0776	NA	NA	190.013	NA	NA	NA	NA	273211	301869	248737	NA	NA	NA	NA	NA	NA	NA	NA	NA
LP_0777	NA	NA	190.126	606850	684062	446861	1624042	502260	762352	1026345	271157	576810	1294023	2088246	1688905	1551671	1285550	1186729	940241
LP_0792	NA	NA	191.18	3354389	4176385	3541093	2692994	2253577	1958442	1776955	2103870	2061839	1478975	2133957	1959755	2336125	2049078	1584504	1741151
LP_0802	NA	NA	193.169	NA	NA	NA	NA	NA	NA	NA	NA	264082	188189	292711	NA	189811	NA	NA	NA
LP_0822	NA	NA	196.869	183686	218135	196765	202065	210312	145962	242650	198455	203593	169161	188876	136200	160511	77914	215659	175613
LP_0823	NA	NA	196.953	253733	231970	271908	259955	309548	268407	311415	207297	157725	156904	182169	146540	193678	67027	198402	126760
LP_0827	NA	NA	197.081	4570491	4466708	5077765	5600377	2382333	2215158	2522150	1902670	2513151	2191070	2524027	2673203	5763369	6497318	6855514	6500161
LP_0850	NA	NA	200.023	307376	181651	165687	NA	NA	NA	NA	NA	161103	NA	131168	NA	147218	NA	NA	NA
LP_0854	NA	NA	200.06	NA	218038	216306	183838	NA	163491	194034	NA	205065	189112	172425	172394	NA	NA	NA	175728
LP_0860	NA	NA	200.176	185815	152994	202574	313699	129814	188636	177237	181581	64172	82145	53698	83640	67709	74887	84223	62184
LP_0862	NA	NA	200.237	77648	71255	98508	99158	340415	319642	384946	260971	88317	79783	86256	61777	306606	354572	306904	274785
LP_0867	NA	NA	202.086	252013	227982	618969	650088	267937	235186	493362	274700	216063	262127	238576	240123	159018	246271	188636	206072
LP_0870	NA	NA	202.969	136410	134456	159440	182154	407058	793210	742823	141120	76390	121515	102879	84939	172534	NA	164583	96190
LP_0876	NA	NA	204.995	174103	190802	183090	174896	NA	NA	NA	NA	224122	194873	192218	NA	167017	NA	NA	NA
LP_0881	NA	NA	205.17	NA	NA	NA	NA	NA	NA	NA	NA	NA	NA	NA	NA	373348	234202	402218	333404
LP_0889	NA	NA	208.18	NA	NA	NA	NA	NA	NA	NA	NA	385246	265871	451153	NA	NA	NA	NA	NA
LP_0896	NA	NA	208.182	170325	149629	206183	NA	NA	NA	NA	NA	232990	NA	NA	NA	NA	143666	NA	285250
LP_0897	NA	NA	208.182	NA	NA	NA	NA	168219	102644	483568	NA	269481	NA	NA	NA	NA	NA	NA	NA
LP_0905	NA	NA	209.19	1081254	1369094	1337356	1417876	838147	780771	856575	789330	764342	783781	861487	790236	924253	850192	696969	847581
LP_0909	NA	NA	210.196	NA	NA	NA	438231	NA	NA	459548	288307	904761	NA	394256	345420	NA	NA	288496	NA
LP_0910	NA	NA	210.196	463002	327536	236235	441052	281169	190011	NA	NA	476985	397212	393471	548887	462156	NA	NA	NA
LP_0911	NA	NA	210.196	NA	NA	NA	NA	NA	NA	272952	268386	672471	374434	NA	726284	429993	NA	NA	NA
LP_0913	NA	NA	210.196	378337	744138	531921	464812	292509	323679	518323	NA	NA	469245	550088	NA	246836	NA	NA	NA
LP_0914	NA	NA	210.197	NA	NA	NA	190281	185093	255136	207087	NA	NA	NA	NA	NA	NA	NA	NA	193995
LP_0915	NA	NA	211.097	865911	992055	1409119	1155660	502836	600749	781779	1298440	462465	503945	607073	688986	666479	950073	590665	611614
LP_0925	NA	NA	212.958	NA	NA	NA	NA	402955	557108	334532	NA	NA	NA	NA	NA	255804	NA	NA	NA
LP_0928	NA	NA	214.18	256144	219787	168525	163200	206100	178567	196053	488819	129843	182296	107525	145513	89868	196743	97139	101040
LP_0937	NA	NA	216.054	NA	NA	51756	NA	165147	176700	149809	525363	422227	273842	341433	230956	NA	NA	NA	NA
LP_0946	NA	NA	218.212	92728	58229	NA	NA	NA	551743	69438	94139	NA	53612	190131	143398	NA	NA	97799	NA
LP_0948	NA	NA	218.943	536599	408357	515186	661930	1905844	3272470	2639515	403154	155079	163153	163280	164194	378953	NA	327616	96310
LP_0961	NA	NA	221.186	65530	NA	89605	NA	155025	157874	135592	880692	951271	687499	1111799	375079	NA	NA	NA	NA
LP_0963	NA	NA	222.005	NA	NA	NA	201180	162799	195036	194693	NA	NA	215965	NA	NA	155366	229121	203799	NA
LP_0970	NA	NA	222.006	158375	178453	127347	167711	225807	191219	242410	171288	165136	154988	188946	NA	134781	NA	NA	NA
LP_0977	NA	NA	222.056	NA	NA	NA	NA	152337	1110701	NA	153077	NA	NA	NA	NA	116105	NA	NA	NA
LP_1009	NA	NA	228.196	2093830	2285327	1405625	1771267	1428430	1693804	1862505	2963767	918412	1793247	2106317	817333	1061651	5473102	2479833	1648044
LP_1019	NA	NA	230.187	332327	240049	360955	380288	1566934	1589406	1200498	1128620	78832	109397	86959	143349	5891428	1776321	5360415	3695798
LP_1021	NA	NA	230.212	644136	401240	417098	1112318	417419	425246	704646	440841	345046	572663	450134	449395	255117	226907	176530	133458
LP_1026	NA	NA	231.102	179196	181372	191761	258452	84876	109138	104611	95643	97699	121413	124791	167764	219397	239569	250841	234193
LP_1030	NA	NA	232.049	310208	405800	351070	367650	280613	184384	257310	310809	311900	201307	246389	213131	412883	525086	403391	464565
LP_1037	NA	NA	233.079	2825088	2977472	3418289	3289313	2200238	1883950	2303929	3023868	1544393	1533161	1722419	1612949	1935104	2971341	1663594	1634550
LP_1038	NA	NA	233.079	2092157	1129613	1310091	2036881	1008836	3919947	1506262	1956809	420522	418055	900178	748446	773427	132533	1402658	437200
LP_1039	NA	NA	233.117	622867	583996	598227	651714	542521	542108	578330	838934	426310	402606	451400	435380	497062	539462	441397	455996
LP_1045	NA	NA	234.207	157713	62247	NA	177010	NA	744208	168452	175558	76446	NA	174354	327645	48385	NA	95512	NA
LP_1047	NA	NA	234.917	521214	263280	377710	577457	2118299	3159402	2261576	295896	NA	NA	NA	NA	202110	NA	134518	NA
LP_1060	NA	NA	236.916	NA	NA	NA	155365	463590	691654	500478	54100	NA	NA	NA	NA	NA	NA	NA	NA
LP_1061	NA	NA	237.112	471526	444928	485958	580583	224475	226886	244460	191156	241096	204453	211635	266994	491909	639444	752872	553365
LP_1066	NA	NA	237.195	NA	NA	NA	NA	NA	NA	NA	NA	181527	118832	NA	107631	275558	NA	NA	NA
LP_1078	NA	NA	238.227	257843	203765	140974	NA	281901	284459	NA	NA	466004	217458	192998	256428	270898	NA	NA	NA
LP_1081	NA	NA	238.228	NA	NA	NA	NA	NA	NA	NA	NA	NA	NA	NA	NA	590578	124478	NA	274372
LP_1085	NA	NA	239.128	3892993	4369299	5227415	4784919	2977317	2562338	3033728	4044434	2039688	2046991	2396842	2327043	2683649	3639438	2555054	2201417
LP_1096	NA	NA	241.051	NA	NA	NA	123876	237089	217223	158145	NA	NA	NA	NA	NA	NA	NA	NA	NA
LP_1102	NA	NA	242.284	109474	138417	98191	125606	586369	518472	560020	627504	98934	100310	94420	68834	1168566	1200907	1278313	1004679
LP_1103	NA	NA	242.284	60378	62415	79459	50893	359529	347364	300411	70407	NA	57990	67016	52396	94783	NA	108501	67957
LP_1113	NA	NA	244.227	NA	NA	NA	NA	237197	283187	276185	153545	NA	NA	NA	NA	NA	NA	NA	NA
LP_1120	NA	NA	245.197	NA	NA	59286	NA	NA	107844	119029	1023894	99964	135540	123407	128019	NA	NA	NA	NA
LP_1140	NA	NA	251.047	575652	592415	528564	719716	469121	535710	549126	772354	404440	474896	450231	488560	517779	471809	526417	520733
LP_1150	Deoxyadenosine	[M+H]+	252.109	204843	150036	193759	159889	297069	291976	380306	164422	72320	100631	220697	148761	91240	NA	50703	59405
LP_1154	NA	NA	253.216	544536	636215	597776	692239	454573	380714	488080	599798	409513	354581	397115	435044	431812	482113	438739	441124
LP_1155	NA	NA	253.264	NA	NA	NA	233524	209968	206610	213417	182046	NA	NA	NA	NA	117101	138802	136863	126959
LP_1158	NA	NA	254.161	103717	153765	139861	123329	336964	412521	414334	137292	NA	52755	56984	57838	115961	NA	113521	NA
LP_1164	NA	NA	255.098	426263	168800	219124	331098	298426	297627	242824	139597	67814	87990	81832	112372	47867	NA	NA	NA
LP_1168	NA	NA	256.155	216063	232084	298625	318730	188639	149952	192017	333551	127558	123139	149377	193852	167162	197109	149672	146467
LP_1179	NA	NA	257.021	84836	144310	NA	NA	192059	181827	138136	NA	79269	153776	99221	228204	314688	379702	397893	517421
LP_1180	NA	NA	257.081	NA	NA	NA	NA	NA	NA	NA	429327	317620	202808	331771	190027	NA	NA	NA	NA
LP_1204	NA	NA	261.102	778448	1187703	862003	751215	224659	206052	208180	243410	692067	601973	927074	691386	13607304	16181146	23224634	16457738
LP_1219	NA	NA	262.982	204021	208245	209723	194968	212936	162418	197380	147625	216037	194985	189537	92579	108886	NA	NA	NA
LP_1222	NA	NA	262.982	162946	174200	169288	179375	248922	233233	250446	171120	157769	167328	179862	172176	110084	NA	150802	123911
LP_1227	NA	NA	263.082	NA	NA	NA	NA	248138	270877	297376	392409	NA	NA	NA	NA	52577	NA	57847	NA
LP_1231	NA	NA	264.243	275090	NA	NA	545091	241965	NA	NA	163616	391030	NA	282433	NA	578556	NA	115828	191405
LP_1232	NA	NA	264.243	NA	NA	NA	231873	452969	NA	NA	NA	NA	NA	NA	181554	189947	NA	309676	179340
LP_1233	NA	NA	264.243	418581	406607	NA	261645	319991	NA	NA	NA	NA	NA	381133	565342	NA	NA	207924	417047
LP_1234	NA	NA	264.243	NA	NA	NA	NA	NA	NA	NA	NA	NA	NA	NA	NA	1847220	197548	152375	218163
LP_1235	NA	NA	265.097	NA	NA	NA	NA	206256	213091	244644	328556	NA	NA	NA	NA	71769	99984	145340	90124
LP_1240	NA	NA	267.123	410866	312992	358756	387091	410137	502689	443551	477084	448341	460777	506741	659472	508252	485298	480824	491586
LP_1244	Adenosine | Deoxyguanosine	[M+H]+	268.104	20944310	12075834	23280536	17286850	19004429	16590252	17865382	24392449	6732733	5951133	9593117	7066841	4122653	2499565	2690154	1910380
LP_1246	NA	NA	268.142	NA	NA	NA	NA	386909	523191	310759	114965	NA	NA	NA	NA	454879	NA	282830	NA
LP_1251	NA	NA	269.088	331644	271887	137113	150594	771461	1032093	543807	427522	211412	255952	336081	452264	290937	72159	89302	104872
LP_1260	NA	NA	270.316	88872	78342	60647	86951	591422	578740	549190	547811	112582	103527	97537	81185	536726	499993	582823	409314
LP_1269	NA	NA	272.133	NA	NA	NA	NA	347262	376185	371318	216529	NA	NA	NA	NA	NA	NA	NA	NA
LP_1277	NA	NA	272.259	NA	NA	NA	NA	318712	247704	309162	65543	NA	NA	NA	NA	NA	78107	NA	NA
LP_1282	NA	NA	273.075	181947	226821	272681	192591	217422	282366	375085	158781	NA	NA	NA	NA	121291	NA	NA	NA
LP_1293	NA	NA	274.106	143973	182545	229384	300959	142813	167876	182128	180891	106372	236341	160692	339866	103718	242562	236793	230481
LP_1295	NA	NA	274.249	262032	195190	190729	186834	255655	208016	202411	203619	122565	197628	106363	156735	115861	198711	106479	77040
LP_1311	NA	NA	277.09	327785	139644	347674	174258	1202309	1201217	1284422	561354	NA	NA	NA	NA	NA	NA	NA	NA
LP_1314	NA	NA	277.17	NA	NA	NA	NA	NA	NA	NA	NA	NA	NA	NA	NA	280913	248294	280588	226984
LP_1315	NA	NA	277.201	3421816	3356394	3479832	3752057	2240306	2811603	2149836	3728600	1823089	1853955	2719848	2396993	2166985	2656623	2581470	1558895
LP_1318	NA	NA	278.175	201503	207088	184509	198903	204937	190610	190144	263675	162878	167876	135944	149586	163215	195022	149734	141742
LP_1321	NA	NA	279.039	440922	342832	336300	356931	155389	64230	141461	235815	330420	305700	385830	294906	NA	NA	NA	NA
LP_1332	NA	NA	281.295	2090222	2444566	1589627	2410883	1484143	2050875	1858565	1856602	2068108	1940177	1780787	1936113	2291379	4253499	2549260	2200203
LP_1350	NA	NA	283.085	64044	64965	63261	NA	NA	NA	NA	NA	52391	NA	72089	NA	744620	939480	1417786	988719
LP_1354	Guanosine	[M+H]+	284.099	317416	262583	259249	215614	986020	1309424	1051013	498291	203182	221806	264147	275999	59235	NA	NA	NA
LP_1355	NA	NA	284.186	1868752	1996948	2082386	2029667	1447831	1166173	1294736	1816056	945071	878990	1009824	892522	1350923	1689417	1141175	959354
LP_1358	NA	NA	284.295	442748	428121	397831	500466	2820738	2504319	2339265	798502	346561	397669	413569	332632	967748	728238	728096	696485
LP_1368	NA	NA	285.242	NA	NA	NA	NA	225390	210928	219331	205425	NA	NA	NA	NA	NA	NA	NA	NA
LP_1374	NA	NA	286.14	51842	NA	79311	123905	264238	369034	352532	82930	NA	NA	NA	NA	NA	NA	NA	NA
LP_1375	NA	NA	286.249	1303922	1459497	868958	1054089	1431329	1070771	1168812	1765200	624172	1094398	1316664	895362	675079	3114924	1597070	1032242
LP_1381	NA	NA	288.253	503590	613879	724811	633382	296904	224482	262457	424527	230152	235037	251504	303148	339932	303077	280643	280654
LP_1383	NA	NA	288.29	109420	126971	110617	119776	1582582	1428047	1534005	1227858	166444	187555	191975	136070	618271	628594	516836	503484
LP_1408	NA	NA	291.186	NA	NA	NA	NA	NA	NA	NA	NA	NA	NA	NA	NA	260832	230277	289623	203998
LP_1412	NA	NA	292.285	1107785	1106920	1140903	1326314	980744	944059	1052112	1441045	788802	779845	846994	866353	901551	957369	916892	945659
LP_1413	NA	NA	293.063	84210	NA	100206	NA	235602	261757	268441	186618	NA	NA	NA	NA	NA	NA	NA	NA
LP_1419	NA	NA	294.227	200723	211151	239087	NA	NA	189734	NA	NA	NA	224789	194953	NA	NA	189035	224353	NA
LP_1420	NA	NA	294.227	308097	375829	218216	NA	NA	176245	211707	NA	310448	194091	189779	471396	NA	NA	NA	NA
LP_1421	NA	NA	294.228	10301888	10315670	10260066	11092782	6717096	8799256	7272258	10895786	5553211	5618983	8291044	7130740	6590449	8043903	6552030	6400426
LP_1424	NA	NA	294.93	866407	691175	842290	1020566	1518007	1432147	1520881	619302	347604	301455	356991	298599	590494	70531	528972	214292
LP_1426	NA	NA	295.212	198883	200923	195954	203286	165984	142742	184389	226179	101439	125111	142117	93586	135695	156149	117952	109278
LP_1432	NA	NA	297.243	1222943	972860	1369623	1387320	881430	630335	869820	839973	789019	681607	899176	563891	953028	817243	827585	787525
LP_1435	NA	NA	298.097	340011	482051	NA	599585	340692	248434	NA	NA	NA	326533	NA	475605	NA	455098	NA	NA
LP_1436	NA	NA	298.097	733613	682347	1392011	757301	618161	371435	495374	1519353	892522	835404	1045218	1314741	1118663	1374570	1227753	1502748
LP_1437	NA	NA	298.114	NA	NA	60027	NA	NA	NA	NA	NA	213516	177795	194380	261995	NA	NA	NA	NA
LP_1438	NA	NA	298.134	520431	701452	648470	580123	4835081	2863266	3707612	3840663	389592	328372	486213	355777	420793	419759	553282	410968
LP_1440	NA	NA	298.274	NA	NA	NA	NA	448464	327888	405366	80755	NA	NA	NA	NA	NA	NA	NA	NA
LP_1459	NA	NA	299.183	5570968	5671871	5493487	5914245	3444680	4698812	3760777	5495974	2963624	2814201	4275918	3558037	3546894	3988466	3971856	3441274
LP_1464	NA	NA	299.258	NA	NA	NA	NA	383918	247580	225712	198722	NA	NA	NA	NA	NA	NA	NA	NA
LP_1465	NA	NA	299.258	NA	NA	NA	NA	283543	191727	178984	165573	NA	NA	NA	NA	NA	NA	NA	NA
LP_1477	NA	NA	300.29	99412	98231	80057	103157	1100205	1066780	950224	188429	111207	150827	134193	110859	352722	329877	333090	324074
LP_1478	NA	NA	300.946	122392	113152	134860	160368	414588	824000	678106	70472	56826	57943	71063	NA	110128	NA	104677	NA
LP_1501	NA	NA	304.3	368201	513341	47863993	526580	607609	741541	682371	582849	368739	360211	398492	358321	759485	902876	764426	480124
LP_1504	NA	NA	305.202	55376	69903	68731	66423	77219	66169	75292	77355	NA	NA	NA	NA	278407	262164	335942	215550
LP_1505	NA	NA	306.3	828145	828790	850330	1068704	772670	703330	762667	1223174	629549	605116	616327	668274	669238	756880	735159	753701
LP_1509	NA	NA	307.044	223392	173359	106649	128030	408727	496048	273069	381973	67837	119172	173124	187733	137941	NA	NA	NA
LP_1515	NA	NA	308.044	NA	112761	NA	368798	NA	NA	NA	NA	NA	100237	2051009	NA	8989072	727469	1439403	208179
LP_1522	NA	NA	309.227	681279	684840	717868	680824	478399	465130	448336	704341	323101	318065	427048	336474	456856	553311	417057	334854
LP_1523	NA	NA	309.327	2615282	2751486	1787448	2864248	1600004	2021432	1954098	2147197	2650846	2175400	2050411	2325582	2718381	4585109	2847347	2516290
LP_1524	NA	NA	310.042	NA	59216	NA	189197	NA	NA	NA	NA	NA	NA	1008591	NA	4758759	347080	712858	100869
LP_1537	NA	NA	311.256	486828	425196	395376	505921	429528	392267	456086	630666	363158	324464	305662	347961	392211	412743	367039	366739
LP_1543	NA	NA	311.258	NA	NA	NA	NA	461229	385742	409459	460530	NA	NA	NA	NA	NA	NA	NA	NA
LP_1547	NA	NA	311.258	NA	NA	NA	NA	6268004	5231684	5318577	3268762	NA	NA	NA	NA	NA	NA	NA	NA
LP_1548	NA	NA	311.258	NA	NA	NA	NA	14087823	12101121	12573984	9446951	NA	NA	NA	NA	NA	NA	NA	NA
LP_1549	NA	NA	311.258	NA	NA	NA	NA	3433038	3641713	3421284	802381	NA	NA	NA	NA	NA	NA	NA	NA
LP_1550	NA	NA	311.258	NA	NA	NA	NA	167830	285245	258505	308348	NA	NA	NA	NA	NA	NA	NA	NA
LP_1556	NA	NA	312.326	101899	79133	72774	105381	401334	404094	349515	179082	77975	114527	97529	91811	181160	145735	146175	135094
LP_1561	NA	NA	313.273	290030	322600	322368	299506	364551	338113	350718	293849	294632	310988	309054	316146	240814	193643	249389	267168
LP_1565	NA	NA	313.274	NA	NA	NA	NA	15505312	13445761	13924291	9837605	NA	NA	NA	NA	NA	NA	NA	NA
LP_1566	NA	NA	313.274	NA	NA	NA	NA	2263556	2106295	2057375	1528025	NA	NA	NA	NA	NA	NA	NA	NA
LP_1567	NA	NA	313.274	NA	NA	NA	NA	10887560	9386794	9315517	7796823	NA	NA	NA	NA	NA	NA	NA	NA
LP_1579	NA	NA	314.269	1119488	1073435	918175	1797712	946916	891487	1232906	1215687	587236	1340985	921106	862368	6018318	5202241	1246402	1079437
LP_1581	NA	NA	314.284	158164	140923	138386	153670	425956	641247	393394	294634	178879	166997	192832	127534	352413	291537	263632	264215
LP_1584	NA	NA	315.123	3522444	3449585	3752368	6189602	3088166	3866469	4639168	6029023	2642463	3146954	2828434	3948183	2852738	3102422	3245221	3214227
LP_1585	NA	NA	315.156	184864	143348	195843	191862	231882	237477	243303	118381	NA	NA	NA	NA	151322	NA	105899	NA
LP_1589	NA	NA	316.212	195922	172746	419706	275697	168062	175021	336947	258682	151696	140664	117506	181903	205220	210852	228369	190625
LP_1594	NA	NA	317.093	182866	NA	130868	170568	385011	359326	349654	NA	NA	NA	NA	NA	NA	NA	NA	NA
LP_1597	NA	NA	318.229	76106	168450	NA	173615	86360	111916	85371	NA	NA	71442	473212	90767	790617	853320	735426	259245
LP_1600	NA	NA	319.156	219381	341698	260474	199427	67139	51394	65926	84941	198604	166085	240208	193936	3404532	3657191	4500440	4226698
LP_1606	NA	NA	320.243	347730	380311	385412	387854	298857	275699	368174	456469	245384	233106	287866	254554	277506	348504	266938	278790
LP_1614	NA	NA	321.131	188935	124146	174020	246902	210295	445771	265610	180186	85442	145738	150790	186726	141765	NA	134767	273693
LP_1623	NA	NA	322.259	10595336	10644149	9425932	9943946	6769907	9131551	6854723	10041624	5385521	5421636	7083961	5582789	7190661	7410204	7138433	6133997
LP_1639	NA	NA	325.236	NA	NA	NA	NA	557112	544021	1083540	110100	NA	NA	NA	NA	NA	NA	NA	NA
LP_1640	NA	NA	325.273	467236	482541	542173	471110	477695	447918	465056	400725	515040	546725	504169	540520	354905	275930	336738	390943
LP_1647	NA	NA	325.274	NA	NA	NA	NA	11236091	9663314	9507396	8118724	NA	NA	NA	NA	NA	NA	NA	NA
LP_1650	NA	NA	325.274	NA	NA	66786	NA	300645	379402	415674	281388	NA	NA	61164	59584	NA	NA	NA	NA
LP_1651	NA	NA	325.274	306581	219503	339737	498610	4008050	3751007	4120302	962021	213759	233136	321039	218170	699314	728649	474062	364059
LP_1656	NA	NA	326.306	NA	NA	NA	NA	422285	298786	340889	86283	NA	NA	NA	NA	90860	81174	83734	90083
LP_1657	NA	NA	326.342	90919	80513	75428	90603	620070	666014	514915	162163	119541	119495	136981	89324	233039	201800	198171	228380
LP_1673	NA	NA	328.153	NA	NA	NA	NA	NA	45727	NA	NA	NA	94418	NA	NA	NA	122293	262516	251603
LP_1687	NA	NA	330.301	507519	581548	509065	512512	4095017	3262103	3664788	685143	797551	776142	885626	732773	156180	151667	185881	148878
LP_1688	NA	NA	330.337	60064	135812	57731	259787	127195	171156	130248	62620	67377	173305	235225	73570	538480	455328	1095790	337156
LP_1691	NA	NA	331.205	315789	208573	152632	103814	431785	739149	142104	76782	NA	NA	NA	NA	NA	NA	NA	NA
LP_1695	NA	NA	332.149	8058944	7885559	8232564	13588207	6912331	8918808	10598958	13288731	6101973	7265976	6382296	8522511	6525093	6924323	7133724	7016585
LP_1697	NA	NA	332.28	10135316	11032724	10338595	10711381	6772070	5658342	7107834	7853775	6412567	5746158	7166621	6307489	7762423	7636358	6646149	7138287
LP_1698	NA	NA	332.28	7714041	8683585	8431090	7991753	5039164	4548295	5474825	6258111	4791341	4655821	5578081	4973765	5858900	5943698	5216596	5228567
LP_1701	NA	NA	332.295	NA	NA	NA	NA	240485	190560	231067	NA	NA	NA	NA	NA	98195	63265	72360	94530
LP_1702	NA	NA	332.331	422734	332193	5380150	333341	282540	490023	467581	289500	345117	297142	340879	223170	369890	428670	461317	232981
LP_1703	NA	NA	332.894	162249	NA	NA	191810	816755	1196825	817423	NA	NA	NA	NA	NA	NA	NA	NA	NA
LP_1710	NA	NA	334.224	299548	562744	NA	307770	291141	392214	534942	NA	118016	1658033	1092522	405070	133738	1198737	1652676	673327
LP_1712	NA	NA	334.892	NA	NA	NA	NA	238560	352893	239883	NA	NA	NA	NA	NA	NA	NA	NA	NA
LP_1714	NA	NA	335.102	188225	202483	191052	211867	191301	161345	222481	408236	139915	139195	132227	142189	137419	203272	162656	116085
LP_1718	NA	NA	335.254	2344213	2413510	2378084	2367102	1582719	2039436	1602737	2321482	1284665	1207141	1775347	1435261	1675706	1616864	1727355	1517218
LP_1724	NA	NA	336.311	843795	868054	790636	1211129	781647	856729	1170176	1328026	623279	761558	782969	781497	802866	875036	739566	648062
LP_1731	NA	NA	337.105	5731490	5443795	5602130	8885670	4845614	5852522	7122622	9098135	4401155	5072654	4281151	5682531	4594878	4659627	4446405	4827503
LP_1732	NA	NA	337.235	2835973	3237928	3139254	3150764	1981045	1715029	2136761	2336789	1861983	1676501	2053074	1754033	2315082	2125286	2023344	2186012
LP_1733	NA	NA	337.235	2397987	2699318	2720540	2162738	1437760	1377576	1721012	1839664	1506552	1520334	1793333	1461699	1875249	1810600	1678428	1547639
LP_1734	NA	NA	337.322	NA	NA	NA	NA	218678	216594	209866	NA	NA	NA	NA	NA	66680	54180	52513	NA
LP_1738	NA	NA	338.342	54467	NA	NA	NA	327453	300518	281582	56557	65857	57294	66349	NA	105051	107293	106608	107722
LP_1754	NA	NA	339.289	120079	102248	89327	136022	312122	338631	301645	265196	104068	75694	83637	68879	60053	55315	83485	81011
LP_1756	NA	NA	339.289	NA	NA	NA	NA	7863083	6315077	6653167	4179637	NA	NA	NA	NA	NA	NA	NA	NA
LP_1758	NA	NA	339.289	NA	NA	NA	NA	1923849	1719089	1797066	1255963	NA	NA	NA	NA	NA	NA	NA	NA
LP_1759	NA	NA	339.289	NA	NA	NA	NA	4941446	4999084	4697689	3563408	NA	NA	NA	NA	NA	NA	NA	NA
LP_1762	NA	NA	339.29	NA	NA	NA	NA	2001700	2125255	1942973	424885	NA	NA	NA	NA	110738	96691	89430	79029
LP_1763	NA	NA	339.29	NA	NA	NA	NA	195918	229106	254733	219586	NA	NA	NA	NA	NA	NA	NA	NA
LP_1772	NA	NA	341.266	219010	229555	180982	289974	193390	220215	308089	367547	146006	172637	176144	192470	206898	229465	183765	203716
LP_1773	NA	NA	341.269	976643	1058410	851745	946922	815165	678474	900529	1177503	708098	713068	762048	727639	835537	593381	703506	851162
LP_1776	NA	NA	341.353	NA	NA	68314	197230	53949	74033	76823	70662	56488	66148	63925	NA	57541	69897	67465	916064
LP_1782	NA	NA	343.154	190428	201433	185228	237026	169973	176651	230997	299450	138886	159419	170436	174948	154816	137695	166503	177561
LP_1783	NA	NA	343.154	794717	848259	829207	1361647	753018	753267	1031073	1296085	691123	762047	583419	879922	630413	713409	749631	779021
LP_1805	NA	NA	345.185	NA	NA	NA	NA	211846	177985	199940	211254	NA	NA	NA	NA	NA	NA	49436	NA
LP_1807	NA	NA	345.221	52276	NA	NA	NA	229601	312776	145550	137457	NA	NA	NA	NA	NA	NA	NA	NA
LP_1813	NA	NA	347.219	253502	526687	67649	445077	275529	340239	311777	NA	NA	255052	942221	269166	1184423	2763383	1689113	599561
LP_1814	NA	NA	347.248	74453	124486	76702	89194	490690	497710	596451	867423	94420	95309	135172	51721	214872	173664	199751	171258
LP_1818	NA	NA	348.275	288311	297995	281978	281996	274794	244694	282650	333097	195226	188894	215805	174124	232143	258001	200851	222703
LP_1826	NA	NA	350.327	366784	339851	391637	614783	340234	359374	579772	626018	242763	297808	197009	282832	225792	263516	243549	205244
LP_1830	NA	NA	351.251	NA	NA	NA	NA	584534	259604	432651	264361	NA	NA	NA	NA	NA	NA	NA	NA
LP_1852	NA	NA	354.285	401980	490904	376980	367082	310736	291870	239387	379697	177513	201060	194211	181473	305128	301189	222308	191320
LP_1860	NA	NA	355.284	68998	78623	NA	74549	NA	105041	81225	61453	NA	104792	81504	59030	145244	466891	132886	118246
LP_1864	NA	NA	355.369	NA	NA	NA	661888	NA	61986	53814	NA	NA	67231	59335	NA	50759	NA	61524	92653
LP_1865	NA	NA	356.316	NA	NA	NA	NA	390255	338058	372411	72223	NA	NA	NA	NA	NA	NA	NA	NA
LP_1868	NA	NA	356.352	NA	79820	NA	169422	NA	92177	65544	NA	NA	107824	141823	58622	392497	273533	719322	256523
LP_1874	NA	NA	358.368	60380	100908	NA	191953	94354	169271	110720	88745	60575	140152	201900	70751	453611	381022	973837	294882
LP_1877	NA	NA	359.104	661859	576388	519922	819715	2671559	2805493	2990586	589085	132899	293099	174653	412783	253067	NA	76338	NA
LP_1881	NA	NA	360.15	52695	77797	57070	63923	164418	92558	123277	151775	105263	77555	126245	92942	267204	298744	372481	249198
LP_1882	NA	NA	360.181	11562098	11178020	10256539	16792093	9668950	12071938	13809089	16989880	8388952	9991131	7825143	9791115	9737968	9096207	9025384	9248435
LP_1883	NA	NA	360.181	1221031	1228556	1211013	1912723	1066906	1143353	1458632	1737258	884719	1105758	966667	1152500	956536	1035136	961592	1028882
LP_1887	NA	NA	360.311	14387378	16032934	13063948	14459001	9502344	8508481	10059021	10959981	8880150	8128874	9181082	7846330	11747493	10342367	9269064	9977317
LP_1888	NA	NA	360.311	11603660	12736506	11471771	10700074	7288683	6851789	7994803	8958227	7008274	7157473	7661330	6415867	9517852	8524330	7498605	7316207
LP_1890	NA	NA	360.326	146896	145248	127125	132762	948541	822758	827086	287647	184792	168593	203733	138159	456693	375998	340378	380377
LP_1892	NA	NA	360.363	125276	102048	1940153	146449	52366	163176	144343	66810	141921	98600	132244	93847	141532	144690	159153	67174
LP_1893	NA	NA	360.958	151651	192278	200411	184971	214956	291448	402183	160576	192471	199036	189503	173437	231522	134169	249198	252228
LP_1896	NA	NA	361.222	210862	198235	177525	218170	152020	185503	180062	231572	133206	171276	185996	172791	150537	146100	203680	193568
LP_1898	NA	NA	361.264	NA	NA	NA	NA	253347	203979	251871	449578	NA	NA	51683	NA	108289	102177	92176	74827
LP_1904	NA	NA	363.214	239557	685540	NA	91106	216242	174494	377021	NA	NA	648101	469207	365412	107276	549266	713498	760463
LP_1910	NA	NA	365.106	1159663	879515	2403344	1689002	301608	377535	466668	2692239	4029372	5126638	3826653	7176356	47066	NA	56326	NA
LP_1912	NA	NA	365.136	555725	492395	530924	883584	536527	456659	652933	921349	380635	492862	433512	563506	462489	427328	401432	469942
LP_1913	NA	NA	365.157	104833	80835	124739	213948	116758	256815	213887	168552	71617	104519	105256	155675	116906	NA	NA	458230
LP_1917	NA	NA	366.072	224442	185792	215067	185197	213297	153542	184563	184946	74047	NA	98996	50752	75950	NA	58062	NA
LP_1924	NA	NA	367.269	190629	206050	219809	202031	177864	188973	206408	272342	171039	173357	195446	177248	172055	199545	160628	187056
LP_1929	NA	NA	368.265	285893	292285	327842	296986	225811	194737	232249	358139	159003	160719	187452	185169	193179	285566	185457	178914
LP_1942	NA	NA	369.384	649420	744796	1311661	4198626	509474	1303051	1430944	1167721	1143323	1100470	1211773	926723	1089195	1032318	1558508	15375889
LP_1951	NA	NA	371.316	6719944	7567365	7196261	10175308	6108192	7110904	6803719	9210766	4835448	5687114	4874802	5978065	6334472	5361953	6152884	6313555
LP_1957	NA	NA	372.348	84909	123221	67676	255218	120930	119391	173206	115094	103241	207778	127870	115091	202781	165107	1288798	105753
LP_1958	NA	NA	373.176	2227047	1974091	2206214	3247701	1843631	2154190	2441404	3413740	1688603	1875615	1457021	2244888	1901501	1732317	1774949	1926433
LP_1962	NA	NA	373.306	2369293	2429276	2137922	2234094	1624786	1537337	1697669	1934847	1553223	1378253	1546174	1348641	1878224	1680076	1569381	1760972
LP_1973	NA	NA	376.306	8985080	10243853	8741791	9487599	6876847	6652285	7912218	10548797	6833458	6747866	7506164	6727911	7110645	7445205	7101465	7865771
LP_1974	NA	NA	376.306	13537971	11433261	9650094	13749687	10671234	8214334	11551525	14329338	9473357	7891904	9810540	9670163	11070598	9711628	9721299	11847309
LP_1978	NA	NA	376.933	477417	457097	497880	516304	841428	965448	1077222	313698	286880	216653	241250	205988	449718	62815	389635	206804
LP_1981	Riboflavin	[M+H]+	377.146	57444	NA	113370	121422	106115	98307	188331	112689	70786	78614	93054	115407	NA	NA	NA	NA
LP_1983	NA	NA	377.222	NA	NA	NA	NA	267667	388229	251622	90557	NA	NA	NA	NA	88793	61553	NA	NA
LP_1984	NA	NA	377.327	NA	NA	NA	125853	NA	NA	NA	NA	NA	NA	153972	166601	362898	140697	163416	123274
LP_1985	NA	NA	377.338	258114	149237	238549	307968	214959	245282	334195	379824	175535	232210	197209	189271	259688	278311	195350	202145
LP_1988	NA	NA	378.358	52238	NA	NA	143210	NA	NA	53614	NA	NA	61824	175356	158397	552472	175276	179373	119841
LP_1997	NA	NA	379.282	NA	NA	NA	NA	542890	250963	480172	534812	NA	NA	NA	NA	NA	NA	NA	NA
LP_2008	NA	NA	381.261	2612327	2648082	1952148	2693862	2251912	1739511	2149623	2900131	1793768	1284002	1573031	1943011	2167152	1942395	1832921	2225286
LP_2013	NA	NA	382.316	384838	410222	431780	384867	292397	309512	351185	425081	215477	241137	259219	220284	281432	289185	278163	244308
LP_2019	NA	NA	383.331	118561	136076	116695	99293	571727	582313	521897	571587	153817	152288	196405	132585	208172	109070	140088	173190
LP_2022	NA	NA	384.296	430320	503719	474751	463118	358018	379786	488984	607273	385563	352083	374662	324450	381527	378954	342236	385560
LP_2025	NA	NA	385.069	NA	93368	NA	187643	NA	NA	NA	NA	NA	NA	410626	NA	198346	221599	474098	237566
LP_2027	NA	NA	385.183	NA	NA	NA	NA	80978	146203	115569	536401	110508	111027	167530	102418	NA	NA	NA	NA
LP_2033	NA	NA	385.379	258545	231196	188294	2579996	242916	349314	340070	219504	306302	503046	400743	291711	356088	531017	357612	342167
LP_2043	NA	NA	388.181	92434	69852	149429	137455	NA	52597	53393	275843	447741	698498	336438	824498	NA	NA	NA	NA
LP_2045	NA	NA	388.212	321527	325899	311626	411617	317414	337318	374353	445163	225127	268410	215495	240507	266082	235467	288025	261238
LP_2046	NA	NA	388.212	2601699	2328000	2103691	3606113	2134837	2046130	2666376	3660442	1422668	2158826	1417454	2027640	1850527	1889951	1844463	1960463
LP_2047	NA	NA	388.212	1950427	1930788	1804822	2466459	1283745	2092227	2321895	2704536	1416169	1544870	1365385	1554589	1589064	1239410	1388707	1446138
LP_2051	NA	NA	388.342	270516	247315	376315	312768	198302	192176	531535	235083	187690	198281	164333	200841	221224	154881	201242	209711
LP_2052	NA	NA	388.342	2821376	3336494	3016215	4272380	2663324	3158528	2933708	3956707	1970660	2438212	2081304	2505811	2641422	2258288	2619979	2612743
LP_2054	NA	NA	388.394	127103	144142	1210543	176417	72114	195633	194521	90235	124539	186631	148729	125930	211692	224168	173872	128980
LP_2058	NA	NA	391.284	NA	NA	NA	NA	NA	NA	NA	NA	NA	162703	205173	1624381	NA	NA	NA	307897
LP_2072	NA	NA	393.298	1914004	2132959	1844255	2473431	1646851	1821990	1836009	2308411	1345252	1583814	1279364	1485298	1715044	1449256	1584972	1594911
LP_2075	NA	NA	394.353	132208	124026	75958	312187	91560	131050	143656	59023	70761	163249	376102	439624	1117386	390948	440569	217626
LP_2081	NA	NA	395.276	195610	230266	NA	162065	192128	166677	184919	NA	NA	154817	304711	155312	537110	167550	371126	175490
LP_2083	NA	NA	395.375	NA	NA	NA	NA	204030	208899	178186	NA	NA	NA	NA	NA	60062	56048	NA	NA
LP_2090	NA	NA	397.235	740935	732170	538684	604786	663455	511493	626296	685424	552958	412270	411393	461646	528357	549607	557419	615291
LP_2094	NA	NA	397.38	NA	213844	NA	NA	265205	180464	87211	NA	NA	116868	NA	117035	NA	NA	NA	67760
LP_2095	NA	NA	397.383	162373	143187	196025	167038	90310	64402	NA	NA	83105	NA	116459	115032	188776	403379	176580	139609
LP_2101	NA	NA	398.924	NA	NA	66292	73340	198307	367656	343306	NA	NA	NA	NA	NA	NA	NA	NA	NA
LP_2102	NA	NA	399.251	184470	343929	150520	220612	154466	194887	215670	603330	129362	209541	170412	156939	289698	167944	256054	168255
LP_2103	NA	NA	399.253	743523	744884	865157	993137	410115	382507	476703	302251	413283	385857	445429	351951	1013605	1106832	1143045	1141069
LP_2113	NA	NA	400.379	121476	197374	108543	336294	183587	149510	287518	160295	162628	333028	150315	182212	319351	248229	1854198	136664
LP_2115	NA	NA	401.207	645655	673109	564398	1021406	697655	680184	723441	834121	439657	625734	498905	499817	510892	524493	510103	440686
LP_2122	NA	NA	402.358	265713	424424	216680	445971	192037	481300	425680	307688	412890	432871	399084	307465	404963	743974	460794	230475
LP_2123	NA	NA	403.233	3821517	3135349	2910158	3819978	2702583	3547241	3049678	4751904	2548556	3142034	3082010	3195383	2920663	2797901	3693901	3374837
LP_2125	NA	NA	403.282	292498	594776	78232	531581	267057	288347	286805	NA	65213	278502	1814418	321729	4516853	3012349	2277332	642597
LP_2135	NA	NA	404.337	11823884	8435070	8016275	8589558	9448478	8125980	9622083	12039212	7718012	6894715	7774831	7228422	9857456	9005889	7951868	9205533
LP_2140	NA	NA	405.277	NA	NA	NA	NA	NA	NA	NA	NA	NA	NA	156989	NA	347302	225693	185703	NA
LP_2143	NA	NA	406.253	79981	283583	NA	503093	120696	359491	146051	NA	103903	238013	868465	108467	2927036	1142461	3431271	670675
LP_2153	NA	NA	408.23	350511	354873	289450	342929	262828	302068	317383	412951	227272	262354	248251	251535	318312	249475	287800	258952
LP_2165	NA	NA	409.184	NA	NA	NA	NA	NA	NA	NA	NA	NA	NA	182204	NA	620326	91381	186511	NA
LP_2166	NA	NA	409.184	73290	70297	90556	196924	80861	179697	236410	109224	61242	88319	63562	140731	122185	NA	66523	479834
LP_2168	NA	NA	409.272	178799	185518	198856	251136	181420	174649	179408	200417	119422	142336	108985	166589	164606	128851	147827	164790
LP_2171	NA	NA	409.383	202082	182711	275804	298896	171939	134881	158481	115908	152371	148232	183656	185588	331375	332298	364319	363168
LP_2173	NA	NA	410.049	NA	NA	NA	NA	NA	NA	NA	NA	NA	NA	154118	NA	477773	72405	110546	NA
LP_2175	NA	NA	410.222	NA	NA	NA	NA	467237	416099	498602	175768	NA	NA	NA	NA	NA	NA	NA	NA
LP_2178	NA	NA	410.374	198830	831875	144062	140712	1173936	933776	353392	240300	165810	502405	84898	402868	141961	221379	192116	253723
LP_2196	NA	NA	413.268	157896	179712	185880	245925	84493	90257	116996	NA	114897	92687	103911	112190	211490	174939	272960	234239
LP_2198	NA	NA	414.285	612766	493198	513351	539910	591766	705451	647708	720480	660508	697935	726564	869095	766404	690689	692246	696480
LP_2200	NA	NA	414.897	95885	NA	111248	104515	313655	558027	439918	NA	NA	NA	NA	NA	NA	NA	NA	NA
LP_2204	NA	NA	415.357	84892	76185	100136	107718	300354	230663	303716	176430	NA	NA	55295	49886	85224	55823	86099	73633
LP_2206	NA	NA	416.243	209955	201111	215262	334808	188922	212062	243646	326619	154866	207625	188182	196407	156815	174495	190577	202680
LP_2210	NA	NA	416.374	3939228	4865325	4575574	6620478	3546175	4427170	4339186	6063862	2801126	3598294	3061035	3481922	3701177	3419749	4068027	3705536
LP_2214	NA	NA	417.332	3000960	2420986	1796694	2377402	2572608	2048161	2331760	3294949	1971231	1709083	1993817	2120502	2570399	2358673	1862681	2346569
LP_2225	NA	NA	419.241	266875	201635	223132	237770	253755	273396	279040	318228	279896	271580	314935	378349	301749	286980	288773	310621
LP_2226	NA	NA	419.276	1013596	2198657	73098	1024994	772381	1272901	1656012	NA	283358	3386201	3556247	1274138	194823	4711193	5814462	2533491
LP_2233	NA	NA	420.331	169253	NA	147607	715239	NA	NA	NA	NA	NA	NA	NA	173673	175823	NA	NA	221329
LP_2234	NA	NA	420.331	NA	NA	NA	NA	490372	440985	444495	516737	NA	NA	NA	NA	NA	NA	NA	NA
LP_2235	NA	NA	420.331	NA	NA	NA	NA	262181	285810	303677	639755	NA	NA	NA	NA	NA	NA	NA	NA
LP_2236	NA	NA	420.331	391620	468223	339165	408554	397829	396343	395720	298856	338115	386514	402147	321141	397445	431185	579699	459165
LP_2237	NA	NA	420.331	317014	174167	224897	248041	236091	358156	180667	236926	304059	252403	225457	175233	226927	182501	194294	238528
LP_2240	NA	NA	420.332	NA	NA	NA	NA	308012	164455	153329	NA	NA	NA	NA	NA	NA	NA	NA	NA
LP_2241	NA	NA	420.332	3247718	1941923	2399691	3881982	2486970	1610790	2974870	4921239	1728478	1746245	1682849	1906913	2946990	1897657	1985116	2653704
LP_2243	NA	NA	420.332	11650898	9987371	8299230	12838925	7151506	13320312	9897372	15868693	7032011	9788640	8874912	8919531	8862423	7288972	11462512	9130985
LP_2245	NA	NA	420.405	76947	92262	51789	164792	70354	88426	99210	65325	59048	101950	192061	80780	477950	159995	221288	156019
LP_2247	NA	NA	421.225	229004	224199	197597	213932	187268	194021	202353	303332	184407	171358	151366	161594	213317	151019	173917	233385
LP_2251	NA	NA	422.384	97506	100207	NA	202232	63976	60185	91724	NA	NA	113651	207539	300850	767553	232974	241314	177465
LP_2254	NA	NA	423.064	110272	62484	186506	139600	NA	NA	NA	311706	232479	211510	197133	201164	NA	NA	NA	NA
LP_2260	NA	NA	424.098	NA	91809	NA	164809	NA	NA	NA	NA	NA	NA	410207	NA	223528	227305	460121	255123
LP_2267	NA	NA	424.39	221112	235329	108164	125445	218166	225197	241137	289617	77912	157837	119694	92688	171843	480110	229528	171160
LP_2276	NA	NA	425.287	384938	340244	299563	506146	291520	199851	321826	456931	163131	289233	280515	319025	225575	223714	306732	204449
LP_2277	NA	NA	425.287	1447465	1253696	932179	1474608	1049500	1759783	1288675	2094557	786916	1147621	1018590	963591	1090919	752591	1270007	1033121
LP_2279	NA	NA	425.447	258195	78650	159105	1479259	71187	148255	428296	85702	57023	140132	102725	1020623	175318	1315826	197315	63368
LP_2282	LysoPE 14:0	[M+H]+	426.262	NA	NA	NA	NA	247303	312029	223448	99493	NA	NA	NA	NA	NA	NA	NA	NA
LP_2286	NA	NA	427.237	NA	NA	NA	NA	1703932	1059423	1630530	2006737	NA	NA	NA	NA	NA	NA	NA	NA
LP_2287	NA	NA	427.237	NA	NA	NA	NA	1620244	866866	1473401	945481	NA	NA	NA	NA	NA	NA	NA	NA
LP_2288	NA	NA	427.284	189561	182765	164088	216170	122125	110933	114599	69789	96010	88949	97375	116220	186108	239782	220579	215408
LP_2291	NA	NA	427.39	50291	NA	NA	NA	300040	337359	292461	271582	83436	65050	76124	49770	132878	131428	118459	102475
LP_2304	NA	NA	429.253	264754	286792	309047	258614	492034	412630	503078	1002791	249091	257957	344376	255597	295971	209314	206732	292069
LP_2313	NA	NA	429.369	194394	213220	224289	334893	202568	212566	154320	320927	187387	188258	148847	200887	200056	159007	215182	222316
LP_2317	NA	NA	430.389	201212	231636	155401	359078	154110	334285	292548	311308	404634	356420	244411	233414	285192	364068	353937	210010
LP_2319	NA	NA	430.872	NA	NA	NA	59661	183560	229956	202913	NA	NA	NA	NA	NA	NA	NA	NA	NA
LP_2320	NA	NA	431.179	NA	NA	NA	91187	NA	NA	NA	NA	NA	54704	137028	NA	425019	90688	127242	NA
LP_2329	NA	NA	432.369	360478	364829	391723	347579	395346	327764	443768	536669	357813	342321	314981	253662	398810	380261	359316	391040
LP_2331	NA	NA	433.253	NA	NA	NA	NA	300659	137862	239914	176918	NA	NA	NA	NA	NA	NA	NA	NA
LP_2348	NA	NA	436.415	267277	283878	101878	91954	291303	189011	234395	142146	114816	192467	141116	132676	183918	284299	351897	247405
LP_2350	NA	NA	437.262	523934	622688	145453	353302	614010	433598	448297	86076	90504	389532	390229	423562	519901	402306	597543	376858
LP_2353	NA	NA	437.374	1743336	1615076	251537	235683	2308499	1408123	1612928	298813	477051	1954236	728977	1117081	732475	1847178	2868670	929968
LP_2361	NA	NA	439.133	NA	66107	NA	157544	NA	NA	NA	NA	NA	NA	447833	NA	440555	229359	442411	217587
LP_2366	NA	NA	439.39	142667	117759	108956	127137	2091839	2932095	2184452	996499	301722	362010	278601	196979	551552	327805	392523	342416
LP_2368	LysoPE 15:0	[M+H]+	440.277	NA	NA	NA	NA	387422	427216	319607	123141	NA	NA	NA	NA	NA	NA	NA	NA
LP_2377	NA	NA	441.252	NA	NA	NA	NA	825281	468522	859137	520154	NA	NA	NA	NA	NA	NA	NA	NA
LP_2378	NA	NA	441.253	NA	NA	NA	NA	1763948	1117819	1843804	1609920	NA	NA	NA	NA	NA	NA	NA	NA
LP_2386	NA	NA	442.317	357797	269970	299544	309502	343519	438957	420781	433239	376508	421631	406110	462353	468639	406186	420733	399015
LP_2397	NA	NA	444.066	105459	104144	259732	230725	NA	NA	NA	NA	361734	529594	404298	623861	NA	NA	NA	NA
LP_2400	NA	NA	444.348	1084188	173179	NA	NA	258091	169752	256950	NA	147110	291271	140857	145039	61494	152434	134671	NA
LP_2411	NA	NA	445.357	76639	183179	NA	NA	NA	45641	NA	NA	NA	303276	63472	89497	NA	318026	248693	97776
LP_2423	NA	NA	448.214	NA	NA	NA	NA	NA	NA	NA	NA	NA	NA	NA	NA	208246	175929	258407	196044
LP_2424	NA	NA	448.291	2647237	2012013	1682902	2398661	1772597	2323093	1915761	2806945	1575782	2033802	1858862	1975258	1998833	1726112	2306723	1967480
LP_2428	NA	NA	448.363	1471889	910581	829710	1264803	998784	1143514	1995527	1424409	1033886	794975	665754	882127	1005994	898591	890261	1070795
LP_2429	NA	NA	448.364	5308362	4297399	3216405	5288121	3869088	6878440	5008208	7718010	2760833	4161822	3817680	3627574	4168408	2828035	4701596	3538193
LP_2438	NA	NA	450.394	NA	NA	NA	NA	279948	309055	289065	174408	NA	61865	75402	NA	275018	212636	185972	208637
LP_2440	NA	NA	450.431	218103	231053	98167	85535	226749	168834	173655	103646	105645	171997	134112	128947	157806	207424	313586	213303
LP_2445	LysoPE 16:1	[M+H]+	452.277	NA	NA	NA	NA	1654970	1746326	2123648	264470	NA	NA	NA	NA	NA	NA	NA	NA
LP_2446	LysoPE 16:1	[M+H]+	452.278	165155	81713	160769	191558	32504302	36065390	34289970	7974242	88728	104743	118073	97027	240578	254751	195729	182421
LP_2448	NA	NA	452.31	NA	NA	NA	NA	189412	251139	219583	NA	NA	NA	NA	NA	NA	NA	NA	NA
LP_2456	NA	NA	454.293	NA	NA	NA	NA	196686	223234	241840	223892	NA	NA	NA	NA	54753	NA	49144	NA
LP_2457	LysoPE 16:0	[M+H]+	454.293	138912	72520	125904	132171	4573777	5116852	4223200	1389046	117745	144618	180158	141038	331654	416902	240533	188924
LP_2460	NA	NA	455.268	NA	NA	NA	NA	1164670	892337	1230741	1337273	NA	NA	NA	NA	NA	NA	NA	NA
LP_2461	NA	NA	455.268	NA	NA	NA	NA	1237245	762039	1228102	1213151	NA	NA	NA	NA	NA	NA	NA	NA
LP_2471	NA	NA	457.28	NA	71849	NA	143082	NA	96452	68076	NA	NA	65413	134931	NA	438140	190899	629489	128888
LP_2476	NA	NA	457.4	276160	256594	196234	185240	5410037	8279220	5248225	875547	702179	880581	597236	494363	900981	476677	673440	613494
LP_2500	NA	NA	461.286	547055	405618	373546	493607	493186	645416	445036	671167	350239	415807	357261	423525	476480	378441	509778	417528
LP_2503	NA	NA	461.359	341802	240159	209850	372805	335485	202210	281538	457330	214336	206342	216872	311306	302166	274256	234328	256575
LP_2505	NA	NA	461.359	4908427	4148109	3193046	5076231	2765391	4981064	3601743	5936972	2540536	3933123	3375094	3296105	4076549	2757245	4484321	3566615
LP_2510	NA	NA	462.147	NA	NA	NA	99526	NA	44866	55838	158165	NA	NA	186234	325588	NA	128962	284965	NA
LP_2519	NA	NA	463.329	NA	NA	NA	NA	NA	NA	NA	NA	NA	NA	134446	NA	298975	207990	176984	NA
LP_2521	NA	NA	463.39	NA	NA	NA	NA	469675	530281	418860	278506	90161	110650	110139	78953	453159	339348	312922	287267
LP_2524	NA	NA	464.358	201012	197875	137314	404681	171843	321559	278330	210921	166802	274642	284302	176750	801009	463273	806193	271075
LP_2533	NA	NA	465.183	NA	NA	NA	NA	298564	191630	293735	213010	NA	NA	NA	NA	NA	NA	NA	NA
LP_2538	NA	NA	466.26	NA	NA	NA	NA	241900	223437	225290	NA	NA	NA	NA	NA	NA	NA	NA	NA
LP_2539	LysoPE 17:1	[M+H]+	466.293	2993818	1950403	3313929	4970050	39718307	38378415	41607289	9443755	2012183	2279585	3210445	2169138	6593494	6774643	4743193	3440847
LP_2540	LysoPE 17:1	[M+H]+	466.293	NA	NA	NA	57530	885100	1197122	1407572	204551	NA	52912	NA	NA	281176	255489	190958	164724
LP_2541	NA	NA	466.411	66003	74413	54356	174075	NA	69674	77049	NA	NA	88051	155569	191912	530888	197867	195823	141965
LP_2542	NA	NA	466.437	279267	254049	96648	117102	254641	183822	276409	190172	98184	179564	104417	119744	185237	431188	343006	168691
LP_2546	NA	NA	467.316	1091268	1078169	655802	1296878	553980	536254	596667	432617	585009	501031	583358	640532	1366284	1633888	1593714	1506841
LP_2552	LysoPE 17:0	[M+H]+	468.309	NA	NA	NA	NA	245534	229220	208835	79034	NA	NA	NA	NA	NA	NA	NA	NA
LP_2558	NA	NA	469.302	NA	NA	NA	NA	213987	208899	205371	NA	NA	NA	NA	NA	NA	NA	NA	NA
LP_2561	NA	NA	469.426	451356	501954	434502	470894	605573	493047	691893	469592	111205	158931	159088	184576	257635	221309	245978	237916
LP_2565	NA	NA	471.105	NA	115672	NA	268833	NA	NA	NA	NA	NA	74050	1184963	NA	4093036	471716	979644	161187
LP_2587	LysoPE 18:4	[M+H]+	474.259	NA	NA	NA	NA	3042557	3048652	2977748	848676	NA	NA	NA	NA	NA	NA	NA	NA
LP_2590	NA	NA	474.91	130377	129086	143974	164768	275460	337203	324542	NA	NA	NA	NA	NA	125060	NA	96445	NA
LP_2600	NA	NA	476.275	NA	NA	NA	NA	489956	567583	466372	162447	NA	NA	NA	NA	NA	NA	NA	NA
LP_2602	NA	NA	476.322	294153	267716	242243	304998	194942	270153	253117	374481	184282	247385	275323	270118	212118	238021	351382	236990
LP_2606	NA	NA	476.395	324153	358768	294037	467434	229546	473397	426272	640094	191236	335777	354902	263404	236987	237792	466559	280371
LP_2621	NA	NA	479.199	NA	NA	NA	NA	316914	263887	323528	335223	NA	NA	NA	NA	NA	NA	NA	NA
LP_2625	NA	NA	479.382	NA	NA	NA	NA	186652	286759	193554	NA	NA	NA	NA	NA	NA	NA	NA	NA
LP_2627	NA	NA	480.159	115073	121141	214008	179668	50467	553265	79943	72158	75176	53987	475472	56204	413029	219768	435033	202330
LP_2628	NA	NA	480.272	NA	NA	NA	NA	160221	1160515	173979	NA	NA	NA	NA	NA	NA	NA	NA	NA
LP_2630	LysoPE 18:1	[M+H]+	480.309	223448	114608	231145	328213	25368333	27694206	25244196	5561577	107135	120717	130001	92476	1208412	987628	965656	669553
LP_2631	LysoPE 18:1	[M+H]+	480.309	NA	NA	52366	72634	4628503	4906841	4434440	1316705	NA	NA	NA	NA	221203	242512	181158	114428
LP_2636	NA	NA	480.453	344902	343117	118543	116709	372563	258035	356553	226260	136544	247815	164253	131167	272944	434332	484705	285009
LP_2641	NA	NA	481.331	237374	212404	313214	276669	126530	112057	151746	120697	169334	120847	135534	195358	253381	352855	348413	331524
LP_2642	NA	NA	481.411	480532	379389	102599	56258	646554	382587	352536	108818	126642	406295	93578	242127	154050	89361	251927	93866
LP_2648	NA	NA	482.156	NA	NA	54877	84069	NA	130798	NA	NA	NA	NA	242971	NA	234193	144295	259048	134646
LP_2657	NA	NA	483.419	NA	NA	NA	NA	231507	210990	205648	163852	NA	NA	NA	NA	72407	NA	61248	NA
LP_2661	NA	NA	485.055	91306	93415	181728	144142	NA	NA	NA	160726	279943	203172	172961	241796	NA	NA	NA	NA
LP_2676	NA	NA	486.452	929492	1008611	844754	937825	1210565	1043942	1462243	921838	234430	272687	270061	293456	513903	460148	517699	449159
LP_2688	LysoPE 19:4	[M+H]+	488.275	351739	213815	366132	582870	3715527	3374338	3698900	1061452	244902	258874	386087	250473	701033	754379	527252	394405
LP_2690	NA	NA	488.395	427366	561967	392025	781565	345154	850275	822979	337975	344956	866721	598289	600027	1333673	4032348	1071146	889524
LP_2702	NA	NA	490.884	NA	NA	NA	99138	219666	243721	197578	NA	NA	NA	NA	NA	NA	NA	NA	NA
LP_2711	NA	NA	492.324	209098	202501	267823	320519	495870	622368	539288	652783	439355	429706	453658	521955	297209	165062	176081	210655
LP_2717	NA	NA	493.214	NA	NA	NA	NA	237724	209478	271592	274398	NA	NA	NA	NA	NA	NA	NA	NA
LP_2718	NA	NA	493.215	NA	NA	NA	NA	227815	166541	246217	255442	NA	NA	NA	NA	NA	NA	NA	NA
LP_2721	NA	NA	493.324	439798	489022	74679	330892	527569	405751	378930	55829	112895	441115	582604	356988	991852	597392	754464	289596
LP_2723	NA	NA	493.4	NA	NA	NA	NA	227771	276016	208411	189761	69674	73186	76846	54073	142629	99562	122815	101366
LP_2728	LysoPE 19:1	[M+H]+	494.324	613045	453136	775159	980228	1942734	1828984	2146508	581924	400850	465974	581559	437085	2878644	2501150	2128710	1520659
LP_2730	NA	NA	494.468	609173	669401	234188	247302	735561	579863	609005	392529	187348	377952	271597	301645	287634	448522	551531	368094
LP_2731	NA	NA	494.468	603067	584665	202132	245752	735776	488117	662520	318898	233050	457508	294633	297105	432167	549710	769501	443167
LP_2736	NA	NA	495.427	2672686	2499007	413787	338256	5243726	3675838	3374294	481341	750626	2996163	1125377	1653432	1187498	2777375	4254800	1375767
LP_2743	NA	NA	496.241	NA	NA	NA	NA	669586	579909	598187	208234	NA	NA	NA	NA	NA	NA	NA	NA
LP_2746	NA	NA	496.34	59904	66799	52917	62782	178393	340828	186614	NA	135221	168467	147611	93961	91681	64540	88395	74700
LP_2749	NA	NA	496.901	NA	NA	NA	63727	159205	283877	249757	NA	NA	NA	NA	NA	NA	NA	NA	NA
LP_2753	NA	NA	497.288	NA	NA	66079	60096	291729	355294	422151	306154	NA	NA	49661	52246	NA	NA	NA	NA
LP_2773	NA	NA	502.291	NA	NA	NA	NA	463427	525268	481578	168703	NA	NA	NA	NA	NA	NA	NA	NA
LP_2774	NA	NA	502.317	NA	NA	15095095	52019930	6173692	307928	58074	NA	NA	NA	NA	NA	NA	63758	NA	NA
LP_2775	NA	NA	502.338	NA	84024	NA	194871	96503	158714	97630	NA	NA	68514	155426	NA	557760	238885	750384	143374
LP_2780	NA	NA	504.321	56466	NA	NA	100273	NA	94755	131100	76121	NA	75075	54005	109774	NA	354427	70162	NA
LP_2795	NA	NA	508.189	76451	81071	156102	96000	NA	413817	58158	NA	NA	NA	NA	NA	64146	NA	49204	NA
LP_2797	NA	NA	508.385	115868	93678	NA	180177	88951	137136	111994	73039	59412	108729	136377	100881	306188	203215	374036	143207
LP_2800	NA	NA	508.484	397203	546967	204413	234787	612780	395349	408054	251678	188347	400272	286048	306677	249469	349190	603366	423136
LP_2801	NA	NA	508.484	615273	665651	199909	235195	578264	340189	478060	250668	259838	466174	342921	327894	472160	569321	932731	574724
LP_2804	NA	NA	509.241	NA	NA	NA	NA	434994	276843	387982	516501	NA	NA	NA	NA	NA	NA	NA	NA
LP_2811	NA	NA	510.331	NA	NA	NA	NA	197064	229388	208534	NA	NA	NA	NA	NA	NA	NA	NA	NA
LP_2813	NA	NA	510.364	478548	437727	323840	402693	1963852	3228584	2056634	298459	1075029	1174662	1074988	744216	1155601	1040883	1176272	939485
LP_2816	NA	NA	511.256	98238	116635	119382	108028	188910	151598	199112	333808	105847	85134	135276	114658	100776	75829	83863	107758
LP_2827	NA	NA	512.875	NA	NA	NA	81209	225237	379496	267355	NA	NA	NA	NA	NA	NA	NA	NA	NA
LP_2846	NA	NA	515.335	91375	188239	56307	386847	138095	294809	167696	61113	NA	156458	330107	65919	1318539	579218	1726547	274119
LP_2848	NA	NA	515.413	524001	649523	279781	1528902	513699	564196	645879	225412	361429	740466	2381792	496931	5774454	1654426	2126812	784898
LP_2851	NA	NA	516.426	189529	244196	180339	349636	129219	217741	256879	162827	153162	350712	250096	170685	282115	939688	255283	205118
LP_2852	NA	NA	516.426	712682	950672	648082	1266613	674198	1262452	1380624	585683	549662	1378168	981247	869245	2127250	6906155	1888587	1481784
LP_2853	NA	NA	516.453	359828	377374	128368	161941	416300	285080	263439	140354	184765	273065	194874	204117	305260	416176	534397	360419
LP_2854	NA	NA	517.171	NA	NA	NA	NA	NA	NA	NA	NA	NA	NA	147884	NA	605247	58588	103740	NA
LP_2879	NA	NA	521.456	NA	NA	NA	NA	244481	216339	214405	201606	NA	NA	NA	NA	NA	NA	NA	NA
LP_2880	NA	NA	521.456	252387	221137	192696	228483	691139	498448	513128	630626	305543	252995	236569	263224	236541	190932	188346	248276
LP_2881	NA	NA	521.457	6132749	5916549	6851792	7117414	15814440	15822172	14540060	11903868	2718166	2833337	2511161	2752300	477448	324021	470766	562802
LP_2883	NA	NA	521.457	177439	68265	NA	52426	224195	377248	71450	NA	NA	NA	NA	NA	59975	NA	NA	NA
LP_2885	D-Melezitose | Maltotriose | Panose	[M+NH4]+	522.203	163286	137573	248609	251370	183189	285003	325532	81368	219294	326154	317437	446305	NA	NA	NA	NA
LP_2888	NA	NA	522.5	210978	231819	94384	105813	236765	134135	155561	102357	123324	208176	129088	124113	128797	158027	337327	215707
LP_2893	NA	NA	523.256	NA	NA	NA	NA	454885	293741	459124	394801	NA	NA	NA	NA	NA	NA	NA	NA
LP_2894	NA	NA	523.257	NA	NA	NA	NA	230708	149647	257240	158521	NA	NA	NA	NA	88198	76679	NA	NA
LP_2901	NA	NA	523.472	405597	195177	NA	120272	NA	54895	NA	NA	NA	NA	NA	NA	90810	NA	NA	NA
LP_2902	NA	NA	523.472	13150053	14013423	13645489	15246846	1032528	879324	966362	952985	3821388	3686715	3823140	4415602	1701297	726845	1339795	1252513
LP_2905	NA	NA	524.272	NA	NA	NA	NA	625178	601340	596558	184807	NA	NA	NA	NA	51792	NA	NA	NA
LP_2909	NA	NA	524.346	NA	NA	NA	NA	296277	297774	300616	56583	NA	NA	NA	NA	NA	NA	NA	NA
LP_2926	NA	NA	527.479	289231	324850	288085	327018	304224	227292	312869	174934	100593	129893	123535	112543	168597	177098	207468	213333
LP_2936	NA	NA	529.42	62739	91544	83189	138462	NA	NA	NA	NA	NA	128839	105091	117101	226557	538360	231610	178845
LP_2939	NA	NA	529.473	257224	219225	185839	259972	181459	197912	192363	259699	287554	260236	216009	224558	268638	225667	192828	202864
LP_2940	NA	NA	530.348	NA	NA	13420885	44778803	6346543	325426	68760	NA	NA	NA	NA	NA	52825	72710	NA	NA
LP_2953	NA	NA	532.44	2388975	2894166	1277040	7100620	2254084	2577070	3099339	1116853	1649329	3417338	10872255	2311654	25623970	7627635	9566744	3568323
LP_2955	NA	NA	533.28	NA	466761	113945	71882	58363	137568	NA	102828	NA	NA	149005	NA	201101	94176	61849	135761
LP_2964	NA	NA	535.378	1093743	1169194	1183770	1327933	459517	447884	607187	439886	610066	522491	637959	701745	1426068	1590305	1624640	1550446
LP_2967	NA	NA	535.416	195243	208599	181564	213337	63416	87944	85843	82307	197252	155983	193929	172173	NA	NA	NA	NA
LP_2969	NA	NA	535.452	457050	443189	408627	469143	206770	103779	187010	205433	487069	446795	443700	438379	285788	223701	259880	356073
LP_2970	NA	NA	535.472	24305900	23547465	25935394	24817673	10932637	9860862	9820638	6637826	17435141	17530798	17335619	17658369	5473351	2541496	4665228	4094625
LP_2971	NA	NA	535.472	2277764	2381828	2122921	2267298	922884	653553	884058	796360	2447720	2218118	2219559	2196186	847881	1279416	1341539	1766656
LP_2972	NA	NA	535.472	700046	312376	81439	185187	178675	257971	90505	NA	NA	NA	63194	NA	198076	NA	59959	NA
LP_2973	NA	NA	535.472	NA	NA	NA	NA	313948	195070	192900	194353	NA	NA	NA	NA	NA	NA	NA	NA
LP_2980	NA	NA	536.165	127329	112624	145057	319913	NA	756436	123645	883434	201825	109118	814757	2120380	124393	379341	1448587	166231
LP_2988	NA	NA	537.272	NA	NA	NA	NA	319692	240925	293038	339328	NA	NA	NA	NA	NA	NA	NA	NA
LP_2989	NA	NA	537.272	NA	NA	NA	NA	360625	211032	326021	328182	NA	NA	NA	NA	NA	NA	NA	NA
LP_2990	NA	NA	537.395	546068	639870	292552	1510705	490962	560079	657212	212000	410535	809679	2601409	527113	5375391	1756712	2027697	780379
LP_3018	NA	NA	543.341	NA	136757	144819	372224	145601	169103	265018	121730	66389	176788	157054	236600	167360	104507	232149	131515
LP_3019	NA	NA	543.343	NA	NA	22742198	67190717	11928552	622522	104850	NA	NA	NA	60741	NA	114709	160530	61080	NA
LP_3024	NA	NA	544.457	199528	295503	218580	371616	196305	410730	465923	181189	126130	284001	257155	151250	525196	1537632	527763	348185
LP_3025	NA	NA	544.457	449218	613449	396747	741879	449106	724040	844484	415408	350525	797062	588924	535590	1285834	3916250	1117687	903704
LP_3035	NA	NA	547.472	199284	115750	95846	136169	424739	463292	346587	224174	72439	94467	85776	71953	NA	NA	NA	NA
LP_3036	NA	NA	547.472	NA	NA	NA	NA	314515	228439	260729	299312	NA	NA	NA	NA	NA	NA	NA	NA
LP_3037	NA	NA	547.472	3488348	3496369	3898427	4237712	5379299	2557614	4430891	4736252	1067217	1095172	1225622	964391	159633	155857	182596	252300
LP_3038	NA	NA	547.472	238467	195420	224928	202021	857567	682167	794886	898313	54742	NA	NA	NA	NA	NA	NA	NA
LP_3044	NA	NA	549.395	230037	208748	193706	213417	124126	114477	170431	93221	160126	107657	155866	178541	301485	212926	327663	303074
LP_3047	NA	NA	549.43	177132	185722	222740	242756	658371	604073	619959	488359	169347	154969	177964	152042	47704	NA	NA	NA
LP_3048	NA	NA	549.439	NA	NA	NA	NA	248559	204975	166056	NA	NA	NA	NA	NA	NA	NA	NA	NA
LP_3050	NA	NA	549.487	NA	NA	NA	NA	326872	243873	182509	162902	NA	NA	NA	NA	NA	NA	NA	NA
LP_3051	NA	NA	549.487	NA	NA	NA	NA	17327507	15417288	15864105	11713272	NA	NA	NA	NA	NA	NA	NA	NA
LP_3052	NA	NA	549.487	17826778	17901106	16928918	19857311	61278886	59410289	63385572	49328309	13526226	12056325	12547396	10414689	2899365	1513127	3094891	2728220
LP_3053	NA	NA	549.488	687805	318823	358722	427595	5228164	4545101	5344677	5478919	259690	183652	131530	164227	330831	294684	217947	290756
LP_3054	NA	NA	549.488	NA	NA	NA	NA	582709	470308	352671	895274	NA	52331	NA	NA	121588	192785	NA	NA
LP_3055	NA	NA	549.488	538122	248272	NA	145639	1336574	3112465	526413	160967	NA	NA	NA	NA	103008	NA	NA	NA
LP_3057	NA	NA	549.488	NA	NA	NA	NA	183972	159087	187451	359761	NA	NA	NA	NA	56899	66497	NA	NA
LP_3059	NA	NA	550.245	NA	NA	NA	NA	805076	726418	725608	208129	NA	NA	NA	NA	NA	NA	NA	NA
LP_3062	NA	NA	550.468	NA	NA	NA	NA	NA	573125	645004	436535	NA	180036	NA	NA	NA	NA	NA	NA
LP_3088	NA	NA	554.176	636439	639431	1048420	684105	326540	2172572	386427	348469	348716	300358	380583	311337	485025	418651	317302	330399
LP_3093	NA	NA	554.562	238205	329523	201413	296038	87353	84326	90220	101859	183227	92735	122259	140306	205012	189457	237178	212724
LP_3099	DAG 30:1	[M+NH4]+	556.494	NA	NA	NA	NA	3648158	2903488	2891882	2498475	NA	NA	NA	NA	NA	NA	NA	NA
LP_3102	NA	NA	557.395	NA	NA	NA	NA	NA	NA	NA	NA	NA	NA	NA	NA	237475	279147	221012	233203
LP_3105	NA	NA	557.453	141032	182387	169758	274442	164972	220913	262070	138250	154003	308421	205437	223856	377445	1279240	389752	356015
LP_3112	NA	NA	559.132	55043	64745	109233	59149	NA	209251	NA	NA	NA	NA	NA	NA	49744	NA	NA	NA
LP_3115	NA	NA	560.471	343169	535384	242309	1348287	607981	741542	984363	255483	243003	547425	1945823	384594	3886932	1460120	1845474	704403
LP_3117	NA	NA	561.449	NA	NA	NA	NA	4198917	3500506	3630737	2921929	NA	NA	NA	NA	NA	NA	NA	NA
LP_3122	NA	NA	561.488	167483	141241	146690	179563	147207	146798	95126	54005	275591	289506	296583	299701	152180	81592	127544	107460
LP_3124	NA	NA	561.488	584668	520349	645810	619723	3051732	3075072	2731824	2004878	239866	230841	193024	153748	316941	191690	273810	275865
LP_3131	NA	NA	563.41	179354	207630	175691	163518	101778	115196	102060	103998	125279	83624	138461	139679	244868	243294	222242	285486
LP_3133	NA	NA	563.444	490375	529133	587242	611626	578674	489351	442290	438526	535712	563920	581403	571337	354108	306326	430868	376977
LP_3134	NA	NA	563.454	271182	NA	194842	231234	NA	145539	175214	NA	268390	252722	175193	210134	159459	194185	128868	231612
LP_3138	NA	NA	563.48	1895364	2061433	2014522	1813544	1429977	NA	1890444	1045326	2045776	2033046	NA	NA	NA	NA	1477930	1612713
LP_3139	NA	NA	563.483	1186127	1159971	1028817	1218218	936127	799025	956827	906224	1535560	1327235	1399157	1369173	892365	1064957	792518	1155093
LP_3141	NA	NA	563.503	44733653	45971187	48982945	49536851	48634232	44671938	44819055	36953243	46570243	47386509	49307941	49623531	34982036	26294451	37852198	36251676
LP_3142	NA	NA	563.503	NA	NA	NA	NA	323193	245894	296417	194948	NA	NA	NA	NA	NA	NA	NA	NA
LP_3143	NA	NA	563.503	NA	NA	NA	NA	12270357	10516587	9874504	8491483	NA	NA	NA	NA	NA	NA	NA	NA
LP_3144	NA	NA	563.503	5167350	4847785	4447425	4845299	4142881	3267270	4184298	3962919	6444835	5682383	5903572	5894288	4063739	4322042	3399976	4804171
LP_3153	NA	NA	565.354	NA	127676	138259	354854	125163	165841	252817	145915	55321	160619	115125	238447	151489	112642	239488	106257
LP_3166	NA	NA	567.498	NA	NA	NA	NA	3625491	3189801	3379782	2515204	NA	NA	NA	NA	NA	NA	NA	NA
LP_3180	DAG 31:1	[M+NH4]+	570.51	NA	NA	NA	NA	4173678	2822349	2611594	2196190	NA	NA	NA	NA	NA	NA	NA	NA
LP_3189	NA	NA	572.489	87085	108832	98370	165466	61225	98920	148905	62709	60813	130537	104416	102334	176719	667456	206798	177097
LP_3194	NA	NA	573.466	1502939	1898338	1030814	4681478	1756835	1901234	2340270	617178	1017938	2131544	5577736	1408985	12426917	5073045	6880369	3071141
LP_3206	NA	NA	575.42	335285	285497	198261	297792	343821	319921	287586	97804	211134	237369	241285	159927	198730	196518	192051	133801
LP_3207	NA	NA	575.443	NA	NA	NA	NA	311058	270986	307216	246374	NA	NA	NA	NA	NA	NA	NA	NA
LP_3208	NA	NA	575.465	NA	NA	NA	NA	1378821	1078584	1039740	858077	NA	NA	NA	NA	NA	NA	NA	NA
LP_3209	NA	NA	575.465	NA	NA	NA	NA	3780896	2904106	2895194	2411023	NA	NA	NA	NA	NA	NA	NA	NA
LP_3210	NA	NA	575.479	233855	223016	214948	233425	177886	142326	172304	123285	141087	158876	138359	175005	294409	143020	226318	NA
LP_3211	NA	NA	575.479	360781	313600	376446	360464	1493916	1397771	1641975	NA	141212	113468	139558	71566	NA	56864	NA	88719
LP_3213	NA	NA	575.484	98115	NA	NA	62731	489935	442094	589516	486685	NA	NA	NA	NA	51003	210044	59291	NA
LP_3216	NA	NA	575.503	NA	NA	NA	NA	8893163	7404620	7384832	4636402	NA	NA	NA	NA	NA	NA	NA	NA
LP_3218	NA	NA	575.503	95728	NA	NA	NA	181137	396084	77273	NA	NA	NA	NA	NA	NA	NA	NA	NA
LP_3219	NA	NA	575.503	6349780	5059765	6213416	6125769	27801688	22020492	27703196	20914498	2322366	1995939	2468841	1409448	1378585	918508	1647748	1428216
LP_3220	NA	NA	575.503	4106198	3321944	3899732	4101183	3294346	2746487	3344999	1931810	2470946	2463893	2314827	2760298	4769995	2400518	4218801	3221374
LP_3225	NA	NA	576.465	173634	195446	174804	218288	161573	161199	200464	178465	186910	201393	348471	197398	549355	356579	373588	248488
LP_3230	NA	NA	577.459	NA	122445	NA	140412	233270	240148	207673	243776	NA	NA	NA	NA	76981	NA	NA	NA
LP_3231	NA	NA	577.495	NA	NA	NA	655605	1116900	1278885	NA	NA	66518	391516	451658	285878	280494	188805	301696	246112
LP_3233	NA	NA	577.499	NA	NA	NA	64386	NA	130562	256791	291129	NA	NA	60788	NA	NA	NA	NA	136321
LP_3234	NA	NA	577.518	11997131	9525358	10885366	11441948	21645532	21875976	22490313	17373864	7983381	6463404	7371416	5107029	5173144	2965213	4949771	2749798
LP_3236	NA	NA	577.519	NA	NA	NA	NA	2625405	2541973	2419630	1920309	NA	NA	NA	NA	NA	NA	NA	NA
LP_3238	NA	NA	577.519	NA	NA	NA	NA	366460	323713	345543	603401	NA	NA	NA	NA	NA	65729	NA	NA
LP_3240	NA	NA	577.519	271249	109879	NA	65061	347437	798606	152210	54277	NA	NA	NA	NA	89547	NA	NA	NA
LP_3243	NA	NA	578.277	NA	NA	NA	NA	509297	499056	461723	131276	NA	NA	NA	NA	NA	NA	NA	NA
LP_3245	NA	NA	578.512	96257	83983	88273	96612	381908	321671	374775	290369	NA	NA	NA	NA	NA	NA	NA	NA
LP_3265	NA	NA	581.514	NA	NA	NA	NA	2862551	2435787	2268938	1997986	NA	NA	NA	NA	NA	NA	NA	NA
LP_3269	DAG 32:2	[M+NH4]+	582.509	NA	NA	NA	NA	271009	320398	345788	300869	NA	NA	NA	NA	NA	NA	NA	NA
LP_3270	DAG 32:2	[M+NH4]+	582.51	NA	NA	NA	NA	6356886	3669412	5061342	5662120	NA	NA	NA	NA	NA	NA	NA	NA
LP_3276	NA	NA	584.205	84217	96792	138712	NA	NA	289931	NA	NA	NA	NA	54581	NA	60255	58667	NA	NA
LP_3277	NA	NA	584.359	NA	197319	353080	205946	98237	90437	188898	77176	66514	110918	198546	169016	198315	159588	182215	135991
LP_3278	NA	NA	584.368	NA	NA	NA	NA	431527	NA	137262	186388	NA	NA	NA	NA	NA	NA	NA	NA
LP_3279	NA	NA	584.381	NA	NA	NA	NA	1091173	1863539	320732	NA	NA	NA	NA	NA	NA	NA	NA	NA
LP_3281	NA	NA	584.462	NA	NA	NA	NA	NA	445722	412839	251839	NA	NA	NA	NA	NA	NA	NA	NA
LP_3283	NA	NA	584.477	NA	NA	NA	NA	1500989	894240	1224193	813522	NA	NA	NA	NA	NA	NA	NA	NA
LP_3288	DAG 32:1	[M+NH4]+	584.525	NA	NA	NA	NA	224257015	192102499	199471483	148569916	NA	NA	NA	NA	NA	NA	60761	NA
LP_3289	DAG 32:1	[M+NH4]+	584.525	NA	NA	NA	NA	4052757	2638495	2246023	1770917	NA	NA	NA	NA	NA	NA	NA	NA
LP_3291	NA	NA	584.573	NA	NA	NA	NA	1266822	978138	1064985	655966	NA	NA	NA	NA	NA	NA	NA	NA
LP_3296	NA	NA	585.484	154319	195465	154743	234980	168542	215548	261509	61979	109406	245273	197758	175753	369928	1015574	332177	271724
LP_3306	NA	NA	587.464	NA	NA	NA	NA	269014	243444	231689	198013	NA	NA	NA	NA	NA	NA	NA	NA
LP_3307	NA	NA	587.465	NA	NA	NA	NA	2516968	1920954	1976853	1906082	NA	NA	NA	NA	NA	NA	NA	NA
LP_3308	NA	NA	587.534	NA	NA	NA	NA	2879727	2464276	2576157	1832455	NA	NA	NA	NA	NA	NA	NA	NA
LP_3314	NA	NA	589.424	143656	152905	183238	165635	75882	NA	NA	NA	NA	NA	97379	79097	169509	193150	184073	282432
LP_3317	NA	NA	589.461	955521	934953	581498	1346140	690905	811835	926662	607505	912776	1288410	1796857	1210185	3686734	1806888	1879078	863994
LP_3319	NA	NA	589.48	NA	NA	NA	NA	13498688	13227777	14368820	13498241	NA	NA	NA	NA	NA	NA	48439	NA
LP_3320	NA	NA	589.496	500775	551710	472475	498233	1136024	1014525	1205768	NA	170976	NA	NA	197122	455299	239482	NA	404169
LP_3321	NA	NA	589.499	NA	329974	329523	345822	269682	NA	NA	NA	NA	169047	151422	NA	NA	301834	NA	NA
LP_3324	NA	NA	589.519	1588629	1574223	1479472	1594667	1354305	1113704	1327483	1301451	808981	737494	749225	742919	1081906	1241978	1160797	1378799
LP_3325	NA	NA	589.519	NA	NA	NA	NA	332153	321250	304364	203430	NA	NA	NA	NA	NA	NA	NA	NA
LP_3326	NA	NA	589.519	6463098	6788287	6221794	7210274	15017964	13664198	15523966	11554305	2281804	2177276	2300537	2473017	5749105	3147149	5643407	4999146
LP_3327	NA	NA	589.519	330989	198504	151553	196983	429756	708917	214481	91400	240806	242184	276096	295906	556966	195347	403973	282734
LP_3331	NA	NA	590.6	NA	NA	NA	80834	NA	NA	NA	NA	124266	50912	443722	NA	47150	NA	50661	NA
LP_3339	NA	NA	591.473	205390	183120	178237	206321	NA	84141	NA	NA	169287	169356	169901	209543	236020	201979	295121	247363
LP_3341	NA	NA	591.511	1291696	1295042	NA	1220653	371482	365201	351614	264171	1167404	NA	1294458	1249054	NA	NA	1311512	1604947
LP_3342	NA	NA	591.514	197945	151132	NA	198137	51303	NA	66745	57808	257462	213117	212742	234839	271130	283098	258079	373020
LP_3344	NA	NA	591.534	16806020	17389650	17393024	16891440	5537924	5143978	5203301	4125552	16525752	15554069	16978488	17020973	21226883	16277009	23098504	22904672
LP_3355	NA	NA	593.514	NA	NA	NA	NA	2168704	1832867	1848529	1173230	NA	NA	NA	NA	NA	NA	NA	NA
LP_3360	NA	NA	594.544	223238	246912	241659	186651	107989	81229	80390	70350	140677	234805	245418	241908	316061	222362	338382	316848
LP_3375	NA	NA	596.525	NA	NA	NA	NA	1158234	927228	893095	1105823	NA	NA	NA	NA	NA	NA	NA	NA
LP_3385	NA	NA	598.491	NA	NA	NA	NA	689186	541435	580200	447051	NA	NA	NA	NA	NA	NA	NA	NA
LP_3387	NA	NA	598.504	NA	NA	NA	NA	500071	497122	450477	298716	NA	NA	NA	NA	NA	NA	NA	NA
LP_3389	NA	NA	598.505	NA	NA	NA	NA	275549	206359	248539	179416	NA	NA	NA	NA	NA	NA	NA	NA
LP_3390	DAG 33:1	[M+NH4]+	598.541	NA	NA	NA	NA	132664146	116379513	108762222	93636092	NA	NA	NA	NA	98764	69249	94353	87527
LP_3392	NA	NA	598.541	NA	NA	NA	NA	1104927	425142	783929	498771	NA	NA	NA	NA	NA	NA	NA	NA
LP_3395	NA	NA	598.688	NA	NA	NA	NA	NA	146773	545352	101922	NA	NA	NA	NA	NA	NA	NA	NA
LP_3399	NA	NA	599.461	175795	231262	145080	436804	149464	172133	150579	110959	140253	231569	592629	159545	1583182	504139	675871	336044
LP_3402	NA	NA	600.259	NA	NA	NA	NA	466940	420291	414804	138955	NA	NA	NA	NA	NA	NA	NA	NA
LP_3407	NA	NA	600.519	NA	NA	NA	NA	505484	359945	371384	339261	NA	NA	NA	NA	NA	NA	NA	NA
LP_3413	NA	NA	601.48	NA	NA	NA	NA	622777	432801	434399	364227	NA	NA	NA	NA	NA	NA	NA	NA
LP_3414	NA	NA	601.481	NA	NA	NA	NA	1072050	965400	883989	938138	NA	NA	NA	NA	NA	NA	NA	NA
LP_3418	NA	NA	601.55	NA	NA	NA	NA	1800787	1567015	1469699	1246766	NA	NA	NA	NA	NA	NA	NA	NA
LP_3428	NA	NA	603.473	85468	87173	70335	NA	224347	203247	231344	189403	NA	NA	NA	NA	NA	NA	85277	NA
LP_3429	NA	NA	603.496	NA	NA	NA	NA	8360042	4763827	7303512	4968165	NA	NA	NA	NA	174345	121956	171933	137413
LP_3430	NA	NA	603.497	NA	NA	NA	NA	928215	603235	681867	493378	NA	NA	NA	NA	NA	NA	NA	NA
LP_3431	NA	NA	603.511	446393	435192	439410	423747	1321009	1067854	1295807	NA	168989	107220	184122	94386	300009	207664	374022	NA
LP_3432	NA	NA	603.511	783595	762153	770755	NA	191194	NA	212844	126619	481420	NA	495596	547221	1224431	888468	NA	1151510
LP_3433	NA	NA	603.514	NA	325444	NA	327567	50146	NA	NA	NA	251777	214143	251291	249851	NA	NA	368697	NA
LP_3435	NA	NA	603.534	NA	NA	NA	NA	3117040	3108955	2943425	2042110	NA	NA	NA	NA	NA	NA	NA	NA
LP_3437	NA	NA	603.534	9022814	8839188	9051606	9001394	2200451	1734370	2382864	1547891	5752779	5711157	5738050	6224295	13800450	10210000	13571821	13662666
LP_3438	NA	NA	603.535	5259294	4637825	5176425	5074454	15829186	15149058	15635716	13265722	1756757	1176880	2055443	947356	3611131	2414411	4562264	3781487
LP_3439	NA	NA	603.535	NA	NA	NA	NA	239305	231116	226259	317552	NA	NA	NA	NA	NA	167141	NA	NA
LP_3441	NA	NA	603.535	263407	243862	227265	262846	1091380	938377	1054078	1130875	52740	NA	NA	60027	275281	302636	294528	370615
LP_3442	NA	NA	603.535	423985	187406	NA	117247	84005	94465	NA	NA	NA	NA	NA	NA	1043375	191913	289383	62346
LP_3443	NA	NA	604.494	NA	NA	NA	NA	307715	250747	217648	202641	NA	NA	NA	NA	NA	NA	NA	NA
LP_3444	NA	NA	605.454	NA	NA	NA	NA	3253797	2985667	3393910	3343564	NA	NA	NA	NA	NA	NA	NA	NA
LP_3456	NA	NA	606.545	150602	140002	149107	163528	NA	NA	NA	NA	88003	98929	87339	106588	198572	175829	207536	234220
LP_3459	NA	NA	607.529	NA	NA	NA	NA	288487	265072	265986	203387	NA	NA	NA	NA	NA	NA	NA	NA
LP_3460	NA	NA	608.224	NA	NA	NA	70147	262430	213097	237836	120508	NA	NA	NA	NA	76010	86625	66031	NA
LP_3463	PE 26:0	[M+H]+	608.429	1879319	1682899	1605184	1810247	123717	94626	84848	138171	830759	677944	732249	687912	360042	246869	234812	359018
LP_3465	NA	NA	608.468	127343	113461	175540	157022	155638	157371	173451	131959	NA	NA	64202	71867	213259	234688	296380	263432
LP_3477	NA	NA	610.49	NA	NA	NA	NA	845419	617830	618016	444554	NA	NA	NA	NA	NA	NA	NA	NA
LP_3480	DAG 34:2	[M+NH4]+	610.541	NA	NA	NA	NA	916735	747197	744667	659311	NA	NA	NA	NA	NA	NA	NA	NA
LP_3481	DAG 34:2	[M+NH4]+	610.541	NA	NA	NA	NA	162996136	133814888	136747048	89595643	NA	NA	NA	NA	83164	113295	126761	136328
LP_3484	NA	NA	610.591	NA	NA	NA	NA	944672	841371	610686	2808709	NA	NA	NA	NA	NA	NA	NA	NA
LP_3486	NA	NA	610.625	158959	255329	145885	305358	75883	90669	128258	161742	73076	56286	99627	116807	133455	135710	215556	223881
LP_3491	NA	NA	612.182	99758	113788	94991	126587	NA	736807	130439	207698	124029	NA	170765	302606	107892	114684	224310	91471
LP_3496	NA	NA	612.506	NA	NA	NA	NA	203787	1124816	185479	191140	NA	NA	NA	NA	NA	NA	NA	NA
LP_3497	NA	NA	612.52	NA	NA	NA	NA	1024756	985900	1020310	595040	NA	NA	NA	NA	NA	NA	NA	NA
LP_3501	DAG 34:1	[M+NH4]+	612.557	NA	NA	NA	NA	40026380	37716453	37147688	28852838	NA	NA	NA	NA	109633	97062	159549	116369
LP_3502	NA	NA	612.558	NA	NA	NA	NA	454108	350231	495852	562893	NA	NA	NA	NA	NA	NA	NA	NA
LP_3506	NA	NA	613.477	101784	125838	81141	235795	111839	120928	158077	85764	97467	163031	372579	117085	745805	268816	311271	184222
LP_3512	NA	NA	613.549	NA	NA	NA	NA	2383605	1964012	2039777	1260795	NA	NA	NA	NA	NA	NA	NA	NA
LP_3515	NA	NA	614.5	NA	NA	NA	NA	360467	343148	327517	276699	NA	NA	NA	NA	NA	NA	NA	NA
LP_3519	NA	NA	615.496	NA	NA	NA	NA	911577	765770	810039	745471	NA	NA	NA	NA	NA	NA	NA	NA
LP_3528	NA	NA	617.454	NA	NA	NA	NA	362871	363139	328270	353408	NA	NA	NA	NA	NA	NA	NA	NA
LP_3529	NA	NA	617.459	241740	215422	216388	250183	123263	141823	155299	82913	146097	116047	141608	174435	282804	296613	304819	352585
LP_3530	NA	NA	617.475	NA	NA	NA	NA	266140	237921	256481	162343	NA	NA	NA	NA	NA	NA	NA	NA
LP_3532	NA	NA	617.512	NA	NA	NA	NA	586724	431961	442178	442161	NA	NA	NA	NA	NA	NA	NA	NA
LP_3533	NA	NA	617.526	597203	706434	NA	619928	NA	NA	NA	142699	278882	NA	323881	282859	725836	470658	819827	730378
LP_3535	NA	NA	617.55	5991237	6577377	5751592	6039863	2295148	2036676	1970367	1412253	2761294	2585370	3008764	2937109	7389565	4840579	7995654	7102494
LP_3543	NA	NA	618.509	NA	NA	NA	NA	590549	448576	423848	433608	NA	NA	NA	NA	NA	NA	NA	NA
LP_3547	NA	NA	619.469	NA	NA	NA	NA	1930416	1688809	1228226	1752518	NA	NA	NA	NA	67585	NA	48816	NA
LP_3552	NA	NA	621.155	69360	NA	107081	56158	NA	NA	NA	96068	194399	199756	221983	270435	NA	NA	NA	NA
LP_3558	NA	NA	621.545	NA	NA	NA	NA	819780	838039	810008	589766	NA	NA	NA	NA	NA	NA	NA	NA
LP_3563	NA	NA	622.445	228534	264370	222507	274989	84283	57079	72845	74364	455497	360238	394645	358070	208023	155801	190452	234812
LP_3570	NA	NA	623.567	153578	986541	81987	204920	NA	NA	NA	102650	123044	NA	NA	139934	133623	NA	159798	192679
LP_3580	NA	NA	624.46	1248617	622936	149458	361836	76587	110177	NA	NA	NA	NA	NA	NA	71719	NA	NA	NA
LP_3585	DAG 35:2	[M+NH4]+	624.556	NA	NA	NA	NA	22351695	20571505	19741718	15761664	NA	NA	NA	NA	147968	119492	142344	117360
LP_3586	NA	NA	625.457	NA	NA	NA	NA	NA	NA	NA	NA	NA	NA	NA	NA	197090	256771	241719	237715
LP_3587	NA	NA	625.514	NA	NA	NA	NA	277300	262145	246706	163597	NA	NA	NA	NA	NA	NA	NA	NA
LP_3589	NA	NA	625.551	NA	NA	NA	NA	702805	624408	803868	725819	NA	NA	NA	NA	NA	NA	NA	NA
LP_3596	NA	NA	626.535	NA	NA	NA	NA	471505	479274	468958	289937	NA	NA	NA	NA	NA	NA	NA	NA
LP_3598	NA	NA	626.572	NA	NA	NA	NA	317615	224875	286182	310691	NA	NA	NA	NA	NA	NA	NA	NA
LP_3599	NA	NA	626.572	NA	NA	NA	NA	NA	461670	551001	544398	NA	NA	NA	NA	NA	NA	NA	NA
LP_3600	DAG 35:1	[M+NH4]+	626.572	NA	NA	NA	NA	1073389	1042190	834216	768879	NA	NA	NA	NA	NA	NA	NA	NA
LP_3603	NA	NA	627.565	NA	NA	NA	NA	355948	318923	313509	247330	NA	NA	NA	NA	NA	NA	NA	NA
LP_3604	NA	NA	628.195	570355	524267	956261	608732	260177	3095590	330566	270993	273245	241312	293350	246526	388222	292254	231795	233840
LP_3606	NA	NA	628.385	66696	286304	529943	320576	156800	154411	304052	140467	120707	185814	300149	196919	319134	202406	281547	213044
LP_3615	NA	NA	629.511	NA	NA	NA	NA	476168	299444	326069	290219	NA	NA	NA	NA	NA	NA	NA	NA
LP_3616	NA	NA	629.512	NA	NA	NA	NA	6364675	5393109	5746112	5017328	NA	NA	NA	NA	NA	58898	72989	74449
LP_3622	NA	NA	630.531	NA	NA	NA	NA	265485	289923	280101	196824	NA	NA	NA	NA	NA	NA	NA	NA
LP_3625	NA	NA	631.469	NA	NA	NA	NA	NA	1799227	3495115	2937720	NA	NA	NA	NA	NA	NA	NA	NA
LP_3626	NA	NA	631.47	NA	NA	NA	NA	250469	196291	204359	207991	NA	NA	NA	NA	NA	NA	NA	NA
LP_3632	NA	NA	631.541	332527	NA	NA	320232	NA	NA	NA	NA	173041	171325	180672	181089	NA	477821	NA	NA
LP_3635	NA	NA	631.566	3205804	2874125	2655047	3157751	168090	140324	168459	119134	1738766	1482342	1636478	1628991	7854435	4831293	7917360	6772227
LP_3636	NA	NA	631.567	178070	83909	NA	53810	NA	NA	NA	NA	NA	NA	NA	NA	604340	105184	184682	NA
LP_3641	NA	NA	632.473	175907	123646	142190	172124	462614	464854	455349	504703	217717	185823	204000	200777	NA	NA	56884	NA
LP_3643	NA	NA	632.525	NA	NA	NA	NA	253724	222542	235086	220458	NA	NA	NA	NA	NA	NA	NA	NA
LP_3644	NA	NA	632.545	NA	NA	130205	NA	NA	NA	NA	NA	NA	NA	NA	NA	369606	NA	336868	307238
LP_3650	NA	NA	634.444	NA	NA	NA	NA	249501	257171	258354	207119	77012	52241	NA	NA	170982	155125	178015	182304
LP_3651	PE 28:1	[M+H]+	634.444	3426829	2821207	3019708	3473609	1594002	1116520	1207095	1250280	2060433	1862792	1674471	1752524	1113493	957242	1042865	1125960
LP_3662	PE 28:0	[M+H]+	636.46	16899091	16004772	14850158	15578823	1557779	917698	1128737	1377751	8536822	6747213	7456549	6273765	6653487	5384943	4967703	7604504
LP_3666	DAG 36:3	[M+NH4]+	636.556	NA	NA	NA	NA	679546	667681	623934	438467	NA	NA	NA	NA	NA	NA	NA	NA
LP_3677	NA	NA	638.571	NA	NA	NA	NA	1070764	1053006	850507	1286590	NA	NA	NA	NA	NA	NA	NA	NA
LP_3678	DAG 36:2	[M+NH4]+	638.572	NA	NA	NA	NA	430908	362777	464461	444527	NA	NA	NA	NA	49466	NA	NA	NA
LP_3679	DAG 36:2	[M+NH4]+	638.572	NA	NA	NA	63299	65492296	64356590	61153890	48497304	NA	NA	NA	NA	174228	132226	213185	208755
LP_3682	NA	NA	638.627	NA	NA	NA	NA	391981	316918	312498	NA	NA	NA	NA	NA	NA	NA	NA	NA
LP_3684	NA	NA	638.657	199670	460199	135859	419692	101343	101176	149365	465378	114695	73665	100860	169087	129539	167731	266630	145828
LP_3691	NA	NA	639.531	NA	NA	NA	NA	788783	578453	650069	276925	NA	NA	NA	NA	NA	NA	NA	NA
LP_3692	NA	NA	639.531	NA	NA	NA	NA	1390963	1235763	1160291	478417	NA	NA	NA	NA	NA	NA	NA	NA
LP_3693	NA	NA	639.531	NA	NA	NA	NA	362156	402006	352132	157816	NA	NA	NA	NA	NA	NA	NA	NA
LP_3694	NA	NA	639.567	NA	NA	NA	NA	526728	483271	537061	463886	NA	NA	NA	NA	NA	NA	NA	NA
LP_3701	NA	NA	640.59	NA	NA	NA	NA	153703	297229	291291	457014	NA	NA	NA	NA	NA	NA	NA	NA
LP_3708	NA	NA	641.58	NA	NA	NA	NA	1094751	1040086	1021939	801497	NA	NA	NA	NA	NA	NA	NA	NA
LP_3713	NA	NA	643.527	NA	NA	NA	NA	8479957	8031463	7958036	7670778	NA	NA	NA	NA	NA	NA	49313	NA
LP_3714	NA	NA	643.527	NA	NA	NA	NA	648404	536164	612970	567026	NA	NA	NA	NA	62024	NA	NA	NA
LP_3719	NA	NA	644.491	NA	NA	NA	NA	86743	93850	74810	NA	NA	64171	57292	NA	NA	NA	195137	NA
LP_3722	NA	NA	644.546	NA	NA	NA	NA	366202	456455	368198	309976	NA	NA	NA	NA	NA	NA	NA	NA
LP_3723	NA	NA	644.546	NA	NA	NA	NA	379446	503753	454823	304456	NA	NA	NA	NA	NA	NA	NA	NA
LP_3729	NA	NA	645.486	NA	NA	NA	NA	1754130	1505992	1626066	1400047	NA	NA	NA	NA	NA	NA	NA	NA
LP_3730	NA	NA	645.488	1248202	1296644	1379735	1480002	637817	577966	667696	511370	691510	609964	730628	713181	1639902	1813827	1874503	1716562
LP_3735	DAG 37:5	[M+NH4]+	646.541	NA	NA	NA	NA	240241	209078	196244	210519	NA	NA	NA	NA	NA	NA	NA	NA
LP_3746	PE 29:1	[M+H]+	648.46	908787	761755	888898	1074518	646979	420627	608769	520023	1296803	1144354	1140349	1167270	1243530	1106096	1242375	1259368
LP_3757	PE 29:0	[M+H]+	650.476	1708183	1658733	1420520	1437294	592099	267694	395116	451628	4266636	3130322	3458768	2981445	2260000	2063359	1905478	2943278
LP_3758	NA	NA	650.476	785404	365035	102521	220644	1337415	2287634	513625	203222	NA	NA	54341	NA	82492	NA	NA	NA
LP_3763	NA	NA	651.567	NA	NA	NA	NA	860900	696524	698629	602634	NA	NA	NA	NA	NA	NA	NA	NA
LP_3770	NA	NA	652.492	1796996	901355	206106	591335	140779	196025	67989	NA	NA	54990	92402	69503	308387	NA	71430	NA
LP_3777	NA	NA	652.587	NA	NA	NA	NA	317567	347386	344937	444650	NA	NA	NA	NA	NA	NA	NA	NA
LP_3778	DAG 37:2	[M+NH4]+	652.587	NA	NA	NA	NA	3237403	3134285	3171497	2985524	NA	NA	NA	NA	75929	NA	63852	NA
LP_3784	NA	NA	653.547	NA	NA	NA	NA	1334997	1186896	1286656	546206	NA	NA	NA	NA	NA	NA	NA	NA
LP_3786	NA	NA	653.581	NA	NA	NA	NA	318389	314795	259573	312978	NA	NA	NA	NA	NA	NA	NA	NA
LP_3792	NA	NA	654.567	NA	NA	NA	NA	279029	223153	246712	194069	NA	NA	NA	NA	NA	NA	NA	NA
LP_3798	NA	NA	655.526	NA	NA	NA	NA	404200	405270	437273	182278	NA	NA	NA	NA	NA	NA	NA	NA
LP_3800	NA	NA	656.226	312019	327690	565638	354559	129550	1599938	187735	116350	141943	149916	168243	119135	119246	75251	70527	61973
LP_3805	NA	NA	656.45	1164762	1107238	1418662	1247843	65416	63783	NA	80213	332544	388961	374359	403707	NA	NA	NA	NA
LP_3811	NA	NA	657.468	NA	NA	NA	NA	313998	266718	246394	226308	NA	NA	NA	NA	NA	NA	NA	NA
LP_3812	NA	NA	657.468	NA	NA	NA	NA	587143	508298	536008	407572	NA	NA	NA	NA	NA	NA	NA	NA
LP_3813	NA	NA	657.541	NA	NA	NA	NA	666823	775583	629910	490132	NA	NA	NA	NA	NA	NA	NA	NA
LP_3819	NA	NA	658.561	NA	NA	NA	NA	180507	218363	240424	148052	NA	NA	NA	NA	NA	NA	NA	NA
LP_3826	NA	NA	659.501	NA	NA	NA	NA	2716291	2454822	2530446	2408944	NA	NA	NA	NA	NA	NA	NA	NA
LP_3828	NA	NA	659.504	972156	947189	1215814	1339931	862572	704432	884916	623354	560756	525868	624165	697987	5130998	6848420	7065944	6362134
LP_3834	PE 30:2	[M+H]+	660.46	418417	394125	420581	398456	1620077	1140727	1088898	1857204	154917	129413	92708	111096	93720	107416	95999	119706
LP_3838	NA	NA	660.573	NA	NA	NA	NA	284230	266845	242090	159106	NA	NA	NA	NA	54302	NA	NA	NA
LP_3839	NA	NA	661.406	305147	301918	321146	312982	NA	NA	NA	NA	99327	108182	103857	128931	NA	NA	NA	NA
LP_3841	NA	NA	661.48	119271	58017	NA	52502	286543	586738	146346	NA	NA	NA	NA	NA	NA	NA	NA	NA
LP_3843	PE 30:1	[M+H]+	662.475	6236927	3897012	2903747	2702109	27179700	19583130	19982109	26952425	2402575	1194082	651772	485803	2596590	2235339	1077550	1568171
LP_3844	PE 30:1	[M+H]+	662.476	8877454	7409059	5914089	7480341	4228144	NA	2834819	1816126	10492349	8928929	9108334	9603191	8463881	6950285	7074849	8659455
LP_3845	PE 30:1	[M+H]+	662.476	NA	NA	NA	NA	NA	NA	NA	NA	NA	NA	NA	NA	166250	NA	166263	225842
LP_3851	NA	NA	663.451	227446	269661	178248	209201	200829	182453	223235	173970	276525	129565	212213	212887	233355	239469	215794	228683
LP_3852	NA	NA	663.453	NA	NA	NA	NA	187291	171161	135004	432576	NA	NA	NA	NA	NA	NA	NA	NA
LP_3853	NA	NA	663.453	176312	180321	185193	175351	264096	258828	226595	263806	242951	220141	224729	200106	196078	143530	185373	205556
LP_3854	NA	NA	663.453	NA	NA	NA	NA	819631	338268	376950	379729	NA	NA	NA	NA	NA	NA	NA	NA
LP_3861	PE 30:0	[M+H]+	664.491	11540295	10382821	9239306	8408228	1690624	1090093	1535671	1915419	12363342	8849698	8945917	8118395	11817304	13040745	8504340	20343603
LP_3862	NA	NA	664.492	3986997	1943994	443962	1097075	850129	1383554	195245	162020	NA	90847	321900	141023	1094199	149254	279043	83356
LP_3866	NA	NA	665.466	NA	NA	NA	NA	661804	564637	564368	935217	NA	NA	NA	NA	NA	NA	NA	NA
LP_3868	NA	NA	665.486	136177	90904	97875	NA	367108	257887	281853	397789	57587	NA	NA	NA	58310	55664	NA	NA
LP_3869	NA	NA	665.487	428313	219844	55783	185372	NA	47467	NA	NA	NA	NA	NA	NA	NA	NA	NA	NA
LP_3872	NA	NA	665.583	NA	NA	NA	NA	296609	258429	253772	262413	NA	NA	NA	NA	NA	NA	NA	NA
LP_3876	NA	NA	666.603	NA	NA	NA	NA	797827	780894	912647	1015746	NA	NA	NA	NA	NA	NA	NA	NA
LP_3891	NA	NA	668.572	58303	60341	NA	NA	323506	277938	234316	112345	62995	99970	92702	NA	87996	56219	106870	67342
LP_3895	NA	NA	669.446	422958	216601	59812	145929	104347	137073	NA	NA	NA	NA	NA	NA	180025	NA	50654	NA
LP_3896	NA	NA	669.468	NA	NA	NA	NA	305953	254551	261014	230353	NA	NA	NA	NA	NA	NA	NA	NA
LP_3897	NA	NA	669.54	NA	NA	NA	NA	423200	311395	393434	238128	NA	NA	NA	NA	NA	NA	NA	NA
LP_3899	NA	NA	669.578	NA	NA	NA	NA	343734	278356	283891	166798	NA	NA	NA	NA	NA	NA	NA	NA
LP_3902	NA	NA	670.466	192665	211151	209760	241136	50408	NA	NA	NA	133913	158894	169580	196791	NA	NA	NA	NA
LP_3905	NA	NA	671.219	143148	NA	243648	NA	NA	545625	108085	73989	86795	NA	NA	NA	111425	73987	NA	NA
LP_3906	NA	NA	671.483	NA	NA	NA	NA	900564	789912	1200731	1141189	NA	NA	NA	NA	NA	NA	NA	NA
LP_3908	NA	NA	671.556	NA	NA	NA	NA	305989	350013	386132	197464	NA	NA	NA	NA	NA	NA	NA	NA
LP_3911	NA	NA	672.412	95350	345736	638023	401400	184428	176054	367485	170299	143870	209749	343239	235982	397915	267234	378442	236185
LP_3912	NA	NA	672.417	161869	167855	153637	136779	512988	992936	444197	NA	535948	636636	580976	449571	338168	220204	337472	311517
LP_3913	NA	NA	672.458	154293	159091	113648	109908	NA	NA	NA	NA	442395	300908	322624	269410	235435	211320	188784	247935
LP_3915	NA	NA	672.571	NA	NA	NA	NA	511615	361971	429053	260963	NA	NA	NA	NA	NA	NA	NA	NA
LP_3919	NA	NA	673.455	NA	NA	NA	NA	236802	205667	358998	257620	NA	NA	NA	NA	NA	NA	NA	NA
LP_3921	NA	NA	673.517	NA	NA	NA	NA	274630	234121	254551	277598	NA	NA	NA	NA	NA	NA	NA	NA
LP_3925	NA	NA	674.463	727650	535580	570054	675813	1373427	1275063	1413307	1181566	696102	750007	785451	760240	900717	856326	810973	903901
LP_3926	NA	NA	674.476	105010	91076	64783	78652	802291	562815	716638	559216	65235	56252	56178	66716	214297	194254	191030	226816
LP_3932	NA	NA	675.47	NA	NA	NA	NA	288186	234340	226055	275421	NA	NA	NA	NA	NA	NA	NA	NA
LP_3933	NA	NA	675.496	696867	294216	116635	200374	416610	666012	199117	98449	NA	NA	115172	NA	564557	145092	185056	NA
LP_3937	NA	NA	676.434	414784	438800	383980	435250	202455	151705	154979	154747	475191	410454	440617	404290	258058	243457	246443	365318
LP_3938	NA	NA	676.491	830603	374837	105266	238966	648799	1109234	195151	181820	NA	NA	NA	NA	46500	NA	NA	NA
LP_3939	PE 31:1	[M+H]+	676.491	NA	NA	NA	NA	32755313	24707275	33933720	34818037	NA	NA	NA	NA	NA	NA	NA	NA
LP_3940	PE 31:1	[M+H]+	676.491	84481248	87026300	79623141	84572863	33728877	23605732	29988847	27845994	91599594	81907779	82457104	83204907	57280662	49086131	47879942	66960147
LP_3941	NA	NA	676.53	6831811	6559238	8465189	9173354	5883848	4995989	6007292	4476210	4027359	3650402	4467767	4978646	34040686	44934256	47201878	43824651
LP_3942	NA	NA	676.531	NA	NA	NA	NA	NA	NA	NA	NA	NA	NA	NA	NA	141357	130667	391632	367972
LP_3947	NA	NA	676.589	NA	NA	NA	NA	NA	NA	NA	NA	NA	NA	NA	NA	202790	231225	1065763	224142
LP_3956	NA	NA	678.471	288909	334985	297158	321908	164195	215183	218575	149942	376708	318465	311166	302920	730468	652399	716074	871418
LP_3957	NA	NA	678.471	NA	NA	NA	NA	261889	222460	215241	197162	NA	NA	NA	NA	56194	53694	79445	NA
LP_3961	NA	NA	678.507	3304494	1460076	304316	879340	8799914	19550781	3850119	1400677	NA	74768	249657	132335	600483	125703	169967	NA
LP_3962	PE 31:0	[M+H]+	678.507	632386	670090	534618	510192	311881	183952	238717	283349	1620604	1070717	1280416	1018393	854988	666737	573211	1440592
LP_3963	NA	NA	678.508	112025	NA	NA	NA	192574	384346	98048	NA	NA	NA	NA	NA	NA	NA	NA	NA
LP_3964	NA	NA	678.546	749867	973445	1032331	1038384	1028823	936271	888514	634821	503532	446375	510548	593198	642339	279786	418206	448133
LP_3967	NA	NA	679.482	NA	NA	NA	NA	380254	335044	386910	461785	NA	NA	NA	NA	52624	NA	NA	NA
LP_3968	NA	NA	679.5	NA	NA	NA	NA	535217	400839	570297	550308	NA	NA	NA	NA	NA	NA	NA	NA
LP_3973	NA	NA	679.598	NA	NA	NA	NA	603963	565549	602719	441560	NA	NA	NA	NA	NA	NA	NA	NA
LP_3976	NA	NA	680.265	NA	NA	NA	NA	NA	140016	173504	142787	245056	312800	NA	NA	NA	NA	NA	206697
LP_3977	NA	NA	680.402	NA	280722	NA	NA	254138	274327	156471	222071	1803561	NA	NA	305535	NA	NA	NA	335879
LP_3980	NA	NA	680.479	NA	NA	NA	NA	167399	217801	271922	233640	NA	NA	NA	NA	200897	358240	NA	NA
LP_3981	NA	NA	680.479	NA	NA	NA	NA	654470	651701	666233	608211	NA	NA	NA	NA	NA	NA	NA	NA
LP_3982	NA	NA	680.48	451629	304506	615976	277769	504418	431641	394613	442406	469666	432744	420963	369400	401279	196620	288612	335200
LP_3983	NA	NA	680.48	NA	209399	NA	NA	345650	336802	370314	731455	NA	NA	NA	NA	NA	NA	NA	NA
LP_3985	NA	NA	680.48	281151	265283	301968	302227	283513	210687	274213	189087	209405	293098	313349	219355	215530	201368	213413	205109
LP_3986	NA	NA	680.48	186886	165436	130657	NA	247602	183739	190731	NA	NA	NA	NA	NA	NA	NA	NA	NA
LP_3987	NA	NA	680.481	305831	282331	346164	244505	203950	244272	284146	315662	400741	347663	250597	347387	282511	349320	299176	355430
LP_3996	NA	NA	681.485	604218	560060	776316	871264	436182	319143	411712	336779	342336	300938	344389	443830	2968699	4075538	4147600	4047065
LP_4005	NA	NA	682.466	1651105	1434406	1790822	1642232	654302	585206	527914	554714	638589	694879	633940	789892	88341	53680	74081	88528
LP_4009	NA	NA	683.462	474489	213340	62564	139000	966076	2002179	437859	206665	NA	NA	57754	NA	88309	NA	NA	NA
LP_4010	NA	NA	683.483	NA	NA	NA	NA	242196	227853	214606	202256	NA	NA	NA	NA	NA	NA	NA	NA
LP_4019	NA	NA	684.457	665609	564518	461797	484799	417444	304508	291527	352534	879275	739060	713097	744867	636307	663082	481647	695386
LP_4020	NA	NA	684.457	313830	NA	NA	NA	609062	NA	166758	403641	210047	130880	83889	NA	234377	216393	103417	130533
LP_4021	NA	NA	684.46	189738	166971	198509	184408	NA	NA	NA	NA	277498	248533	206147	231916	NA	NA	NA	NA
LP_4022	NA	NA	684.461	NA	NA	NA	62129	NA	NA	NA	NA	77584	72578	65214	57304	212219	191794	212240	224444
LP_4036	NA	NA	685.499	NA	NA	NA	NA	611557	637072	620140	700463	NA	NA	NA	NA	85484	NA	59417	NA
LP_4038	NA	NA	685.573	NA	NA	NA	NA	370742	433244	486273	352628	NA	NA	NA	NA	NA	NA	NA	NA
LP_4042	NA	NA	686.473	483381	472107	423100	372065	172411	98543	126312	178130	849347	483080	554032	379986	368610	333985	282826	915012
LP_4043	NA	NA	686.476	123078	98075	106964	119155	56298	69338	83293	NA	164487	130575	128367	166309	244208	269794	272648	319928
LP_4046	NA	NA	687.421	399174	355769	428515	399361	151936	135255	136107	129310	194355	176262	163680	179750	NA	NA	NA	NA
LP_4047	NA	NA	687.457	NA	NA	NA	NA	181259	171963	197693	491558	NA	NA	NA	NA	NA	NA	NA	NA
LP_4048	NA	NA	687.47	NA	NA	NA	NA	262648	223558	256705	266586	NA	NA	NA	NA	NA	NA	NA	NA
LP_4049	NA	NA	687.49	518815	545901	575527	539823	NA	NA	NA	NA	131301	120438	126321	135574	NA	NA	NA	NA
LP_4052	NA	NA	688.49	NA	NA	NA	NA	NA	NA	NA	NA	NA	NA	186205	NA	1167052	1326266	1312086	1356023
LP_4053	PE 32:2	[M+H]+	688.491	181511	162721	180884	155410	1120418	1017750	1081711	1099689	128433	130727	114959	108725	NA	NA	68227	NA
LP_4054	PE 32:2	[M+H]+	688.491	12573647	9222333	11455490	10651988	42777401	35235276	37883666	49676055	2329362	2040936	1464504	1547686	1319776	1442170	1090306	1734271
LP_4062	NA	NA	689.486	NA	NA	NA	NA	237569	202110	219362	196804	NA	NA	NA	NA	60524	NA	NA	NA
LP_4067	NA	NA	690.447	173625	181963	286990	195509	NA	NA	NA	NA	250736	224731	249403	259500	NA	NA	83253	117993
LP_4068	NA	NA	690.447	140772	NA	NA	NA	1360397	810291	5633636	1476714	NA	NA	NA	50209	NA	NA	56513	NA
LP_4070	NA	NA	690.471	348113	371155	325381	381855	NA	NA	NA	NA	672552	529654	648387	600373	303585	245552	338012	322203
LP_4074	NA	NA	690.507	150807	59075	NA	53043	341742	625980	148998	71299	NA	NA	NA	NA	112801	NA	NA	NA
LP_4075	PE 32:1	[M+H]+	690.507	29950397	15959216	18824543	17809523	234907923	205207028	238963132	251036050	12425864	9480686	5547792	6897707	15351141	15383952	10077007	15952067
LP_4076	PE 32:1	[M+H]+	690.507	35591062	39717796	37863673	35795489	NA	NA	NA	NA	48106983	41853275	46573951	43253624	15742105	14597147	14965168	20731379
LP_4079	NA	NA	690.556	NA	NA	NA	NA	345577	441407	NA	439639	98163	NA	NA	NA	100645	NA	63904	NA
LP_4081	NA	NA	690.569	180012	118821	146406	130441	1164237	972110	1248268	1278276	NA	71669	NA	NA	NA	98277	67283	NA
LP_4083	NA	NA	690.605	NA	NA	NA	51429	NA	222598	236858	229685	NA	NA	76405	NA	NA	NA	NA	NA
LP_4087	NA	NA	691.482	NA	NA	NA	NA	649948	729302	817319	796260	NA	NA	NA	NA	NA	NA	NA	NA
LP_4088	NA	NA	691.502	251095	200319	258057	232074	745405	614858	660131	878939	94162	98819	82003	123921	149961	206901	175568	202686
LP_4093	NA	NA	692.486	275849	283081	226258	266954	201461	228017	214594	146251	431999	355431	364288	380097	165111	152997	193707	217977
LP_4094	NA	NA	692.486	179765	166644	157064	186316	88693	78055	83194	68302	223392	196351	202161	230121	396726	336267	399575	395309
LP_4096	NA	NA	692.522	NA	NA	NA	NA	261300	233322	315647	157197	NA	NA	NA	NA	NA	NA	NA	NA
LP_4097	NA	NA	692.522	540605	327087	92795	207792	251028	380018	185492	73642	NA	NA	57897	NA	104801	NA	NA	NA
LP_4098	NA	NA	692.523	16806145	7414611	1813241	4678835	10120977	17089543	4589666	1825999	339415	523268	2256211	971254	14151345	2687987	4573285	1033114
LP_4099	PE 32:0	[M+H]+	692.523	1200964	1164843	1044671	911761	198917	154718	188441	204071	1595911	1032029	1055718	946812	1134942	1029660	682453	2205786
LP_4101	NA	NA	692.528	NA	NA	NA	NA	NA	NA	NA	NA	NA	NA	NA	NA	331240	372632	347820	335613
LP_4103	NA	NA	693.47	2483705	2421438	2854200	2855128	6955604	6897622	6404245	5057007	1013060	1074300	966696	1137435	169735	128573	179963	226970
LP_4104	NA	NA	693.498	NA	NA	NA	NA	502277	575101	604804	586370	NA	NA	NA	NA	NA	NA	NA	NA
LP_4106	NA	NA	693.515	537391	286494	319191	283300	4077964	3551830	4171331	4482246	207432	169146	138594	137690	261235	271641	182764	286073
LP_4108	NA	NA	693.517	407400	197671	90827	180703	163655	210644	97850	NA	56757	57718	58094	NA	NA	NA	NA	NA
LP_4109	NA	NA	693.52	NA	NA	53040	74253	50060	NA	78476	NA	NA	NA	NA	NA	528230	691685	758269	748811
LP_4116	NA	NA	694.512	262021	255336	195925	219428	NA	NA	NA	NA	95465	88034	75461	90269	67156	NA	55098	69542
LP_4123	NA	NA	695.486	4917206	5371490	5226343	5596466	327785	280141	294645	287636	1263874	1176192	1302841	1510939	546769	217700	401398	386374
LP_4125	NA	NA	695.543	303867	294887	341988	399961	191762	174593	178260	158589	194892	150424	155303	159327	407465	457194	492739	479935
LP_4134	NA	NA	696.481	585862	650312	695248	654648	550568	469656	540703	350417	562906	574494	631806	722907	243236	118060	182564	185998
LP_4139	NA	NA	697.478	1598689	800606	200087	465951	542295	885175	275859	123992	NA	81823	296419	144564	1507218	335980	490789	150218
LP_4141	NA	NA	697.499	NA	NA	NA	NA	1268359	1094286	1075108	1290536	NA	NA	NA	NA	NA	NA	NA	NA
LP_4142	NA	NA	697.499	NA	NA	NA	NA	267839	238886	252545	222462	NA	NA	NA	NA	NA	NA	NA	NA
LP_4147	NA	NA	698.472	5029914	5229437	5502286	5424976	2789910	2030996	2679004	2696199	6091289	5631490	5588020	5819715	4039271	4413815	3850497	5574508
LP_4149	NA	NA	698.497	2924979	3528497	3422644	3952421	1037973	885801	868934	648777	1625287	1586625	1817676	1853852	386275	194528	306462	314698
LP_4152	NA	NA	699.475	232813	247804	223065	233041	NA	NA	NA	NA	156724	121342	146886	139575	176244	105526	128669	123440
LP_4153	NA	NA	699.515	NA	NA	NA	NA	1144145	716016	1155697	1151215	NA	NA	NA	NA	NA	NA	NA	NA
LP_4154	NA	NA	699.516	NA	NA	NA	NA	239677	211056	200180	168563	NA	NA	NA	NA	NA	NA	NA	NA
LP_4177	NA	NA	701.486	NA	NA	NA	NA	207923	197006	203361	220711	NA	NA	NA	NA	NA	NA	NA	NA
LP_4181	NA	NA	701.53	527522	582548	565537	522308	815574	621083	1062785	941819	386151	340752	436527	496607	155014	285561	296832	304102
LP_4183	NA	NA	701.53	167292	169249	161322	148869	216616	167890	326598	250968	101626	86616	128851	117548	NA	94565	76680	91515
LP_4186	NA	NA	701.6	NA	NA	NA	NA	246272	201698	194821	171713	NA	NA	NA	NA	67804	54381	NA	62644
LP_4187	NA	NA	701.6	NA	NA	NA	NA	256822	203697	226541	171536	NA	NA	NA	NA	47313	NA	NA	NA
LP_4188	NA	NA	702.214	234976	193998	717936	247914	82108	2549730	206408	92958	157467	102393	145303	83590	302974	169047	122017	149919
LP_4191	NA	NA	702.47	NA	NA	NA	NA	412221	412271	428479	262538	NA	NA	NA	NA	NA	NA	NA	NA
LP_4193	PE 33:2	[M+H]+	702.507	2921439	3059461	3953000	4534212	NA	NA	NA	NA	1085038	1124139	1235731	1548479	1003680	1800473	2017909	2342776
LP_4194	PE 33:2	[M+H]+	702.507	NA	NA	NA	NA	4510923	3108070	3578114	3853291	NA	NA	NA	NA	NA	NA	NA	NA
LP_4195	PE 33:2	[M+H]+	702.507	5142857	4933352	5405290	5952641	17053245	14505375	16349782	16813654	2682549	2549626	2653866	2796149	3003429	3481207	3443888	4611140
LP_4196	PE 33:2	[M+H]+	702.508	388178	411277	326088	348643	167358	168150	164367	201362	1125418	998147	1064203	988784	682829	608179	576062	802014
LP_4198	NA	NA	702.537	288824	297666	306427	291072	345790	285158	414263	379467	163842	173969	186636	191921	91172	108054	113850	104611
LP_4204	NA	NA	703.452	520668	603303	593712	646237	187636	155633	165438	115525	370609	361972	392673	402908	93573	NA	97842	76175
LP_4212	NA	NA	704.212	125359	89711	327367	NA	NA	1261396	NA	NA	89906	NA	57124	NA	176046	NA	88230	NA
LP_4213	NA	NA	704.267	254349	NA	236071	277998	NA	172942	NA	154508	NA	NA	NA	NA	NA	213150	170502	NA
LP_4215	NA	NA	704.464	1203626	948740	930770	1208045	991989	791630	911637	903161	1519413	7807880	1338598	1601476	761637	893892	850462	1224030
LP_4216	NA	NA	704.486	434353	419873	390401	436518	397597	406991	464008	351363	654813	556031	610784	569346	471606	422108	501227	501821
LP_4218	PE 33:1	[M+H]+	704.523	221585615	214545015	198585219	215764948	171726777	145127400	179915026	171639909	291329439	252462650	259427895	261936473	179269044	196328724	150155804	222196368
LP_4219	NA	NA	704.523	1054506	404294	157912	230662	2598017	6042408	1053328	463815	NA	NA	69846	NA	219909	81798	117497	NA
LP_4220	PE 33:1	[M+H]+	704.523	3616293	3112988	3067809	3390969	6670839	4016561	5914791	4415936	1627856	1112399	1314239	1351010	1744140	1844987	1721154	2327794
LP_4221	NA	NA	704.523	779961	311856	100393	223996	283302	365233	165617	NA	NA	NA	66418	NA	1234696	211989	331820	83277
LP_4224	NA	NA	704.561	376226	509992	744991	831059	403199	382639	455315	515866	214119	237961	284895	378096	2549488	4623305	5210686	5040858
LP_4225	NA	NA	704.587	1245259	1282410	1199495	934349	903840	722495	848548	977521	1646351	1345421	1277180	1424936	1107162	6241997	701906	922509
LP_4226	NA	NA	704.623	NA	NA	NA	NA	NA	NA	NA	NA	NA	241394	317086	226062	185816	NA	NA	NA
LP_4227	NA	NA	704.753	NA	NA	NA	NA	NA	312380	NA	NA	NA	193599	207143	198847	NA	271279	238034	NA
LP_4228	NA	NA	704.8	2846949	NA	225454	NA	137833	161405	NA	290993	NA	320668	171825	NA	NA	NA	NA	NA
LP_4231	NA	NA	705.498	NA	NA	NA	NA	651469	543729	618514	521624	NA	NA	NA	NA	NA	NA	NA	NA
LP_4233	NA	NA	705.518	2139383	1441673	276333	927956	1188746	2039693	536926	198137	NA	NA	172658	65792	131235	NA	NA	NA
LP_4235	NA	NA	705.589	1639623	NA	NA	NA	NA	NA	NA	NA	NA	NA	100415	1539583	2306115	NA	116858	2335306
LP_4240	NA	NA	706.501	NA	NA	173211	NA	486324	233364	366483	618539	NA	65884	NA	NA	170384	152175	171306	201104
LP_4241	NA	NA	706.502	639965	667765	536594	552089	1156561	1127625	1165837	931460	1171341	1006139	1080946	983654	2054009	1835284	2043034	2478864
LP_4243	NA	NA	706.502	122487	123923	117801	132362	NA	NA	NA	NA	233226	192238	221896	193344	331912	240334	309614	323045
LP_4246	NA	NA	706.539	412158	246312	NA	179331	974680	2604230	511621	153440	NA	NA	NA	NA	109010	NA	NA	NA
LP_4247	NA	NA	706.539	2071792	797424	217270	518450	2934420	6280084	1369344	553149	NA	63379	198144	77528	602072	199683	169656	59249
LP_4252	NA	NA	707.486	14662195	14335861	15577297	14239217	5896094	5009747	5413684	3481446	10560687	10328657	10161227	10461923	2976159	1316597	2449788	2221296
LP_4256	NA	NA	707.53	4069987	3991073	3689699	3984424	3252675	2695828	3300331	3173731	5384465	4693724	4841606	5001206	3296098	3629290	2734546	4030408
LP_4262	NA	NA	708.482	402007	391748	461951	517464	513488	331498	310918	673804	145440	191709	155553	184842	NA	NA	NA	62599
LP_4268	NA	NA	708.512	155283	225222	172984	215143	NA	NA	NA	127267	170486	242384	213941	229028	157511	184183	237588	260657
LP_4280	NA	NA	709.477	83806	NA	NA	NA	169971	332512	75749	NA	NA	NA	NA	NA	NA	NA	NA	NA
LP_4282	NA	NA	709.479	115035	NA	NA	NA	588456	500075	600608	597123	NA	NA	NA	NA	NA	NA	NA	NA
LP_4286	NA	NA	709.981	130449	117657	114380	117031	498350	437766	487218	530761	185504	114413	145132	140625	NA	NA	NA	NA
LP_4288	NA	NA	710.432	129282	125627	176328	173138	314337	358272	352085	244252	57747	NA	NA	69905	NA	NA	NA	NA
LP_4293	NA	NA	710.497	25965096	24984700	29222221	28843303	67637735	66402707	62309273	50058871	11109891	11699258	10334899	11518238	2020778	1389911	1908113	2361011
LP_4296	NA	NA	710.562	150140	153607	163949	182869	315712	155628	254596	269531	NA	NA	NA	67576	NA	NA	NA	NA
LP_4301	NA	NA	711.493	182125	83020	NA	65665	361030	766200	181154	97564	NA	NA	NA	NA	63209	NA	NA	NA
LP_4303	NA	NA	711.514	NA	NA	NA	NA	1309482	1098378	1257895	1128983	NA	NA	NA	NA	NA	NA	NA	NA
LP_4307	NA	NA	712.447	1729177	305654	296948	278286	NA	NA	NA	NA	NA	64085	NA	87559	NA	NA	NA	NA
LP_4310	NA	NA	712.488	2578904	3142158	3112679	2912317	1617060	NA	NA	3194930	3493108	3282788	3826778	3474793	1488196	1590641	1578659	2094787
LP_4313	NA	NA	712.512	49710963	52657705	51748624	55095204	3717458	2921697	3321632	3315436	14109848	13142421	13989055	16330053	6104287	2644957	4688669	4610805
LP_4316	NA	NA	712.577	228280	196573	NA	310439	NA	NA	NA	NA	NA	NA	NA	104680	NA	NA	NA	NA
LP_4323	NA	NA	713.531	NA	NA	NA	NA	409975	425160	428325	332010	NA	NA	NA	NA	NA	NA	NA	NA
LP_4325	NA	NA	713.598	NA	NA	NA	NA	270454	193983	237977	169850	NA	NA	NA	NA	NA	NA	NA	NA
LP_4330	PE 34:3	[M+H]+	714.506	57217	NA	NA	57254	107538	86865	105834	100789	82615	73238	68363	64829	142476	151351	148787	161161
LP_4333	NA	NA	714.583	91171	59772	135603	121536	445274	329426	380853	358014	52156	54090	NA	57024	NA	58044	54862	69139
LP_4336	NA	NA	715.452	4043088	3921201	4428758	4154903	6706701	6194180	5725649	5914453	2138259	2191574	2085700	2230966	460850	319089	424514	532108
LP_4338	NA	NA	715.49	215159	189556	182132	205189	401590	387521	415718	391765	210871	197902	195084	255577	301591	279299	252334	304340
LP_4347	NA	NA	715.545	300144	362038	362036	384176	421690	309828	399946	481553	380335	351853	440866	389217	234118	304042	292078	323760
LP_4350	NA	NA	716.438	103624	406525	681921	502993	260330	245829	454627	207042	170670	274659	420269	298213	500526	318403	497261	294193
LP_4351	NA	NA	716.459	163926	76356	124225	126939	986793	867812	1167708	903732	NA	NA	NA	NA	105338	119536	93862	124995
LP_4352	NA	NA	716.461	295650	398647	284387	1416786	81172	56216	62723	101414	254614	246117	231749	265347	241067	260919	214341	312351
LP_4354	PE 34:2	[M+H]+	716.522	26064467	12981012	19488321	23031564	159110291	144882456	173171927	164532840	4413317	3697995	2458260	3068559	15196794	16932983	15428516	18403952
LP_4356	PE 34:2	[M+H]+	716.523	50125767	54050707	48202009	53340647	14920731	11978093	13334685	14976694	40921832	38978339	39521715	39297408	43996798	44977754	42622322	54549014
LP_4357	NA	NA	716.524	NA	1812674	NA	NA	NA	NA	NA	NA	570154	NA	854219	513481	NA	NA	NA	NA
LP_4361	NA	NA	716.588	167544	NA	NA	146036	959228	694391	835774	812633	NA	NA	NA	NA	108312	123833	95106	NA
LP_4362	NA	NA	716.589	167929	261252	182202	189040	112407	76079	82855	80586	206390	186263	243763	194917	227546	165488	229026	188573
LP_4365	NA	NA	716.797	NA	NA	NA	NA	203210	186761	298081	NA	NA	NA	NA	NA	NA	NA	NA	NA
LP_4367	NA	NA	717.468	5767643	6296380	5998877	6060546	1047215	1005332	910414	811531	3100235	2996948	3022993	3247251	1387836	698147	1107664	1098707
LP_4369	NA	NA	717.518	562289	244975	86569	179658	230484	540348	83609	NA	NA	NA	NA	NA	NA	NA	NA	NA
LP_4373	NA	NA	717.556	2845336	3098450	4328645	4418683	1423240	1174788	1404315	1584291	1913165	1791536	2015208	2744868	11246407	14782614	16785944	18578391
LP_4374	NA	NA	717.557	189057	207129	212766	192669	NA	NA	NA	NA	186038	131710	140615	174203	141946	120324	149517	151115
LP_4376	NA	NA	717.561	205740	239542	236044	214728	189845	133155	152508	NA	148827	116004	189081	145130	130221	118914	130745	123740
LP_4379	NA	NA	718.473	NA	146436	NA	NA	295205	355591	295102	440508	NA	NA	NA	NA	254223	1667496	NA	NA
LP_4380	NA	NA	718.502	NA	115906	NA	NA	NA	NA	NA	NA	177694	NA	142867	151800	514895	425251	457050	470445
LP_4381	NA	NA	718.502	411542	472767	380859	481942	NA	NA	NA	NA	743813	655995	705292	692127	1275478	981315	1142988	1227144
LP_4382	NA	NA	718.502	1435822	1371995	1234127	1360929	670612	631571	810051	573566	2147209	1813013	1854611	1929205	2775337	2376656	2595608	2817933
LP_4383	NA	NA	718.502	168906	145443	119109	NA	NA	NA	NA	NA	190929	146162	171079	172416	548123	404825	530022	463463
LP_4385	NA	NA	718.537	NA	NA	NA	NA	258556	189268	208874	161813	NA	NA	NA	NA	NA	NA	NA	NA
LP_4386	PE 34:1	[M+H]+	718.538	22937766	21802193	21493810	19180958	63346977	52557735	61203280	74764982	10949841	10126330	9555007	8549339	32081041	29286050	26875527	41501232
LP_4387	PE 34:1	[M+H]+	718.539	7416446	9475468	8897935	7364516	3494112	2198682	2215116	2671319	11405854	10257345	10487861	9066362	4047352	3363743	3394054	6082081
LP_4388	NA	NA	718.539	1861831	955051	228200	572589	3483207	6169705	1691391	589506	NA	NA	93270	51478	1915553	348074	625130	173145
LP_4389	NA	NA	718.564	209858	319593	287324	226920	76857	56462	62544	70542	256553	230238	248362	240571	238476	202223	217538	251889
LP_4396	NA	NA	719.513	NA	NA	NA	NA	700675	635566	614457	602431	NA	NA	NA	NA	NA	NA	NA	NA
LP_4400	NA	NA	719.533	2215770	1234821	250764	877448	4590710	9552131	2651301	455805	NA	NA	216518	114646	699245	111875	170044	NA
LP_4403	NA	NA	720.454	719624	1047615	1009538	814311	600585	457568	631798	626849	1013930	901550	847085	943846	807617	1032359	845329	1186502
LP_4405	NA	NA	720.481	68516	NA	52970	68767	648809	693006	687962	439231	NA	NA	NA	NA	NA	NA	NA	NA
LP_4407	NA	NA	720.517	654345	605616	587259	687170	NA	NA	NA	NA	1337887	1116939	1301758	1235381	2248106	2057809	2054169	2641535
LP_4408	NA	NA	720.518	658006	767453	605312	557149	140906	NA	132992	137972	1449975	1210332	1357813	1233577	683426	733115	609461	891934
LP_4411	NA	NA	720.554	2571259	1271855	333389	894479	2775311	4595525	1585494	502897	NA	NA	259499	68331	1577731	261152	684308	145016
LP_4412	NA	NA	720.554	5168201	2298055	572529	1601733	811907	1387186	446634	153301	101940	149309	584903	277885	9233736	1661950	3072637	611117
LP_4413	NA	NA	720.556	NA	NA	NA	NA	NA	NA	NA	NA	NA	NA	NA	NA	NA	326778	283707	506208
LP_4415	NA	NA	720.572	186611	143808	190723	189767	300677	286225	214235	247629	93944	92200	88735	80050	53666	NA	NA	NA
LP_4417	NA	NA	721.421	181338	175761	153257	NA	184699	NA	NA	NA	NA	NA	190486	NA	188540	NA	NA	NA
LP_4421	NA	NA	721.502	8275295	8313172	7947858	8405432	28320183	27889345	30413867	23372500	6288254	5963153	5675552	4892581	1157344	621964	1185593	1033563
LP_4424	NA	NA	721.507	NA	NA	NA	NA	NA	NA	NA	NA	NA	535560	396463	592236	NA	NA	378842	NA
LP_4425	NA	NA	721.507	NA	NA	261644	270197	NA	NA	NA	NA	212758	NA	252981	286813	NA	NA	NA	NA
LP_4426	NA	NA	721.507	170247	472243	NA	NA	NA	NA	NA	NA	172032	332163	358531	NA	NA	NA	NA	NA
LP_4427	NA	NA	721.507	256217	191954	NA	NA	NA	NA	NA	NA	425214	NA	287751	267476	NA	NA	NA	218079
LP_4429	NA	NA	721.507	329523	372500	388681	284125	265582	240004	420581	481621	513737	277509	343127	221161	NA	254480	NA	NA
LP_4431	NA	NA	721.547	127932	186471	159063	152202	95184	74069	58635	57979	222271	196944	206610	186901	74354	82302	72151	149389
LP_4433	NA	NA	721.558	NA	NA	NA	NA	NA	NA	NA	NA	NA	247698	230839	222334	NA	NA	NA	NA
LP_4440	NA	NA	722.497	157887	NA	105525	165575	7479066	8725630	8627628	4575955	121890	92940	106664	100138	110272	72483	109011	109139
LP_4442	NA	NA	722.533	392576	360039	372437	382534	160842	149966	176699	129379	377767	363129	410647	391271	NA	NA	NA	NA
LP_4445	NA	NA	722.543	322263	293554	200844	194906	52381	NA	73557	NA	742733	544122	425633	426188	280265	412360	216731	933892
LP_4455	NA	NA	723.495	403779	522985	415203	353781	521936	468653	532218	556545	491317	410082	491434	429584	381916	490272	192403	326516
LP_4458	NA	NA	723.997	393017	422908	301635	253006	347734	418975	438957	474923	447427	368418	387514	370972	356269	309523	182944	264648
LP_4459	NA	NA	724.445	657947	693783	724064	607858	316645	261145	215550	NA	500821	460443	500792	524501	NA	NA	NA	NA
LP_4460	NA	NA	724.489	441349	337724	476881	468472	1576434	1400317	1557567	1555900	208767	219663	218893	284940	177042	316907	217167	337855
LP_4461	NA	NA	724.489	229006	272376	316567	360597	NA	NA	NA	NA	98454	125191	153046	171115	102675	191210	192277	232130
LP_4463	PE 35:5	[M+H]+	724.49	603512	442457	524501	576157	605068	476905	596246	536289	593104	543398	466047	538223	NA	NA	NA	NA
LP_4464	NA	NA	724.511	NA	NA	NA	NA	403000	469864	459853	322234	NA	NA	63375	NA	NA	NA	NA	NA
LP_4465	NA	NA	724.512	116143131	112464608	121924116	111418237	49867378	44564840	45284611	30435672	81713127	81113267	78641864	81304545	24839861	11417711	19677485	18772410
LP_4469	NA	NA	724.579	619810	674846	652182	498276	1164383	231324	215578	NA	494390	428153	432320	699869	151425	NA	104154	NA
LP_4474	NA	NA	725.507	1318031	1195815	1653834	1330416	NA	NA	NA	NA	100382	113190	113100	114663	NA	NA	NA	NA
LP_4479	NA	NA	725.531	NA	NA	NA	NA	1033762	1204240	858872	1251072	NA	NA	NA	NA	NA	NA	NA	NA
LP_4480	NA	NA	725.532	NA	NA	NA	NA	240440	210187	232116	189817	NA	NA	NA	NA	NA	NA	NA	NA
LP_4483	NA	NA	726.446	107306	67509	106700	92148	215051	173330	198501	291346	NA	NA	NA	NA	NA	NA	NA	NA
LP_4486	NA	NA	726.503	4398708	4874241	4007309	4052478	3330272	3330552	3717224	3447447	3489271	3468750	3623939	3627079	3827893	4237778	1892429	3346891
LP_4487	NA	NA	726.528	176331	259758	269323	293786	58622	59646	61205	NA	118722	105022	154467	137491	NA	NA	NA	NA
LP_4488	NA	NA	726.529	1337167	1598855	1333258	1755713	779977	657970	722370	492826	998069	994112	974639	1113183	351776	204139	262206	239130
LP_4496	NA	NA	727.521	2247480	2180619	2284255	2100660	976205	868900	886657	584379	1573867	1566406	1493971	1519989	464468	215408	369080	346497
LP_4500	NA	NA	727.567	39624101	40587852	45076279	47073051	20298770	18728506	21829059	16799815	22706730	18923853	22799427	23569955	51755173	57610966	57932566	59393666
LP_4508	PE 35:3	[M+H]+	728.521	105627	120341	109822	126715	NA	NA	NA	53452	63330	59078	86784	77863	153047	173625	167953	206620
LP_4514	NA	NA	729.467	7049819	7585788	7609983	6948341	4994353	4170581	4609937	4083495	7205845	6869771	6681773	6780685	3798967	2254562	3258927	3493248
LP_4522	NA	NA	730.47	546732	549472	530917	472319	1645992	281845	406992	397334	291689	238426	418503	NA	410393	655285	356878	3918064
LP_4525	PE 35:2	[M+H]+	730.538	710366	705681	654934	598605	1794470	1202048	1745551	1256410	123853	118038	122626	121487	523960	437014	352139	471707
LP_4526	PE 35:2	[M+H]+	730.538	94776009	94370304	90200074	90983728	75115558	67184719	80667768	78531875	49664818	43088010	42558762	45076411	66979282	74783533	68843975	83957682
LP_4528	NA	NA	730.577	153896	189828	191989	163687	832573	720485	742722	633047	86280	82531	84788	77391	163444	161880	203767	209137
LP_4530	NA	NA	730.606	487293	531742	478032	485546	391974	330148	369612	NA	246113	219169	NA	1721262	353054	432605	313636	1347084
LP_4533	NA	NA	731.484	266318	314740	277015	330020	133318	114616	113800	94984	230711	226980	231200	232692	78464	NA	70460	63356
LP_4540	NA	NA	731.609	NA	NA	NA	NA	255121	216226	236724	139539	NA	NA	NA	NA	NA	NA	NA	NA
LP_4542	NA	NA	732.455	234047	200868	243464	236002	385097	282775	362544	511766	77430	78961	64010	65059	46046	NA	68052	72154
LP_4544	NA	NA	732.482	162996	133771	167608	158760	NA	NA	NA	NA	227988	239434	221474	247690	NA	NA	NA	NA
LP_4545	NA	NA	732.488	235996	277646	230252	199293	NA	NA	NA	NA	382867	309910	342743	305154	259500	447059	243134	628733
LP_4547	NA	NA	732.518	110037	106852	99414	114623	235961	198550	271870	250382	NA	56192	49989	53477	604900	592527	679029	742495
LP_4549	NA	NA	732.518	85709	63798	71644	68771	348853	270462	284402	415645	NA	NA	NA	NA	177229	154472	202441	195934
LP_4552	NA	NA	732.553	274908	203709	NA	185779	868136	1947549	428453	188513	NA	NA	NA	NA	89592	NA	61245	NA
LP_4553	NA	NA	732.553	1032685	455643	140669	289899	2765803	6007156	1168163	565977	NA	NA	78899	NA	571577	197975	257228	91330
LP_4555	PE 35:1	[M+H]+	732.554	36326212	39124545	35102175	32344079	7318851	5521351	7679636	6946391	53312493	45870584	43746538	42997583	55230479	58678178	48384598	76888060
LP_4556	NA	NA	732.554	3569187	1716765	362919	978213	502817	665509	231835	93012	NA	68805	249511	109656	8863147	1523915	2512268	622929
LP_4557	PE 35:1	[M+H]+	732.554	326344	250981	263385	230636	1136335	682595	1027870	NA	128664	114230	102564	90290	254598	252035	193744	260766
LP_4559	NA	NA	732.621	210993	199554	201160	896074	51946	NA	51422	NA	249138	188862	244284	942514	335293	303969	221894	NA
LP_4564	NA	NA	733.501	284468	252674	324207	307849	1628455	1695124	1509915	1126289	151093	122752	116395	114483	163515	112213	166979	164655
LP_4567	NA	NA	733.547	1985098	1986165	1923582	1938269	1568905	1394644	1687049	1662876	1043543	893601	915390	946625	1394778	1593762	1427278	1776108
LP_4568	NA	NA	733.548	NA	NA	NA	NA	619551	529871	691843	236013	NA	NA	NA	NA	NA	NA	NA	NA
LP_4569	NA	NA	733.549	12814470	6265159	1978160	4579273	14936920	15619429	7294845	2311317	154797	168478	1082224	261771	7850458	849739	3712246	632862
LP_4570	NA	NA	733.551	NA	81648	94200	76519	NA	NA	NA	NA	NA	NA	NA	56264	721024	940478	943887	1013496
LP_4571	NA	NA	733.624	NA	NA	NA	NA	558527	431308	449076	285767	NA	NA	NA	NA	NA	NA	NA	NA
LP_4573	NA	NA	734.471	448327	624618	607428	567295	402302	386692	458255	498780	664330	704402	748961	725410	361583	429411	412540	563857
LP_4575	NA	NA	734.497	415861	389011	349613	423463	253172	234534	298351	203993	349713	304376	323007	331742	NA	NA	NA	NA
LP_4577	NA	NA	734.531	NA	NA	NA	70307	162041	NA	184913	191695	NA	NA	NA	NA	257850	352630	365045	533764
LP_4580	NA	NA	734.533	105255	113816	74025	110765	85034	78873	82522	NA	278748	184879	185522	156343	626586	471636	506884	631338
LP_4581	NA	NA	734.544	5123433	6124726	5001751	5039794	1327039	413232	958599	751732	6761517	5704986	6248420	4828099	3404851	2000846	2158752	3525032
LP_4584	NA	NA	734.573	457689	197384	NA	133454	NA	430821	NA	NA	NA	NA	NA	NA	NA	NA	NA	NA
LP_4585	NA	NA	734.587	634096	669395	876065	786328	473112	296473	391255	334061	378336	440470	500409	519131	261073	202672	290150	238158
LP_4590	NA	NA	735.498	NA	NA	NA	NA	409251	400778	466678	522905	NA	NA	NA	NA	NA	NA	NA	NA
LP_4591	NA	NA	735.517	28038770	28924029	31065337	29575921	30213845	27746080	28490274	24045932	29419692	29474903	30246686	30418404	22191767	16886844	22773575	23227052
LP_4592	NA	NA	735.518	150871	97014	161524	147214	1098411	790625	835662	662167	NA	62624	NA	NA	80676	NA	63734	NA
LP_4597	NA	NA	735.567	118598	179948	170364	135124	NA	NA	NA	NA	NA	NA	82371	NA	506022	170599	172731	158810
LP_4598	NA	NA	735.995	NA	NA	NA	NA	412581	393912	456801	445184	NA	NA	NA	NA	NA	NA	NA	NA
LP_4603	NA	NA	736.512	376139	303255	330000	359581	1303518	1253990	1233195	810146	277438	306778	313606	263939	55778	NA	NA	NA
LP_4604	NA	NA	736.512	NA	NA	22060728	22558998	NA	NA	NA	26492233	NA	NA	NA	5403237	539782	415256	1031084	1429793
LP_4609	NA	NA	736.56	191944	113084	NA	97650	259067	378599	119580	NA	NA	NA	NA	NA	114518	NA	NA	NA
LP_4612	NA	NA	736.603	191758	202930	370649	279047	85421	56438	61370	NA	139911	157177	171043	158046	NA	NA	50117	NA
LP_4614	NA	NA	737.434	1015584	1030728	1102673	1035731	1039135	880629	1107174	1220603	629799	630371	603596	646793	152022	120420	149626	210829
LP_4620	NA	NA	737.51	55643	NA	NA	NA	202500	168600	205756	249676	NA	NA	NA	NA	70252	63540	72968	97510
LP_4621	NA	NA	737.51	66560	NA	NA	NA	287971	530188	138756	75682	NA	NA	NA	NA	NA	NA	NA	NA
LP_4627	NA	NA	738.339	NA	NA	NA	NA	397661	253845	263404	NA	NA	NA	NA	NA	NA	NA	NA	NA
LP_4629	NA	NA	738.462	484942	498258	447943	1524710	1678019	1640755	1720967	1305319	444868	318633	377999	315015	107951	NA	86723	115170
LP_4630	NA	NA	738.504	3875983	4370062	4133846	4374556	1449511	1223533	1332025	1425150	3952815	3850137	3833062	3926212	3580385	4155757	3739278	4761280
LP_4631	NA	NA	738.505	NA	251368	NA	NA	3764505	NA	NA	NA	NA	97688	134662	110074	NA	NA	NA	NA
LP_4632	NA	NA	738.507	NA	NA	NA	NA	NA	NA	NA	NA	121180	78941	63168	59369	351958	368457	387567	392585
LP_4633	PG 32:1	[M+NH4]+	738.527	347574	430416	446252	421934	281562	296350	177623	207241	466635	391331	463221	129639	427991	341513	432165	452049
LP_4634	NA	NA	738.528	90711218	91790934	87327091	95841304	298981169	287106292	311576807	247208153	63857532	65346892	61038652	54880139	16518248	7719229	14204988	13549931
LP_4635	NA	NA	738.529	1635845	1809353	2215099	2104674	5653499	6347912	5774303	4472385	765852	773690	761551	724501	109551	96965	137438	203484
LP_4637	NA	NA	738.597	507142	582328	556131	501418	1519482	1446240	1509138	1266371	409710	356972	356030	268054	122097	68766	94409	116606
LP_4638	NA	NA	738.752	NA	NA	NA	NA	742513	NA	487125	251445	NA	NA	NA	NA	NA	NA	NA	NA
LP_4640	NA	NA	739.449	1016818	877730	993879	899839	315330	282204	251318	253791	830410	820427	789468	869121	413796	225045	344570	358511
LP_4642	NA	NA	739.519	409082	394464	441151	473098	533503	465700	420277	479712	104170	90574	82079	73545	NA	NA	NA	NA
LP_4645	NA	NA	739.546	NA	NA	NA	NA	342338	353987	361270	359831	NA	NA	NA	NA	NA	NA	NA	NA
LP_4648	NA	NA	740.485	114992	124302	105906	101955	NA	NA	50985	56691	204114	163921	183572	182342	183465	210650	189126	261020
LP_4651	NA	NA	740.52	779816	1048392	1051651	914064	502433	339964	391305	403540	1332312	1190577	1169666	1105525	390788	492299	431469	1865396
LP_4652	PE 36:4	[M+H]+	740.523	NA	NA	NA	NA	NA	NA	NA	NA	203222	172466	159214	173087	533953	562335	580084	592239
LP_4654	NA	NA	740.544	3609647	4478117	4231119	4469458	185285	164462	167155	170743	945887	913523	1053558	923841	299726	161644	261416	270474
LP_4657	NA	NA	741.469	61507	NA	NA	NA	217342	205836	202237	188907	NA	NA	55807	NA	NA	NA	NA	NA
LP_4662	NA	NA	741.536	1756072	1647016	1551630	1747907	6051401	5874719	6468635	5027783	1303161	1293929	1194733	1113035	284942	174385	287689	289174
LP_4668	NA	NA	742.477	514434	436061	456104	396789	512553	424914	518304	483124	467033	489114	457306	498417	397505	565445	219794	331724
LP_4678	NA	NA	743.24	212056	179872	600199	196636	107879	2910426	274480	107554	206583	113865	144274	92551	193517	157825	76604	139496
LP_4680	NA	NA	743.482	5071148	5665482	4976601	5013349	4594379	4272458	4014403	5442352	5298020	4652005	4856796	4987323	2592046	1851897	2324573	2135062
LP_4686	NA	NA	744.4	573828	NA	632406	538892	NA	NA	233926	NA	NA	561736	NA	NA	400009	NA	NA	676272
LP_4691	NA	NA	744.479	NA	NA	NA	NA	924763	1101778	1062579	626752	NA	NA	NA	NA	NA	NA	NA	NA
LP_4692	NA	NA	744.484	NA	NA	NA	102911	361734	305933	320887	418261	NA	NA	NA	NA	NA	NA	117339	NA
LP_4693	NA	NA	744.484	413849	NA	2682608	311517	NA	NA	NA	NA	NA	249955	NA	303129	3285021	NA	345226	NA
LP_4695	NA	NA	744.523	2773646	4615154	3304174	2649509	1251154	67256	1232922	1026617	11426918	1208956	1366222	1374033	13998699	27215269	3115688	4433376
LP_4696	NA	NA	744.553	NA	NA	NA	NA	197680	193896	203624	200387	NA	NA	NA	NA	NA	NA	NA	NA
LP_4697	PE 36:2	[M+H]+	744.554	20276479	18559189	18509450	19846734	75794112	64159874	74662369	81086899	3736515	3048292	2974327	3058862	20887221	21903906	21990881	27607233
LP_4698	PE 36:2	[M+H]+	744.554	69477912	70947927	67359354	65556510	6709384	5105381	6376923	6048450	62685578	53669174	53063078	54499963	76217859	86726468	80910284	104389971
LP_4701	NA	NA	744.592	441769944	452869677	501222954	521253930	231360977	215205414	247569997	195063097	251690028	217191551	257232267	268184021	566634259	643369050	644041352	660590889
LP_4703	NA	NA	744.593	NA	NA	NA	NA	NA	NA	NA	NA	NA	NA	NA	NA	2808403	5070526	5545572	5957180
LP_4706	NA	NA	744.624	2276291	924629	439310	348167	NA	NA	NA	NA	1977734	279173	324314	366893	380391	3811186	411292	849799
LP_4708	NA	NA	744.653	500739	704190	720974	750517	664841	640254	770321	677170	406370	510134	434509	382570	309515	244924	265679	239841
LP_4709	NA	NA	744.662	2554636	2450172	6582111	2558425	1132616	1115629	1192180	977450	1119721	1085572	1052105	1544421	3649389	27484651	2837886	8843577
LP_4710	NA	NA	744.682	1090468	3628826	1090814	NA	NA	NA	255709	NA	NA	NA	396869	442650	1386291	5169300	NA	NA
LP_4711	NA	NA	745.134	415690	380277	467285	NA	NA	NA	NA	NA	NA	NA	NA	NA	396256	NA	496690	569716
LP_4712	NA	NA	745.437	608354	967062	954232	851732	730793	617811	678430	553098	1005658	962246	946061	976729	485276	280802	412760	428367
LP_4714	NA	NA	745.501	NA	NA	926445	922917	100879	56601	84696	107436	NA	NA	NA	864372	NA	NA	NA	206047
LP_4716	NA	NA	745.549	1619237	702189	214895	441729	3502032	7172353	1467210	789246	NA	NA	131927	NA	429301	158806	198913	NA
LP_4717	NA	NA	745.549	1216749	488289	135619	344220	540826	711861	339907	108219	NA	NA	62783	NA	925521	82253	262855	NA
LP_4718	NA	NA	746.239	54640	NA	136477	66925	NA	664354	66039	NA	NA	NA	NA	NA	46908	NA	NA	NA
LP_4721	NA	NA	746.472	126498	94063	115411	107568	407837	334367	430282	386645	73046	79076	71260	88048	NA	71265	NA	NA
LP_4725	NA	NA	746.532	283799	349792	258582	299190	NA	NA	NA	NA	253309	219435	249453	215056	2301696	2011148	2299279	2618802
LP_4726	NA	NA	746.533	232312	245634	198312	211076	255740	230030	305928	354448	332954	304095	317396	285506	389462	370672	334099	485752
LP_4727	NA	NA	746.533	80217	105055	75148	80244	NA	NA	NA	NA	99457	82799	76135	76317	321139	243559	275313	301170
LP_4729	NA	NA	746.539	489147	449028	602350	416528	2845668	1985726	2331581	3067836	201446	210780	100070	110368	301248	186108	192849	218316
LP_4733	PE 36:1	[M+H]+	746.57	96038	101664	86278	82559	156139	169759	146036	7747498	65970	NA	58155	53120	166858	149007	154588	282194
LP_4734	PE 36:1	[M+H]+	746.57	1042295	1270831	1019571	931902	NA	NA	112388	7747498	995360	796829	861289	761510	1100902	1029412	940103	2364671
LP_4735	NA	NA	746.57	124210	103050	NA	60185	188374	391837	116221	NA	NA	NA	NA	NA	97333	NA	NA	NA
LP_4737	NA	NA	746.608	65183040	29857932	36093864	35432843	18814719	15322890	14296726	14414412	22263885	16695986	17930696	23012024	15720763	6058042	11054700	11030424
LP_4740	NA	NA	747.492	217822	123645	NA	82493	NA	76767	NA	NA	NA	NA	NA	NA	380795	101699	138898	NA
LP_4741	NA	NA	747.517	2996611	2604825	2766824	2819429	2292666	2099920	2481502	1432748	1699411	1700914	1613882	1863434	3462017	1734211	2815080	2393840
LP_4743	NA	NA	747.563	1533019	1568018	1514017	1392922	148879	131016	139620	171826	1395416	1173942	1160410	1195123	1687164	1907961	1770648	2251019
LP_4746	NA	NA	747.601	12793348	13266162	14160583	15011014	6643291	6138595	7101495	5580457	7200348	6193317	7325260	7899297	16160975	18749086	18528327	18944499
LP_4750	NA	NA	748.486	606387	745558	564160	545805	496593	443203	532326	468544	751544	685575	649750	655924	641965	601258	398950	506641
LP_4754	NA	NA	748.512	77023	59637	65401	73418	201263	183342	243807	219123	NA	NA	NA	NA	NA	NA	NA	NA
LP_4756	NA	NA	748.549	104631	113557	109688	110821	NA	NA	NA	NA	221253	185455	195905	204466	209776	233657	189533	313368
LP_4759	NA	NA	748.559	3593878	3584664	3245645	2966132	14915419	12639371	16912077	9626248	4518226	2983631	3501874	2626977	1600413	1268014	1093420	856716
LP_4761	NA	NA	748.587	174390	108556	NA	NA	NA	NA	NA	NA	NA	NA	NA	NA	351769	75054	146445	NA
LP_4763	NA	NA	748.589	NA	NA	NA	NA	277191	223010	239047	187500	NA	NA	NA	NA	NA	NA	NA	NA
LP_4767	NA	NA	749.514	297247	316096	330414	337138	231159	203900	223609	227073	NA	NA	NA	NA	195131	227747	225722	221758
LP_4768	NA	NA	749.533	6078529	4808636	5412279	5328279	10432847	10753440	11138385	8621767	3827503	3062751	3425806	2317928	2352854	1350867	2171091	1911139
LP_4771	NA	NA	749.545	NA	NA	NA	NA	187796	156095	348831	295022	NA	NA	NA	NA	NA	NA	NA	NA
LP_4773	NA	NA	749.547	15298944	16368515	15935702	16989384	11524810	9572698	12256707	10636342	12778231	10689440	11621188	13000050	16362095	18141868	17315023	19924429
LP_4775	NA	NA	749.556	519628	285677	65042	189751	1487780	2674480	557247	164355	NA	NA	49733	NA	75226	NA	NA	NA
LP_4776	NA	NA	749.58	902893	1319652	1294523	1368562	816311	685777	1039781	1097666	1268377	1337683	1262496	1216593	793184	1259959	995141	1376029
LP_4777	NA	NA	749.618	810924	902777	1025068	1021392	515889	500903	402462	405173	608413	474750	463882	657387	441573	195612	312965	311027
LP_4778	NA	NA	750.013	304368	305572	290903	283236	219014	193364	222488	351448	131952	102038	110433	125489	195150	203381	195928	226785
LP_4783	NA	NA	750.528	85125	NA	NA	75231	2735360	3089998	3045903	1895008	NA	NA	NA	51452	169521	106893	128657	142204
LP_4784	NA	NA	750.528	3635121	2966481	3344453	3458039	16923722	17209987	15764058	11671187	1292589	1316902	1139886	1154349	1939030	1092739	1672483	1559977
LP_4785	NA	NA	750.529	594815	555125	545432	623793	245445	249700	264677	139347	1203417	1171167	1223792	1327919	605021	276099	473880	428848
LP_4786	NA	NA	750.582	569312	682764	606959	661919	650451	565782	598407	311764	432203	409088	514855	462350	538908	496048	497733	477768
LP_4789	NA	NA	750.618	256392	268742	365217	344615	NA	NA	NA	NA	372891	319862	406037	378622	101517	77974	100228	95880
LP_4791	NA	NA	751.449	898244	978702	937875	882010	812860	713497	767088	873572	1031383	966301	902132	935394	949964	661161	850944	970437
LP_4795	NA	NA	751.523	621474	586770	903418	914148	5903165	7221518	5508013	3092093	144382	157924	133116	145621	NA	NA	NA	NA
LP_4796	NA	NA	751.524	302944	158000	NA	81607	110646	177409	NA	NA	NA	NA	NA	NA	500487	110883	180030	NA
LP_4797	NA	NA	751.527	105389	118503	92921	95862	NA	NA	NA	NA	190890	158920	173013	148663	202897	207391	177180	331306
LP_4798	NA	NA	751.563	957646	1085834	1076903	888166	554377	376743	468824	312148	646018	550848	592751	642241	474264	316722	373337	374220
LP_4799	NA	NA	751.571	108077	117270	100535	97844	324089	284598	339017	208997	112047	77844	105796	56583	60931	NA	53699	NA
LP_4800	NA	NA	751.572	714780	309045	87947	232673	195506	271051	79853	NA	NA	NA	NA	NA	NA	NA	NA	NA
LP_4802	NA	NA	752.353	NA	NA	351122	NA	1475811	NA	NA	282474	NA	127228	329610	193375	NA	NA	NA	NA
LP_4805	NA	NA	752.474	1476668	1407396	1191238	1279752	1337610	1149426	932636	2619553	1558865	1416576	1205206	1482250	1165960	508826	897613	1102846
LP_4807	NA	NA	752.518	NA	NA	NA	NA	247591	220949	231260	225004	NA	NA	NA	NA	NA	53095	NA	NA
LP_4808	NA	NA	752.543	244280283	250139348	264680496	251353423	246504186	227792862	235209125	200606319	255580744	253862068	256162489	259029088	192854476	145256593	195358607	199657154
LP_4809	NA	NA	752.543	11209596	12030662	13677760	12116595	3604485	3610815	3882306	2585289	8287220	8164335	8135338	7129457	1432679	898411	1460943	1347526
LP_4810	NA	NA	752.544	1657628	1201892	1515018	1424387	12945954	10098657	9804262	7285620	865454	683978	654322	626318	661762	360288	649805	548118
LP_4811	NA	NA	752.556	462402	428773	442871	476591	330878	273565	281521	320892	364938	312788	333086	365387	498483	321728	520845	627478
LP_4813	NA	NA	752.614	1417232	9663687	1619546	1114299	1218668	1145410	1077581	NA	4795182	1314054	1343318	1367991	1200423	1062895	819217	1413574
LP_4814	NA	NA	752.634	484133	437591	NA	NA	442988	403143	NA	NA	408708	497980	475190	NA	1929117	215390	NA	324326
LP_4815	NA	NA	752.654	257403	186816	NA	NA	230184	NA	NA	177510	NA	NA	219559	213757	58482	206004	NA	225478
LP_4817	NA	NA	752.755	697556	NA	472260	NA	NA	NA	NA	NA	549043	349171	426931	492777	195962	NA	78703	NA
LP_4818	NA	NA	752.797	NA	NA	168533	535346	388468	NA	271507	289046	NA	208268	194765	387967	NA	NA	120111	NA
LP_4824	NA	NA	753.537	4877017	5545559	5242175	5707890	255458	289407	241956	199400	510789	547754	635865	485128	99616	NA	71425	NA
LP_4825	NA	NA	754.477	366509	438757	370431	418472	123967	130493	129703	123566	287777	327463	344141	329425	334056	352911	345571	436429
LP_4827	NA	NA	754.523	339729	346825	414001	440300	375967	260171	242293	431010	143647	167639	196991	143736	NA	NA	NA	NA
LP_4828	NA	NA	754.524	94669	78069	102957	102881	357440	458176	437525	205537	67617	69629	62863	72628	119268	NA	70645	100286
LP_4829	NA	NA	754.535	3696886	4043366	3794881	3467753	1003899	780545	1029178	905929	4795153	4341124	3540154	4171035	4479696	5053566	4381791	5026297
LP_4834	NA	NA	755.484	144125	122742	143034	142478	71474	78804	82780	57327	282092	281356	276648	300329	155308	70583	119951	122473
LP_4841	NA	NA	755.551	5292857	5403988	5777909	5532454	5328706	5057042	5153972	4532320	5559080	5593416	5533973	5753397	4120681	3130170	4269893	4373304
LP_4842	NA	NA	755.552	NA	NA	NA	NA	233248	241530	226262	181734	NA	NA	NA	NA	NA	NA	NA	NA
LP_4854	NA	NA	756.593	428313	459996	439776	419362	NA	NA	NA	NA	255998	229558	246105	240667	144054	109420	110322	111675
LP_4861	NA	NA	757.498	5291231	5673166	5420092	5036136	2751787	2570323	2903030	3179986	5493429	4818385	4620445	5120175	5413109	5559270	5033803	6496698
LP_4870	NA	NA	758.495	92478	70887	66578	87949	396247	462880	494954	272931	168766	113174	122971	115366	96437	81311	86683	91239
LP_4873	PE 37:2	[M+H]+	758.569	28817353	32728068	29977601	26435539	8167119	6780136	7881552	9163179	18257027	16014207	16497957	15578781	34175872	34664382	33078628	44278981
LP_4874	NA	NA	758.605	300095	397497	424621	374976	265915	199135	302354	171721	263042	157428	254392	263817	373077	400076	360286	480526
LP_4884	NA	NA	759.563	NA	NA	NA	NA	486172	404831	518295	239301	NA	NA	NA	NA	NA	NA	NA	NA
LP_4886	NA	NA	759.566	355312	149746	NA	122598	62037	81408	NA	NA	NA	NA	NA	NA	349444	99724	172594	NA
LP_4894	NA	NA	760.463	125638	422661	679637	553213	288024	294951	498642	246518	204555	335223	433106	355161	568829	339709	557243	308964
LP_4895	NA	NA	760.486	406539	313118	352372	388745	481449	410893	402694	457966	122913	113328	59642	79097	347300	428602	352503	384216
LP_4896	NA	NA	760.486	756316	813463	832071	668708	348279	300743	342176	319225	947223	925584	915871	928613	739063	930519	768482	1011620
LP_4898	NA	NA	760.512	178922	165193	176389	182027	71409	61985	56193	NA	269499	258153	241003	270201	NA	NA	NA	NA
LP_4900	NA	NA	760.547	NA	NA	NA	105525	NA	NA	NA	82770	NA	NA	NA	NA	746315	663533	710325	719417
LP_4901	NA	NA	760.548	343461	285545	418891	378598	194796	174570	247845	277844	462164	460226	463751	615251	218371	238724	272652	367553
LP_4902	NA	NA	760.558	302481	363166	422209	438899	772374	546614	612194	281499	191153	189872	165165	176688	349915	414558	403684	451437
LP_4904	NA	NA	760.585	1650926	779314	198197	437435	49314	61271	NA	NA	NA	NA	113177	63828	6028480	1015390	1859882	415159
LP_4905	PE 37:1	[M+H]+	760.586	174617	188106	179976	150676	NA	NA	NA	124773	301630	235192	234726	223185	330536	337750	250049	743807
LP_4908	NA	NA	760.588	290307	NA	NA	NA	259091	740181	114542	80879	NA	NA	NA	NA	191706	NA	123660	NA
LP_4909	NA	NA	760.588	406141	434568	516220	560319	494115	459016	558213	314276	281126	232113	302000	361133	1950228	2630236	2369353	2485917
LP_4912	NA	NA	760.589	2229624	2397914	2440669	2161125	1691496	1276224	1702912	1578936	1270590	1132117	1313417	1345629	1234366	1212999	1321207	1275824
LP_4918	NA	NA	761.533	4053357	4266547	3824329	4311983	9042933	8322315	9954308	7510694	1360439	1293443	1344648	1420165	3609425	1892112	3420650	3183639
LP_4921	NA	NA	761.58	NA	NA	74913	90101	552755	545311	748071	728888	NA	NA	NA	NA	NA	NA	63785	69540
LP_4922	NA	NA	761.582	585990	413452	354669	285246	109472	90747	81217	123246	240898	261655	281536	174929	1080958	2012455	1979656	2433664
LP_4927	NA	NA	762.502	501699	518351	500599	444925	801442	749298	517637	717041	314325	317736	276305	258255	397608	582133	588720	559093
LP_4928	NA	NA	762.502	243647	302222	307281	273182	183166	114571	144059	126263	410875	376423	365700	351842	117208	160308	154859	231844
LP_4930	NA	NA	762.528	102687	81451	107163	100223	274307	260906	240316	226011	NA	NA	62032	NA	NA	NA	NA	NA
LP_4934	NA	NA	762.575	15587404	14139140	10942053	14270846	17027236	12411049	19246047	16987210	18320742	16356050	13364020	13727873	10366688	13407602	5675500	7343652
LP_4935	NA	NA	762.575	NA	NA	NA	NA	280880	NA	261700	204119	NA	NA	NA	NA	NA	NA	NA	NA
LP_4936	NA	NA	762.603	1583048	1798112	1616686	1454190	1282546	1074011	1056926	659922	744384	677576	843877	686411	1204830	556109	559140	509730
LP_4948	NA	NA	763.526	275809	266819	263611	238686	NA	NA	NA	NA	231553	199411	205616	153906	294379	347324	303741	400242
LP_4950	NA	NA	763.549	11035488	11225972	11768359	10587595	3292041	3142373	3217225	2625970	10662115	10147965	10811074	10417008	14461986	10436481	14729173	14653507
LP_4952	NA	NA	763.56	114036	91275	80131	234273	152624	169658	385257	232793	513532	634317	184305	284377	207119	66860	131419	124628
LP_4953	NA	NA	763.57	4323861	2366953	566978	1450654	1525498	2333509	637122	272210	NA	87405	371807	138520	226628	NA	85555	NA
LP_4955	NA	NA	763.597	70861	112196	111588	105790	272934	220466	282004	381537	NA	NA	NA	NA	93446	137061	130754	NA
LP_4957	NA	NA	763.603	122506	188990	177684	138714	NA	NA	NA	NA	NA	NA	NA	88121	319188	173700	209403	NA
LP_4958	NA	NA	763.623	NA	NA	75085	NA	NA	285532	NA	NA	127194	180001	121672	112079	NA	NA	NA	NA
LP_4960	NA	NA	764.027	249944	188731	235101	218077	NA	NA	NA	NA	190567	177613	189219	186082	295942	250678	267307	387851
LP_4966	NA	NA	764.471	NA	NA	NA	NA	896885	874276	932923	757864	NA	NA	NA	NA	NA	NA	NA	NA
LP_4967	NA	NA	764.542	NA	NA	NA	NA	186553	189809	213143	211147	NA	NA	NA	NA	NA	NA	NA	NA
LP_4968	NA	NA	764.543	25401262	22748921	24063843	24058211	19597681	17728519	19528394	12034740	14862316	14758126	14001219	16314559	29835347	15093411	24048118	21737903
LP_4971	NA	NA	764.614	NA	NA	246196	779357	934238	855834	1013399	654701	89847	71988	NA	NA	NA	NA	NA	NA
LP_4977	NA	NA	765.422	404633	389135	436702	384127	NA	NA	NA	NA	125976	150821	129316	176631	NA	NA	NA	NA
LP_4978	NA	NA	765.464	651798	651731	712034	565017	784810	730188	812343	770066	738682	640361	631797	701217	485371	577054	626744	713653
LP_4983	NA	NA	765.521	4734645	4889254	4325514	4163800	4107341	3200921	4255176	3895253	5202431	4436139	3986699	4956571	4964344	6744562	6034677	5720749
LP_4985	NA	NA	765.538	17736859	16637856	20474910	16868835	3180613	2956513	3000980	909575	10459862	10213330	9916126	8963737	584885	140693	363307	255150
LP_4990	NA	NA	766.46	NA	NA	NA	NA	299313	324981	333769	194583	NA	NA	NA	NA	NA	NA	NA	NA
LP_4992	NA	NA	766.486	116440	NA	2024811	252901	NA	NA	178397	425712	NA	NA	187003	158765	1080026	NA	171623	NA
LP_4993	NA	NA	766.523	181273	198111	201911	175822	276863	315726	305186	168423	253642	231199	247521	265969	364148	151275	247725	234196
LP_4995	NA	NA	766.535	5187152	5378337	5299862	4048447	843288	650595	820372	800552	5527599	4892526	4808300	4872829	3677627	5926454	5601562	6507587
LP_4996	NA	NA	766.535	2061849	1897913	1919673	2010557	4525824	3876393	2216708	4546801	453901	379360	365739	368740	2060596	2413311	2208293	2499283
LP_4997	NA	NA	766.558	187499	211911	214935	211255	NA	NA	NA	NA	216455	202404	210342	182108	304291	246405	337262	322564
LP_4999	NA	NA	766.559	74037147	59836711	67968103	65312710	125838707	128147082	134096457	105140416	47323837	38345398	42171303	29067853	31002745	17733960	28415725	26595989
LP_5000	NA	NA	766.56	7438971	8998113	8408926	9850813	21736768	19630941	28304319	23009084	5598065	5339406	5890625	4370435	759437	523710	647589	744684
LP_5003	NA	NA	766.631	407226	241594	325011	397388	744563	803139	710143	1433945	250953	173515	222057	178517	178344	128032	155932	164042
LP_5004	NA	NA	766.652	214527	NA	215667	178968	297793	NA	233943	NA	NA	NA	NA	NA	NA	NA	NA	NA
LP_5005	NA	NA	766.692	NA	NA	NA	NA	941416	998943	982848	NA	NA	NA	NA	NA	NA	NA	NA	NA
LP_5008	NA	NA	766.851	149938	NA	NA	NA	400977	90588	NA	118444	NA	NA	NA	NA	NA	NA	NA	NA
LP_5013	NA	NA	767.538	306251	269277	243751	292446	318612	225545	218811	314302	288897	297272	256198	358109	292998	238080	301111	351488
LP_5014	NA	NA	767.55	736360	456182	564164	557982	2718835	2522052	2757071	2010420	NA	NA	NA	NA	155993	113265	145203	164371
LP_5016	NA	NA	767.562	NA	NA	NA	NA	249824	203833	207127	NA	NA	NA	NA	NA	NA	NA	NA	NA
LP_5017	NA	NA	767.565	NA	459777	447020	451308	NA	NA	1223578	1053416	534178	567069	NA	NA	113241	92063	NA	138294
LP_5018	NA	NA	768.493	572191	562725	525636	539701	506468	371043	533909	523542	378793	325340	305395	349431	439979	511434	439641	440745
LP_5019	NA	NA	768.516	NA	NA	NA	NA	NA	NA	NA	NA	NA	NA	NA	NA	255326	222313	206790	243906
LP_5021	NA	NA	768.528	740640	336171	285922	344454	249713	173739	251335	185723	280267	249990	284812	283554	253699	357875	280521	360921
LP_5022	NA	NA	768.538	151991	124989	162837	191135	152225	150125	135450	91190	249670	262084	262132	261546	451999	207263	367043	351629
LP_5023	NA	NA	768.542	354684	329441	426135	358028	94353	115955	101113	58918	203017	200901	201763	198312	524803	183856	347808	332079
LP_5026	PG 34:0	[M+NH4]+	768.575	227098	188993	214129	197851	NA	73707	NA	NA	221764	225607	275862	191156	90453	NA	59569	NA
LP_5027	NA	NA	768.576	374138	453142	414364	501685	NA	NA	63621	61483	235260	233460	254247	180648	79969	NA	53067	67172
LP_5031	NA	NA	769.498	NA	NA	4114978	3826111	NA	2739236	2758358	4037070	NA	NA	NA	1385496	NA	NA	1606353	1759778
LP_5032	NA	NA	769.498	3423409	3305378	3497067	3239846	1879395	1472692	1947387	1618701	2523697	2455962	2436213	2388691	3829328	2571671	3404860	3458140
LP_5036	NA	NA	769.567	1693209	1388015	1565366	1540160	2913169	2985550	3137886	2268797	1116126	891634	953531	668696	703910	401469	631467	616955
LP_5039	NA	NA	769.588	NA	NA	NA	NA	218400	215438	222901	173663	NA	NA	NA	NA	NA	NA	NA	NA
LP_5049	NA	NA	771.514	4864196	4457586	4610253	4345733	4676416	4304902	4437695	5588184	4478240	3843655	3860604	3146208	3116007	2669409	3141663	3466817
LP_5052	NA	NA	771.607	184646	193802	208730	304834	144446	118894	159282	132188	160634	157130	194742	153452	147658	227125	214190	336914
LP_5062	NA	NA	772.51	NA	NA	NA	NA	228782	222394	255265	220427	NA	NA	NA	NA	NA	NA	NA	NA
LP_5064	NA	NA	772.513	186712	171551	128322	193458	433917	414053	451501	385708	253150	234988	232283	270761	NA	NA	NA	NA
LP_5066	PE 38:2	[M+H]+	772.585	89430	108730	64196	125918	99690	84634	100715	91962	NA	NA	NA	NA	171290	174620	168449	212527
LP_5067	PE 38:2	[M+H]+	772.585	9718682	11349216	10112867	9226441	343266	229045	343014	327774	10415088	8606541	8778829	8588234	19597073	20450799	17759252	29842266
LP_5069	NA	NA	772.623	16979752	24456700	26929374	29449059	14362122	13797770	16343399	17315089	12751105	14024307	14213777	17225920	18334561	28973696	30962006	34640267
LP_5070	NA	NA	772.623	156052	203023	244352	253491	144519	126395	135214	128863	157991	159245	185270	167439	126277	93376	105362	104669
LP_5080	NA	NA	773.58	1966880	882638	219861	510546	1969803	4020597	824813	127572	NA	NA	123280	NA	1105370	335366	438601	154737
LP_5084	NA	NA	774.502	475683	555628	485151	360459	777106	623996	678286	680462	676498	658628	607388	652926	453263	729011	589066	529891
LP_5088	NA	NA	774.528	141658	200852	304574	335891	NA	NA	NA	NA	NA	50926	75646	107254	NA	NA	NA	NA
LP_5089	NA	NA	774.561	NA	NA	NA	NA	NA	NA	NA	NA	NA	NA	NA	NA	708990	691126	701108	855961
LP_5091	NA	NA	774.575	2102486	718352	1411883	1705338	15474350	13558144	18250576	12490313	252695	159034	142918	160362	487414	657858	614404	744422
LP_5092	NA	NA	774.575	3374268	4006402	3076747	3745951	626566	447736	424502	270911	2116602	1950275	1874977	1514031	2855498	1938828	2378328	3689604
LP_5093	NA	NA	774.577	248103	NA	335752	351902	NA	NA	98867	NA	265029	231494	225626	310509	NA	236371	166686	344875
LP_5095	NA	NA	774.603	498617	562131	577535	570078	370042	258150	312132	309289	447915	377202	462671	351132	205171	315261	350386	297391
LP_5100	NA	NA	775.549	2773135	2424491	2794178	2534049	8303412	8000050	8316296	7226944	848897	560598	996366	433458	1796052	1237841	2272124	1994116
LP_5103	NA	NA	775.571	988268	439477	111352	260199	372187	604986	111769	NA	NA	NA	NA	NA	NA	NA	NA	NA
LP_5107	NA	NA	775.596	372455	489240	462997	460388	313202	290728	387715	443251	201633	212495	221190	195559	261832	343219	353367	406282
LP_5109	NA	NA	775.613	409825	449898	442359	383165	338160	241063	297464	199832	270272	212430	259064	234906	192580	177028	216062	217361
LP_5116	NA	NA	776.517	900115	942526	952532	858477	322769	241880	314489	289451	959437	913702	652194	574530	748509	966468	880567	564714
LP_5123	NA	NA	776.59	1199619	1161712	1180397	900251	4718513	4052542	4485603	5699786	362533	282896	249095	169020	2665945	1659746	1436918	4271100
LP_5134	NA	NA	777.583	58625	NA	NA	NA	335549	300681	410888	286268	NA	NA	NA	NA	NA	NA	NA	NA
LP_5136	NA	NA	777.586	3486973	1716672	359708	1101946	8877370	14511871	5094947	965071	NA	NA	320352	148680	790553	151627	235996	NA
LP_5139	NA	NA	777.614	174266	238465	227098	206467	NA	NA	68407	60671	236652	171546	234862	219508	243197	314864	293852	428894
LP_5148	NA	NA	778.558	194378	297526	257917	293741	840267	592081	611895	NA	NA	NA	NA	NA	171658	229766	184571	210850
LP_5149	NA	NA	778.559	46344328	49039588	44574049	48239338	100348949	93769689	108093666	82855301	16256342	15221766	16201355	16912639	40832501	22474226	38803070	36295649
LP_5151	NA	NA	778.559	579217	566421	501001	517106	54493	NA	NA	NA	1169631	1115573	1181679	1256930	1498810	687826	1280839	1169976
LP_5155	NA	NA	778.634	312850	406962	1873727	250927	517710	431998	534566	NA	NA	NA	NA	NA	1842060	NA	190415	NA
LP_5158	NA	NA	779.479	82157	94151	NA	102264	208825	NA	350556	1403447	NA	NA	NA	NA	NA	NA	NA	NA
LP_5159	NA	NA	779.48	602292	800163	697566	676550	642680	569638	593067	537673	857357	757673	732249	717284	657581	772762	647822	918723
LP_5160	NA	NA	779.48	674338	707583	751701	650943	535822	482434	509443	614345	760513	734031	681675	754312	663554	891419	741353	947912
LP_5165	NA	NA	779.553	14781214	14681643	14693538	18369769	43326218	37084450	49670955	41387752	8122482	7527130	8322265	5808356	312644	101848	206148	217229
LP_5174	NA	NA	780.5	388263	394038	NA	476295	184347	152543	150535	158613	373972	254869	300433	446997	694587	NA	705677	817356
LP_5178	NA	NA	780.551	3179771	3522765	3328650	3021645	1156463	964528	1154839	1269142	2281357	1987238	2022320	1885883	3453124	3570324	3421867	3754798
LP_5180	NA	NA	780.575	19107987	25794114	27792493	24944121	20067156	19089818	21617217	19759444	25319475	19857993	28544680	23559708	15211790	15576176	20266060	20400293
LP_5181	NA	NA	780.575	107770645	109709631	112705311	104029801	32853513	31450519	31919423	26063038	104542198	101189036	101857570	102945549	138139252	102686586	142105202	142746055
LP_5182	NA	NA	780.576	98772	NA	111173	75243	928600	937956	948552	547023	NA	NA	NA	NA	NA	NA	NA	NA
LP_5183	NA	NA	780.645	841785	847505	843542	662970	137771	214718	173044	NA	820455	577027	497944	710646	934449	714195	840664	915285
LP_5205	NA	NA	782.554	270096	261443	312078	320658	390834	403591	344666	334841	144246	148777	170443	105972	197437	84762	176684	179447
LP_5209	NA	NA	783.207	NA	NA	72479	NA	NA	NA	NA	62626	265159	330230	210569	480051	NA	NA	NA	NA
LP_5215	NA	NA	783.514	4235170	4768729	4290207	4386455	5371885	3262033	5845449	6051335	2376853	2172150	2242331	2310558	4276003	3262582	4070742	4486174
LP_5219	NA	NA	783.56	1236378	1017059	1459697	1061562	NA	NA	NA	NA	NA	NA	NA	NA	NA	NA	NA	NA
LP_5220	NA	NA	783.583	2639508	2682490	2803542	2568437	778739	464972	768596	NA	2529897	2468653	2457834	2346859	3366546	2447441	3417296	3426250
LP_5221	NA	NA	783.584	444147	593402	636896	589924	557613	529908	577627	487914	633993	606147	723701	568712	355447	380216	540044	493244
LP_5227	NA	NA	784.612	318459	258793	276981	304322	154004	198069	122867	127435	110360	87324	154781	144378	788931	1194531	1135966	1373990
LP_5228	NA	NA	784.733	NA	NA	79685	77267	229215	162834	212127	438946	NA	NA	NA	NA	NA	NA	NA	NA
LP_5230	NA	NA	785.468	699707	623369	683420	615271	789520	604996	898621	866756	347182	283172	320245	209241	225876	180134	233480	259784
LP_5232	NA	NA	785.529	5005511	5526656	4556881	4849529	3853485	3534852	3918462	3494381	4882684	5176223	5048027	5054147	4601641	5377467	4251407	5684612
LP_5233	NA	NA	785.542	NA	NA	NA	495160	61348	NA	62827	80211	NA	NA	NA	275862	NA	NA	NA	NA
LP_5234	NA	NA	785.618	73753559	75070211	80941585	86999186	58756853	53029194	57667384	62025415	59727257	52658958	51071619	66548694	80401381	60573474	94874491	113134852
LP_5235	NA	NA	785.619	NA	NA	NA	968488	NA	NA	407939	NA	437985	287816	NA	422875	NA	252876	NA	297751
LP_5236	NA	NA	785.62	NA	NA	227013	508521	NA	NA	110788	NA	NA	66531	103387	84976	524159	157942	129479	113578
LP_5238	NA	NA	785.693	2134856	191209	2342461	224802	181424	131902	183145	1739278	2144369	168663	184392	265341	334779	NA	205516	3241280
LP_5240	NA	NA	786.181	NA	NA	NA	NA	NA	NA	NA	NA	140567	270230	129979	404548	NA	NA	NA	NA
LP_5241	NA	NA	786.46	125342	107880	123143	112405	253288	205782	248286	331843	NA	NA	NA	NA	NA	NA	NA	NA
LP_5244	NA	NA	786.529	312239	327930	694524	655569	115720	85815	131190	168116	177254	265306	300628	555124	127793	70367	139909	143602
LP_5247	NA	NA	786.624	264739	407241	NA	NA	NA	205114	NA	208543	NA	NA	181035	NA	295944	337633	191524	335184
LP_5249	NA	NA	787.484	843446	451420	814544	570285	791116	740632	668604	926505	732987	664475	621732	511270	523413	375630	499123	517604
LP_5259	NA	NA	788.474	250008	328897	266908	274157	527152	369269	555129	502033	353677	322584	377398	322106	160792	181542	152865	220577
LP_5262	NA	NA	788.517	847516	799677	821555	837099	264879	216872	251351	245404	990197	884028	882568	742751	781923	912250	775555	951469
LP_5263	NA	NA	788.517	480184	477567	475730	497132	529157	311653	484066	397704	140844	118711	115531	124366	483086	611753	528554	496735
LP_5265	NA	NA	788.544	78797	81838	67884	84193	NA	50290	NA	NA	208492	163313	181825	176256	262404	140561	221532	189576
LP_5268	NA	NA	788.591	11993217	10850166	10318551	10716148	6048049	5525595	7240556	5718342	5058408	3563458	3270726	3856071	6726853	8791840	6752111	9196423
LP_5272	NA	NA	788.619	55732	66677	87069	79541	74975	70240	102624	81058	NA	NA	NA	61802	227779	366907	338195	345676
LP_5273	NA	NA	788.627	2377445	2415612	2591162	2914494	1875152	1741518	1875764	1932586	1902814	1756480	1847104	2155554	2650082	1954728	3069657	3610820
LP_5276	NA	NA	789.484	542636	475032	566213	659277	470640	429780	487913	443578	423480	405909	442423	447494	662879	813713	774945	856066
LP_5279	NA	NA	789.564	3834707	4274668	3789591	3785164	1424992	1328690	1261551	961644	1732346	1614505	1811160	1791404	4786351	3067867	5165370	4644118
LP_5286	NA	NA	789.61	297185	392913	389766	385873	NA	NA	NA	NA	289265	314504	270567	299549	331568	479084	454321	627960
LP_5287	NA	NA	789.612	74934	79361	72916	93008	260591	217711	297419	NA	NA	NA	NA	NA	NA	106683	124293	121482
LP_5298	NA	NA	790.56	106902	117940	128603	116052	NA	NA	NA	NA	139401	125613	122647	146864	415794	240767	376724	315190
LP_5299	NA	NA	790.563	76484	71021	75560	157207	266325	271800	267441	204818	95682	114964	180529	214053	126637	171321	137795	161423
LP_5301	NA	NA	790.569	NA	NA	NA	NA	330055	515574	838630	508250	NA	NA	NA	NA	NA	NA	NA	NA
LP_5302	NA	NA	790.606	2077694	2243158	1781732	1457826	106666	85246	131332	139057	5374949	3771223	3382113	3274641	5318575	6133201	3591938	9211867
LP_5308	NA	NA	791.48	713512	740648	838062	668721	264650	177933	279272	310144	658629	640889	649614	537895	769173	365988	750363	746435
LP_5309	NA	NA	791.48	690118	709060	576152	644858	486136	497134	542009	536068	567593	476858	550740	340722	386682	349749	422114	498802
LP_5313	NA	NA	791.553	146870	153999	187523	171392	281979	453626	291492	253342	NA	53547	NA	49720	NA	NA	NA	NA
LP_5316	NA	NA	791.599	NA	NA	NA	NA	477213	329767	617334	210624	NA	NA	76698	NA	NA	NA	NA	NA
LP_5318	NA	NA	791.602	13600048	9615055	3224028	6374342	12533210	14333383	6202791	2513198	320419	339199	2116206	538460	11796874	1588733	5901692	1297585
LP_5321	NA	NA	791.609	328846	351831	339575	350247	494093	436160	488732	283098	229855	216315	258445	241915	568450	454404	495041	453284
LP_5331	NA	NA	792.499	2260229	NA	NA	NA	NA	83731	NA	NA	1338593	209918	1282532	NA	NA	NA	418113	NA
LP_5333	NA	NA	792.574	1275309	1337373	1470382	1468971	1083868	1018389	1563746	739670	791438	821393	782335	774780	1510582	837912	1396153	1188654
LP_5334	NA	NA	792.574	37097990	33814779	39398229	36900403	116269678	112903311	118939711	103046815	13565634	9043599	14830681	6983118	25105565	18599401	32521271	29591052
LP_5335	NA	NA	792.575	2616678	2229834	3003776	2793939	16643950	17174500	20447660	14844931	850700	715229	979984	440774	405057	381282	594585	542447
LP_5337	NA	NA	792.646	425282	461624	371243	322436	92386	NA	118439	NA	259947	234829	206422	240021	939563	435714	674987	609281
LP_5338	NA	NA	792.653	NA	NA	NA	NA	NA	552913	654890	10443206	NA	NA	NA	NA	NA	NA	NA	NA
LP_5339	TAG 46:2	[M+NH4]+	792.708	NA	NA	NA	NA	1619819	1414463	1300088	7496291	NA	NA	NA	NA	NA	NA	NA	NA
LP_5345	NA	NA	793.495	639424	573780	541362	557594	320685	555449	646519	619475	506155	528610	487226	474234	536901	670089	622343	783401
LP_5346	NA	NA	793.496	265930	NA	NA	273970	373710	1572525	273991	164643	NA	191276	318897	NA	NA	130101	990013	NA
LP_5348	NA	NA	793.502	NA	471556	469028	431177	311928	NA	282653	NA	NA	NA	323469	NA	NA	187053	180231	216456
LP_5350	NA	NA	793.569	42753758	50778604	56166953	47984600	49889362	42995712	43398213	39376806	41296125	49448108	46456482	46198690	35705119	29321344	41349723	39735834
LP_5353	NA	NA	793.645	NA	NA	280971	NA	193968	NA	NA	NA	272303	NA	174308	230562	NA	1134985	196933	225712
LP_5356	NA	NA	794.505	210894	NA	NA	NA	NA	137103	NA	118898	157037	126250	NA	142363	114763	NA	NA	NA
LP_5358	NA	NA	794.555	NA	NA	NA	NA	NA	NA	NA	NA	NA	NA	NA	NA	439734	203673	389506	320703
LP_5359	NA	NA	794.567	1461041	1732936	1502092	1366017	51487	NA	NA	55844	1527362	1308912	1304962	1229632	2748425	2898050	2462737	3597970
LP_5360	NA	NA	794.591	804786	617399	536829	541194	1121316	1073350	1034266	841715	486641	297622	509693	216163	391217	182207	317420	255059
LP_5361	NA	NA	794.591	5343813	4467685	5582889	5717378	8582606	9256972	11412115	8107883	3007256	2394940	2931401	1389298	1393344	791685	1503206	1183839
LP_5362	NA	NA	794.591	NA	55261	77631	73138	313259	228046	452514	234276	55588	60814	57238	NA	NA	NA	NA	NA
LP_5365	NA	NA	794.724	NA	NA	NA	NA	3383991	3488818	4946111	NA	NA	NA	NA	NA	NA	NA	NA	NA
LP_5368	NA	NA	795.581	58108	59269	72761	72934	374276	379679	440060	313666	NA	NA	NA	NA	NA	NA	NA	NA
LP_5369	NA	NA	795.583	1734950	1660875	1736970	1664689	409655	350759	442229	NA	1108523	1031380	1014595	1119772	2508348	1831758	2544064	2501917
LP_5370	NA	NA	795.584	1026629	909306	1061424	966562	2432223	2154365	2358219	2183264	343379	244651	400157	205374	726176	492983	879429	799985
LP_5371	NA	NA	795.629	194324	195721	207676	214866	77005	67100	76276	68432	79475	76196	95422	92359	97123	107670	100762	111831
LP_5374	NA	NA	796.441	380962	536915	365079	495432	270341	214742	311175	296034	516665	455508	500407	512006	403894	500862	397693	582552
LP_5380	NA	NA	796.57	129989	126553	118501	109421	NA	NA	NA	NA	155842	156086	151765	149273	905259	423205	845522	690763
LP_5381	NA	NA	796.579	1042689	1209036	1300138	1134569	1122293	1093030	1056798	971641	1193099	1100398	1295402	862087	767499	698261	970746	870404
LP_5385	NA	NA	797.529	3453264	3647918	3812230	3486424	4621856	3042861	4224857	5682754	1979470	1384116	2001205	1025819	2862229	2646331	3389436	3677117
LP_5389	NA	NA	797.601	174764	173750	200957	170437	258713	301680	360101	347401	83392	70590	100104	58006	50401	NA	67443	NA
LP_5398	NA	NA	799.484	702496	766635	587778	719453	794512	849031	841627	1005882	347387	314864	321163	348603	717886	478853	638800	679605
LP_5401	NA	NA	799.598	NA	NA	NA	64663	NA	NA	NA	NA	NA	NA	NA	NA	153482	306337	265320	300298
LP_5402	NA	NA	799.634	283493	281023	370249	353833	206665	182467	264229	248724	195969	248269	217187	207179	311049	316619	339537	438966
LP_5403	NA	NA	799.679	NA	NA	NA	NA	403485	429647	509496	NA	NA	NA	NA	NA	NA	NA	NA	NA
LP_5412	NA	NA	800.543	188683	253881	361707	462034	636493	761757	1081978	1395850	118184	190301	201496	274170	NA	NA	86761	105389
LP_5415	NA	NA	801.501	685138	872177	908110	735553	574420	521747	510073	499076	854737	856953	779261	930657	692324	742643	716732	925697
LP_5422	NA	NA	801.614	184020	168091	212581	203075	161299	147358	178317	107394	174986	141098	154429	158703	329216	652707	446571	520204
LP_5425	NA	NA	801.614	724878	716850	906256	969773	1160369	959484	1291037	961919	482054	427609	498897	605086	3017693	4510928	3518601	3951002
LP_5429	NA	NA	802.49	473756	676972	378704	413188	362780	421033	419672	422776	373114	379993	349057	340609	380547	365498	267658	313090
LP_5431	NA	NA	802.533	837117	734180	856006	777892	317294	264697	307028	350511	679986	602851	586142	538389	769830	820870	793121	586164
LP_5432	NA	NA	802.606	8736973	7884098	7536216	7662838	126542	92885	111397	119927	5938735	4556115	4700516	4714288	8767670	10758272	11060993	12698331
LP_5433	NA	NA	802.607	796358	759728	774264	673260	3168110	2862211	3252397	4095549	67710	62308	58780	50017	NA	668916	848825	1680387
LP_5439	NA	NA	803.578	2567797	2581921	1951850	2542736	154092	114753	124272	76068	1440514	1260029	1350523	1282002	6405002	3961048	6430821	5711357
LP_5441	NA	NA	803.601	1688565	692444	192582	486467	397045	399847	226976	NA	NA	NA	138531	NA	1880576	167785	507158	89295
LP_5442	NA	NA	803.602	1647632	632377	182767	359224	2854856	5617902	1347503	743000	NA	NA	103371	NA	400463	151753	160279	84001
LP_5443	NA	NA	803.63	274615	367408	286847	283840	112536	96377	117814	78970	75078	92397	94036	98271	225779	160519	159646	230610
LP_5444	NA	NA	803.631	3163519	3980159	3421387	2774961	1947795	1624517	1642711	953243	1816843	1773709	1820839	1380907	2976224	1276894	1300666	1095936
LP_5458	NA	NA	804.583	NA	NA	187114	238354	NA	NA	417099	295344	945017	1116307	308726	575300	151241	NA	207024	146766
LP_5464	NA	NA	805.496	439822	513418	646111	609809	529101	303122	471615	588255	553473	497190	490284	514575	714221	742701	466508	783195
LP_5468	NA	NA	805.569	3285129	1916974	3427516	3021110	33100191	31353261	36631087	23103380	414876	342595	499308	166454	142628	68296	153955	114526
LP_5470	NA	NA	805.613	220515	187886	191308	196470	NA	NA	NA	NA	164982	113969	124863	124334	228066	271702	285490	321007
LP_5471	NA	NA	805.617	4372005	1706614	360264	1227857	2458960	4183630	1365871	181178	88605	122442	360613	113292	1114077	354098	434492	154592
LP_5477	NA	NA	806.511	1247278	2122293	2064824	190003	NA	NA	NA	NA	NA	120911	NA	128160	2072604	NA	266985	324299
LP_5479	NA	NA	806.59	2856033	3802746	3282461	3799595	8299084	8162653	10792956	7331164	754328	757296	898508	790729	2326415	1176160	2551143	2141247
LP_5480	NA	NA	806.59	49364046	55081190	48992479	48167134	18393356	16547952	16198903	11688630	22754792	21233557	23116419	22965242	59119972	39409955	63392057	57299198
LP_5481	NA	NA	806.593	618438	560510	666400	678350	NA	NA	NA	NA	NA	NA	214675	NA	791287	NA	NA	NA
LP_5482	NA	NA	806.607	448180	522208	1085819	1220220	248178	240398	362367	514426	184286	327394	382856	662833	423217	661656	1479664	1627121
LP_5484	NA	NA	806.67	2223368	2530121	1817853	261415	NA	NA	NA	29625436	NA	NA	NA	149723	428857	NA	340314	484334
LP_5488	NA	NA	807.502	461686	345634	408548	362417	318283	276361	293423	203234	322520	283658	335147	323862	326164	487384	419772	502834
LP_5489	NA	NA	807.511	465448	582273	505665	559136	595122	503110	612868	641461	588769	629614	592333	644020	433624	648340	481306	649269
LP_5491	NA	NA	807.584	728406	819018	1364901	983168	629746	315363	NA	504899	284872	152196	360624	175963	310100	90859	603714	368931
LP_5492	NA	NA	807.584	11873404	7907476	10727895	11410609	22398330	23895282	28171877	15580553	4951324	3183528	4209620	1652143	1825938	408736	1634186	874145
LP_5493	NA	NA	807.586	NA	NA	NA	NA	NA	NA	NA	264284	179123	NA	196149	185292	NA	120641	NA	116436
LP_5500	NA	NA	808.57	90028	61307	114758	117471	110897	94552	94399	113067	NA	NA	NA	NA	301706	137432	272068	217865
LP_5501	NA	NA	808.576	82383	58853	93082	79091	850219	773451	927308	573694	NA	NA	NA	NA	167376	75519	148900	114917
LP_5502	NA	NA	808.606	181675	328015	444304	396207	241686	181463	337286	288955	258551	324694	504155	407345	119455	151299	284056	197232
LP_5503	NA	NA	808.606	1532480	1388124	1284697	1419616	91760	90383	98643	82612	1214017	1051275	1104567	1085112	2748758	1604708	2645619	2192920
LP_5504	NA	NA	808.606	7140448	9291611	10077087	8740636	1414850	1404131	1483569	1096371	8471593	8775679	9978951	8281731	9495782	9123625	12976955	12905730
LP_5507	NA	NA	808.812	57190	NA	NA	91227	50237	61159	107986	NA	NA	83999	NA	NA	192134	468078	80872	71431
LP_5512	NA	NA	809.505	220630	215629	NA	NA	175490	147277	NA	150415	NA	NA	NA	161401	249376	231959	NA	277204
LP_5514	NA	NA	809.576	598963	477057	752970	846141	5275969	6348611	4956762	3130949	56801	73364	50898	62361	NA	NA	NA	NA
LP_5527	NA	NA	811.545	4397555	5064889	4414116	4063847	1781398	1580772	1427519	946725	3163476	3038668	3177864	3192152	4711658	4423639	4598266	5264217
LP_5531	NA	NA	811.592	4899333	5496227	5199541	5540910	103115	81208	81224	53662	481660	545367	615623	538049	88933	NA	NA	NA
LP_5532	NA	NA	811.614	244207	283305	314803	284886	NA	49073	58078	NA	244390	275130	298514	248967	179771	285204	396368	436749
LP_5542	NA	NA	812.655	3707422	3841468	4090469	4085076	1344709	1385693	1556044	1354892	1704660	1481155	1996800	1829772	1866830	1982376	2178857	1911514
LP_5546	NA	NA	813.501	NA	562387	623604	NA	NA	NA	NA	NA	NA	NA	NA	NA	755677	703608	808312	NA
LP_5549	NA	NA	813.562	296161	256207	219172	237272	NA	NA	NA	NA	265736	222681	219758	203940	528738	300396	462399	355979
LP_5555	NA	NA	814.49	383776	427927	388613	394180	131201	129093	117156	137893	362389	336884	327830	343232	341695	386531	354421	435701
LP_5559	NA	NA	814.559	631729	742543	1417286	1617023	634169	671868	951879	1325330	588896	932976	985331	1601629	340366	398829	1026274	1221652
LP_5563	NA	NA	814.672	356892	388156	420025	396282	112596	85516	101669	NA	170895	163656	191171	178894	80302	NA	NA	NA
LP_5570	NA	NA	815.629	NA	NA	NA	NA	NA	NA	NA	NA	NA	NA	NA	NA	164354	255965	286487	279225
LP_5582	NA	NA	816.622	1625959	2199941	1794424	1160424	160292	132720	165956	211297	580270	483701	492027	390384	2687262	2348354	2346305	4869302
LP_5584	NA	NA	817.259	183541	138451	520675	170083	71265	2655024	207041	80287	148019	52445	108955	NA	194436	93338	NA	105304
LP_5586	NA	NA	817.453	182411	168244	188216	173289	235427	185289	202147	202001	72694	62187	75353	60630	NA	NA	NA	NA
LP_5591	NA	NA	817.609	155802	190349	192943	142804	67686	71736	84870	78367	72878	68611	78200	79045	236445	433616	362051	339181
LP_5594	NA	NA	817.615	NA	NA	NA	NA	476490	397610	385227	NA	NA	NA	NA	NA	NA	NA	NA	NA
LP_5595	NA	NA	817.618	1647005	832973	196523	506653	1815887	2708521	755756	179447	NA	NA	80505	NA	1256532	166108	331645	105787
LP_5599	NA	NA	818.422	192487	214786	225565	203315	169060	120783	186189	202259	221102	204361	221846	201346	179475	244695	215744	278623
LP_5606	NA	NA	818.592	189984	167131	158323	192532	66626	NA	63637	NA	176851	151136	171682	156973	836382	460504	774253	664604
LP_5608	TAG 48:3	[M+NH4]+	818.723	NA	NA	NA	NA	853044	623397	626199	2762707	NA	NA	NA	NA	NA	NA	NA	NA
LP_5614	NA	NA	819.468	311868	352693	337482	329523	323921	268826	345996	360158	316752	334889	343514	335971	178986	119951	155997	169451
LP_5615	NA	NA	819.512	610001	665759	736324	549529	473468	393404	530178	520152	701046	689315	643515	671070	533704	712858	533852	718690
LP_5616	NA	NA	819.512	401372	506745	589843	362697	315008	254854	343203	511469	448687	341945	423674	259271	438670	602766	485678	695353
LP_5619	NA	NA	819.585	4973617	5577520	4757194	6099783	18217578	15620266	20884745	10645239	483070	479969	615638	541259	3580831	656222	3035026	1985286
LP_5620	NA	NA	819.587	NA	NA	NA	NA	273436	188178	239810	199864	NA	NA	NA	NA	NA	NA	NA	NA
LP_5629	NA	NA	819.634	1244771	402111	NA	260800	152711	152482	NA	NA	NA	NA	55171	NA	3052452	197834	792563	96797
LP_5637	NA	NA	820.5	54235	232345	331559	239952	145840	146493	197871	134785	108538	162737	197424	137644	246597	197092	233127	182942
LP_5638	NA	NA	820.523	1059070	158352	73885	182306	NA	NA	NA	NA	NA	NA	NA	NA	2466240	NA	242693	418205
LP_5640	NA	NA	820.605	27985955	26080493	24072952	26848506	1318926	1059956	1015260	611827	15646983	13326102	14085558	13425864	67742008	41137204	67421195	59590870
LP_5641	NA	NA	820.605	4697914	5524097	5934995	5872562	612038	563055	839448	504434	2518388	2540519	2595665	2531781	7978052	6678175	10503968	9192406
LP_5643	NA	NA	820.606	2100117	2243023	2851752	2541091	8675858	8260289	10534443	9465068	593363	395324	794337	263520	1135640	925265	2018209	1569933
LP_5644	NA	NA	820.606	NA	NA	NA	54825	178001	175520	249384	186098	NA	NA	NA	NA	NA	NA	NA	NA
LP_5646	TAG 48:2	[M+NH4]+	820.739	NA	NA	NA	NA	22882784	20936180	24292737	54134385	NA	NA	NA	NA	NA	NA	NA	NA
LP_5655	NA	NA	821.528	344939	369342	387520	382784	63803	69582	60576	NA	237797	192991	194097	213912	317651	234875	384418	384853
LP_5656	NA	NA	821.599	127815	149030	206296	194547	180522	128933	128599	154807	199850	174049	283607	155482	116400	108806	162750	161220
LP_5657	NA	NA	821.6	23944838	23708793	27149610	22748924	2026842	1906131	1863507	808659	23895241	22263234	24671497	22024567	32576792	22124278	35751464	34331642
LP_5658	NA	NA	821.678	197066	207256	351226	162372	NA	NA	NA	NA	186756	141451	174242	164005	396066	168582	185154	330337
LP_5665	NA	NA	822.585	50106	NA	NA	NA	NA	NA	NA	NA	NA	NA	NA	NA	944025	483311	918355	700562
LP_5667	NA	NA	822.622	160302	204146	211902	238959	NA	NA	NA	NA	113299	92610	95413	104542	NA	129610	221082	215496
LP_5668	TAG 48:1	[M+NH4]+	822.755	4181342	3262376	2494675	5678828	8284481	8623233	11236346	108384867	1330527	6404549	2939746	4795117	18062910	29869407	6025342	3891490
LP_5669	NA	NA	822.756	NA	87072	68023	179193	NA	NA	NA	NA	NA	141711	58356	109384	383380	893143	163736	86301
LP_5677	NA	NA	823.592	11205711	10909351	12539318	9779621	3112529	3032973	2904581	998420	8885491	8610533	7820629	7177453	520792	55866	229831	143282
LP_5684	NA	NA	824.472	279496	336197	283471	258828	216701	179001	218986	254614	311772	318636	294202	283856	304261	275283	184254	250089
LP_5693	NA	NA	825.534	326981	312201	536999	317571	154638	174378	191140	140257	181141	159411	185177	196902	369625	370196	404272	473522
LP_5694	NA	NA	825.56	2069058	1893866	1074197	1118929	188845	142897	126525	97601	1341736	984856	855077	494237	3196779	2277436	1910455	2028146
LP_5703	NA	NA	826.559	87117	95895	194932	167324	380388	352621	633237	770401	NA	NA	63206	NA	NA	NA	NA	60510
LP_5706	NA	NA	827.436	224443	290208	265905	245557	216650	179012	171017	172608	278878	232538	228370	227212	222665	146681	188997	218743
LP_5707	NA	NA	827.516	746682	844234	730701	696188	306209	271534	251841	200527	469255	451535	478742	479412	799313	672506	794909	867308
LP_5713	NA	NA	828.506	336246	453038	465010	342387	417294	389547	432068	449933	322479	302101	297124	267360	371599	422143	389025	400727
LP_5716	NA	NA	828.575	175625	153233	323086	348621	296003	340496	504577	611811	100954	123073	158713	155154	57583	NA	135969	153041
LP_5737	NA	NA	831.55	630557	685470	546772	545065	523099	456020	490618	464105	525204	448595	399202	529420	635620	627506	575564	726766
LP_5740	NA	NA	831.632	1403955	608157	186267	353232	3916280	7172446	1637835	357065	NA	NA	105574	NA	626751	274213	191971	104144
LP_5741	NA	NA	831.633	789616	284283	130584	274951	245643	400096	194295	NA	NA	NA	NA	NA	2402429	206437	549170	149564
LP_5745	NA	NA	832.241	3345091	3867791	3657177	4111306	4000896	7020358	4977968	5624280	2668209	3410617	2423234	2544863	4120665	3831611	3646399	3196187
LP_5758	NA	NA	832.626	NA	NA	NA	NA	303652	NA	291717	242927	NA	NA	NA	NA	NA	NA	NA	NA
LP_5761	TAG 49:3	[M+NH4]+	832.739	86916	58217	NA	NA	369949	217191	232443	2425258	NA	NA	60176	NA	NA	NA	NA	NA
LP_5764	NA	NA	833.483	352051	376361	394592	315602	158863	183503	203513	228556	317062	260005	320467	306060	342167	430073	302551	521283
LP_5766	NA	NA	833.527	447983	393362	483813	409054	203533	194805	158979	135955	598709	590836	591801	638797	388269	658496	468473	576994
LP_5772	NA	NA	833.6	10660029	10380022	11501715	11803352	510842	352697	593066	166833	3957948	3940035	3711519	4013738	21552023	13617446	21630656	19117957
LP_5773	NA	NA	833.601	2820566	2610287	4198365	3348615	19085839	15216015	20849810	16924295	392768	198671	562454	139393	1168055	440432	2420150	1348078
LP_5786	NA	NA	834.621	2880941	4227061	3620475	3734847	794263	744483	808175	531566	944004	890944	1088253	943566	3959424	2407057	5659288	4316383
LP_5790	NA	NA	834.754	NA	NA	NA	NA	14012719	10053480	12663314	21707658	NA	NA	NA	NA	NA	NA	NA	NA
LP_5791	TAG 49:2	[M+NH4]+	834.755	1218344	883644	714042	1499449	10868430	10910598	12699732	NA	380166	1666777	778039	1162532	5017414	8360792	1618697	967600
LP_5792	NA	NA	835.239	1171963	1331724	1241110	1392476	1352020	2408684	1693000	1886976	NA	1164397	809382	858548	1418619	1309614	1232453	1112302
LP_5793	NA	NA	835.401	250681	254008	254973	247371	243679	183106	253444	188836	166307	183622	152186	194466	NA	NA	48466	NA
LP_5799	NA	NA	835.592	326177	344020	480442	542620	827284	814621	590765	541540	NA	NA	NA	NA	NA	NA	NA	NA
LP_5807	NA	NA	836.472	321033	394849	367140	380228	145336	131643	154619	156106	405006	341239	385850	386480	267127	385773	346607	381071
LP_5809	NA	NA	836.609	301656	293659	342131	345657	NA	NA	NA	61786	131698	128807	99412	124578	602780	373714	653804	529392
LP_5810	NA	NA	836.61	114015	77214	133337	103856	560600	422948	612969	511439	NA	NA	NA	NA	49568	NA	91472	NA
LP_5812	NA	NA	836.77	NA	NA	NA	NA	5557719	5170347	5226290	5766248	NA	NA	NA	NA	NA	NA	NA	NA
LP_5813	TAG 49:1	[M+NH4]+	836.771	1683688	1211289	962841	2217728	1713578	1735030	3041415	34735084	714858	2397681	1147060	1749185	6984521	11915909	2289379	1480141
LP_5814	NA	NA	836.774	NA	58154	NA	101392	NA	NA	NA	NA	NA	76293	NA	NA	156215	399523	91613	NA
LP_5824	NA	NA	837.607	10004547	11780531	9370417	11543196	8680128	8645965	10187904	10174497	7293396	6938298	7172846	5889811	309709	NA	168238	142054
LP_5831	NA	NA	839.435	167910	179337	166860	166604	211526	176368	191538	218230	77574	85733	82545	75230	NA	NA	NA	NA
LP_5833	NA	NA	839.623	983448	1097596	891429	1058681	145889	106500	192728	88957	266459	268794	322603	219735	177723	NA	134698	91105
LP_5834	NA	NA	839.71	NA	NA	NA	NA	1586022	1137294	1427060	1781753	NA	NA	NA	NA	NA	NA	NA	NA
LP_5835	NA	NA	839.78	55388	NA	NA	55500	212276	172119	210349	1258531	NA	72607	NA	NA	198281	404179	59254	NA
LP_5841	NA	NA	840.575	123349	123004	226466	239693	177087	232119	406397	442785	NA	71939	56997	95583	86072	72501	181555	215819
LP_5842	NA	NA	840.616	275221	280391	254528	297558	257865	219878	287159	332446	189187	190536	187940	165155	NA	NA	NA	NA
LP_5843	NA	NA	840.687	177754	243205	304041	306273	79243	85058	86692	117838	79065	76174	123271	121931	77036	141652	138042	147167
LP_5844	NA	NA	841.451	164257	369860	148927	175827	223827	219163	205831	201201	221047	192847	187017	196235	162363	123230	122094	182746
LP_5846	NA	NA	841.533	387609	342012	261450	237763	NA	NA	NA	NA	225508	189821	162237	134382	433869	401046	448524	384219
LP_5853	NA	NA	842.522	178297	182267	142117	161223	373455	320689	372821	271281	NA	NA	NA	NA	172052	199617	172330	221208
LP_5856	NA	NA	842.59	262949	360325	645644	590837	95715	110290	124521	199090	243451	358141	414346	633736	239719	382536	737205	913333
LP_5883	NA	NA	845.484	220467	198733	218837	201195	280157	230262	288782	306626	116731	94096	127719	74891	84094	62688	86286	113510
LP_5889	NA	NA	845.649	582903	388533	95613	270545	188807	212304	92135	NA	NA	NA	NA	NA	979588	184136	483550	153621
LP_5899	NA	NA	846.643	169794	235926	262215	210613	150309	142535	152072	142094	99299	102267	101604	101819	NA	176260	187412	225196
LP_5900	TAG 50:3	[M+NH4]+	846.754	NA	NA	NA	NA	10738980	10444737	10525469	22177345	NA	NA	NA	NA	NA	NA	NA	NA
LP_5905	NA	NA	847.499	211462	254727	200233	214575	282949	253389	261783	196467	216194	228429	246274	179963	185426	172744	180963	205851
LP_5909	NA	NA	847.616	6797977	8417078	6902377	7410506	1871423	1640516	1784802	969869	984650	840849	1124554	974294	10549886	3739251	12926142	8905665
LP_5914	NA	NA	848.516	117980	349076	505699	542889	260032	294815	476874	259144	170194	317557	374266	379902	485483	286464	534620	287812
LP_5916	NA	NA	848.623	NA	NA	NA	NA	196531	242649	381191	355063	NA	NA	NA	NA	NA	NA	NA	NA
LP_5919	NA	NA	848.637	1239127	1395674	1145368	1098663	68662	45289	64146	NA	606702	580531	609840	430702	3655002	2418641	4095568	2917193
LP_5922	NA	NA	848.685	NA	NA	NA	NA	513859	520228	560734	866191	NA	NA	NA	NA	NA	NA	NA	NA
LP_5923	TAG 50:2	[M+NH4]+	848.77	NA	NA	NA	NA	101017127	95351368	103079449	134371313	NA	NA	NA	NA	NA	NA	NA	NA
LP_5926	NA	NA	848.772	51474	NA	52544	NA	NA	NA	NA	NA	NA	95449	NA	NA	244441	611436	98264	74993
LP_5927	NA	NA	848.851	NA	NA	NA	NA	597321	540869	621919	665445	NA	NA	NA	NA	NA	130467	NA	NA
LP_5929	NA	NA	849.417	215343	212428	218406	188463	163306	165297	179682	170219	199165	186468	192366	186915	220672	167444	212216	233028
LP_5934	NA	NA	849.607	154122	169909	176730	177832	358323	463596	380019	188552	NA	NA	54224	NA	NA	NA	NA	NA
LP_5937	NA	NA	849.765	NA	NA	NA	NA	320948	381770	325588	760801	NA	NA	NA	NA	NA	NA	NA	NA
LP_5939	NA	NA	849.776	NA	NA	NA	NA	NA	292316	315287	1045562	NA	NA	NA	NA	NA	NA	NA	NA
LP_5942	NA	NA	850.485	194655	195125	200039	184795	213465	268260	286964	307724	250886	266016	254091	280126	187794	208627	259169	235815
LP_5943	NA	NA	850.624	209242	249201	212105	228948	NA	NA	NA	NA	NA	NA	NA	NA	284591	117751	377042	283971
LP_5944	TAG 50:1	[M+NH4]+	850.786	2323092	1954805	1523436	3277174	2412790	2625533	4620247	125850239	928235	3667194	1697032	2473030	10339003	16812989	3389736	2234475
LP_5945	NA	NA	851.289	231396	225213	220366	307696	233198	291563	315331	302577	198587	276855	191189	NA	330969	431507	296602	278990
LP_5950	NA	NA	851.622	10607049	11737720	11274735	9897122	8163742	5854712	7913056	9172159	11725721	11052181	9708655	11353058	9873665	13819000	10289275	11578452
LP_5954	NA	NA	851.78	504388	467935	462266	694573	4040368	3682566	4060500	5453217	324662	637436	452930	596844	1129870	1656624	675394	601420
LP_5963	NA	NA	853.682	4128181	4125116	4800187	4580223	1576687	1529041	1791888	1886668	1918877	1598803	2145760	2163575	2105224	2346242	2359624	2279242
LP_5971	NA	NA	854.59	164575	170899	389761	352780	56089	45305	77223	89050	97360	145864	148758	273227	173518	266185	513493	593497
LP_5972	NA	NA	854.591	96926	109203	195435	184156	255526	265737	388975	560294	NA	NA	NA	NA	47359	59665	155095	160261
LP_5973	NA	NA	854.632	320611	271184	293385	265179	230152	208826	242609	272656	299118	332918	320349	281085	295360	310723	276711	365882
LP_5986	NA	NA	856.734	NA	NA	NA	NA	310416	215391	310591	242613	NA	NA	NA	NA	49675	65311	NA	NA
LP_6004	NA	NA	859.5	254028	272696	227283	251434	305988	239700	328901	336410	138034	149468	136927	145317	214458	187747	232110	246322
LP_6008	NA	NA	859.665	564564	287430	76737	184177	NA	NA	NA	NA	NA	NA	NA	NA	2196820	254868	623665	222992
LP_6020	NA	NA	860.659	263364	305390	292256	238098	NA	NA	NA	NA	214605	199217	155415	185926	364988	379944	295511	500153
LP_6022	TAG 51:3	[M+NH4]+	860.77	NA	54035	NA	NA	2668993	1825602	2193892	9572364	NA	NA	NA	NA	NA	NA	NA	NA
LP_6023	TAG 51:3	[M+NH4]+	860.77	249224	198285	154700	299228	6151138	6294475	6380106	5592866	188316	318315	158485	217099	974259	1602131	321012	227435
LP_6027	NA	NA	861.516	275139	269042	322921	228417	211783	196699	219009	196901	261929	255938	304032	289733	270274	274321	236483	325684
LP_6029	NA	NA	861.632	4478689	4399857	3769347	4925859	105077	79480	134377	72816	2071690	1778597	1982405	1774414	14967710	8394148	15214016	11114423
LP_6032	NA	NA	861.765	NA	NA	NA	NA	4425227	3662217	4359412	9460413	NA	NA	NA	NA	NA	NA	NA	NA
LP_6034	NA	NA	862.637	136976	116748	125996	231544	196089	106139	460972	217866	605866	713337	184299	332247	209944	73601	166741	119752
LP_6037	TAG 51:2	[M+NH4]+	862.786	NA	NA	NA	NA	7445625	5857825	6654910	49445310	NA	NA	NA	NA	NA	NA	NA	NA
LP_6038	TAG 51:2	[M+NH4]+	862.786	573801	456835	348793	770328	55709965	54384146	58623068	34585511	310890	766093	402337	662641	2291166	3974750	795630	510997
LP_6039	NA	NA	862.868	NA	NA	NA	NA	299427	277828	301887	257618	NA	NA	NA	NA	NA	NA	NA	NA
LP_6043	NA	NA	863.622	3671265	2138013	3671153	3140495	9084744	10392943	13324436	8059053	484794	349474	548173	156073	120635	NA	136938	NA
LP_6044	NA	NA	863.623	1145410	738007	938737	1040531	1216124	722161	1680746	427317	269308	260380	193009	295296	1735170	192240	909614	401242
LP_6045	NA	NA	863.781	895144	785232	631987	1289814	1305566	1409548	1429310	11772321	274629	1351385	611713	1155354	2669631	3884503	1296515	978152
LP_6047	NA	NA	864.502	199465	173664	200601	187075	212465	213718	195808	205984	57792	NA	NA	NA	180225	228331	209940	222312
LP_6049	NA	NA	864.526	58223	234669	266001	224548	154495	162265	251553	134828	93528	165425	201123	156823	282387	173386	224176	175668
LP_6052	NA	NA	864.774	NA	NA	NA	NA	181583	143857	192909	351644	NA	NA	NA	NA	80619	140521	NA	NA
LP_6053	TAG 51:1	[M+NH4]+	864.802	480303	406716	308350	706374	278769	365373	859645	42552774	274530	708718	367093	570484	2032849	3541470	692331	466340
LP_6059	NA	NA	865.638	9961059	7455140	9388300	9660950	7352137	8707033	12318436	6104778	5662953	4018966	4701515	2264198	2478595	486439	2303101	1211245
LP_6061	NA	NA	865.646	389474	457089	440491	462725	325614	269677	307146	517121	367889	349891	399153	330691	213934	177961	214332	217792
LP_6066	NA	NA	866.63	100902	68469	109020	83922	267975	289396	320110	312351	NA	NA	NA	NA	NA	NA	NA	NA
LP_6068	TAG 51:0	[M+NH4]+	866.818	298524	316896	284937	419592	249202	269231	453448	13835316	233829	451017	306425	331775	828720	1370237	432014	380845
LP_6071	NA	NA	867.742	NA	56569	51001	NA	4229223	4128728	4542110	1686076	128091	96384	NA	98601	NA	293745	98112	NA
LP_6077	NA	NA	868.605	108556	177878	256328	242345	NA	47535	54537	NA	NA	78137	107796	137184	92810	139108	304758	308459
LP_6082	NA	NA	869.482	156513	156470	180400	136858	172823	150057	187196	538895	153546	182691	144740	124520	148513	140392	140928	171436
LP_6110	NA	NA	873.515	218924	314021	312349	268540	161509	124735	149746	128188	279668	260759	251700	286060	227720	283082	282019	317456
LP_6112	NA	NA	873.762	58561	NA	NA	73900	157647	136924	163120	821794	NA	95366	NA	NA	166772	196028	91931	NA
LP_6119	TAG 52:3	[M+NH4]+	874.786	354151	427333	320964	509667	50168645	45940816	51088088	43107461	287145	563051	424447	NA	1269547	2604288	733114	577017
LP_6120	TAG 52:3	[M+NH4]+	874.786	545647	421084	333601	705786	2656171	2656682	2583592	NA	965093	641928	346674	709381	2388417	3894788	725168	480041
LP_6121	NA	NA	874.788	NA	NA	NA	NA	265988	283325	268179	782151	NA	NA	NA	NA	NA	NA	NA	NA
LP_6122	NA	NA	874.874	NA	NA	NA	NA	207832	NA	251233	1786929	NA	NA	NA	NA	NA	NA	NA	NA
LP_6126	NA	NA	875.78	250390	191340	172739	308045	2586577	1812386	2374532	4101337	78674	303267	152437	243574	703319	872076	308861	210825
LP_6134	TAG 52:2	[M+NH4]+	876.802	1044567	1037136	814474	1459382	22970599	20946270	23403807	128546141	814637	1734656	1035189	1263451	4274306	7950423	1819930	1308825
LP_6135	NA	NA	876.802	NA	NA	NA	109160	NA	NA	NA	NA	NA	100755	NA	65121	210656	591868	135745	NA
LP_6136	NA	NA	876.803	NA	NA	NA	NA	2074863	1859531	2538682	NA	451571	NA	NA	201975	NA	NA	NA	NA
LP_6142	NA	NA	877.638	5322958	5848902	4850537	5889122	11601688	8948442	11901301	7995692	622301	605322	771035	660942	4381718	741391	3534149	2521846
LP_6145	NA	NA	877.796	366720	265004	238240	506513	NA	NA	NA	3524250	159873	510352	244926	398897	1120827	1771958	511200	354108
LP_6146	NA	NA	877.798	NA	NA	NA	NA	2139138	2117281	2274637	2894774	NA	NA	NA	NA	NA	NA	NA	NA
LP_6147	NA	NA	877.87	57588	77780	55090	98311	NA	60717	119024	NA	NA	87100	75667	58681	191363	467809	104295	117389
LP_6151	NA	NA	878.517	262052	286421	275687	264317	107354	88670	102196	99311	211318	192315	186705	187526	187917	263486	250734	223313
LP_6153	TAG 52:1	[M+NH4]+	878.818	500937	416264	340586	672443	284125	380315	785292	84542511	243403	742172	396882	535303	2128120	3410664	770247	502960
LP_6158	NA	NA	879.654	11081446	12516173	13703980	11711941	2487074	2017817	2255464	870256	13524875	13220591	9805538	13330992	9895891	12775819	10295238	15126080
LP_6162	NA	NA	879.812	168644	202910	182626	246950	985494	869305	997182	5635380	143770	228686	157803	182853	409295	575083	218048	228943
LP_6168	NA	NA	880.648	173866	187926	142493	181290	343591	234555	333332	250935	NA	NA	NA	NA	151448	NA	136339	78485
LP_6170	TAG 52:0	[M+NH4]+	880.833	680976	701277	659147	781860	559820	663343	802594	8796600	639544	849184	715338	640562	1373951	2075245	836955	761971
LP_6172	NA	NA	881.564	279714	290210	264688	349330	194584	220400	186254	198924	236691	403370	306913	308383	613677	837784	368548	398092
LP_6177	NA	NA	882.619	71594	97329	161803	161422	NA	NA	NA	NA	NA	NA	78114	108818	132833	163759	309415	342892
LP_6178	NA	NA	882.663	398351	348502	318441	317237	107585	71939	99575	NA	284998	374545	353241	396477	301539	376393	318584	382197
LP_6185	NA	NA	883.653	NA	NA	NA	NA	226015	190294	225271	206036	NA	NA	NA	NA	143867	201681	59849	NA
LP_6186	NA	NA	883.657	103285	143761	117945	123038	NA	NA	NA	NA	62017	68908	77480	64682	346914	254902	262414	232442
LP_6187	NA	NA	883.715	NA	NA	NA	NA	1029692	985751	1104258	NA	NA	NA	NA	NA	NA	NA	NA	NA
LP_6208	NA	NA	887.78	232719	187375	174878	303011	2861060	2440479	2564313	4859068	61172	337856	167452	246728	737043	1017837	311169	209046
LP_6211	TAG 53:3	[M+NH4]+	888.802	NA	NA	65994	NA	1633254	1256630	1398266	18685425	NA	NA	NA	NA	NA	NA	NA	NA
LP_6213	TAG 53:3	[M+NH4]+	888.802	108925	107995	76147	152838	19405851	18883476	20042322	19721548	405741	153103	85258	308034	420227	688825	152443	127074
LP_6220	NA	NA	889.796	532797	405328	354644	741307	10874952	9822838	10954213	14861384	209035	712156	346270	654717	1564150	2117421	736866	540390
LP_6226	TAG 53:2	[M+NH4]+	890.818	148974	130709	104155	201415	1782162	1720916	2085810	60313759	242575	209225	113157	194464	595160	927106	183845	152867
LP_6227	NA	NA	890.818	NA	NA	99234	NA	612481	473276	580388	NA	659769	NA	NA	397294	NA	NA	NA	NA
LP_6228	NA	NA	891.278	159102	142962	474641	177479	103033	3981539	256812	93311	141803	69121	104554	NA	198031	77654	NA	82626
LP_6234	NA	NA	891.654	9159517	8995131	9813645	9855577	583538	377712	714767	150265	5172965	5148304	4445117	5127958	10458979	11400009	10811189	11598640
LP_6235	NA	NA	891.654	2300829	2494163	4463510	3216256	9073223	6238649	7857648	10220544	490248	205558	653713	158241	1118366	453652	2669589	1743610
LP_6238	NA	NA	891.812	404680	382086	331015	605518	981803	959713	712174	10000421	155884	611259	293067	500317	1338917	2042901	625758	488120
LP_6239	NA	NA	892.535	155577	198865	152710	118479	NA	NA	NA	NA	139825	134940	125508	125051	219120	222536	199740	253046
LP_6241	NA	NA	892.805	NA	NA	NA	NA	497080	453752	536511	600931	NA	NA	NA	NA	72101	101621	NA	NA
LP_6243	TAG 53:1	[M+NH4]+	892.833	137453	NA	93595	189143	65634	82049	227244	28710157	NA	203691	102539	119925	377627	934121	181531	130357
LP_6252	NA	NA	893.756	NA	NA	NA	NA	1633546	1589604	1688953	697402	NA	NA	NA	NA	NA	72077	NA	NA
LP_6258	TAG 53:0	[M+NH4]+	894.849	264612	257171	247258	324418	193451	222661	352081	6818346	197035	407331	251413	261439	677033	1098232	342009	310738
LP_6263	NA	NA	895.773	NA	NA	NA	NA	195002	180584	212575	NA	72369	NA	NA	51898	NA	NA	NA	NA
LP_6266	TAG 54:6	[M+NH4]+	896.77	NA	NA	NA	195233	113546	141030	264188	345751	122846	241450	225692	152897	291762	1603007	416737	315515
LP_6273	NA	NA	897.672	146877	163482	175019	133190	NA	48836	NA	NA	83155	87951	86461	83908	518691	425830	495157	437500
LP_6277	TAG 54:5	[M+NH4]+	898.786	381639	527206	365845	621321	277814	403982	800929	856889	270695	682917	610493	344184	824496	4735293	1201081	976735
LP_6283	NA	NA	899.76	217509	204396	141354	84908	98507	83086	110612	NA	63287	275428	NA	145421	259182	742527	433188	435476
LP_6289	TAG 54:4	[M+NH4]+	900.802	647711	879392	611669	1120548	482756	652343	1334944	1888237	538184	1164855	1038562	646674	1723002	8738509	1623878	1808819
LP_6290	TAG 54:4	[M+NH4]+	900.802	82288	60365	NA	113502	NA	60626	146912	1329944	551276	101515	68693	375310	325486	513166	746886	87709
LP_6294	NA	NA	901.794	52659	NA	NA	66460	1305091	1371595	1348135	2017854	NA	NA	NA	52809	138252	183649	NA	NA
LP_6298	TAG 54:3	[M+NH4]+	902.817	1222699	1569297	1267817	2065660	22490015	20730157	21078341	16868947	989170	2347724	2073266	1200522	2858103	14613918	4048562	3153184
LP_6299	TAG 54:3	[M+NH4]+	902.818	NA	NA	NA	NA	952919	782949	929236	NA	1233792	NA	NA	827251	NA	NA	NA	NA
LP_6300	NA	NA	902.819	NA	NA	NA	NA	998656	1077687	1217541	1105770	NA	NA	NA	NA	NA	NA	NA	NA
LP_6303	NA	NA	903.547	NA	NA	NA	NA	297341	372026	315357	NA	NA	NA	NA	NA	NA	NA	NA	NA
LP_6305	NA	NA	903.812	130964	102725	83930	155820	5128316	4390856	5364626	4525626	135800	135399	75599	96412	346523	490331	144989	94721
LP_6308	TAG 54:2	[M+NH4]+	904.834	291844	288247	247914	431782	213559	298372	472914	32345693	264492	464281	372640	337964	945010	1927031	573777	435177
LP_6316	NA	NA	905.67	7829272	9328843	7547610	8090941	3097721	2593307	2883986	1343284	1423304	1169353	1493172	1422453	8423986	4574332	10614223	9876295
LP_6318	NA	NA	905.828	77021	69041	75284	136690	1143715	1039624	988523	3564580	85505	124522	80344	115139	271019	625109	171965	105020
LP_6320	NA	NA	906.259	2557939	2742345	2686793	3394789	2996252	6078766	4240584	7979892	2004270	3630822	2120541	2140538	3366811	2944364	3115585	2754116
LP_6322	NA	NA	906.82	NA	NA	NA	NA	236754	195139	240434	236738	NA	NA	NA	NA	NA	NA	NA	NA
LP_6324	TAG 54:1	[M+NH4]+	906.85	NA	NA	92213	NA	124863	175754	NA	18161608	117604	208766	157861	170164	NA	NA	NA	198286
LP_6329	NA	NA	907.845	48675	NA	65396	81301	NA	NA	66123	1939454	NA	63649	NA	52735	109620	174277	63759	60108
LP_6332	NA	NA	908.553	55812	208020	261339	246950	140789	152850	242232	129875	90621	157291	189904	162628	267528	157197	257512	190874
LP_6339	NA	NA	910.784	NA	NA	NA	NA	190908	137275	214724	411943	NA	NA	NA	NA	NA	NA	NA	NA
LP_6346	NA	NA	911.747	NA	NA	NA	NA	52492	NA	53339	760427	NA	NA	NA	NA	NA	NA	NA	NA
LP_6350	NA	NA	913.681	NA	NA	NA	NA	197606	191676	191583	NA	NA	NA	NA	NA	NA	NA	NA	NA
LP_6353	NA	NA	915.812	160458	155197	113699	212393	6896993	6180367	6852317	5840724	210771	230507	144766	154123	502252	712346	236929	224599
LP_6356	TAG 55:3	[M+NH4]+	916.833	NA	NA	NA	53862	1427684	1436106	1592362	15225704	211465	51206	NA	136400	126532	203059	57798	NA
LP_6357	NA	NA	916.834	NA	NA	NA	NA	348238	387670	434827	446952	NA	NA	NA	NA	NA	NA	NA	NA
LP_6363	NA	NA	917.828	211761	231638	205164	324888	3031359	2596259	2771305	10603888	154615	352828	211387	272419	657353	1095627	366963	313164
LP_6372	NA	NA	919.685	6451165	6388425	5402130	6645539	188507	159948	195810	165188	3369838	2997284	3182748	2544504	10275189	9008015	9462422	8787096
LP_6380	NA	NA	920.696	55454	NA	NA	NA	298013	295394	259542	581280	NA	NA	NA	NA	NA	NA	NA	NA
LP_6381	NA	NA	920.836	NA	NA	NA	NA	156390	131973	147146	492923	NA	NA	NA	NA	NA	70721	NA	NA
LP_6388	NA	NA	922.693	229628	238090	188779	245123	NA	NA	NA	NA	140257	130000	147542	110381	388964	285730	377077	312795
LP_6399	NA	NA	925.7	NA	NA	NA	NA	316574	289279	331765	160896	NA	NA	NA	NA	NA	52044	NA	NA
LP_6408	TAG 56:4	[M+NH4]+	928.833	NA	NA	NA	69934	NA	NA	70524	NA	NA	NA	60777	NA	112477	445687	108279	101527
LP_6409	TAG 56:4	[M+NH4]+	928.835	NA	NA	NA	58071	NA	NA	67080	1671339	267785	68409	NA	197109	152963	221465	52895	NA
LP_6410	NA	NA	929.826	NA	NA	NA	NA	2552057	2433399	2630503	2954058	133083	NA	NA	82079	66123	70280	NA	NA
LP_6411	TAG 56:3	[M+NH4]+	930.849	NA	93479	NA	145365	50454	75291	132126	7334151	NA	130121	106728	58011	232412	667210	209402	169234
LP_6412	TAG 56:3	[M+NH4]+	930.849	86284	NA	71853	79355	65014	69536	92650	NA	469341	68488	NA	341734	81656	NA	63321	NA
LP_6413	NA	NA	930.85	NA	NA	NA	73045	408533	484551	479133	NA	NA	61865	52432	NA	NA	416727	137698	101939
LP_6415	NA	NA	931.579	NA	NA	NA	NA	437901	431170	491963	NA	NA	NA	NA	NA	NA	NA	NA	NA
LP_6418	NA	NA	931.844	NA	NA	NA	NA	341939	332461	380018	5943519	86746	NA	NA	NA	101922	123100	NA	NA
LP_6420	TAG 56:2	[M+NH4]+	932.865	137237	113682	85362	160959	64208	100067	210038	13736308	NA	193043	113232	115534	411772	897534	200125	NA
LP_6421	NA	NA	932.865	170294	142285	105632	165181	80767	97306	241611	2960900	101646	240318	112793	161017	616500	1017704	227479	158867
LP_6426	NA	NA	934.712	550608	479437	459466	543800	84711	68070	80169	147403	469753	378376	377328	372755	367056	245945	377778	331744
LP_6432	NA	NA	936.568	66468	211229	276486	423471	159318	206927	311315	186065	95820	214635	219749	300935	292755	167170	338385	169379
LP_6438	NA	NA	937.697	NA	NA	NA	NA	267536	244510	280754	102135	NA	NA	NA	NA	NA	NA	NA	NA
LP_6454	NA	NA	943.844	315128	422799	349264	566210	3124686	2645828	2708303	1605511	288447	602608	534247	354692	572913	2495650	962425	894902
LP_6455	NA	NA	943.845	NA	NA	NA	NA	219917	166765	148160	NA	246158	NA	NA	188609	NA	NA	NA	NA
LP_6458	NA	NA	945.86	74127	82527	68499	105488	NA	68964	137090	2786207	52096	110818	109381	87344	177017	349772	174997	114749
LP_6473	NA	NA	950.636	176274	54497	57451	85617	162690	366052	214753	201566	53628	NA	83027	NA	108602	116098	134346	128461
LP_6481	NA	NA	953.56	NA	NA	NA	NA	202317	201856	199281	NA	NA	NA	NA	NA	NA	NA	NA	NA
LP_6485	NA	NA	957.859	NA	NA	NA	NA	307537	307452	352769	1593519	57879	NA	NA	NA	NA	NA	NA	NA
LP_6487	NA	NA	958.777	370202	349553	111148	100873	693780	449843	442152	110069	140215	415202	81759	175832	52699	NA	NA	NA
LP_6489	TAG 58:3	[M+NH4]+	958.88	NA	NA	NA	NA	NA	NA	63195	5819821	NA	66348	NA	NA	162734	230200	64539	NA
LP_6495	TAG 58:2	[M+NH4]+	960.896	95918	76281	68957	NA	51776	71977	81155	6429710	NA	134122	88420	NA	159146	NA	144392	105904
LP_6501	NA	NA	961.891	NA	NA	NA	57128	NA	NA	53149	515358	NA	NA	NA	NA	142586	221152	51823	NA
LP_6504	NA	NA	962.743	299898	239527	270410	304936	73130	55655	57287	63748	526054	429388	403053	393968	152890	96278	152845	130950
LP_6512	NA	NA	964.721	147218	133682	176128	185554	83598	81116	77956	81980	274466	247352	229827	271044	106920	71237	160554	104847
LP_6513	NA	NA	965.297	167836	134976	449701	185799	79468	2655915	222666	79727	112328	55351	101984	NA	160349	79193	NA	67603
LP_6518	NA	NA	968.296	66036	58808	207179	86136	NA	1231709	111138	NA	NA	NA	NA	NA	85132	NA	NA	NA
LP_6521	NA	NA	971.875	NA	NA	NA	NA	NA	NA	NA	621924	91832	NA	NA	80904	51331	158043	55202	NA
LP_6527	NA	NA	974.743	NA	NA	NA	NA	348147	347091	399041	416925	NA	NA	NA	NA	NA	NA	NA	NA
LP_6532	NA	NA	975.667	1185360	931707	705277	928920	1359148	1830427	1312856	1063260	588941	527205	550099	456219	749677	450219	536104	563387
LP_6534	NA	NA	975.907	68658	60515	NA	109724	NA	NA	116534	778335	NA	112413	56387	71838	192409	358208	96822	70178
LP_6535	NA	NA	976.618	57111	67294	58296	62736	NA	NA	NA	NA	NA	NA	NA	NA	870766	571374	1123085	804955
LP_6544	NA	NA	980.595	NA	156595	186457	336560	147805	161412	256203	128093	81837	172575	149192	229797	183668	118315	237852	133740
LP_6548	NA	NA	984.812	111631	94681	58932	NA	65759	NA	60217	NA	NA	113564	NA	82174	183805	336450	257539	227858
LP_6553	NA	NA	988.759	NA	NA	NA	NA	192047	185284	152866	294032	54175	52421	NA	NA	66737	NA	60016	62557
LP_6556	NA	NA	989.924	NA	NA	NA	NA	NA	NA	NA	229998	NA	57821	NA	NA	99864	176437	63459	NA
LP_6557	NA	NA	990.633	NA	NA	NA	NA	NA	NA	NA	NA	NA	NA	NA	NA	236943	147944	306932	207136
LP_6562	NA	NA	991.661	254559	214044	188373	219654	185764	258903	246611	115347	277489	261519	233269	235346	168039	57533	149931	92224
LP_6563	NA	NA	991.662	546422	220544	172529	300034	605865	799841	761912	593909	188730	179793	361161	156846	363079	264042	343612	283067
LP_6576	NA	NA	1000.76	NA	NA	NA	NA	259576	236157	313972	332146	NA	NA	NA	NA	NA	NA	NA	NA
LP_6580	NA	NA	1002.77	48299	NA	NA	54607	814546	721804	907175	876710	NA	NA	NA	NA	NA	NA	NA	NA
LP_6581	NA	NA	1003.94	NA	NA	NA	72266	NA	NA	81347	358442	NA	66522	NA	52149	144476	239400	79502	NA
LP_6582	NA	NA	1004.65	NA	NA	NA	NA	NA	NA	NA	NA	NA	NA	NA	NA	303390	184391	364078	291499
LP_6588	NA	NA	1006.66	158101	112555	130006	117881	186944	248468	199403	149391	178921	157287	120557	153018	131078	103015	131527	116248
LP_6590	NA	NA	1007.73	NA	NA	NA	NA	219316	203177	250645	222124	NA	NA	NA	NA	NA	NA	NA	NA
LP_6599	NA	NA	1023.75	188953	118803	179563	160917	NA	NA	NA	NA	265103	225249	225623	212720	NA	NA	NA	NA
LP_6603	NA	NA	1026.75	382794	262433	374372	316487	125166	103011	112403	112996	291440	236431	314344	203076	NA	NA	NA	NA
LP_6606	NA	NA	1028.79	NA	NA	NA	NA	680864	584306	732281	677295	NA	NA	NA	NA	NA	NA	NA	NA
LP_6609	NA	NA	1030.81	NA	NA	NA	NA	396662	359883	464417	428522	NA	NA	NA	NA	NA	NA	NA	NA
LP_6615	NA	NA	1033.75	NA	NA	NA	NA	195904	198169	216855	200487	NA	NA	NA	NA	NA	NA	NA	NA
LP_6616	NA	NA	1034.67	NA	NA	NA	NA	NA	NA	NA	NA	NA	NA	NA	NA	440904	206184	573218	413918
LP_6620	NA	NA	1036.36	690137	760074	NA	NA	639339	NA	NA	817855	NA	1044186	NA	NA	1030923	1815475	1138501	NA
LP_6624	NA	NA	1039.32	175091	156579	438390	186929	92946	2731625	208756	77520	146616	75780	126540	NA	224342	97335	53256	84104
LP_6636	NA	NA	1047.69	446644	392846	298824	356885	344216	333326	346088	339815	383163	411304	383518	405503	287685	94663	214770	189022
LP_6642	NA	NA	1054.23	NA	NA	NA	NA	322512	238344	357391	361947	63412	76155	NA	NA	NA	NA	NA	NA
LP_6650	NA	NA	1056.82	NA	NA	NA	NA	361701	311050	489433	384476	NA	NA	NA	NA	NA	NA	NA	NA
LP_6669	NA	NA	1075.25	255555	293393	181204	157973	317541	327489	356136	336366	300526	329536	279400	280772	263663	195697	111687	204425
LP_6670	NA	NA	1075.75	348469	367007	212660	242772	438445	423153	445853	438359	431202	348571	453522	329717	347863	275025	101806	216973
LP_6683	NA	NA	1093.26	NA	NA	NA	NA	239834	230813	282853	213543	NA	NA	NA	NA	NA	NA	NA	NA
LP_6686	NA	NA	1093.75	NA	NA	NA	NA	340090	318636	314397	350474	NA	NA	NA	NA	NA	NA	NA	NA
LP_6697	NA	NA	1099.91	NA	NA	NA	NA	1490570	1224640	1311272	986279	NA	NA	NA	NA	NA	NA	NA	NA
LP_6698	NA	NA	1100.32	111751	140409	NA	194730	91406	413775	196748	NA	NA	185683	NA	157285	181621	NA	175262	NA
LP_6726	NA	NA	1114.34	208568	202403	506703	228442	118238	2932113	234745	99431	182256	79820	176113	60640	245667	NA	71948	NA
LP_6749	NA	NA	1127.94	NA	NA	NA	NA	1510057	1073618	1069801	853976	NA	NA	NA	NA	NA	NA	NA	NA
LP_6750	NA	NA	1127.94	NA	NA	NA	NA	644661	522778	486629	396280	NA	NA	NA	NA	NA	NA	NA	NA
LP_6756	NA	NA	1129.01	NA	NA	NA	NA	261280	264624	236383	220602	NA	NA	NA	NA	NA	NA	NA	NA
LP_6771	NA	NA	1135.8	186464	203420	188991	179547	NA	NA	NA	NA	194682	128172	115838	137293	245925	276915	230339	319498
LP_6774	NA	NA	1136.31	170215	NA	145679	143938	NA	NA	NA	NA	NA	112545	NA	NA	NA	NA	192137	247896
LP_6790	NA	NA	1146.33	70224	73303	183859	96898	NA	1454659	109178	NA	57771	NA	77643	NA	105409	56621	NA	NA
LP_6801	NA	NA	1151.02	NA	NA	NA	NA	31847351	27878799	29321248	18804681	NA	NA	NA	NA	NA	NA	NA	NA
LP_6804	NA	NA	1151.94	NA	NA	NA	NA	731071	550963	598064	533721	NA	NA	NA	NA	NA	NA	NA	NA
LP_6806	NA	NA	1153.96	NA	NA	NA	NA	284981	206679	210219	162049	NA	NA	NA	NA	NA	NA	NA	NA
LP_6807	NA	NA	1154.03	NA	NA	NA	NA	2838805	2497973	2664889	1909865	NA	NA	NA	NA	NA	NA	NA	NA
LP_6808	NA	NA	1155.97	NA	NA	NA	NA	7470233	6785476	7346426	6988606	NA	NA	NA	NA	NA	NA	NA	NA
LP_6811	NA	NA	1158.98	NA	NA	NA	NA	724535	609815	652892	636059	NA	NA	NA	NA	NA	NA	NA	NA
LP_6822	NA	NA	1171.95	NA	NA	NA	NA	502168	471463	576056	564634	NA	NA	NA	NA	NA	NA	NA	NA
LP_6825	NA	NA	1177.03	NA	NA	NA	NA	2289008	1810500	1708208	1393974	NA	NA	NA	NA	NA	NA	NA	NA
LP_6826	NA	NA	1179.05	NA	NA	NA	NA	38908541	34278295	32091095	26171683	NA	NA	NA	NA	NA	NA	NA	NA
LP_6830	NA	NA	1179.97	NA	NA	NA	NA	337927	300323	278353	222191	NA	NA	NA	NA	NA	NA	NA	NA
LP_6832	NA	NA	1180.06	NA	NA	NA	NA	151582	NA	146186	422536	NA	NA	NA	NA	NA	NA	NA	NA
LP_6833	NA	NA	1181.99	NA	NA	NA	NA	1422288	944399	1268890	1060454	NA	NA	NA	NA	NA	NA	NA	NA
LP_6834	NA	NA	1182.06	NA	NA	NA	NA	3828447	3448526	3210501	2499672	NA	NA	NA	NA	NA	NA	NA	NA
LP_6836	NA	NA	1184	NA	NA	NA	NA	6232462	6049460	5658420	6133259	NA	NA	NA	NA	NA	NA	NA	NA
LP_6844	NA	NA	1188.35	185486	185011	444657	238823	NA	2849617	242651	85383	172925	86944	169874	62546	286731	167465	70129	97313
LP_6846	NA	NA	1189.35	NA	192640	NA	253391	NA	2854463	259911	108807	194020	NA	138944	NA	NA	NA	74634	NA
LP_6847	NA	NA	1191.05	NA	NA	NA	NA	269218	169558	202345	146391	NA	NA	NA	NA	NA	NA	NA	NA
LP_6851	NA	NA	1196.01	NA	NA	NA	NA	679485	500251	537896	417813	NA	NA	NA	NA	NA	NA	NA	NA
LP_6858	NA	NA	1199.98	NA	NA	NA	NA	605401	491836	500623	527014	NA	NA	NA	NA	NA	NA	NA	NA
LP_6861	NA	NA	1203.05	NA	NA	NA	NA	8400215	7399799	6589080	4984771	NA	NA	NA	NA	NA	NA	NA	NA
LP_6865	NA	NA	1205.06	NA	NA	NA	NA	752148	466787	465908	388721	NA	NA	NA	NA	NA	NA	NA	NA
LP_6866	NA	NA	1206.06	NA	NA	NA	NA	864835	798780	699050	556647	NA	NA	NA	NA	NA	NA	NA	NA
LP_6869	NA	NA	1207.08	NA	NA	NA	NA	5475250	5965726	5146113	4138894	NA	NA	NA	NA	NA	NA	NA	NA
LP_6870	NA	NA	1208	NA	NA	NA	NA	4224515	3634154	4042954	3389093	NA	NA	NA	NA	NA	NA	NA	NA
LP_6874	NA	NA	1210.02	NA	NA	NA	NA	540289	518163	480686	282744	NA	NA	NA	NA	NA	NA	NA	NA
LP_6875	NA	NA	1210.09	NA	NA	NA	NA	565918	614421	551710	446540	NA	NA	NA	NA	NA	NA	NA	NA
LP_6878	NA	NA	1211.01	NA	NA	NA	NA	445807	370352	450594	358494	NA	NA	NA	NA	NA	NA	NA	NA
LP_6880	NA	NA	1212.03	NA	NA	NA	NA	3821376	3482397	3641425	3327666	NA	NA	NA	NA	NA	NA	NA	NA
LP_6881	NA	NA	1212.04	NA	NA	NA	NA	268853	191034	181536	154295	NA	NA	NA	NA	NA	NA	NA	NA
LP_6893	NA	NA	1220.35	NA	72179	134738	66882	NA	1289620	113681	NA	NA	NA	56242	NA	60258	NA	NA	NA
LP_6895	NA	NA	1221.35	53195	NA	158474	77342	NA	1501955	122443	NA	55180	NA	60892	NA	79888	53247	NA	NA
LP_6897	NA	NA	1222.34	58934	69923	148266	NA	60876	1606709	NA	NA	58094	NA	NA	NA	83468	NA	NA	NA
LP_6899	NA	NA	1223.98	NA	NA	NA	NA	326381	290935	284246	256433	NA	NA	NA	NA	NA	NA	NA	NA
LP_6900	NA	NA	1224.04	NA	NA	NA	NA	515709	420862	513332	219071	NA	NA	NA	NA	NA	NA	NA	NA
LP_6902	NA	NA	1228.01	NA	NA	NA	NA	317070	291984	285723	298117	NA	NA	NA	NA	NA	NA	NA	NA
LP_6903	NA	NA	1231.08	NA	NA	NA	NA	2717255	2712323	2484627	1646300	NA	NA	NA	NA	NA	NA	NA	NA
LP_6906	NA	NA	1233.1	NA	NA	NA	NA	283074	247994	259242	187315	NA	NA	NA	NA	NA	NA	NA	NA
LP_6907	NA	NA	1233.83	171315	163941	152622	178383	68326	57437	54847	61454	240703	214662	202090	205697	272042	231849	332003	323354
LP_6909	NA	NA	1235.11	NA	NA	NA	NA	289214	310946	214151	204038	NA	NA	NA	NA	NA	NA	NA	NA
LP_6911	NA	NA	1236.04	NA	NA	NA	NA	3054489	2679549	2802543	2143431	NA	NA	NA	NA	NA	NA	NA	NA
LP_6914	NA	NA	1238.05	NA	NA	NA	NA	467402	441295	430561	329853	NA	NA	NA	NA	NA	NA	NA	NA
LP_6918	NA	NA	1240.07	NA	NA	NA	NA	719243	703956	645949	492982	NA	NA	NA	NA	NA	NA	NA	NA
LP_6928	NA	NA	1251.84	598963	372069	335123	527643	361556	449545	347687	383465	489647	481066	461107	412862	479112	565135	541108	594981
LP_6939	NA	NA	1259.11	NA	NA	NA	NA	4214263	3919979	3852093	2388742	NA	NA	NA	NA	NA	NA	NA	NA
LP_6942	NA	NA	1261.37	130917	150254	285994	143839	91489	2379055	224417	66915	110352	NA	122655	NA	163698	84002	55616	82151
LP_6943	NA	NA	1262.12	NA	NA	NA	NA	540292	494298	467134	297617	NA	NA	NA	NA	NA	NA	NA	NA
LP_6944	NA	NA	1262.37	147253	184250	337988	194116	144671	2812052	264975	83931	145608	63624	148923	NA	195276	111898	57300	NA
LP_6946	NA	NA	1263.37	162126	188855	341448	182597	NA	2918739	307441	93548	159961	NA	160302	56798	196889	117242	65903	81090
LP_6948	NA	NA	1264.07	NA	NA	NA	NA	3344634	3080879	3017448	2544495	NA	NA	NA	NA	NA	NA	NA	NA
LP_6966	NA	NA	1282.9	NA	NA	NA	57979	NA	NA	NA	NA	NA	NA	149102	NA	197944	112276	472386	64763
LP_6970	NA	NA	1287.14	NA	NA	NA	NA	311154	276389	286004	211972	NA	NA	NA	NA	NA	NA	NA	NA
LP_6981	NA	NA	1296.37	48133	61247	NA	68288	NA	966553	71907	NA	NA	NA	NA	NA	83862	NA	NA	NA
LP_6984	NA	NA	1315.1	NA	238112	NA	185486	NA	72543	NA	NA	NA	NA	NA	99571	NA	104033	101362	141395
LP_6998	NA	NA	1335.39	68586	84891	160058	94954	NA	999174	119391	61863	63996	NA	62477	NA	112816	66054	NA	NA
LP_7001	NA	NA	1337.39	95726	NA	223918	135405	NA	1416011	146145	91024	90959	NA	89439	NA	176951	94304	NA	NA
LP_7010	NA	NA	1350.93	337390	310461	332449	298882	NA	NA	NA	NA	NA	NA	NA	NA	NA	NA	NA	NA
LP_7013	NA	NA	1351.98	NA	NA	NA	NA	398132	326032	360810	336927	NA	NA	NA	NA	NA	NA	NA	NA
LP_7016	NA	NA	1355.88	340651	298289	306723	282356	NA	NA	NA	NA	NA	NA	NA	NA	NA	NA	NA	NA
LP_7034	NA	NA	1375.98	NA	NA	NA	NA	333236	266029	278466	442351	NA	NA	NA	NA	NA	NA	NA	NA
LP_7039	NA	NA	1380.01	556072	552397	578457	524451	13366654	11839298	13649066	13031237	657196	547952	595472	554156	134413	121980	125581	217468
LP_7053	NA	NA	1391.5	NA	NA	NA	NA	330698	364678	337764	306120	NA	NA	NA	NA	NA	NA	NA	NA
LP_7054	NA	NA	1392.01	78844	59064	60620	63769	389256	407923	464766	345421	NA	NA	NA	NA	NA	NA	NA	NA
LP_7059	NA	NA	1396.99	525290	328240	418087	410852	2107432	1680679	1770027	1791665	184012	187736	145203	155233	136306	148649	136266	199733
LP_7062	NA	NA	1398.99	123794	162944	252681	237140	195655	217928	235820	258128	141879	208237	210593	235234	126916	187144	283768	278287
LP_7063	NA	NA	1399.48	NA	NA	NA	NA	183862	169718	190584	376610	NA	NA	NA	NA	NA	NA	NA	NA
LP_7066	NA	NA	1399.99	NA	198793	NA	NA	166514	NA	NA	260253	NA	213204	214219	NA	154144	195514	286393	NA
LP_7067	NA	NA	1400	66425	NA	NA	NA	297518	199641	234901	236306	NA	NA	NA	NA	NA	NA	NA	NA
LP_7068	NA	NA	1401.99	182353	199116	202935	200631	764990	748169	758849	636219	230381	214391	239730	216418	49382	NA	57956	90717
LP_7070	NA	NA	1402.96	181745	148065	175165	178579	845636	829229	754053	393728	NA	NA	NA	NA	NA	NA	NA	NA
LP_7075	NA	NA	1406.02	344458	212911	284316	329243	1530823	1183244	1628208	1461331	71896	60899	NA	62030	106480	111838	116740	192751
LP_7077	NA	NA	1406.99	608439	558538	549318	592030	NA	NA	NA	NA	87617	88308	73168	90775	NA	NA	NA	NA
LP_7078	NA	NA	1407.04	221402	273598	1133449	217359	164302	135586	179678	147404	189398	199175	172554	197366	245474	606366	251095	304449
LP_7080	NA	NA	1407.92	183429	137899	189919	165084	614038	565554	559556	348241	NA	NA	NA	NA	NA	NA	NA	NA
LP_7081	NA	NA	1408.04	15331521	13286301	12024004	12938847	8348087	6793261	8994159	8101593	23199804	19358565	19684479	19987627	11447971	11546476	7345311	15006290
LP_7082	NA	NA	1408.54	879995	822838	629032	536720	559287	468664	533016	585020	1642554	1290052	1366203	1178797	550059	468002	178217	523039
LP_7086	NA	NA	1410.41	54625	72086	134012	71574	NA	760390	72610	NA	63222	NA	51271	NA	91921	NA	NA	NA
LP_7091	NA	NA	1411.05	1851753	1747899	1540814	1631567	1051758	815465	1088240	1001994	2850283	2337779	2447407	2459562	1403125	1409869	933874	1893207
LP_7092	NA	NA	1411.41	74789	NA	142123	80452	NA	853964	89125	NA	68997	NA	53543	NA	112255	53287	NA	NA
LP_7094	NA	NA	1413.01	138747	NA	NA	NA	194064	408036	138407	NA	NA	NA	NA	NA	NA	NA	NA	NA
LP_7102	NA	NA	1419.03	188964	243011	168117	190552	218534	177998	194564	229528	167768	233712	131790	353809	170347	136415	NA	111607
LP_7105	NA	NA	1420.03	367168	823203	292039	217198	296228	282943	324220	302878	386391	382739	365483	NA	319151	297769	119535	237858
LP_7116	NA	NA	1425.02	NA	NA	NA	NA	246028	163887	223759	174232	NA	NA	NA	NA	NA	NA	NA	NA
LP_7119	NA	NA	1427.51	161289	223576	159643	143944	168624	145361	176496	559298	175911	197470	149090	182442	173550	119584	NA	NA
LP_7122	NA	NA	1428.01	163552	181175	122317	124331	154812	181070	345407	164982	148956	187758	145794	166167	167531	106924	NA	69084
LP_7124	NA	NA	1429.01	NA	NA	NA	123891	266204	NA	259007	271115	NA	NA	NA	NA	NA	NA	NA	NA
LP_7126	NA	NA	1430.02	752771	625264	561881	498294	704823	644284	769879	613076	725509	758247	470528	604686	693023	537381	164682	430505
LP_7127	NA	NA	1430.52	162250	171621	162542	131719	212549	207549	193981	370182	240826	207634	196706	192629	176968	124340	NA	148221
LP_7130	NA	NA	1430.99	2004891	1909043	2091285	1949764	526496	421874	473960	210652	1005726	1124004	1037647	1233673	164814	NA	124017	76555
LP_7132	NA	NA	1431.02	NA	683099	368684	679580	NA	NA	NA	713331	NA	NA	433341	481482	62227	NA	185716	NA
LP_7133	NA	NA	1432.04	184497	70208	107004	131720	4640512	4407716	5589370	5129886	NA	NA	NA	NA	70961	66757	87043	88830
LP_7140	NA	NA	1434.05	468531	458793	430263	386429	194981	164396	234755	196025	349318	300015	292456	307496	332206	336153	327840	904161
LP_7144	NA	NA	1435.05	NA	NA	NA	NA	634796	627272	759812	642770	NA	NA	NA	NA	NA	NA	NA	NA
LP_7146	NA	NA	1436.07	161213	102743	141666	148665	1013452	749187	893630	1148844	NA	NA	NA	NA	276951	243976	202753	395085
LP_7148	NA	NA	1437.02	90193	75456	117855	125480	454660	388688	518888	415528	NA	NA	NA	NA	NA	NA	NA	NA
LP_7150	NA	NA	1437.07	173231	116842	145296	NA	NA	NA	NA	NA	NA	NA	NA	NA	281949	NA	NA	NA
LP_7158	NA	NA	1439.03	315283	245380	255387	235071	NA	NA	NA	NA	196152	168456	182247	161723	454368	389821	327526	630883
LP_7159	NA	NA	1439.03	129691	NA	NA	NA	250156	552042	146608	NA	NA	NA	NA	NA	NA	NA	NA	NA
LP_7165	NA	NA	1442	274161	266241	218492	279250	2075152	2093531	2032190	1245581	169462	166426	183278	160856	NA	NA	NA	NA
LP_7170	NA	NA	1443.53	NA	NA	NA	NA	196157	184243	247863	244757	NA	NA	NA	NA	NA	NA	NA	NA
LP_7171	NA	NA	1444.03	NA	NA	NA	NA	NA	184274	250762	178278	NA	NA	NA	NA	NA	NA	NA	NA
LP_7173	NA	NA	1445	NA	NA	NA	61374	288399	259772	243412	187563	NA	NA	NA	NA	NA	NA	NA	NA
LP_7179	NA	NA	1449.02	163623	95415	104785	81556	810213	707485	613245	469742	NA	NA	NA	NA	NA	NA	NA	NA
LP_7188	NA	NA	1451.03	NA	NA	NA	NA	766431	562361	612374	483904	NA	NA	NA	NA	NA	NA	NA	NA
LP_7195	NA	NA	1453.05	289384	179562	184665	137924	416330	347127	307844	195203	197164	158865	138106	90710	248292	204178	188051	184162
LP_7196	NA	NA	1454.02	63931	NA	NA	NA	493293	501790	556388	552647	NA	NA	NA	NA	NA	NA	NA	NA
LP_7197	NA	NA	1454.02	260083	285687	244633	264980	NA	NA	NA	NA	194787	174135	164229	180747	197627	204618	185602	241182
LP_7214	NA	NA	1459.02	1315806	1105019	1203128	1253480	8178571	8163590	8138392	5081625	725963	709632	595336	497423	81705	NA	67106	NA
LP_7215	NA	NA	1459.05	75466	NA	NA	54332	283798	212515	254371	NA	NA	NA	NA	NA	127208	NA	NA	142172
LP_7221	NA	NA	1462.03	189209	141995	195125	168565	920448	963487	989512	605934	113863	88938	81347	64223	NA	NA	NA	NA
LP_7227	NA	NA	1463.98	587305	522424	498320	572344	723826	690904	672477	705496	408140	392655	356335	284354	69067	NA	61497	NA
LP_7229	NA	NA	1464.1	280381	297336	260059	226407	NA	NA	NA	NA	530628	457443	352981	322710	691603	668970	506490	1292539
LP_7233	NA	NA	1467.06	141581	NA	NA	NA	215041	342075	126231	NA	NA	NA	NA	NA	65697	NA	NA	NA
LP_7237	NA	NA	1471.15	1631894	1301257	1832694	1812539	487898	588355	484329	493118	667720	667639	743793	853677	2277764	2130560	2895571	2441025
LP_7239	NA	NA	1472.15	NA	1416995	1855460	1860941	515425	599959	488787	NA	687309	684744	NA	855363	2353249	NA	NA	NA
LP_7242	NA	NA	1474.16	301354	NA	NA	NA	NA	NA	NA	69080	NA	NA	132479	NA	NA	414543	557341	449402
LP_7245	NA	NA	1476.11	204839	236147	234565	214171	139983	109391	129434	111362	188706	170122	185973	153782	275853	275902	240247	308636
LP_7247	NA	NA	1477.11	210346	262801	250147	250513	155315	142574	200538	121827	195466	NA	NA	168428	NA	284959	341562	317666
LP_7255	NA	NA	1487.05	1778910	1538975	1893962	1848035	2142031	2163340	1985183	1182946	1509170	1554231	1786802	1883550	1049370	454517	1073332	717876
LP_7256	NA	NA	1487.06	NA	NA	NA	65739	261112	288735	439928	187260	NA	NA	NA	NA	NA	NA	NA	NA
LP_7257	NA	NA	1488.06	NA	NA	NA	NA	308823	295479	NA	208604	NA	NA	NA	NA	NA	NA	NA	NA
LP_7258	NA	NA	1488.1	NA	NA	NA	NA	238246	217976	263149	267236	NA	NA	NA	NA	NA	NA	NA	NA
LP_7260	NA	NA	1489.11	NA	207339	218489	NA	NA	NA	NA	NA	205260	176265	137896	162478	342939	315328	342477	495423
LP_7264	NA	NA	1492.01	328173	296287	326202	284967	313932	250716	257681	307899	277591	301395	318503	346566	327070	240468	281859	274922
LP_7265	NA	NA	1493.01	NA	319165	367786	327277	NA	NA	NA	NA	312820	308592	814122	NA	NA	286697	377241	353460
LN_0010	NA	NA	111.018	5235422	6654662	1221084	1889604	5769190	8154810	4380110	5277661	419908	959737	870541	1098814	2832566	710356	1032628	687991
LN_0013	NA	NA	112.984	456056	524606	488156	540862	320370	438206	443757	2020695	337210	516747	399970	557541	312122	367683	220993	205526
LN_0023	NA	NA	116.07	NA	NA	NA	NA	66316	88611	NA	617794	NA	NA	NA	NA	NA	NA	NA	NA
LN_0033	NA	NA	119.033	199023	152339	198387	156725	86255	NA	82382	219120	254754	283259	282729	288743	NA	NA	NA	NA
LN_0050	NA	NA	121.027	NA	NA	171177	NA	148205	168502	173958	NA	199001	NA	NA	307461	NA	NA	161839	NA
LN_0051	NA	NA	121.028	216141	NA	304502	NA	NA	NA	NA	NA	293632	250682	NA	356395	174911	154015	394112	314924
LN_0052	NA	NA	121.028	NA	154350	232291	141302	253312	602611	222338	337104	NA	NA	NA	NA	NA	NA	NA	NA
LN_0053	NA	NA	121.028	422604	254440	354275	329180	1700155	251437	1649817	389899	NA	212943	383742	NA	NA	716181	211501	NA
LN_0054	NA	NA	121.028	NA	385851	NA	NA	NA	NA	NA	271601	NA	466453	280103	361205	287186	206592	284505	NA
LN_0055	NA	NA	121.028	NA	1276920	189057	1946830	320843	622025	372545	363251	279229	373134	1273256	420195	200206	129775	240037	NA
LN_0056	NA	NA	121.028	NA	229738	NA	NA	302848	233897	347554	NA	NA	NA	375173	NA	268536	272710	NA	NA
LN_0057	NA	NA	121.028	NA	261561	NA	NA	NA	NA	NA	NA	NA	190596	630368	NA	NA	161535	222592	2183321
LN_0058	NA	NA	121.028	NA	244132	248851	291324	NA	NA	NA	NA	NA	283345	NA	NA	NA	NA	NA	NA
LN_0060	NA	NA	121.028	NA	NA	200175	249933	NA	NA	477715	NA	605062	229134	274347	407411	165091	NA	NA	NA
LN_0061	NA	NA	121.028	NA	1728037	342172	316023	NA	NA	NA	NA	NA	334614	299037	NA	270710	424836	NA	NA
LN_0063	NA	NA	121.028	2737622	2789691	2357711	2357252	1852202	1681100	1367233	1379626	1502348	1522674	1311003	1721357	1858404	2516060	1659024	1362650
LN_0064	NA	NA	125.034	302727	241543	160390	106422	344696	512838	206099	218953	127446	161105	132558	202362	224115	52041	79131	63118
LN_0065	NA	NA	126.015	NA	299003	484945	438114	NA	NA	1628215	437326	NA	766341	399128	725629	NA	607716	462447	989158
LN_0066	NA	NA	126.015	NA	NA	NA	NA	232579	312825	208665	1872150	NA	NA	NA	NA	NA	NA	NA	NA
LN_0067	NA	NA	126.015	NA	NA	136341	NA	NA	NA	153413	854994	128803	NA	145153	1343529	NA	NA	NA	NA
LN_0068	NA	NA	126.015	NA	163822	619158	452317	284884	NA	NA	893224	121009	NA	NA	1338893	NA	527434	668172	NA
LN_0070	NA	NA	126.015	NA	256420	404762	NA	NA	NA	NA	NA	NA	238679	199426	NA	166197	NA	399759	1731189
LN_0071	NA	NA	126.015	NA	NA	NA	NA	229219	NA	298120	1516796	NA	NA	NA	NA	NA	236398	403243	NA
LN_0072	NA	NA	126.015	NA	257690	559392	898190	NA	NA	NA	NA	204796	NA	NA	850586	NA	NA	324458	NA
LN_0073	NA	NA	126.016	353339	NA	377825	NA	843690	199298	398044	567365	NA	NA	NA	NA	NA	NA	NA	NA
LN_0074	NA	NA	126.016	NA	NA	2082050	401060	571602	NA	1215246	1414029	848815	448686	NA	567887	NA	NA	303520	470042
LN_0075	NA	NA	126.016	NA	1071004	585538	836010	NA	NA	844689	409538	NA	669217	265799	NA	NA	585283	NA	NA
LN_0076	NA	NA	126.016	NA	504895	448921	2678051	475530	NA	NA	NA	NA	NA	177265	NA	NA	NA	NA	480614
LN_0078	NA	NA	127	248931	265646	258151	286684	190509	200875	183423	267670	260338	182196	283742	261458	203936	302819	243732	287627
LN_0079	NA	NA	127	227222	230455	282781	246406	248873	159504	237600	NA	138442	166394	215161	204910	179586	NA	182374	NA
LN_0080	NA	NA	127	191954	177590	276648	230820	NA	194984	NA	202007	NA	155917	182422	170978	201794	186140	255893	275607
LN_0091	NA	NA	130.086	112781	78672	170314	150382	414866	631515	394194	6526178	147170	197133	152084	209299	201733	61642	175642	169423
LN_0097	NA	NA	132.866	618613	836209	484410	1496977	545358	609485	664355	653439	643592	640797	820284	428992	593485	709390	557925	717362
LN_0102	NA	NA	132.867	358199	470421	307519	311222	342999	342825	333585	307954	258000	278852	235292	310267	210240	186659	301697	247374
LN_0111	NA	NA	134.046	15412479	12085134	21121759	15036570	35083583	42682287	29429523	30947305	6307457	7267861	9422625	5861984	18569292	6290553	11405155	7380392
LN_0113	NA	NA	134.864	582623	653586	690296	608273	456845	482335	536014	623973	610981	594920	869505	479222	458815	617368	491925	765580
LN_0116	NA	NA	134.864	NA	327156	NA	271334	206007	NA	231637	NA	280583	292724	289703	NA	NA	NA	NA	NA
LN_0121	NA	NA	134.864	307582	220958	365937	NA	179782	160655	173615	NA	NA	305616	NA	NA	NA	NA	318681	NA
LN_0122	NA	NA	134.864	232999	350561	286231	267154	NA	NA	NA	NA	246290	NA	253735	212871	NA	NA	NA	NA
LN_0123	NA	NA	134.864	NA	219288	372737	131679	247152	267594	302165	519085	263898	190075	624542	NA	NA	NA	NA	348676
LN_0124	NA	NA	134.864	NA	NA	NA	233067	263378	241984	451391	214887	NA	NA	NA	NA	315436	267327	NA	NA
LN_0126	NA	NA	134.864	144364	257509	212107	373205	329330	272274	468409	291923	615719	245019	242856	188392	NA	NA	189686	361122
LN_0128	NA	NA	134.864	193638	393918	NA	338886	350095	297173	424962	466143	NA	319924	755134	NA	NA	NA	NA	NA
LN_0130	NA	NA	134.864	NA	NA	NA	NA	209839	NA	400360	279988	NA	NA	NA	NA	NA	NA	NA	NA
LN_0131	NA	NA	134.864	218099	NA	276408	237959	367883	168305	269612	NA	195531	NA	NA	NA	NA	NA	NA	NA
LN_0137	NA	NA	135.03	238989	368337	132571	160668	2637856	3084892	1823704	879485	569240	1304310	760080	2010367	2504886	730303	1086544	1551942
LN_0138	NA	NA	135.044	NA	NA	774294	790884	635876	543663	557959	NA	554925	NA	527968	NA	625996	737869	648144	629417
LN_0146	NA	NA	137.034	NA	NA	NA	218274	NA	94842	105565	85825	NA	NA	93232	184655	NA	NA	NA	NA
LN_0147	NA	NA	138.018	1713717	1914389	1589720	1669785	1301989	1344439	1466440	1457127	1194666	1218048	1277037	1150673	1180715	1376677	1291652	1325754
LN_0150	NA	NA	141.015	3247310	3079941	2360888	2747291	2405248	2296255	2794278	2189177	2484074	2717711	2405792	2303348	1983702	3324514	2925769	2467189
LN_0151	NA	NA	141.015	2568256	2546329	2673733	3051694	2170467	2103092	2250038	2191153	1943395	2061573	2076103	2298878	2259330	3206585	3472477	3500116
LN_0152	NA	NA	141.015	3326358	3374337	3196519	3111730	3089452	2036234	2743180	2904820	3848136	3095493	3645790	2808948	2638868	2826214	2572650	2751325
LN_0153	NA	NA	141.015	3976214	3525637	2988330	3654249	3322488	2599394	3495430	3104514	3430132	3109672	3439209	2817582	2637932	3689532	3546459	3753263
LN_0154	NA	NA	141.015	2903241	3356157	2907901	3167425	2266961	1627639	2198322	1542980	1771410	2194736	2100913	2598810	1358965	NA	1791382	NA
LN_0155	NA	NA	141.015	NA	NA	NA	NA	2792123	5900848	5094896	NA	NA	NA	NA	NA	1152117	NA	1275546	NA
LN_0156	NA	NA	141.016	NA	NA	NA	NA	710067	922794	613290	NA	348274	NA	NA	NA	NA	NA	NA	NA
LN_0157	NA	NA	141.016	NA	NA	NA	NA	580353	491273	452927	NA	NA	447926	NA	NA	NA	NA	NA	NA
LN_0174	NA	NA	144.044	1913470	2333084	1821285	1767266	1024933	934890	1078354	739735	1116187	1075499	1394242	1070727	3949702	3738818	5615663	3553460
LN_0179	NA	NA	146.965	189510	236092	298988	281714	150607	109787	185682	237801	202100	210568	258327	286364	174002	304348	301711	351672
LN_0182	NA	NA	146.965	348487	427218	560317	525406	184210	127110	196476	259886	303314	403951	457471	402428	128621	NA	206865	NA
LN_0185	NA	NA	146.965	220615	212990	290665	272940	154370	121396	189318	282045	155198	203321	193904	226814	125978	196270	226387	234445
LN_0186	NA	NA	146.965	265222	350214	416500	365880	339746	322686	509371	449791	193659	256595	297825	269520	141125	157581	203337	244403
LN_0187	NA	NA	146.965	NA	NA	NA	NA	373465	252811	332702	418012	NA	NA	NA	NA	NA	NA	NA	NA
LN_0188	NA	NA	146.965	232185	317560	337995	296369	196666	161055	207774	218126	253028	302691	306732	270641	178093	302693	322618	313145
LN_0190	NA	NA	146.965	242642	328343	478296	408175	242089	164722	398975	532976	NA	183197	195838	NA	NA	NA	NA	NA
LN_0191	NA	NA	146.965	NA	NA	NA	NA	212176	189500	245545	392129	NA	NA	190495	NA	158830	237419	206562	206102
LN_0192	NA	NA	146.965	NA	NA	NA	NA	286658	188028	318412	380047	NA	NA	NA	NA	NA	NA	NA	NA
LN_0193	NA	NA	146.965	103004	116092	NA	NA	200194	191021	240454	322903	NA	NA	153248	NA	67273	NA	139802	NA
LN_0194	NA	NA	146.965	158719	201016	159720	184835	188948	153509	265950	265518	158062	113232	151255	160027	98826	184232	141814	171693
LN_0198	NA	NA	146.965	149459	186760	175300	174149	219226	166715	284802	279781	171297	157246	179170	173804	134354	204394	161804	191167
LN_0206	NA	NA	149.008	NA	NA	90072	NA	NA	635670	110924	NA	NA	NA	NA	93531	65147	NA	87393	99007
LN_0210	NA	NA	149.008	NA	85497	117371	NA	NA	866672	95607	67380	58630	NA	NA	100600	70954	81944	88109	115399
LN_0211	NA	NA	149.008	NA	NA	132922	NA	NA	557996	115545	NA	NA	NA	NA	76747	69352	NA	61632	99867
LN_0214	NA	NA	150.001	1660091	1737696	1582853	1672070	1357700	1172654	1376918	1617854	1159673	1125485	1250016	1086182	1315281	1418630	1288769	1273355
LN_0215	NA	NA	150.041	NA	NA	NA	NA	234542	317865	237499	NA	NA	NA	NA	NA	NA	NA	NA	NA
LN_0216	NA	NA	151.025	113021	287381	NA	NA	2633724	1788622	2099774	3999720	NA	110267	NA	227274	684386	143792	221654	249429
LN_0219	NA	NA	152.034	300886	305864	282861	292886	237726	217892	253123	252789	221261	198524	199768	223407	217095	237224	238726	229232
LN_0229	NA	NA	156.989	168484	199680	131422	228428	NA	168446	NA	195125	132987	180476	194741	156810	378168	232795	177183	205865
LN_0230	NA	NA	156.989	186462	204110	209020	188160	189701	163721	179180	222779	152136	157611	163209	162672	202749	228001	128695	239049
LN_0231	NA	NA	156.989	198165	248872	218267	211336	181613	278590	207285	214232	225262	245611	254480	222028	181555	160469	186311	198564
LN_0232	NA	NA	156.989	190068	219822	202362	217819	164568	148982	173193	NA	113627	133835	164679	159229	NA	NA	127635	NA
LN_0233	NA	NA	156.99	8598360	6077203	7387409	9084115	15568508	17802429	16107210	8377945	3223723	3274327	3702633	3083684	4831097	809563	4523367	1970701
LN_0236	NA	NA	157.122	175167	163950	234215	196742	193802	150958	183526	181767	184658	142817	NA	185960	208154	NA	292669	203065
LN_0256	NA	NA	158.975	NA	NA	NA	NA	1460886	157841	194141	NA	NA	NA	NA	NA	NA	NA	NA	NA
LN_0265	NA	NA	160.002	NA	NA	54317	NA	713312	720937	685686	451102	NA	NA	NA	NA	NA	NA	NA	NA
LN_0266	NA	NA	160.114	51633	NA	NA	NA	609134	592204	572145	387555	NA	NA	NA	NA	NA	NA	NA	NA
LN_0270	NA	NA	161.044	297586	229034	298815	234369	149106	81828	191871	365031	383897	417586	441801	419881	NA	NA	NA	NA
LN_0282	NA	NA	165.04	175509	194729	902323	287124	154961	2179017	510876	146334	159807	153057	181755	579832	504965	220384	497333	674116
LN_0285	NA	NA	165.04	NA	57475	102155	NA	NA	1031761	119860	76610	58387	NA	71397	96789	115620	57799	109451	117156
LN_0286	NA	NA	165.04	NA	NA	60076	NA	NA	605169	91748	NA	NA	NA	NA	NA	42855	NA	55676	101522
LN_0287	NA	NA	165.04	55193	66077	162349	74568	NA	389319	89169	83701	NA	NA	52832	88409	93270	56591	129369	93902
LN_0288	NA	NA	165.04	NA	55009	164757	50420	NA	837838	170778	NA	NA	NA	55047	104883	94058	55458	82244	121953
LN_0291	NA	NA	165.04	NA	61264	164197	67881	NA	1112107	189982	91723	NA	NA	58618	146473	132567	76610	97935	172233
LN_0293	NA	NA	165.04	NA	72197	279303	91907	76571	1512914	229699	83743	62914	NA	68241	208621	191345	103282	169243	243687
LN_0297	NA	NA	165.978	156413	289021	115097	531795	167629	333004	284570	203039	91175	253003	1121924	76055	4518789	535811	827492	251245
LN_0305	NA	NA	167.06	225514	334881	269936	220994	287145	285177	290739	248896	68477	87012	100624	89608	118711	114314	157942	119743
LN_0329	NA	NA	168.835	210553	184146	203902	216198	157575	130193	173344	145247	119889	163978	182468	154026	146897	167788	191630	185329
LN_0339	NA	NA	170.023	63101	86524	91702	58888	245902	225184	156007	190180	NA	NA	NA	NA	194700	128524	140098	144198
LN_0341	NA	NA	170.832	207328	251477	183262	168071	270002	191939	241544	216458	201599	200389	215712	195449	NA	NA	NA	NA
LN_0346	NA	NA	170.832	223927	195160	234162	235369	418956	333607	428983	376581	159849	NA	157868	169626	159263	197182	159121	124511
LN_0369	NA	NA	172.125	NA	NA	NA	NA	272619	219634	267696	210225	NA	NA	NA	NA	NA	NA	NA	NA
LN_0400	NA	NA	174.055	601520	1170962	763435	538213	481416	683978	626980	677240	253227	300077	326136	246120	505152	469585	631428	448407
LN_0414	NA	NA	176.092	NA	NA	NA	NA	186066	229087	210057	839235	578442	383466	464256	287784	NA	NA	NA	NA
LN_0419	NA	NA	177.039	195945	132849	199712	305555	195680	50580	123583	103700	105060	121194	178577	141301	58515	NA	54831	68485
LN_0427	NA	NA	179.055	2574263	1795455	2377470	1871607	924809	337318	925147	2703891	3168179	3384902	3810669	3307747	NA	NA	NA	NA
LN_0430	NA	NA	179.873	278396	226733	255867	241295	890594	831181	862157	791610	188230	166173	179884	148347	NA	NA	NA	NA
[truncated: 1,116 more rows]

## Sheet: Log10signal
Compound_Name	OP50_1	OP50_2	OP50_3	OP50_4	HT115_1	HT115_2	HT115_3	HT115_4	BW25113_1	BW25113_2	BW25113_3	BW25113_4	del_dgkA_1	del_dgkA_2	del_dgkA_3	del_dgkA_4
2-Amino-3-methyl-1-butanol	6.12287	5.48614	5.94113	5.86229	6.35954	6.28245	6.43595	6.1841	6.50401	6.44858	6.51764	6.45644	6.34796	6.20602	6.21883	6.42811
3-Amino-3-(4-hydroxyphenyl)propanoic acid | L-Tyrosine	4.85839	n.d.	4.77527	4.77655	5.01486	5.26689	5.21237	5.45798	4.75745	4.77159	4.77059	4.76254	5.38845	5.50503	5.49039	5.49882
3-Hydroxytetradecanoic acid	4.61887	n.d.	n.d.	n.d.	0	0	0	0	0	0	0	0	5.32056	5.29505	5.32494	0
5-Aminopentanoic acid | Betaine | L-Valine	7.26569	7.03024	6.89811	7.13472	8.17934	8.09679	8.13101	8.04004	7.33117	7.3237	7.49066	7.28638	7.85675	7.9515	7.91557	8.31868
Abietic acid | Isopimaric acid	6.77236	6.437	6.85989	6.30626	5.76665	5.98297	6.29579	5.99016	5.99735	6.08755	5.97792	6.31969	5.91487	6.06689	6.02428	5.96815
Adenosine | Deoxyguanosine	6.61518	6.39786	6.42978	6.28112	6.82819	6.7746	6.98196	6.84923	7.32107	7.08192	7.36699	7.23772	7.27885	7.21985	7.25201	7.38726
Aloe-emodin	n.d.	n.d.	n.d.	n.d.	n.d.	n.d.	n.d.	n.d.	4.73827	4.81275	0	0	5.06356	5.11026	5.24249	5.32754
Arachidic acid (FA 20:0)	6.49047	6.61566	6.47497	6.44454	6.36952	6.37147	6.44345	6.31513	6.58624	6.46213	6.32283	6.60293	6.37934	6.49822	6.48472	6.27018
Behenic acid (FA 22:0)	6.29105	6.40141	6.37737	6.48246	6.14349	6.28355	6.18823	6.21483	6.31779	6.20866	6.14206	6.41032	6.45997	6.48412	6.47469	6.16698
Creatinine	4.67615	n.d.	n.d.	n.d.	n.d.	4.7548	4.70764	4.84681	4.78399	4.8218	4.96779	n.d.	4.80884	5.19554	5.08759	6.92221
Cycloleucine | (S)-Piperidine-2-carboxylic acid	n.d.	5.43237	n.d.	n.d.	n.d.	n.d.	4.7309	4.74893	n.d.	n.d.	4.75915	5.20667	4.71384	4.8785	4.76934	5.39491
Cytosine	4.87104	n.d.	n.d.	n.d.	n.d.	n.d.	n.d.	n.d.	4.94317	4.99914	4.73667	4.76127	4.96469	5.17113	5.03647	5.24977
D-Melezitose | Maltotriose | Panose	n.d.	n.d.	n.d.	n.d.	5.34103	5.51342	5.50166	5.64963	5.21295	5.13853	5.39552	5.40031	5.2629	5.45485	5.51259	4.91045
DAG 30:1	n.d.	n.d.	n.d.	n.d.	n.d.	n.d.	n.d.	n.d.	n.d.	n.d.	n.d.	n.d.	6.56207	6.46292	6.46118	6.39768
DAG 31:1	n.d.	n.d.	n.d.	n.d.	n.d.	n.d.	n.d.	n.d.	n.d.	n.d.	n.d.	n.d.	6.62052	6.45061	6.41691	6.34167
DAG 32:1	n.d.	n.d.	4.78362	n.d.	n.d.	n.d.	n.d.	n.d.	n.d.	n.d.	n.d.	n.d.	8.35075	8.28353	8.29988	8.17193
DAG 32:1	n.d.	n.d.	n.d.	n.d.	n.d.	n.d.	n.d.	n.d.	n.d.	n.d.	n.d.	n.d.	6.60775	6.42136	6.35141	6.2482
DAG 32:2	n.d.	n.d.	n.d.	n.d.	n.d.	n.d.	n.d.	n.d.	n.d.	n.d.	n.d.	n.d.	5.43298	5.50569	5.53881	5.47838
DAG 32:2	n.d.	n.d.	n.d.	n.d.	n.d.	n.d.	n.d.	n.d.	n.d.	n.d.	n.d.	n.d.	6.80324	6.5646	6.70427	6.75298
DAG 33:1	4.9946	4.84041	4.97476	4.94214	n.d.	n.d.	n.d.	n.d.	n.d.	n.d.	n.d.	n.d.	8.12275	8.06588	8.03648	7.97144
DAG 34:1	5.03994	4.98705	5.20289	5.06584	n.d.	n.d.	n.d.	n.d.	n.d.	n.d.	n.d.	n.d.	7.60235	7.57653	7.56993	7.46019
DAG 34:2	n.d.	n.d.	n.d.	n.d.	n.d.	n.d.	n.d.	n.d.	n.d.	n.d.	n.d.	n.d.	5.96224	5.87344	5.87196	5.81909
DAG 34:2	4.91994	5.05421	5.10299	5.13459	n.d.	n.d.	n.d.	n.d.	n.d.	n.d.	n.d.	n.d.	8.21218	8.1265	8.13592	7.95229
DAG 35:1	n.d.	n.d.	n.d.	n.d.	n.d.	n.d.	n.d.	n.d.	n.d.	n.d.	n.d.	n.d.	6.03076	6.01795	5.92128	5.88586
DAG 35:2	5.17017	5.07734	5.15334	5.06952	n.d.	n.d.	n.d.	n.d.	n.d.	n.d.	n.d.	n.d.	7.34931	7.31327	7.29538	7.1976
DAG 36:1	n.d.	n.d.	n.d.	n.d.	n.d.	n.d.	n.d.	n.d.	n.d.	n.d.	n.d.	n.d.	5.35259	5.32341	5.33831	6.43272
DAG 36:2	4.69431	n.d.	n.d.	n.d.	n.d.	n.d.	n.d.	n.d.	n.d.	n.d.	n.d.	n.d.	5.63438	5.55964	5.66695	5.6479
DAG 36:2	5.24112	5.12132	5.32876	5.31964	n.d.	n.d.	n.d.	n.d.	n.d.	n.d.	n.d.	4.8014	7.81619	7.80859	7.78642	7.68572
DAG 36:3	n.d.	n.d.	n.d.	n.d.	n.d.	n.d.	n.d.	n.d.	n.d.	n.d.	n.d.	n.d.	5.83222	5.82457	5.79514	5.64194
DAG 37:2	4.88041	n.d.	4.80517	n.d.	n.d.	n.d.	n.d.	n.d.	n.d.	n.d.	n.d.	n.d.	6.5102	6.49614	6.50126	6.47502
DAG 37:5	n.d.	n.d.	n.d.	n.d.	n.d.	n.d.	n.d.	n.d.	n.d.	n.d.	n.d.	n.d.	5.38065	5.32031	5.2928	5.32329
DAG 38:2	n.d.	n.d.	n.d.	n.d.	n.d.	n.d.	n.d.	n.d.	n.d.	n.d.	n.d.	n.d.	5.05628	5.04157	5.01714	5.35009
Deoxyadenosine	4.96019	n.d.	4.70503	4.77382	4.85926	5.00273	5.3438	5.17249	5.31142	5.1762	5.28726	5.20382	5.47286	5.46535	5.58013	5.21596
Elaidic acid | Petroselinic acid (FA 18:1)	6.49358	n.d.	6.09148	n.d.	5.64389	5.89669	5.87294	5.86068	5.96327	5.83638	5.77961	6.0993	n.d.	n.d.	n.d.	n.d.
Erucic acid (FA 22:1)	5.22042	5.22795	5.04706	5.07945	4.7314	4.76387	4.80949	5.04721	n.d.	n.d.	n.d.	4.69726	5.27015	5.27004	5.29877	5.50819
FA 15:0	5.98524	5.86372	5.65616	5.63418	5.39636	5.36532	5.57361	5.62991	5.70245	5.66047	5.62561	5.66922	5.32225	5.43979	5.46459	5.685
FA 17:0	6.38469	6.42925	6.28023	6.38464	5.93553	5.94141	5.97476	5.91522	6.05744	5.96357	5.90418	6.14244	6.69154	6.64583	6.62276	6.71709
FA 17:0	5.89993	5.89701	5.4569	5.33227	5.1091	5.28066	5.34586	5.2669	5.33046	5.19793	5.2753	5.62038	5.23694	5.27108	0	5.48488
FA 17:1	7.4222	7.27354	7.18329	7.14541	5.87429	5.75205	5.90439	5.90318	6.19786	6.02318	6.05315	6.21355	7.02886	7.32198	6.76241	7.57024
FA 17:1	6.08338	5.98295	n.d.	n.d.	5.00733	5.13303	5.18549	5.14566	5.3084	5.24936	5.1731	5.53674	5.99536	5.97389	5.91607	6.36513
FA 19:0	5.30192	5.39569	5.17858	5.34608	5.09953	5.10026	4.99671	5.04101	5.16249	5.05478	5.00344	5.25892	5.13106	5.22029	5.28448	5.13069
FA 19:1	7.70307	7.66591	7.54448	7.49542	6.13215	5.90919	6.16015	6.06026	6.55018	6.46066	6.58958	6.64285	6.73259	6.70042	6.65845	6.69249
FA 20:5	6.44802	6.19163	6.50327	6.12579	5.99427	6.01922	6.14242	6.07441	6.05514	6.08988	5.972	6.1808	5.97847	6.00368	6.07135	6.06963
FA 21:0	5.19574	5.20749	5.0811	5.36648	4.89617	5.01903	5.00223	5.04948	5.0137	4.98862	4.88598	5.23201	5.16157	5.32145	5.35389	5.15664
FA 23:0	5.5773	5.56673	5.39835	5.58323	5.28753	5.31335	5.33222	5.22913	5.54305	5.36648	5.29972	5.57239	5.73755	5.79125	5.79072	5.50303
FA 26:0	5.72546	5.81472	n.d.	n.d.	n.d.	5.08872	5.16286	n.d.	5.37516	n.d.	n.d.	5.61592	5.15824	5.148	0	5.06811
FA 26:1	5.03561	5.10726	n.d.	n.d.	n.d.	n.d.	n.d.	n.d.	4.79695	n.d.	n.d.	4.81442	4.75621	4.91529	4.87255	4.8494
Gondoic Acid (FA 20:1)	5.94595	5.93721	5.76192	5.7375	4.88804	5.02173	5.06883	4.98682	4.99226	4.93215	4.88317	5.24387	5.37972	5.39024	5.40892	5.65667
Guanosine	4.77258	n.d.	n.d.	n.d.	5.30789	5.34597	5.42185	5.44091	5.50163	5.41927	5.41372	5.33368	5.99389	6.11708	6.02161	5.69748
Hypoxanthine	7.06456	6.51899	6.66886	6.84114	6.51184	6.84165	6.64624	7.11407	6.28674	6.3844	5.94182	6.03491	7.07767	7.19139	6.9693	6.57794
L-Carnitine	n.d.	n.d.	n.d.	n.d.	5.04749	4.95181	4.9466	5.18616	4.83364	4.78895	4.97578	4.99889	4.89691	5.05543	5.03619	6.15569
L-Isoleucine | L-Leucine | Norleucine | 6-Aminohexanoic acid	5.17037	5.11299	5.52258	5.58377	5.46762	5.6249	5.56108	5.75032	5.35676	5.24058	5.43665	5.43218	5.91133	6.11832	5.90792	6.99307
Lauric acid (FA 12:0)	5.4001	5.46603	5.45939	5.35559	5.23143	5.36737	5.30565	5.38635	5.36109	5.48803	5.53748	5.56674	5.49644	5.45276	5.50277	5.55959
Lignoceric acid (FA 24:0)	6.49237	6.50694	6.23811	6.28252	6.16177	6.17012	6.25811	6.1155	6.40248	6.336	6.18246	6.52089	6.3574	6.41935	6.407	6.19067
Linoleic acid (FA 18:2)	6.52182	6.54656	6.36183	6.20685	6.08063	6.09569	6.26701	6.08477	6.23999	6.08552	6.02278	6.3529	6.05012	6.14889	6.27689	6.07167
LysoPE 14:0	n.d.	n.d.	n.d.	n.d.	n.d.	n.d.	n.d.	n.d.	n.d.	n.d.	n.d.	n.d.	5.39323	5.49419	5.34918	4.99779
LysoPE 15:0	n.d.	n.d.	n.d.	n.d.	n.d.	n.d.	n.d.	n.d.	n.d.	n.d.	n.d.	n.d.	5.58818	5.63065	5.50462	5.0904
LysoPE 16:0	5.52069	5.62003	5.38117	5.27629	5.07094	5.16022	5.25565	5.14934	5.14274	4.86046	5.10004	5.12114	6.66027	6.709	6.62564	6.14272
LysoPE 16:1	n.d.	n.d.	n.d.	n.d.	n.d.	n.d.	n.d.	n.d.	n.d.	n.d.	n.d.	n.d.	6.21879	6.24213	6.32708	5.42238
LysoPE 16:1	5.38126	5.40612	5.29166	5.26107	4.94806	5.02013	5.07215	4.98689	5.21789	4.91229	5.2062	5.2823	7.51194	7.55709	7.53517	6.90169
LysoPE 17:0	n.d.	n.d.	n.d.	n.d.	n.d.	n.d.	n.d.	n.d.	n.d.	n.d.	n.d.	n.d.	5.39011	5.36025	5.3198	4.89781
LysoPE 17:1	6.81912	6.83089	6.67607	6.53667	6.30367	6.35786	6.50657	6.33629	6.47623	6.29012	6.52034	6.69636	7.59899	7.58409	7.61917	6.97514
LysoPE 17:1	5.44898	5.40737	5.28094	5.21676	n.d.	4.72355	n.d.	n.d.	n.d.	n.d.	n.d.	4.75989	5.94699	6.07814	6.14847	5.3108
LysoPE 18:1	6.08222	5.99459	5.98482	5.82578	5.02993	5.08177	5.11395	4.96603	5.34918	5.05921	5.36388	5.51616	7.40429	7.44239	7.40216	6.7452
LysoPE 18:1	5.34479	5.38473	5.25806	5.05853	n.d.	n.d.	n.d.	n.d.	n.d.	n.d.	4.71905	4.86114	6.66544	6.6908	6.64684	6.11949
LysoPE 18:4	n.d.	n.d.	n.d.	n.d.	n.d.	n.d.	n.d.	n.d.	n.d.	n.d.	n.d.	n.d.	6.48324	6.48411	6.47389	5.92874
LysoPE 19:1	6.45919	6.39814	6.32812	6.18203	5.60298	5.66836	5.76459	5.64057	5.78749	5.65623	5.88939	5.99133	6.28841	6.26221	6.33173	5.76487
LysoPE 19:4	5.84574	5.87759	5.72202	5.59594	5.38899	5.41309	5.58669	5.39876	5.54622	5.33004	5.56364	5.76557	6.57002	6.52819	6.56807	6.0259
Myristic acid (FA 14:0)	6.71315	6.7381	6.6481	6.5506	6.39444	6.41123	6.49302	6.4893	6.67992	6.65351	6.67363	6.72339	6.64583	6.64578	6.65475	6.75061
N-(3-Aminopropyl)morpholine	5.37842	4.84708	5.49176	5.11501	n.d.	4.84339	n.d.	5.00334	5.27035	4.90715	5.25927	5.44609	5.85798	5.92431	5.8867	6.31479
N-Acetylputrescine	5.84766	5.35739	6.05362	5.66841	5.46917	5.52316	5.42862	5.78815	5.67211	5.59478	5.73378	5.77236	6.37308	6.48353	6.30923	5.97603
Nervonic acid (FA 24:1)	5.17521	5.33384	4.99398	5.00427	n.d.	4.83846	4.98423	5.14146	0	5.04137	5.19332	5.16984	5.44188	5.37809	5.39711	5.41635
Nicotinamide	5.42356	5.81674	5.10643	5.19568	5.12161	5.1084	5.29803	5.26674	5.47814	5.31207	5.49196	5.41336	5.42983	5.35648	5.33141	5.30916
Oleic acid (FA 18:1) | (E)-Octadec-11-enoic acid	7.80586	7.78449	7.69534	7.68033	6.95581	6.98191	7.13534	6.96425	7.16646	7.00356	6.97471	7.25312	7.7245	7.8368	7.63567	8.00452
Palmitic acid (FA 16:0)	8.40872	8.50964	8.42861	8.36533	8.21543	8.24568	8.30747	8.21806	8.38884	8.27132	8.21078	8.41432	8.27862	8.33085	8.32856	8.32094
Palmitoleic acid (FA 16:1)	6.6898	6.59629	6.31552	6.28048	5.63477	5.70278	5.80128	5.78803	5.90831	5.85363	5.81685	6.08984	7.39029	7.66538	7.1791	7.81345
PE 26:0	5.55635	5.39247	5.37072	5.55512	5.91948	5.83119	5.86466	5.83753	6.274	6.22606	6.20552	6.25774	5.09243	4.97601	4.92864	5.14042
PE 28:0	6.82305	6.73118	6.69616	6.88107	6.9313	6.82912	6.87254	6.79753	7.22786	7.20425	7.17173	7.19253	6.19251	5.9627	6.05259	6.13917
PE 28:1	6.04669	5.98102	6.01823	6.05152	6.31396	6.27016	6.22388	6.24366	6.53489	6.45043	6.47996	6.54078	6.20249	6.04787	6.08174	6.09701
PE 29:0	6.35411	6.31457	6.28	6.46883	6.63009	6.49559	6.53892	6.47443	6.23253	6.21978	6.15245	6.15755	5.77239	5.42764	5.59672	5.65478
PE 29:1	6.09466	6.04379	6.09425	6.10015	6.11287	6.05856	6.05704	6.06717	5.95846	5.88182	5.94885	6.03121	5.81089	5.6239	5.78445	5.71602
PE 30:0	7.07252	7.1153	6.92964	7.30843	7.09214	6.94693	6.95162	6.90947	7.06222	7.01632	6.96564	6.9247	6.22805	6.03746	6.1863	6.28226
PE 30:1	6.4144	6.34934	6.03244	6.19539	6.38068	6.07703	5.8141	5.68646	6.79497	6.59073	6.46296	6.4317	7.43424	7.29188	7.30064	7.4306
PE 30:1	6.92757	6.842	6.84972	6.93749	7.02087	6.9508	6.95944	6.98242	6.94829	6.86976	6.77189	6.87392	6.62615	n.d.	6.45253	6.25915
PE 30:1	5.22076	0	5.2208	5.3538	n.d.	n.d.	n.d.	n.d.	n.d.	n.d.	n.d.	n.d.	n.d.	n.d.	n.d.	n.d.
PE 30:1	6.57153	6.53562	6.59874	6.58789	6.73895	6.7036	6.67213	6.69777	6.6684	6.59147	6.54286	6.55483	7.07368	6.92166	6.96833	7.13684
PE 30:2	4.97183	5.03107	4.98227	5.07812	5.1901	5.11198	4.96712	5.0457	5.62161	5.59563	5.62385	5.60038	6.20954	6.05718	6.03699	6.26886
PE 31:0	5.93196	5.82395	5.75831	6.15854	6.20968	6.02967	6.10735	6.00792	5.80098	5.82613	5.72804	5.70773	5.49399	5.2647	5.37788	5.45232
PE 31:1	n.d.	n.d.	n.d.	n.d.	n.d.	n.d.	n.d.	n.d.	n.d.	n.d.	n.d.	n.d.	7.51528	7.39282	7.53063	7.5418
PE 31:1	7.75801	7.69096	7.68015	7.82582	7.96189	7.91333	7.91623	7.92015	7.92676	7.93965	7.90104	7.92723	7.528	7.37302	7.47696	7.44476
PE 32:0	6.05497	6.01269	5.83407	6.34356	6.20301	6.01369	6.02355	5.97626	6.07953	6.06627	6.01898	5.95988	5.29867	5.18954	5.27518	5.30978
PE 32:1	7.18614	7.18707	7.00333	7.20282	7.09433	6.97684	6.74412	6.8387	7.4764	7.20301	7.27472	7.25065	8.3709	8.31219	8.37833	8.39974
PE 32:1	7.19706	7.16427	7.17508	7.31663	7.68221	7.62173	7.66814	7.63602	7.55134	7.59899	7.57822	7.55383	n.d.	n.d.	n.d.	n.d.
PE 32:2	n.d.	n.d.	4.83396	n.d.	5.10868	5.11637	5.06054	5.03633	5.2589	5.21144	5.2574	5.19148	6.04938	6.00764	6.03411	6.04127
PE 32:2	6.1205	6.15902	6.03755	6.23912	6.36724	6.30983	6.16569	6.18968	7.09946	6.96484	7.05901	7.02743	7.63121	7.54698	7.57845	7.69615
PE 33:1	8.25351	8.29298	8.17654	8.34674	8.46438	8.4022	8.41402	8.4182	8.34554	8.33152	8.29795	8.33398	8.23484	8.16175	8.25507	8.23462
PE 33:1	6.24158	6.26599	6.23582	6.36694	6.21162	6.04626	6.11867	6.13066	6.55826	6.49318	6.48683	6.53032	6.82418	6.60385	6.77194	6.64502
PE 33:2	6.0016	6.25539	6.3049	6.36973	6.03544	6.05082	6.09192	6.18991	6.4656	6.48564	6.59693	6.6565	n.d.	n.d.	n.d.	n.d.
PE 33:2	n.d.	n.d.	n.d.	n.d.	n.d.	n.d.	n.d.	n.d.	n.d.	n.d.	n.d.	n.d.	6.65427	6.49249	6.55365	6.58583
PE 33:2	6.47762	6.54173	6.53705	6.66381	6.42855	6.40648	6.42388	6.44656	6.7112	6.69314	6.73282	6.77471	7.23181	7.16153	7.21351	7.22566
PE 33:2	5.83431	5.78403	5.76047	5.90418	6.05131	5.99919	6.02702	5.9951	5.58903	5.61413	5.51333	5.54238	5.22365	5.2257	5.21581	5.30398
PE 34:1	7.50625	7.46666	7.42936	7.61806	7.03941	7.00545	6.98023	6.93193	7.36055	7.3385	7.33231	7.28287	7.80173	7.72064	7.78677	7.8737
PE 34:1	6.60717	6.52682	6.53072	6.78405	7.05713	7.01103	7.02069	6.95743	6.8702	6.9766	6.94929	6.86714	6.54334	6.34216	6.3454	6.42673
PE 34:2	7.18175	7.22873	7.18832	7.26491	6.64477	6.56797	6.39063	6.48693	7.41605	7.11331	7.28977	7.36232	8.2017	8.16102	8.23848	8.21625
PE 34:2	7.64342	7.653	7.62964	7.73679	7.61196	7.59082	7.59684	7.59436	7.70006	7.7328	7.68307	7.72706	7.17379	7.07839	7.12498	7.17542
PE 34:3	5.15374	5.17999	5.17256	5.20726	4.91706	4.86474	4.83482	4.81177	4.75753	0	0	4.75781	5.03156	4.93884	5.02463	5.00341
PE 35:1	7.74218	7.76848	7.68471	7.88586	7.72683	7.66153	7.64094	7.63344	7.56022	7.59245	7.54533	7.50979	6.86444	6.74205	6.88534	6.84176
PE 35:1	5.40585	5.40146	5.28723	5.41625	5.10946	5.05778	5.01099	4.95564	5.51368	5.39964	5.42059	5.36293	6.05551	5.83416	6.01194	0
PE 35:2	5.7193	5.6405	5.54671	5.67367	5.09291	5.07202	5.08858	5.08453	5.85148	5.84861	5.8162	5.77714	6.25394	6.07992	6.24193	6.09913
PE 35:2	7.82594	7.87381	7.83787	7.92406	7.69605	7.63436	7.62899	7.65395	7.9767	7.97484	7.95521	7.95896	7.87573	7.82727	7.9067	7.89505
PE 35:3	5.18482	5.23961	5.22519	5.31517	4.80161	4.77143	4.93844	4.89133	5.02377	5.08041	5.04069	5.10283	n.d.	n.d.	n.d.	4.72796
PE 35:5	n.d.	n.d.	n.d.	n.d.	5.77313	5.73512	5.66843	5.73096	5.78069	5.64587	5.71975	5.76054	5.7818	5.67843	5.77543	5.7294
PE 36:1	5.22235	5.17321	5.18918	5.45055	4.81935	n.d.	4.76459	4.72526	4.98244	5.00717	4.9359	4.91676	5.19351	5.22983	5.16446	6.88916
PE 36:1	6.04175	6.01259	5.97318	6.37377	5.99798	5.90137	5.93515	5.88168	6.01799	6.10409	6.00842	5.96937	0	0	5.05072	6.88916
PE 36:2	7.31988	7.34052	7.34224	7.44102	6.57247	6.48406	6.47339	6.48556	7.30699	7.26856	7.26739	7.29769	7.87964	7.80726	7.8731	7.90895
PE 36:2	7.88206	7.93815	7.908	8.01866	7.79717	7.72972	7.72479	7.7364	7.84185	7.85094	7.8284	7.81662	6.82668	6.70803	6.80461	6.78164
PE 36:4	5.7275	5.75	5.76349	5.7725	5.30797	5.2367	5.20198	5.23826	n.d.	n.d.	n.d.	n.d.	n.d.	n.d.	n.d.	n.d.
PE 37:1	5.51922	5.5286	5.39803	5.87146	5.47947	5.37142	5.37056	5.34867	5.24209	5.2744	5.25521	5.17804	n.d.	n.d.	n.d.	5.09612
PE 37:2	7.53372	7.53988	7.51955	7.6462	7.26143	7.20451	7.21743	7.19253	7.45965	7.51492	7.4768	7.42219	6.91207	6.83124	6.89661	6.96205
PE 38:2	5.23373	5.24209	5.22647	5.32741	n.d.	n.d.	n.d.	n.d.	4.95148	5.03635	4.80751	5.10009	4.99865	4.92754	5.00309	4.96361
PE 38:2	7.29219	7.31071	7.24942	7.47483	7.01766	6.93483	6.94344	6.9339	6.98761	7.05497	7.00487	6.96503	5.53563	5.35992	5.53531	5.51557
PG 28:0	6.08121	5.74827	5.97358	5.94351	6.88619	6.91413	6.91424	6.93036	7.57444	7.60208	7.63437	7.58886	6.33904	6.1892	6.24225	6.19226
PG 28:1	4.92269	4.78735	5.07909	4.93115	5.78913	5.78694	5.73358	5.8593	6.18457	6.15496	6.25042	6.19009	5.76808	5.63254	5.67079	5.70366
PG 29:0	5.53252	5.30492	5.45758	5.39686	6.21385	6.19052	6.21486	6.24039	6.51239	6.59125	6.57109	6.61077	6.06269	5.93566	5.96813	5.86069
PG 30:0	6.75505	6.41172	6.67958	6.62633	7.22875	7.16822	7.18504	7.24235	7.79302	7.80791	7.82416	7.7983	6.61664	6.50064	6.55965	6.58857
PG 30:1	6.26685	6.06534	6.20211	6.2481	7.03288	7.06197	7.00009	7.02738	7.44324	7.44319	7.49689	7.45979	7.89007	7.83022	7.83547	7.76292
PG 31:0	5.50767	5.23617	5.52375	5.40426	5.97581	5.95701	5.95721	5.99619	6.12933	6.17435	6.1624	6.21867	5.96126	5.88726	5.92533	5.76752
PG 32:0	6.27063	6.00206	6.27173	6.17434	6.887	6.91192	6.91217	6.83645	7.07124	7.05301	7.06507	7.05609	6.26802	6.23466	6.18471	6.18951
PG 32:1	5.63143	5.53341	5.63565	5.65519	5.66898	5.59254	5.66579	5.11274	5.54105	5.63389	5.64958	5.62524	5.44957	5.4718	5.2495	5.31648
PG 32:1	7.18076	6.93515	7.1764	7.13832	7.92121	7.86996	7.86089	7.78692	8.07282	8.00433	8.06941	8.02533	8.58953	8.55473	8.57265	8.55447
PG 32:2	5.8311	5.82883	5.94316	6.03701	6.7432	6.74257	6.74213	6.67611	7.30048	7.30238	7.35566	7.32766	7.49112	7.40672	7.38841	7.4606
PG 33:1	8.38728	8.27385	8.41283	8.38691	8.55573	8.53143	8.54688	8.53999	8.50553	8.53318	8.54359	8.52157	8.48977	8.45005	8.49513	8.45862
PG 33:1	5.84782	5.5155	5.76288	5.6546	5.8663	5.77216	5.81181	5.64228	6.23169	6.13137	6.12079	6.23221	7.1401	6.95399	7.01732	6.90385
PG 33:2	6.19037	5.94729	6.14505	6.09801	6.06141	6.0677	5.9947	5.99787	6.53989	6.46519	6.51954	6.54251	7.22087	7.20798	7.20472	7.05338
PG 33:2	5.6924	5.40592	5.62538	5.53545	6.08144	6.03279	6.07004	6.07338	5.77913	5.74541	5.77804	5.77425	5.45821	5.46314	5.50871	5.30194
PG 34:0	4.95642	0	4.77502	0	5.34589	5.35335	5.44069	5.28139	5.35621	5.27645	5.33068	5.29634	n.d.	4.86751	n.d.	n.d.
PG 34:1	6.71573	6.47535	6.77262	6.64784	6.80892	6.68945	6.77694	6.82039	6.71345	6.83336	6.82227	6.85086	6.60202	6.36039	6.67591	6.25016
PG 34:2	n.d.	n.d.	n.d.	n.d.	n.d.	n.d.	n.d.	n.d.	n.d.	n.d.	n.d.	n.d.	5.29616	5.25481	5.37636	5.43212
PG 34:2	6.92795	6.71472	7.0084	6.95124	7.17084	7.09107	7.21676	6.95543	7.64378	7.58063	7.62857	7.66704	8.33624	8.28552	8.35219	8.23879
PG 34:2	7.49967	7.18396	7.43766	7.36184	7.19646	7.2088	7.18009	7.24025	7.44536	7.38228	7.40746	7.42504	7.40309	7.28536	7.35918	7.19331
PG 35:1	8.23583	8.14669	8.29382	8.27241	8.15461	8.10576	8.15013	8.13216	8.1494	8.17724	8.16917	8.16766	7.53187	7.51111	7.56694	7.47015
PG 35:2	5.27455	5.18835	5.30439	5.34778	4.89759	0	0	0	5.54806	5.41107	5.43522	5.46997	5.91777	5.87108	5.74864	5.86984
PG 35:2	7.61069	7.38459	7.64369	7.54081	7.25515	7.21823	7.24226	7.26031	7.7318	7.7339	7.73821	7.72991	8.10945	8.0737	8.10437	7.99693
PG 35:2	6.17283	5.93489	6.15916	6.07478	6.15818	6.11116	6.11889	6.14281	5.81945	5.78815	5.801	5.77591	4.85832	4.77868	n.d.	n.d.
PG 36:1	5.49304	5.21869	5.41825	5.33984	5.64227	5.39064	5.59663	5.20759	5.84545	5.67481	5.74889	5.69964	6.0114	6.00299	6.01383	5.93069
PG 36:1	6.71356	6.4802	6.80472	6.71164	6.36582	6.34576	6.34448	6.37306	6.71396	6.70662	6.69543	6.71793	5.67492	5.52792	5.64318	5.46043
PG 36:2	7.44411	7.28356	7.53902	7.43747	7.15385	6.96077	7.20109	6.85255	7.62759	7.60256	7.63674	7.63587	8.16605	8.1427	8.16476	8.09945
PG 36:2	8.06868	7.95554	8.15068	8.09521	7.69885	7.69956	7.6908	7.70242	7.93099	7.90203	7.90582	7.93004	7.26281	7.13284	7.25586	7.10762
PG 37:1	6.41098	6.23287	6.46021	6.37124	6.06087	6.02594	6.0383	6.04624	6.18983	6.1616	6.18474	6.16304	4.99197	4.97326	5.01734	4.91546
PG 37:2	7.8064	7.66607	7.88053	7.78193	7.42026	7.37948	7.40553	7.40664	7.76914	7.79572	7.78329	7.76835	7.38831	7.34707	7.39305	7.16575
PG 38:2	5.37363	5.1411	5.2948	5.32056	4.86851	4.72679	4.82614	4.83022	5.01187	5.11645	5.17355	4.81918	n.d.	n.d.	n.d.	n.d.
PG 38:2	7.99863	7.89468	8.02923	7.96689	7.54514	7.50555	7.49481	7.52984	7.72082	7.67209	7.71417	7.68216	6.34638	6.24651	6.33059	6.23636
Riboflavin	n.d.	n.d.	n.d.	n.d.	4.84995	4.8955	4.96874	5.06223	4.75924	n.d.	5.0545	5.0843	5.02578	4.99258	5.27492	5.05188
Stearic acid (FA 18:0)	8.36924	8.51552	8.41741	8.34129	8.21015	8.26403	8.30599	8.21135	8.41359	8.27022	8.195	8.43778	8.17335	8.25003	8.31717	8.11379
TAG 46:2	n.d.	n.d.	n.d.	n.d.	n.d.	n.d.	n.d.	n.d.	n.d.	n.d.	n.d.	n.d.	6.20947	6.15059	6.11397	6.87485
TAG 48:1	7.25679	7.47523	6.77998	6.59012	6.12402	6.80649	6.46831	6.6808	6.62132	6.51353	6.39701	6.75426	6.91827	6.93567	7.05063	8.03497
TAG 48:2	n.d.	n.d.	n.d.	n.d.	n.d.	n.d.	n.d.	n.d.	n.d.	n.d.	n.d.	n.d.	7.35951	7.3209	7.38548	7.73347
TAG 48:3	n.d.	n.d.	n.d.	n.d.	n.d.	n.d.	n.d.	n.d.	n.d.	n.d.	n.d.	n.d.	5.93097	5.79476	5.79671	6.44133
TAG 49:1	6.84414	7.07613	6.35972	6.1703	5.85422	6.37979	6.05959	6.24284	6.22626	6.08325	5.98355	6.34591	6.2339	6.23931	6.48308	7.54077
TAG 49:2	6.70048	6.92225	6.20917	5.9857	5.57997	6.22188	5.891	6.0654	6.08577	5.94628	5.85372	6.17593	7.03617	7.03785	7.10379	n.d.
TAG 49:3	n.d.	n.d.	n.d.	n.d.	n.d.	n.d.	4.77942	n.d.	4.9391	4.76505	0	0	5.56814	5.33684	5.36632	6.38476
TAG 50:1	7.01448	7.22564	6.53017	6.34918	5.96766	6.56433	6.22969	6.39323	6.36607	6.2911	6.18282	6.5155	6.38252	6.41922	6.66467	8.09985
TAG 50:2	n.d.	n.d.	n.d.	n.d.	n.d.	n.d.	n.d.	n.d.	0	0	0	0	8.0044	7.97933	8.01317	8.12831
TAG 50:3	n.d.	n.d.	n.d.	n.d.	n.d.	n.d.	n.d.	n.d.	0	0	0	0	7.03096	7.0189	7.02224	7.34591
TAG 51:0	5.91841	6.1368	5.6355	5.58075	5.3689	5.65419	5.48632	5.52084	5.47498	5.50092	5.45475	5.62283	5.39655	5.43013	5.65653	7.14099
TAG 51:1	6.30811	6.54918	5.84031	5.6687	5.43859	5.85047	5.56478	5.75624	5.68152	5.60929	5.48904	5.84903	5.44524	5.56274	5.93432	7.62893
TAG 51:2	n.d.	n.d.	n.d.	n.d.	n.d.	n.d.	n.d.	n.d.	0	0	0	0	6.8719	6.76774	6.82314	7.69413
TAG 51:2	6.36006	6.59931	5.90071	5.70842	5.49261	5.88428	5.60459	5.82128	5.75876	5.65976	5.54257	5.88668	7.74593	7.73547	7.76807	7.53889
TAG 51:3	n.d.	n.d.	n.d.	n.d.	n.d.	n.d.	n.d.	n.d.	0	4.73268	0	0	6.42635	6.26141	6.34122	6.98102
TAG 51:3	5.98867	6.2047	5.50652	5.35686	5.27489	5.50286	5.19999	5.33666	5.39659	5.29729	5.18949	5.476	6.78896	6.79896	6.80483	6.74763
TAG 52:0	6.13797	6.31707	5.9227	5.88194	5.80587	5.929	5.85451	5.80656	5.83313	5.84589	5.81898	5.89313	5.74805	5.82174	5.9045	6.94431
TAG 52:1	6.328	6.53284	5.88663	5.70153	5.38633	5.8705	5.59866	5.7286	5.69978	5.61937	5.53223	5.82766	5.45351	5.58014	5.89503	7.92708
TAG 52:2	6.63087	6.90039	6.26005	6.11688	5.91096	6.23921	6.01502	6.10156	6.01894	6.01584	5.91088	6.16417	7.36117	7.32111	7.36929	8.10906
TAG 52:3	6.10365	6.41569	5.86517	5.76119	5.4581	5.75055	5.62782	0	5.54919	5.63077	5.50646	5.70729	7.70043	7.6622	7.70832	7.63455
TAG 52:3	6.37811	6.59048	5.86044	5.68128	5.98457	5.80749	5.53992	5.85088	5.73691	5.62437	5.52323	5.84867	6.42426	6.42434	6.41222	n.d.
TAG 53:0	5.83061	6.04069	5.53404	5.49239	5.29454	5.60995	5.40039	5.41737	5.42261	5.41022	5.39315	5.5111	5.28657	5.34764	5.54664	6.83368
TAG 53:1	5.57706	5.9704	5.25895	5.11513	n.d.	5.30897	5.01089	5.07891	5.13815	n.d.	4.97125	5.27679	4.81713	4.91407	5.35649	7.45804
TAG 53:2	5.77463	5.96713	5.26445	5.18431	5.38485	5.32061	5.05368	5.28884	5.17311	5.11631	5.01768	5.30409	6.25095	6.23576	6.31927	7.78042
TAG 53:3	n.d.	n.d.	n.d.	n.d.	n.d.	n.d.	n.d.	n.d.	n.d.	n.d.	4.8195	0	6.21305	6.09921	6.14559	7.2715
TAG 53:3	5.62348	5.83811	5.18311	5.10406	5.60825	5.18498	4.93074	5.4886	5.03713	5.0334	4.88165	5.18423	7.28793	7.27608	7.30195	7.29494
TAG 54:1	n.d.	n.d.	n.d.	n.d.	5.07042	5.31966	5.19827	5.23087	n.d.	n.d.	4.96479	0	5.09643	5.24491	n.d.	7.25915
TAG 54:2	5.97544	6.28489	5.75874	5.63867	5.42241	5.66678	5.57129	5.52887	5.46515	5.45976	5.3943	5.63526	5.32952	5.47476	5.67478	7.50982
TAG 54:3	6.45608	7.16477	6.6073	6.49875	5.99527	6.37065	6.31666	6.07937	6.08732	6.19571	6.10306	6.31506	7.35199	7.3166	7.32384	7.22709
TAG 54:3	n.d.	n.d.	n.d.	n.d.	6.09124	n.d.	n.d.	5.91764	0	0	0	0	5.97906	5.89373	5.96813	n.d.
TAG 54:4	6.23629	6.94144	6.21055	6.2574	5.73093	6.06627	6.01643	5.81069	5.81138	5.94418	5.78652	6.04943	5.68373	5.81448	6.12546	6.27606
TAG 54:4	5.51253	5.71026	5.87325	4.94304	5.74137	5.00653	4.83691	5.57439	4.91534	4.78079	0	5.055	n.d.	4.78266	5.16706	6.12383
TAG 54:5	5.91619	6.67535	6.07957	5.98978	5.43248	5.83437	5.78568	5.53679	5.58165	5.72198	5.5633	5.79332	5.44375	5.60636	5.90359	5.93292
TAG 54:6	5.46503	6.20494	5.61986	5.49902	5.08936	5.38283	5.35352	5.1844	n.d.	n.d.	n.d.	5.29055	5.05517	5.14931	5.42191	5.53876
TAG 55:3	5.1022	5.30762	4.76191	n.d.	5.32524	4.70932	n.d.	5.13481	n.d.	n.d.	n.d.	4.73128	6.15463	6.15719	6.20204	7.18258
TAG 56:2	5.61466	5.95305	5.3013	n.d.	n.d.	5.28565	5.05397	5.06271	5.13747	5.05569	4.93126	5.20672	4.80759	5.00029	5.3223	7.13787
TAG 56:3	5.36626	5.82426	5.32098	5.22849	n.d.	5.11435	5.02828	4.76351	n.d.	4.97071	n.d.	5.16246	4.7029	4.87674	5.12099	6.86535
TAG 56:3	4.91199	n.d.	4.80155	n.d.	5.67149	4.83561	0	5.53369	4.93593	n.d.	4.85644	4.89957	4.81301	4.84221	4.96685	n.d.
TAG 56:4	5.05106	5.64903	5.03454	5.00658	n.d.	n.d.	4.78374	n.d.	n.d.	n.d.	n.d.	4.84469	n.d.	n.d.	4.84834	n.d.
TAG 56:4	5.18459	5.34531	4.72341	n.d.	5.42779	4.83511	n.d.	5.29471	n.d.	n.d.	n.d.	4.76396	n.d.	n.d.	4.82659	6.22306
TAG 58:2	5.2018	n.d.	5.15954	5.02491	n.d.	5.1275	4.94655	n.d.	4.9819	4.88242	4.83858	n.d.	4.71413	4.85719	4.90932	6.80819
TAG 58:3	5.21148	5.36211	4.80982	n.d.	n.d.	4.82183	n.d.	0	n.d.	n.d.	n.d.	n.d.	n.d.	n.d.	4.80068	6.76491
