# Supplementary material for: Dietary lipid content modifies wah-1/AIFM1-associated phenotypes via LRK-1 and DRP-1 expression in C. elegans
Source: Nat Commun. 2025 Dec 1;16:10817. doi: 10.1038/s41467-025-66900-8 (PMC12669733; doi:10.1038/s41467-025-66900-8)
Supplement: Supplementary file 4 — Supplementary data 2 [file 41467_2025_66900_MOESM4_ESM.xlsx]

## Sheet: Information
	Sheet 1:	OP50_wah1-vs-OP50_wt_Ab_Pval
		Data show the abundance value of individual proteins analyzed in each condition
		Gene ID	Gene-id of the protein
		Gene Symbol	Gene-symbol of the protein
		Abundance Ratio: (OP50, wah1) / (OP50, N2-WT)	Normalized abundance
		Abundance Ratio P-Value: (OP50, wah1) / (OP50, N2-WT)	P-value
		LOG2FC	Log2(Fold change)
		(-)LOG10P	(-)Log 10 (P-vlaue)
		Statistical analysis	The statistical tests were performed using a two-tailed t-test assuming unequal variance, and the resulting p-values were further adjusted using the Benjamini-Hochberg (BH) false discovery rate (FDR)
	Sheet 2:	DEP	Differentially expressed proteins in OP50-wah-1 vs OP50-wt
		Data show the differentially upregulated (red) and downeregulated proteins (green)
		Gene ID	Gene-id of the protein
		Gene Symbol	Gene-symbol of the protein
		LOG2FC	Log2(Fold change)
		(-)LOG10P	(-)Log 10 (P-vlaue)

## Sheet: OP50_wah1-vs-OP50_wt_Ab_Pval
Gene ID	Gene Symbol	Abundance Ratio: (OP50, wah1) / (OP50, N2-WT)	Abundance Ratio P-Value: (OP50, wah1) / (OP50, N2-WT)	LOG2FC	(-)LOG10P
cel:CELE_C08B11.1; P21541	zyg-11	15.578	9.63674e-14	3.96144	13.0161
cel:CELE_H14A12.3; O17213		0.106	2.79887e-12	-3.23786	11.553
cel:CELE_C25A8.4; Q18143	cht-3	2.844	3.49847e-09	1.50792	8.45612
cel:CELE_F56H1.6; Q4W4Z2	rad-8	2.225	7.52456e-09	1.15381	8.12352
cel:CELE_F44G4.2; Q20412		0.361	1.15126e-08	-1.46993	7.93883
cel:CELE_ZK1251.8; Q23435	twk-9	0.218	1.50896e-08	-2.1976	7.82132
cel:CELE_K09A9.5; Q93873	gas-1	0.587	1.59629e-08	-0.768568	7.79689
cel:CELE_F52A8.2; Q20636	gpb-2	3.341	7.09162e-08	1.74028	7.14925
cel:CELE_Y48A6B.9; Q9XXC8		8.622	7.19677e-08	3.10802	7.14286
cel:CELE_C31H2.4; Q18347		3.926	7.73936e-08	1.97306	7.1113
cel:CELE_F53F4.10; Q20719		0.53	7.84237e-08	-0.915936	7.10555
cel:CELE_K08F4.7; Q21355	gst-4	2.178	8.04572e-08	1.123	7.09444
cel:CELE_ZC395.2; P48376	clk-1	2.53	9.39244e-08	1.33914	7.02722
cel:CELE_DH11.1; Q19013	glna-2	0.275	1.08203e-07	-1.8625	6.96576
cel:CELE_C47A10.5; O45307	ddo-1	0.191	1.75771e-07	-2.38836	6.75505
A0A0K3AXB9; B2MZD0; G5EDH1	vha-7	3.454	1.7816e-07	1.78827	6.74919
cel:CELE_D2030.4; P90789		0.352	2.14984e-07	-1.50635	6.66759
cel:CELE_ZK1225.6; Q9XXL3	ssp-31	0.333	2.24672e-07	-1.58641	6.64845
P24887	nduo-1	0.165	3.11456e-07	-2.59946	6.5066
A3QMC6; cel:CELE_C42C1.15	erl-1	4.27	3.7288e-07	2.09424	6.42843
cel:CELE_K02F3.2; L8E976; Q21153		1.46	4.19946e-07	0.545968	6.37681
cel:CELE_Y105E8B.3; Q95Q34	riok-2	0.504	5.05342e-07	-0.988504	6.29641
cel:CELE_ZK455.7; P34713; Q20335	pgp-3	4.537	5.08453e-07	2.18174	6.29375
cel:CELE_T06D8.6; P53703	cchl-1	0.604	5.56816e-07	-0.72738	6.25429
cel:CELE_T27A3.3; P91499	ssp-16	0.096	5.861e-07	-3.38082	6.23203
P34346	let-754	0.351	6.56684e-07	-1.51046	6.18264
cel:CELE_T21G5.3; P34689; Q22873; Q7KQH5; Q9TXH4	glh-1	0.663	8.28409e-07	-0.592919	6.08175
cel:CELE_ZK20.4; Q23450	coa-7	0.263	1.10817e-06	-1.92687	5.95539
cel:CELE_F33A8.5; O62215	sdhd-1	6.188	1.4796e-06	2.62947	5.82985
cel:CELE_C47E12.7; Q18674	rrp-1	0.528	1.66573e-06	-0.92139	5.77839
cel:CELE_F21F3.1; P91268	pgal-1	5.598	1.67242e-06	2.48491	5.77665
P30629		0.518	1.67683e-06	-0.948976	5.77551
cel:CELE_F36H2.1; G5EBH1; G5EE81; G5EGE0	tat-5	2.289	2.13956e-06	1.19472	5.66968
Q9XXN3	nepr-1	2.258	2.2525e-06	1.17505	5.64733
cel:CELE_K12H4.3; P34524		0.576	2.64387e-06	-0.795859	5.57776
cel:CELE_T01B7.4; P52018	cyn-11	0.461	3.05085e-06	-1.11716	5.51558
cel:CELE_F30A10.5; H2FLJ1	stl-1	1.726	3.07973e-06	0.787432	5.51149
cel:CELE_Y38F1A.10; G5EGQ3; G5EGS0; H2KMK1; Q9XWL8	max-2	0.287	3.49178e-06	-1.80088	5.45695
cel:CELE_Y45G12B.3; Q9N4Z0		1.825	3.84375e-06	0.867896	5.41524
cel:CELE_T03F6.3; Q9XVJ2		1.635	4.77629e-06	0.709291	5.32091
cel:CELE_C48B6.2; O01513		0.415	5.01895e-06	-1.26882	5.29939
cel:CELE_C04F6.3; O17321; Q11174	cht-1	1.588	5.39874e-06	0.667211	5.26771
cel:CELE_R166.4; Q22006	pro-1	0.053	5.49231e-06	-4.23786	5.26024
cel:CELE_Y54E10A.10; Q9N3F0		0.592	6.33024e-06	-0.756331	5.19858
cel:CELE_ZK795.3; O62518		0.443	6.84255e-06	-1.17462	5.16478
cel:CELE_Y56A3A.13; O76463	nft-1	1.543	7.58345e-06	0.625738	5.12013
Q10918		0.38	8.13929e-06	-1.39593	5.08941
cel:CELE_F54D8.2; Q20779	cox-6A	0.724	8.8762e-06	-0.465938	5.05177
cel:CELE_B0361.6; Q10950		0.386	9.97163e-06	-1.37333	5.00123
cel:CELE_C25D7.3; O17596; P34706	sdc-3	1.856	9.99245e-06	0.892197	5.00033
cel:CELE_T20B12.3; P41843		0.394	1.00134e-05	-1.34373	4.99942
cel:CELE_Y110A7A.5; Q9N589	mtm-1	1.906	1.0547e-05	0.930548	4.97687
cel:CELE_C17G1.6; Q5CZ39; Q93243	nas-37	0.32	1.10237e-05	-1.64386	4.95767
cel:CELE_T01C3.7; Q22053	fib-1	0.719	1.21983e-05	-0.475936	4.9137
cel:CELE_C44B7.5; Q18594		1.781	1.27979e-05	0.832688	4.89286
cel:CELE_ZK1073.1; O02485		1.737	1.61196e-05	0.796598	4.79264
cel:CELE_Y94H6A.8; Q9N2W7		0.371	1.67355e-05	-1.43051	4.77636
cel:CELE_C05C10.3; Q09450		0.536	2.26552e-05	-0.899695	4.64483
B6VQ47; cel:CELE_ZK970.2; H2FLG3; Q27539	clpp-1	2.183	2.70152e-05	1.12631	4.56839
cel:CELE_DY3.1; O45319	tin-13	0.537	3.07987e-05	-0.897006	4.51147
cel:CELE_T02G5.13; Q22111; Q6AHP0	mmaa-1	1.407	3.18795e-05	0.492622	4.49649
cel:CELE_K01C8.9; Q21086	nst-1	0.646	3.2298e-05	-0.630394	4.49082
cel:CELE_B0285.4; P46554	lcmt-1	1.8	3.36805e-05	0.847997	4.47262
cel:CELE_ZK512.2; P34640		0.682	3.59491e-05	-0.552156	4.44431
cel:CELE_ZK265.6; Q94402	nol-16	0.625	3.66352e-05	-0.678072	4.4361
cel:CELE_Y87G2A.5; Q9U1Q4	glp-4	0.764	3.81327e-05	-0.388355	4.4187
cel:CELE_K01G5.5; O17919		0.725	4.02595e-05	-0.463947	4.39513
cel:CELE_T21B10.2; Q27527; Q6A4N1; Q8I4F9	enol-1	1.396	4.02741e-05	0.481299	4.39497
A0A0M7RDQ9; cel:CELE_W07E6.1; Q9TYV5	nsun-1	0.699	4.03605e-05	-0.516636	4.39404
cel:CELE_Y113G7B.17; Q9U2X0	prmt-1	0.699	4.28427e-05	-0.516636	4.36812
Q09312	fbf-2	0.584	4.64631e-05	-0.77596	4.33289
cel:CELE_T05D4.1; O45747; P54216	aldo-1	1.846	4.69508e-05	0.884403	4.32836
cel:CELE_R08E5.2; H2L0J5; O01592; Q86NC6	cysl-3	1.842	4.7848e-05	0.881273	4.32014
cel:CELE_ZK863.7; Q10667	rnp-1	1.967	4.86317e-05	0.975997	4.31308
cel:CELE_W09C3.6; O02658	gsp-3	0.551	5.06172e-05	-0.859876	4.2957
G5EE56; W6RRW6; W6RTE9; W6SBD5	src-1	2.131	5.96951e-05	1.09153	4.22406
cel:CELE_T12E12.4; G5EDY8; Q8WQC9	drp-1	1.21	5.98877e-05	0.275007	4.22266
cel:CELE_F10D2.9; G5EGH6	fat-7	0.207	6.27488e-05	-2.2723	4.20239
cel:CELE_ZK632.10; P34655		1.516	6.33638e-05	0.60027	4.19816
cel:CELE_C07B5.5; Q17778	nuc-1	3.358	6.38083e-05	1.7476	4.19512
cel:CELE_Y56A3A.18; Q9U239		0.257	6.49914e-05	-1.96016	4.18714
cel:CELE_F53G12.1; I7EVK5; O01803	rab-11.1	1.312	6.79279e-05	0.391768	4.16795
cel:CELE_C33A12.1; Q18359		0.598	7.04832e-05	-0.741783	4.15191
cel:CELE_W10D5.2; Q94360	nduf-7	0.491	7.09681e-05	-1.02621	4.14894
cel:CELE_Y39A3CR.4; Q9N408; Q9Y0V8	ddp-1	0.445	7.87964e-05	-1.16812	4.10349
Q27888	ldh-1	1.376	8.17354e-05	0.46048	4.08759
cel:CELE_T07A9.9; O44411; Q8MXI6	nog-1	0.727	8.62319e-05	-0.459973	4.06433
cel:CELE_C16A3.9; P51404	rps-13	0.799	8.92653e-05	-0.323733	4.04932
cel:CELE_C25G4.2; Q18169		0.217	9.51233e-05	-2.20423	4.02171
cel:CELE_Y48G1C.2; G5ECJ6; V6CL92	csk-1	1.53	9.78812e-05	0.613532	4.0093
cel:CELE_ZC477.9; P19826; Q8MPS2; Q9BI31; Q9BI32; V6CJ36; V6CK82; V6CLG2; V6CLK1; V6CLL2	deb-1	1.315	9.93436e-05	0.395063	4.00286
cel:CELE_F41C3.4; Q20263	eas-1	2.526	0.000100439	1.33685	3.9981
cel:CELE_ZK430.1; Q23495	toe-1	0.71	0.000105409	-0.494109	3.97712
cel:CELE_Y110A7A.13; G5EEI8	chp-1	0.749	0.000109721	-0.416962	3.95971
O02495	snb-1	1.482	0.000113683	0.567545	3.9443
cel:CELE_F55F8.3; P91341		0.717	0.000116485	-0.479955	3.93373
A5PEY5; cel:CELE_Y53F4B.39; Q95Q18		1.969	0.000117638	0.977463	3.92945
cel:CELE_F01F1.12; P46563	aldo-2	1.217	0.000121702	0.283329	3.9147
cel:CELE_F42D1.2; Q93703	tatn-1	1.919	0.000125507	0.940355	3.90133
cel:CELE_K12H4.5; P34526		0.335	0.000127054	-1.57777	3.89601
Q9NAE2		1.575	0.000129968	0.655352	3.88616
cel:CELE_C15H11.9; Q9XVT0	rrbs-1	0.672	0.000131622	-0.573467	3.88067
cel:CELE_B0041.6; O02058; Q2MGF4	ptps-1	1.638	0.000133042	0.711935	3.87601
cel:CELE_C01F6.6; G5EC64; G5EDM4; G5EE55; G5EFP7; I2HAG6; I2HAI6; Q27GP2; X5LQ26; X5LVA5; X5MBG4	nrfl-1	0.661	0.000136762	-0.597278	3.86403
cel:CELE_D2013.2; Q18964	wdfy-2	1.794	0.000147605	0.84318	3.8309
P11141; P91135	hsp-6	1.548	0.000154072	0.630405	3.81228
cel:CELE_F08F8.8; Q95ZW1	gos-28	2.545	0.000155556	1.34767	3.80811
cel:CELE_F43D9.4; Q20363	sip-1	2.358	0.000156259	1.23756	3.80616
cel:CELE_R13G10.1; P48996	dpy-27	1.649	0.00016607	0.721591	3.77971
cel:CELE_ZK742.5; Q23092	lbp-4	1.382	0.000188734	0.466758	3.72415
cel:CELE_C16C10.2; Q09462		0.469	0.000191677	-1.09234	3.71743
cel:CELE_F57B9.5; Q20932	byn-1	0.553	0.000196391	-0.854649	3.70688
cel:CELE_ZK370.8; Q02335	tomm-70	1.304	0.000201941	0.382944	3.69477
cel:CELE_W06D4.4; Q9XW42	prmt-7	2.119	0.000213903	1.08338	3.66978
cel:CELE_K07C5.4; Q21276	nol-56	0.654	0.00022682	-0.612637	3.64432
cel:CELE_Y57A10C.6; G5EDP2	daf-22	1.321	0.000235029	0.40163	3.62888
cel:CELE_Y54G11A.6; O18193; O61235; Q9XVZ4	ctl-1	1.471	0.000242179	0.556797	3.61586
cel:CELE_F55A12.8; O01757	nath-10	0.662	0.000246917	-0.595097	3.60745
cel:CELE_F58G1.1; O62275	wago-4	1.332	0.00024997	0.413594	3.60211
cel:CELE_T19B4.4; P91454	dnj-21	1.37	0.000282531	0.454176	3.54893
cel:CELE_T22A3.4; P91821; Q8I4F7	set-18	0.368	0.000288386	-1.44222	3.54003
cel:CELE_T09B4.9; O02161	tin-44	1.393	0.000293916	0.478195	3.53178
cel:CELE_C03G5.1; Q09508; Q17616; Q34089	sdha-1	1.304	0.000323554	0.382944	3.49005
cel:CELE_T26G10.1; P34580		0.791	0.000326232	-0.33825	3.48647
cel:CELE_W08D2.7; Q23223	mtr-4	0.757	0.000327546	-0.401635	3.48473
cel:CELE_F33A8.1; Q17336	let-858	2.283	0.000335089	1.19093	3.47484
cel:CELE_C05D11.5; Q11185		1.763	0.000340094	0.818032	3.4684
cel:CELE_T09E11.2; O02305	nhr-217	2.801	0.000349043	1.48594	3.45712
H2L0H5	wapl-1	2.616	0.00035843	1.38736	3.4456
cel:CELE_F32A5.3; P52716	ctsa-3.1	0.632	0.000360994	-0.662004	3.4425
cel:CELE_C09D4.5; O02639	rpl-19	0.738	0.000364775	-0.438307	3.43797
cel:CELE_C16C10.10; Q09253	glod-4	1.575	0.000369242	0.655352	3.43269
A0A0K3AUJ9; H2KZL7; Q8IG31	prdx-2	1.32	0.00037574	0.400538	3.42511
cel:CELE_F37C12.4; P49181	rpl-36	0.758	0.000378323	-0.39973	3.42214
cel:CELE_ZK1290.9; Q09336	fbxa-224	0.308	0.00037999	-1.699	3.42023
cel:CELE_C32F10.2; G5EDT1	lin-35	2.527	0.000385907	1.33743	3.41352
cel:CELE_Y48B6A.1; Q9U2A9		0.726	0.000405295	-0.461959	3.39223
cel:CELE_R01H10.1; Q21625	div-1	0.494	0.000413151	-1.01742	3.38389
Q27504	cah-3	1.765	0.000420457	0.819668	3.37628
cel:CELE_B0495.9; Q09218		1.513	0.000461355	0.597412	3.33597
cel:CELE_ZK652.3; P34661	ufm-1	1.601	0.000475981	0.678973	3.32241
cel:CELE_ZK154.3; P12456	mec-7	0.7	0.000486912	-0.514573	3.31255
Q04833	lrp-1	1.367	0.000510216	0.451013	3.29225
P17329	gpd-2	1.453	0.000514171	0.539035	3.28889
cel:CELE_Y45F10D.12; O45946	rpl-18	0.78	0.00055267	-0.358454	3.25753
cel:CELE_M18.5; Q21554	ddb-1	1.57	0.000566393	0.650765	3.24688
cel:CELE_C06G3.9; Q17750	ufl-1	0.831	0.000567114	-0.26708	3.24633
cel:CELE_F55C5.5; Q20819	tsfm-1	1.662	0.000589435	0.73292	3.22956
cel:CELE_B0303.3; P34255		1.346	0.000619607	0.428678	3.20788
cel:CELE_C12D8.10; Q17941; Q17942; Q8MQE0	akt-1	1.192	0.000642554	0.253384	3.19209
cel:CELE_C25A1.6; Q9XVR8	nola-3	0.695	0.000648147	-0.524915	3.18833
cel:CELE_C14A4.1; Q17949	dohh-1	0.604	0.000658718	-0.72738	3.1813
cel:CELE_F54F2.8; P34453	prx-19	1.767	0.000659775	0.821302	3.1806
cel:CELE_W02D3.7; O01814	lbp-5	1.304	0.000688969	0.382944	3.1618
cel:CELE_C11E4.2; Q95003	gpx-3	0.569	0.000780681	-0.813499	3.10753
cel:CELE_C42D8.5; Q18581; Q65ZH6	acn-1	0.339	0.000792943	-1.56064	3.10076
cel:CELE_R07E5.2; Q21824	prdx-3	1.295	0.000802148	0.372952	3.09575
cel:CELE_C27A2.2; P52819; P85027	rpl-22	0.838	0.000841114	-0.254978	3.07514
cel:CELE_T23F1.7; O18119; Q7JKY3	dpf-1	1.769	0.000890356	0.822934	3.05044
cel:CELE_F54H12.1; P34455; Q8IG17; Q8WQF0	aco-2	1.403	0.000902482	0.488515	3.04456
cel:CELE_T20H4.5; Q22619		0.554	0.000906691	-0.852042	3.04254
cel:CELE_F08B12.2; Q19189	prx-12	1.561	0.00102325	0.642471	2.99002
cel:CELE_B0414.3; O01833	hil-5	0.554	0.00103739	-0.852042	2.98406
cel:CELE_B0495.5; Q09214		1.658	0.00104856	0.729444	2.97941
cel:CELE_F01F1.6; P46562	alh-9	1.439	0.00104935	0.525067	2.97908
cel:CELE_C07H6.5; Q95YF3	cgh-1	1.327	0.00113149	0.408168	2.94635
cel:CELE_Y40B1B.6; Q9XWP6	spr-5	0.456	0.00122443	-1.13289	2.91207
cel:CELE_C06A1.3; P48458		0.454	0.0012294	-1.13924	2.91031
cel:CELE_K06A5.7; O44552	cdc-25.1	0.479	0.00124679	-1.0619	2.90421
Q22633	hpd-1	1.356	0.00124753	0.439357	2.90395
cel:CELE_Y106G6E.6; Q8WQ99	csnk-1	0.691	0.00128443	-0.533242	2.89129
cel:CELE_C26F1.3; Q18232		0.537	0.0012922	-0.897006	2.88867
O17732	pyc-1	1.37	0.00130945	0.454176	2.88291
Q03412	unc-7	0.373	0.00131885	-1.42275	2.87981
cel:CELE_F11G11.2; P91253	gst-7	1.866	0.00135754	0.899949	2.86725
cel:CELE_ZK455.6; G5ED47	hizr-1	1.766	0.0013734	0.820485	2.8622
Q20772		1.277	0.00146575	0.352759	2.83394
cel:CELE_K07C11.5; Q21265	tag-225	1.506	0.00151076	0.590722	2.82081
cel:CELE_C06E1.9; P34304		0.736	0.00153097	-0.442222	2.81503
Q9NAA7; Q9NAA8; U4PB26	nsun-5	0.582	0.00159939	-0.780909	2.79605
cel:CELE_C29E4.7; P34345	gsto-1	0.815	0.00160616	-0.295128	2.79421
cel:CELE_F54C8.1; P34439		0.559	0.00162879	-0.83908	2.78814
cel:CELE_C34C12.8; Q18421		1.496	0.00164872	0.58111	2.78285
Q17353; Q27GV0; Q95QE9	par-3	1.95	0.00167998	0.963474	2.7747
A3QMC1; A3QMC2; cel:CELE_C42C1.11; G5EFT4	ltah-1.1	1.336	0.00168561	0.41792	2.77324
cel:CELE_F54B3.3; Q20748	atad-3	1.197	0.00182571	0.259423	2.73857
cel:CELE_F44B9.2; P34423		0.62	0.00182781	-0.68966	2.73807
cel:CELE_T06D8.7; Q22252	fndc-1	2.017	0.00186089	1.01221	2.73028
cel:CELE_T28F2.4; G8XYY5; O01658	jmjc-1	0.62	0.00190854	-0.68966	2.7193
cel:CELE_K02B2.1; Q21122	pfkb-1.2	1.568	0.00192251	0.648926	2.71613
cel:CELE_C23G10.4; Q18114; Q18115	rpn-2	0.829	0.00193494	-0.270556	2.71333
cel:CELE_F35B3.5; Q966J8; U4PAZ9; U4PLF6; W6SB68	ptrn-1	0.374	0.00196471	-1.41889	2.7067
cel:CELE_Y48A6B.3; Q9XXD4		0.633	0.00198252	-0.659723	2.70278
cel:CELE_F45E4.3; H2KYL0; Q9BI65; W6RT96; W6RTA4; W6SB84; W6SB91	cla-1	0.661	0.00212595	-0.597278	2.67245
cel:CELE_Y47G6A.10; Q9N3T5	spg-7	1.319	0.00213576	0.399445	2.67045
cel:CELE_W02D3.5; O01812	lbp-6	1.231	0.00216799	0.299831	2.66394
cel:CELE_F42E11.4; Q20334; Q5FBV5	tni-1	0.521	0.00219237	-0.940645	2.65909
cel:CELE_F53G12.10; O01802	rpl-7	0.771	0.00219507	-0.375197	2.65855
Q23232	wdr-4	1.436	0.00219819	0.522056	2.65793
Q9XX15		0.561	0.00221948	-0.833927	2.65375
cel:CELE_F11G11.9; P91247	mpst-4	0.479	0.00230009	-1.0619	2.63826
cel:CELE_F25B5.5; Q09316		0.135	0.00240616	-2.88897	2.61867
cel:CELE_Y37E3.9; Q9BKU4	phb-1	1.27	0.00255558	0.344828	2.59251
A8WFF0; A8WFF1; cel:CELE_C08C3.4; P34325	cyk-7	0.651	0.00255719	-0.619271	2.59224
Q95Y04	rps-28	0.795	0.00264593	-0.330973	2.57742
cel:CELE_T23D8.3; O02327		0.611	0.0026676	-0.710756	2.57388
cel:CELE_R13A5.12; Q95Y89	lpd-7	0.758	0.00269231	-0.39973	2.56987
cel:CELE_F52F12.7; O17883	strl-1	1.501	0.00271007	0.585924	2.56702
C6KRQ4; Q9XTQ6	tbh-1	2.04	0.00295847	1.02857	2.52893
O61260; P34461	sod-4	2.213	0.00307132	1.146	2.51267
cel:CELE_W02D9.1; O02334	pri-2	0.164	0.00309502	-2.60823	2.50934
cel:CELE_H28O16.1; Q7K7K6; Q7YTU5; Q7YTU6; Q9XXK1	atp-1	1.106	0.00310661	0.145351	2.50771
cel:CELE_Y71F9AL.13; Q9N4I4	rpl-1	0.803	0.0031434	-0.316528	2.5026
cel:CELE_Y37E3.3; Q9GR61	rpb-10	0.299	0.00327528	-1.74178	2.48475
A0A1D3PCL8; A0A1D3PCL9; A0A1D3PCM5; cel:CELE_F57B9.2; Q20937; S5ZDJ9	let-711	1.931	0.00330226	0.949348	2.48119
O01477	simr-1	0.664	0.00330462	-0.590745	2.48088
A3RMT6; A3RMT7; D3YT52; L8E837; L8E927; L8EC41; Q21920; Q21927; Q9TW88	mask-1	0.687	0.00331114	-0.541618	2.48002
cel:CELE_T05G5.9; P34562; Q86DA2	gcc-2	3.593	0.00332923	1.84519	2.47766
cel:CELE_ZK1098.6; P34606		0.818	0.00334033	-0.289827	2.47621
cel:CELE_B0261.2; O01438; Q95Q95	let-363	1.365	0.00338388	0.448901	2.47059
cel:CELE_F48E8.6; Q09568	disl-2	0.804	0.00368961	-0.314733	2.43302
cel:CELE_H17B01.1; H2L0B9; O44827	fgt-1	2.069	0.00370635	1.04893	2.43105
cel:CELE_C47B2.5; O62106	eif-6	0.71	0.00370947	-0.494109	2.43069
cel:CELE_T25B9.9; Q17761; Q22772		1.519	0.0037361	0.603122	2.42758
P34431; P34432; Q8I7K0	retr-1	0.731	0.00378692	-0.452057	2.42171
cel:CELE_F53E2.2; Q07750; Q9UAU4	unc-60	1.377	0.00391062	0.461529	2.40775
cel:CELE_ZK945.3; Q09622	puf-12	0.763	0.00396915	-0.390245	2.4013
cel:CELE_T10B11.1; Q9TZH6	pcbd-1	1.339	0.00419101	0.421156	2.37768
cel:CELE_R06C7.3; Q21773; Q9BPU2	dhp-1	0.754	0.00428538	-0.407364	2.36801
Q18785	mif-2	1.341	0.00428901	0.423309	2.36764
Q17375; Q86FM7; Q9N3Z3	chk-1	1.698	0.00447575	0.763836	2.34913
cel:CELE_F10B5.4; Q09306; Q9UB22	tub-1	1.486	0.00451815	0.571434	2.34504
cel:CELE_B0393.1; P46769	rps-0	0.761	0.00457063	-0.394032	2.34002
cel:CELE_C43E11.7; P91148	ndx-7	1.355	0.00457564	0.438293	2.33955
cel:CELE_F40F8.10; Q20228	rps-9	0.813	0.00461094	-0.298673	2.33621
cel:CELE_F22D6.3; Q19722	nars-1	0.823	0.00494631	-0.281036	2.30572
B1V8I6; cel:CELE_T25E12.4; G5EEQ6; H9G324; H9G325; O45818; O62166; O62167	dkf-2	0.098	0.00511327	-3.35107	2.2913
cel:CELE_F26F4.11; Q19826	rpb-8	0.769	0.00516992	-0.378944	2.28652
cel:CELE_F08C6.6; Q19202	apy-1	1.529	0.0052374	0.612588	2.28088
cel:CELE_F55F8.5; P91343	wdr-12	0.683	0.00537925	-0.550043	2.26928
cel:CELE_ZK353.9; Q95ZI6		1.443	0.00540106	0.529071	2.26752
P34364		0.548	0.00542027	-0.867752	2.26598
cel:CELE_T03G11.8; Q22125	zig-6	0.663	0.00542583	-0.592919	2.26553
cel:CELE_R144.7; D5MCN2; H2KZ23	larp-1	0.775	0.00546417	-0.367732	2.26248
cel:CELE_Y42H9B.2; Q9N3X8	rig-4	1.354	0.00549342	0.437228	2.26016
cel:CELE_F13D12.4; P52713	alh-8	0.845	0.00554795	-0.242977	2.25587
cel:CELE_Y49A3A.2; Q9XW92	vha-13	0.87	0.0058447	-0.200913	2.23324
P48156	rps-8	0.806	0.00588699	-0.311148	2.23011
cel:CELE_F10G7.1; Q19329	tag-151	0.79	0.00590549	-0.340075	2.22874
cel:CELE_Y37H9A.6; Q9U2M7	ndx-4	1.425	0.00599394	0.510962	2.22229
P34662	rpl-35	0.809	0.00620561	-0.305788	2.20722
cel:CELE_B0432.2; P90994	djr-1.1	1.157	0.00623664	0.210389	2.20505
Q20647	rpl-25.2	0.795	0.00639888	-0.330973	2.1939
cel:CELE_F42H10.3; P34416; P34417; P34421; Q6AHR7		0.789	0.00666947	-0.341903	2.17591
cel:CELE_B0218.1; H2KY70; Q17449	faah-1	0.569	0.00690376	-0.813499	2.16091
cel:CELE_R107.2; P32740		1.518	0.00694357	0.602172	2.15842
cel:CELE_Y119C1B.4; Q95Y83	mrpl-19	1.445	0.0069916	0.531069	2.15542
cel:CELE_B0041.4; O02056	rpl-4	0.808	0.00704989	-0.307573	2.15182
cel:CELE_T13F2.8; Q94051	cav-1	2.657	0.00738672	1.4098	2.13155
cel:CELE_F32B6.6; cel:CELE_T13F2.10; Q9TVW5	msp-77; msp-79	0.58	0.00749257	-0.785875	2.12537
cel:CELE_F55H2.6; P34466	clu-1	1.183	0.00755452	0.24245	2.12179
Q10657; Q9U2R2	tpi-1	1.179	0.00762682	0.237564	2.11766
cel:CELE_F58A4.4; P34471	pri-1	1.573	0.00778341	0.653519	2.10883
P41877	isw-1	1.147	0.00786745	0.197865	2.10417
cel:CELE_ZC302.1; Q23255	mre-11	1.257	0.00795741	0.329985	2.09923
cel:CELE_T13F2.11; Q94053	msp-78	0.495	0.00799176	-1.0145	2.09736
cel:CELE_F20H11.3; O02640	mdh-2	1.312	0.00843597	0.391768	2.07386
Q10018	spp-11	0.459	0.00846273	-1.12343	2.07249
cel:CELE_ZK112.1; P34610	pcp-1	0.585	0.00854644	-0.773491	2.06821
cel:CELE_C40H1.5; Q03575	ttr-5	1.868	0.00855159	0.901494	2.06795
cel:CELE_C29E4.12; Q8MNU8		1.248	0.00865892	0.319618	2.06254
cel:CELE_K11G12.5; G5EE96	slc-25a10	1.173	0.00868695	0.230203	2.06113
cel:CELE_R12E2.5; O61787	inx-16	1.508	0.00880675	0.592636	2.05518
cel:CELE_K06H7.3; P34511	vms-1	1.321	0.0089221	0.40163	2.04953
cel:CELE_T11G6.1; P34183; Q22408; Q26342; Q86DB0	hars-1	0.841	0.0089248	-0.249822	2.0494
cel:CELE_D2085.4; O17736; Q18992	etc-1	1.831	0.0091963	0.872632	2.03639
G3MU41; G3MU42; G3MU43; Q93594	ncbp-2	0.709	0.00921703	-0.496142	2.03541
cel:CELE_ZK455.2; E7EAU8; Q23496	gcy-9	1.262	0.00925271	0.335712	2.03373
Q10040		1.224	0.00928352	0.291604	2.03229
cel:CELE_ZK546.14; Q23525		0.701	0.00930799	-0.512514	2.03114
cel:CELE_F58A4.9; P34476	rpac-19	0.695	0.00961189	-0.524915	2.01719
cel:CELE_C53B7.4; Q18803	asg-2	1.219	0.00963304	0.285698	2.01624
cel:CELE_F08F1.8; O17389	tth-1	1.58	0.00963595	0.659925	2.01611
cel:CELE_T10C6.5; O45766	cwc-15	0.804	0.00964515	-0.314733	2.01569
cel:CELE_T07A9.6; G5EE01	daf-18	1.361	0.00964834	0.444667	2.01555
cel:CELE_ZK1127.5; Q23400		0.757	0.00965261	-0.401635	2.01536
cel:CELE_W02D3.9; O02482; P91912	unc-37	1.899	0.0098937	0.92524	2.00464
cel:CELE_C12D8.5; Q17938	daf-36	1.429	0.0101252	0.515006	1.9946
cel:CELE_T01G6.7; O16962; Q86PK7; Q9GTF7; Q9GTF8	nhr-55	0.593	0.0101675	-0.753896	1.99278
cel:CELE_Y39B6A.35; Q9NEU3	tgt-2	0.627	0.0103295	-0.673463	1.98592
cel:CELE_C36B1.4; Q95005	pas-4	0.401	0.0103356	-1.31833	1.98566
cel:CELE_K07E1.1; Q09407		0.513	0.0106799	-0.962969	1.97143
cel:CELE_T05E11.5; P49049	imp-2	2.958	0.0107517	1.56462	1.96852
cel:CELE_K07E3.8; Q7YZW5	vem-1	1.41	0.0107522	0.495695	1.9685
cel:CELE_T01B11.2; P91408	eppl-1	1.52	0.0109124	0.604071	1.96208
cel:CELE_R07B1.10; Q09610; Q9GNP9	lec-8	1.64	0.0109665	0.713696	1.95993
P52899		1.149	0.010972	0.200379	1.95971
cel:CELE_Y45F3A.3; Q3T978; Q9XWZ2	acdh-11	1.471	0.0110872	0.556797	1.95518
cel:CELE_K02B2.5; P52821	rps-25	0.785	0.0111777	-0.349235	1.95165
cel:CELE_B0025.1; Q5TYK9; Q9TXI6; Q9TXI7; Q9XZR0	vps-34	0.499	0.0112663	-1.00289	1.94822
cel:CELE_K12G11.3; O45688; Q17334	sodh-1	3.818	0.0113722	1.93282	1.94416
cel:CELE_K02F2.2; P27604	ahcy-1	0.817	0.0115486	-0.291592	1.93747
cel:CELE_B0035.2; Q17433	dnj-2	1.492	0.0116853	0.577248	1.93236
cel:CELE_T01G9.2; P34692; Q22076; Q9U383		1.877	0.0116866	0.908429	1.93231
Q9XXH8; Q9XXH9; Q9XZQ1; Q9XZQ2	cnt-1	1.635	0.0117192	0.709291	1.9311
cel:CELE_C32E8.3; P91127	tppp-1	1.505	0.011933	0.589763	1.92325
cel:CELE_ZK632.1; P34647; Q5FC84	mcm-6	1.355	0.0121523	0.438293	1.91534
cel:CELE_W01G7.5; Q9XTB5	lem-2	1.384	0.0121541	0.468844	1.91528
cel:CELE_F49E8.3; Q20627; Q4TT88	pam-1	1.179	0.0121616	0.237564	1.91501
cel:CELE_C29F9.7; Q9NG00; Q9TZC4	pat-4	0.872	0.0123354	-0.1976	1.90885
cel:CELE_Y39G10AR.21; Q95XR2; X5LQ37; X5LVB3	nsun-4	1.253	0.0124826	0.325386	1.9037
cel:CELE_F59H5.1; Q86RS8; Q9TZI4	gbas-1	1.399	0.0125518	0.484396	1.9013
cel:CELE_C34E10.5; P46580; Q8T8N5	prmt-5	1.233	0.012594	0.302173	1.89984
cel:CELE_C32E8.11; P91133	ubr-1	0.762	0.0130147	-0.392137	1.88556
Q09434; Q17859; Q20137; Q9BMN7; Q9BMN8	ptp-3	1.385	0.0136405	0.469886	1.86517
cel:CELE_C32E8.2; P91128; Q86GU2	rpl-13	0.839	0.0137036	-0.253257	1.86317
cel:CELE_R01H10.8; G5EEW9	cnk-1	1.301	0.0138883	0.379621	1.85735
cel:CELE_C23G10.3; P48152	rps-3	0.841	0.0144073	-0.249822	1.84142
cel:CELE_Y56A3A.29; H8ESG8; H8ESG9; Q95Q13; Q9U221	ung-1	1.516	0.0145228	0.60027	1.83795
cel:CELE_ZK632.6; P34652	cnx-1	1.162	0.0145629	0.21661	1.83675
cel:CELE_C03D6.8; Q17606	rpl-24.2	0.621	0.0146941	-0.687335	1.83286
cel:CELE_F08C6.2; P49583		0.733	0.0148118	-0.448115	1.82939
cel:CELE_F40B5.2; Q09320; Q1W0S1; Q1W0S2; Q8ST16; Q8ST17		1.298	0.0153002	0.37629	1.8153
C0P268; C0P269; C0P270; cel:CELE_B0464.2; Q03560	ctr-9	1.435	0.0157735	0.521051	1.80207
cel:CELE_H15N14.2; Q94392	nsf-1	1.151	0.0158121	0.202888	1.80101
cel:CELE_F10B5.1; Q09533	rpl-10	0.853	0.0158797	-0.229382	1.79916
cel:CELE_C48B6.6; O01510; Q6BEW0; Q9U9U7	smg-1	1.596	0.0158863	0.674461	1.79898
cel:CELE_Y43B11AR.4; Q9N3X2	rps-4	0.837	0.0164258	-0.2567	1.78447
cel:CELE_C30C11.2; Q04908	rpn-3	0.82	0.0165371	-0.286304	1.78154
cel:CELE_F53B7.3; Q20716	isy-1	1.552	0.0166579	0.634129	1.77838
cel:CELE_F26F4.10; Q19825	rars-1	0.886	0.0167358	-0.174621	1.77635
cel:CELE_F55D10.2; P48162	rpl-25.1	0.653	0.0172795	-0.614845	1.76247
cel:CELE_F44G4.1; P54073; Q20418		0.714	0.0175539	-0.486004	1.75563
cel:CELE_B0310.5; Q10941	ugt-46	1.644	0.0178698	0.71721	1.74788
G5EBH0; Q6EZG7; Q95X30; Q9U6B9	egl-8	1.404	0.0179524	0.489543	1.74588
Q22054	rps-16	0.862	0.0180752	-0.21424	1.74292
cel:CELE_R02D1.1; O17082	nhr-125	0.33	0.0181347	-1.59946	1.74149
cel:CELE_F25H2.10; Q93572	rla-0	0.799	0.0181493	-0.323733	1.74114
cel:CELE_F37C4.5; O44400; Q86MF4		1.29	0.0186098	0.367371	1.73026
cel:CELE_C41G7.5; O44712; Q564W4; Q93369	ahr-1	1.716	0.018705	0.77905	1.72804
cel:CELE_C32E12.2; P91119	pde-5	1.43	0.0187882	0.516015	1.72611
B2FDA8; cel:CELE_Y47D3A.26; I2HAB3; Q9U2C1	smc-3	1.219	0.0188376	0.285698	1.72498
cel:CELE_F54E7.2; P49196	rps-12	0.787	0.0190697	-0.345564	1.71966
Q21568		0.723	0.0193834	-0.467932	1.71257
cel:CELE_K04D7.1; Q21215	rack-1	0.805	0.0194876	-0.312939	1.71024
cel:CELE_F22B7.5; P34408; Q8TA83; Q95QJ6	dnj-10	1.532	0.0199206	0.615416	1.7007
cel:CELE_ZC434.4; Q23314		0.62	0.0200504	-0.68966	1.69788
cel:CELE_C28C12.10; Q18284; X5LPV6; X5LV63; X5LX76; X5M5R1; X5M8V6	tag-77	1.45	0.0204914	0.536053	1.68843
Q23270	trm-1	0.776	0.0205434	-0.365871	1.68733
cel:CELE_ZK546.6; Q23519	msp-152	0.501	0.0205499	-0.997117	1.68719
cel:CELE_B0495.8; Q09217		1.723	0.0207961	0.784923	1.68202
P91913; Q9GR59	rla-1	0.825	0.0209592	-0.277534	1.67863
cel:CELE_ZK858.3; Q94417	clec-91	1.951	0.0212206	0.964214	1.67324
cel:CELE_W08E3.3; E2JL06; P91917	ola-1	0.811	0.0213287	-0.302226	1.67104
cel:CELE_Y54G11A.5; O18192; Q27487; Q9XVZ5	ctl-2	1.207	0.0214052	0.271426	1.66948
P32744	cls-2	0.809	0.0215807	-0.305788	1.66593
A8JJR1; cel:CELE_T08G5.5; Q1ZXS5; Q9XUQ4	vps-39	0.612	0.0219125	-0.708396	1.65931
A5Z2W8; Q8T3G2; Q8T3G3	scpl-1	0.605	0.0221177	-0.724993	1.65526
cel:CELE_Y43F4B.4; O45933	npp-18	2.053	0.0227666	1.03773	1.6427
cel:CELE_T25E4.1; Q10014		0.252	0.0228331	-1.9885	1.64144
cel:CELE_B0024.8; E9P869; E9P870; M1ZMI6; Q17423	che-12	1.459	0.0228615	0.54498	1.6409
Q20222	lbp-3	1.262	0.0230003	0.335712	1.63827
Q10051	prp-19	0.841	0.0238005	-0.249822	1.62341
P91914	rpl-27	0.78	0.0241221	-0.358454	1.61759
cel:CELE_C06B8.8; O17570	rpl-38	0.812	0.0241548	-0.300448	1.617
P34425; Q8IG21; Q8IG22	cit-1.1	1.345	0.0243605	0.427606	1.61331
cel:CELE_T23G11.3; O02540; Q17339	gld-1	0.748	0.024704	-0.41889	1.60723
cel:CELE_T20B12.7; P41847		1.125	0.0250128	0.169925	1.60184
cel:CELE_C18A11.7; Q18066; Q8MZK1	dim-1	0.786	0.0251662	-0.347399	1.59918
cel:CELE_K12D12.1; Q23670; Q27509	top-2	1.197	0.0252755	0.259423	1.5973
cel:CELE_C18E3.2; O02101	swsn-2.2	1.41	0.0254428	0.495695	1.59443
cel:CELE_Y116A8C.42; Q17348; Q9U2U5	snr-1	0.744	0.0254823	-0.426625	1.59376
cel:CELE_W07G4.4; Q27245	lap-2	1.258	0.0257498	0.331132	1.58923
O18310; O18311; P21137; Q9UB39; Q9XZP8; Q9XZP9; Q9XZQ0; Q9XZQ8; Q9XZQ9	kin-1	0.755	0.0261597	-0.405451	1.58237
cel:CELE_F13H6.3; O16351; Q07085		1.275	0.026428	0.350497	1.57794
cel:CELE_R06C7.8; Q21776	bub-1	0.77	0.0269312	-0.37707	1.56974
cel:CELE_F54F2.2; G8JYB8; P34447; P34448; P34449	zfp-1	1.287	0.0275591	0.364012	1.55973
Q93573	tct-1	0.796	0.0276234	-0.32916	1.55872
C7IVR4; C7IVR5; C7IVR6; cel:CELE_F53A3.4; G4RT56; G4RT57; G4RT58; S6FMX9	pqn-41	0.613	0.027817	-0.706041	1.55569
A0A0K3ARX2; A0A0K3AUS4; cel:CELE_F15B9.7; G5EDK5	fmi-1	0.814	0.0280391	-0.296899	1.55224
cel:CELE_Y67D2.1; Q9BKQ5	rep-1	1.266	0.0280918	0.340277	1.55142
cel:CELE_C34C12.3; Q09496	pph-6	1.715	0.0281846	0.778209	1.54999
cel:CELE_F45G2.8; O62250		1.345	0.0283396	0.427606	1.54761
cel:CELE_F27D4.1; Q93615; Q9U5I1		1.263	0.0285896	0.336855	1.54379
G5EC32; O62482	sorb-1	1.651	0.0294869	0.72334	1.53037
cel:CELE_K02D10.5; P83351	snap-29	1.194	0.0297174	0.255803	1.52699
cel:CELE_K10B2.5; Q09994	ani-2	1.517	0.0299865	0.601221	1.52307
cel:CELE_F26B1.3; P91276	ima-2	1.228	0.0302006	0.296311	1.51998
cel:CELE_ZK520.4; O46021; Q17390; Q8I4A7; Q8WQ96; Q9NA22	cul-2	1.365	0.0305797	0.448901	1.51457
cel:CELE_F14F4.3; G5EE72	mrp-5	1.35	0.0305944	0.432959	1.51436
P41932; Q21537	par-5	1.137	0.0306466	0.185232	1.51362
cel:CELE_ZC434.8; Q27535		1.265	0.0309986	0.339137	1.50866
cel:CELE_T02G5.9; Q22099	kars-1	0.898	0.0310897	-0.155213	1.50738
cel:CELE_M142.8; Q5WRN3		0.792	0.0313921	-0.336428	1.50318
A8WHR6; cel:CELE_F25D1.1; Q19775; Q7JLJ3	ppm-1.A	0.82	0.0316399	-0.286304	1.49976
cel:CELE_F26H9.5; P91856		0.779	0.0322976	-0.360305	1.49083
Q9GYS9	mrpl-23	0.832	0.0324197	-0.265345	1.48919
cel:CELE_ZK721.2; Q5FBV6; Q9GYF1	unc-27	0.865	0.0325226	-0.209228	1.48781
cel:CELE_T08B2.10; O01692	rps-17	0.793	0.0327667	-0.334607	1.48457
cel:CELE_Y22F5A.5; O62416	lys-2	1.932	0.0332908	0.950095	1.47768
cel:CELE_C17G10.9; Q8MQD4; Q95QW0	eif-3.L	0.849	0.0332944	-0.236164	1.47763
cel:CELE_ZK1307.1; Q09359		1.254	0.0333955	0.326537	1.47631
G5EDN6	cnb-1	0.711	0.0343322	-0.492079	1.4643
cel:CELE_F26B1.2; P91277; Q8I7G7; Q8I7G8; Q8I7G9; Q8T3B5	hrpk-1	0.814	0.0345094	-0.296899	1.46206
cel:CELE_F56G4.5; Q9NBD6; Q9TW67	png-1	1.224	0.034521	0.291604	1.46192
cel:CELE_C32D5.3; Q09263	efr-3	0.764	0.0348961	-0.388355	1.45722
Q94177	paqr-1	2.98	0.035116	1.57531	1.45449
cel:CELE_T05H10.5; Q09349; Q6BEV4; Q95QB5	ufd-2	2.593	0.0353404	1.37462	1.45173
cel:CELE_R12E2.4; O61788; Q2Z1N8; Q86S32	inx-17	0.774	0.0356652	-0.369595	1.44776
cel:CELE_C05C10.4; Q09451	pho-11	0.545	0.0362061	-0.875672	1.44122
cel:CELE_T22D1.10; Q9GZH2	ruvb-2	0.861	0.036371	-0.215915	1.43924
A7UGI7; cel:CELE_C07E3.2; O17580; O17971; O18163; Q17785	pro-2	0.758	0.0368489	-0.39973	1.43358
cel:CELE_F16A11.3; G5ECH5; G5ED93; G5EFI6	ppfr-1	0.824	0.0370002	-0.279284	1.4318
cel:CELE_K04E7.2; O76186; Q21219	pept-1	0.679	0.0370028	-0.558517	1.43177
cel:CELE_B0280.9; P42000		0.637	0.0370613	-0.650635	1.43108
Q09285; Q09286	akap-1	0.824	0.0377989	-0.279284	1.42252
D1MN48; G5EEH9; H2L014	npp-10	0.842	0.0382763	-0.248108	1.41707
O45499	rps-26	0.826	0.03856	-0.275786	1.41386
A7DTF0; cel:CELE_Y37D8A.9; Q9XWW2	mrg-1	1.519	0.0387048	0.603122	1.41223
cel:CELE_R11G10.2; Q21950		1.358	0.0389248	0.441483	1.40977
cel:CELE_T20D3.7; O01258	vps-26	1.397	0.0390513	0.482332	1.40836
O44326	hmp-2	1.566	0.0393284	0.647084	1.40529
Q20655	ftt-2	1.289	0.0396744	0.366252	1.40149
cel:CELE_F54C9.5; P49405	rpl-5	0.832	0.0402876	-0.265345	1.39483
cel:CELE_ZK1128.1; Q09644		1.25	0.0404406	0.321928	1.39318
cel:CELE_C55C2.2; O01829	ssp-19	0.804	0.0404902	-0.314733	1.39265
cel:CELE_R01B10.1; G5ECM9	cpi-2	1.435	0.0405811	0.521051	1.39168
cel:CELE_H14A12.2; O17214	fum-1	1.157	0.0406336	0.210389	1.39111
cel:CELE_B0272.3; P41938		1.131	0.0407161	0.177599	1.39023
cel:CELE_B0495.7; Q09216		1.401	0.0407726	0.486457	1.38963
cel:CELE_C18A3.3; Q09958		0.641	0.0414028	-0.641604	1.38297
cel:CELE_ZC373.6; Q23262	dao-4	0.859	0.041478	-0.21927	1.38218
P34480		1.366	0.0416234	0.449957	1.38066
cel:CELE_C27H6.8; O17606		0.863	0.0416639	-0.212568	1.38024
cel:CELE_F37A4.2; P41880		1.454	0.0417729	0.540027	1.37911
cel:CELE_C52E4.6; G5EBX3	cyl-1	1.642	0.0420562	0.715454	1.37617
cel:CELE_F37E3.1; O01763	ncbp-1	0.805	0.0429655	-0.312939	1.36688
B5QSI7; cel:CELE_Y59A8B.23; F9UKV1; G5EEN4	gck-3	0.65	0.0442041	-0.621488	1.35454
cel:CELE_F41H10.8; Q20303	elo-6	0.734	0.0445668	-0.446148	1.35099
cel:CELE_B0250.1; Q9XVF7	rpl-2	0.844	0.0448496	-0.244685	1.34824
cel:CELE_F55B12.5; Q6RV00; Q6RV01; Q93796	nrf-5	1.434	0.0458503	0.520045	1.33866
cel:CELE_E03H12.10; cel:CELE_T28H11.6; O02550; Q23058	ssp-11; ssp-9	0.486	0.0460314	-1.04097	1.33695
cel:CELE_C27A2.1; Q18237	smc-5	1.556	0.0462406	0.637842	1.33498
cel:CELE_VW02B12L.4; G5EDW1	adbp-1	2.02	0.0468808	1.01436	1.329
cel:CELE_C37H5.6; P91134; Q8MNS2	adss-1	1.192	0.0469509	0.253384	1.32836
Q9NES8	pph-5	1.298	0.0471961	0.37629	1.32609
cel:CELE_K11C4.4; P41931; Q94278	odc-1	0.481	0.047603	-1.05589	1.32237
cel:CELE_W10C6.1; O18191	mat-2	1.178	0.0477941	0.23634	1.32063
cel:CELE_K10B3.7; P17330	gpd-3	1.497	0.0482914	0.582074	1.31613
A5Z2S4; B2D6K9; cel:CELE_C47G2.5; Q18696	saps-1	1.32	0.0484886	0.400538	1.31436
cel:CELE_T25G3.2; G5ECD6	chs-1	0.795	0.0497721	-0.330973	1.30301
O16520; S6EZT6	erfa-1	0.832	0.0499099	-0.265345	1.30181
cel:CELE_B0244.8; Q09967	egg-1	1.269	0.0503669	0.343692	1.29785
cel:CELE_W02B12.3; Q23121; Q8I106; Q8I107	rsp-1	0.849	0.0510807	-0.236164	1.29174
cel:CELE_F19B6.2; Q19584	ufd-1	1.136	0.0511131	0.183963	1.29147
O01159; P90797; Q8STE7	rsp-7	1.204	0.0513954	0.267835	1.28908
cel:CELE_Y37D8A.2; Q9XWV2		1.408	0.0519231	0.493647	1.28464
cel:CELE_K07H8.6; O45176; P18948; Q7KPP7; Q7YXH2	vit-6	1.434	0.052705	0.520045	1.27815
cel:CELE_K02D7.4; G5ECG7	dsc-4	1.404	0.05363	0.489543	1.27059
cel:CELE_Y54F10AM.8; Q9BL07		0.806	0.0537262	-0.311148	1.26981
cel:CELE_F27D9.5; Q19842	pcca-1	1.262	0.0538963	0.335712	1.26844
cel:CELE_F35G12.10; Q20053	asb-1	1.175	0.053929	0.232661	1.26818
cel:CELE_W06D4.1; O62087; Q9NJP3; Q9Y041	hgo-1	1.281	0.0553922	0.35727	1.25655
cel:CELE_T22B11.5; O61199	ogdh-1	1.104	0.0556491	0.14274	1.25454
cel:CELE_Y110A7A.17; Q6AW18; Q8T4K4; Q9N593	mat-1	0.701	0.0568269	-0.512514	1.24545
cel:CELE_D2013.7; Q18967	eif-3.F	0.852	0.0568296	-0.231075	1.24543
cel:CELE_B0403.4; Q11067	pdi-6	0.798	0.0570308	-0.325539	1.24389
cel:CELE_ZK54.2; Q23515; Q2L6W2; Q7YZT6	tps-1	0.86	0.0575125	-0.217591	1.24024
cel:CELE_C06G4.1; P34307		1.41	0.0575965	0.495695	1.2396
cel:CELE_F32A5.6; Q19951	prx-13	1.431	0.0577229	0.517024	1.23865
cel:CELE_Y52D3.1; G5ECN5	strd-1	1.431	0.0577624	0.517024	1.23835
cel:CELE_C32F10.5; O01683	hmg-3	1.326	0.0579568	0.407081	1.2369
Q22918; Q95Q70		0.882	0.0582042	-0.181149	1.23505
cel:CELE_F57B10.3; G5EFZ1; Q8IA68	ipgm-1	1.31	0.0586337	0.389567	1.23185
cel:CELE_Y57A10A.29; Q9NA72		0.586	0.0607041	-0.771027	1.21678
cel:CELE_K11H3.3; P34519		1.202	0.0607592	0.265437	1.21639
cel:CELE_F46E10.10; Q9UAV5	mdh-1	1.225	0.0608905	0.292782	1.21545
cel:CELE_H24K24.3; Q17335; Q8WSP4		1.227	0.0612444	0.295135	1.21293
cel:CELE_R10E4.4; Q21902	mcm-5	1.419	0.0623458	0.504875	1.20519
cel:CELE_E04A4.8; O44480	rpl-20	0.853	0.0625592	-0.229382	1.20371
cel:CELE_Y39G10AR.10; Q95XR4	epg-2	1.354	0.0629284	0.437228	1.20115
cel:CELE_K11D2.2; O45686	asah-1	0.231	0.0632239	-2.11404	1.19912
Q18846; Q1ZXU3	rskn-2	1.172	0.0635907	0.228973	1.19661
cel:CELE_F55A3.3; Q9N5R9	spt-16	1.153	0.0645382	0.205393	1.19018
A0A0K3AU30; Q95XZ5	scc-2	1.115	0.0651189	0.157044	1.18629
Q9U263	set-26	1.701	0.0652065	0.766383	1.18571
cel:CELE_F20H11.5; O01739; Q08I98	ddo-3	1.437	0.0654735	0.52306	1.18393
cel:CELE_F11C7.5; O45346	osm-11	2.073	0.0657207	1.05172	1.1823
Q9N4J2	vit-3	0.708	0.0657396	-0.498179	1.18217
cel:CELE_R09A1.1; O61931	ergo-1	1.583	0.066072	0.662661	1.17998
cel:CELE_T19B4.3; P91455		1.356	0.0660826	0.439357	1.17991
cel:CELE_T04A8.14; P34703; Q7JMP9	emb-5	0.806	0.0663277	-0.311148	1.17831
cel:CELE_F45E12.3; Q17392; Q20428	cul-4	1.529	0.0675928	0.612588	1.1701
cel:CELE_Y56A3A.20; Q17345	ccf-1	0.726	0.0676246	-0.461959	1.1699
cel:CELE_E04D5.1; Q19052; Q95ZW6	eif-2A	0.857	0.067929	-0.222633	1.16794
Q23307		1.433	0.0679298	0.519039	1.16794
cel:CELE_C08A9.1; P41977; Q27469	sod-3	1.421	0.0686708	0.506907	1.16323
cel:CELE_Y66H1A.4; Q9TYK1		0.772	0.0694308	-0.373327	1.15845
cel:CELE_ZK688.3; P34673	fahd-1	1.47	0.0696337	0.555816	1.15718
cel:CELE_ZK20.5; Q23449	rpn-12	1.122	0.0700777	0.166073	1.15442
cel:CELE_R05D3.9; P34542; P34543		1.793	0.0703105	0.842375	1.15298
cel:CELE_D2023.5; O17730	mpst-1	1.086	0.0707825	0.119024	1.15007
cel:CELE_K10C8.1; Q21412	parn-1	1.112	0.0710354	0.153157	1.14853
O45241		0.58	0.071202	-0.785875	1.14751
cel:CELE_C16C10.11; Q09254	har-1	1.818	0.0717692	0.862352	1.14406
cel:CELE_F10B5.2; Q09305		1.458	0.0719844	0.543991	1.14276
cel:CELE_C06E1.10; P34305	rha-2	0.814	0.0730604	-0.296899	1.13632
cel:CELE_Y45F10C.4; O45944		0.507	0.0737121	-0.979942	1.13246
cel:CELE_K03H1.1; P34497	gln-2	1.533	0.0739499	0.616358	1.13106
cel:CELE_T07C4.10; G5EBL8	sas-7	0.74	0.0745573	-0.434403	1.12751
Q95Y90	rpl-9	0.848	0.0746293	-0.237864	1.12709
G3MU53; O17837; P29691	eef-2	0.866	0.074718	-0.207561	1.12657
cel:CELE_T09A5.11; P45971	ostb-1	1.244	0.0766007	0.314986	1.11577
cel:CELE_Y62F5A.1; Q9U1W2; Q9U1W3	mdt-8	0.75	0.0773722	-0.415037	1.11142
cel:CELE_K11G12.1; Q21432; Q65ZJ6	nas-11	0.81	0.0789482	-0.304006	1.10266
cel:CELE_T20H4.4; O76295; Q22618	adr-2	1.294	0.0797229	0.371838	1.09842
cel:CELE_C15C8.3; E0AHB8; Q18020	hrg-7	1.33	0.0802361	0.411426	1.09563
cel:CELE_C37E2.1; Q93353	idhb-1	1.197	0.0808693	0.259423	1.09222
cel:CELE_F22B5.2; K8ESE1; Q19706	eif-3.G	0.857	0.0812217	-0.222633	1.09033
B7WN65; cel:CELE_ZK180.1; G5ECB2	gbb-2	1.338	0.081685	0.420078	1.08786
cel:CELE_T07F8.3; Q95ZK6; Q95ZK7	gld-3	1.378	0.0817743	0.462576	1.08738
cel:CELE_Y43F8C.13; Q9XWN7		1.139	0.0833258	0.187768	1.07922
cel:CELE_W03D2.4; O02115	pcn-1	1.441	0.0842917	0.52707	1.07422
cel:CELE_C15F1.7; P34697; Q5W7E8; Q9N5Y1	sod-1	1.153	0.0845493	0.205393	1.07289
cel:CELE_B0547.1; P91001	csn-5	1.196	0.0869981	0.258217	1.06049
cel:CELE_F37C12.9; P48150	rps-14	0.866	0.0872979	-0.207561	1.059
cel:CELE_Y55F3AR.3; Q9N358	cct-8	0.954	0.0873528	-0.0679388	1.05872
cel:CELE_C02F5.1; P34278	knl-1	1.244	0.0874104	0.314986	1.05844
cel:CELE_EEED8.16; Q95QN6	brap-2	1.469	0.0878271	0.554834	1.05637
cel:CELE_ZK856.12; Q23647	hpo-40	0.582	0.0880559	-0.780909	1.05524
A5JYS7; cel:CELE_F13H10.4; Q0G829; Q0G830; Q19426	mogs-1	1.335	0.0883178	0.41684	1.05395
cel:CELE_B0205.7; P18334	kin-3	0.912	0.0893388	-0.132894	1.04896
cel:CELE_F31E3.5; cel:CELE_R03G5.1; P53013	eft-3; eft-4	0.878	0.0894137	-0.187707	1.0486
cel:CELE_H06I04.2; Q9N5N8	sft-1	1.54	0.0898604	0.62293	1.04643
Q03604	rnr-1	1.202	0.0900976	0.265437	1.04529
cel:CELE_F36A2.6; Q9XVP0	rps-15	0.854	0.0903072	-0.227692	1.04428
cel:CELE_B0035.10; cel:CELE_F07B7.5; cel:CELE_F17E9.10; cel:CELE_F22B3.2; cel:CELE_F45F2.13; cel:CELE_F54E12.1; cel:CELE_F55G1.2; cel:CELE_K03A1.1; cel:CELE_K06C4.13; cel:CELE_K06C4.5; cel:CELE_T10C6.13; cel:CELE_ZK131.2; cel:CELE_ZK131.3; cel:CELE_ZK131.7; P08898; Q9TW44	his-13; his-17; his-2; his-25; his-27; his-32; his-42; his-45; his-49; his-55; his-59; his-6; his-63; his-9	1.372	0.0908874	0.45628	1.0415
cel:CELE_T05G5.10; P34563	iff-1	0.793	0.0918621	-0.334607	1.03686
cel:CELE_C29E4.3; P34342; Q8MYR0; Q8TA79	ran-2	1.332	0.0926227	0.413594	1.03328
P41949		1.551	0.0927076	0.633199	1.03288
A0A061AD83; A0A061AEC9; cel:CELE_Y39G10AR.2; H2KZV1; Q95XP9	zwl-1	1.291	0.0928833	0.368489	1.03206
cel:CELE_M163.3; P10771; Q93901	his-24	1.993	0.0929633	0.994942	1.03169
cel:CELE_K06A4.3; Q21253	gsnl-1	1.237	0.0929845	0.306846	1.03159
cel:CELE_F23H12.2; Q19766	tomm-20	1.344	0.0933206	0.426533	1.03002
cel:CELE_F28D1.7; Q19877	rps-23	0.875	0.0936075	-0.192645	1.02869
cel:CELE_W08E3.1; P91918	snr-2	0.843	0.0946685	-0.246395	1.02379
cel:CELE_C16C10.8; Q09464		0.835	0.0948826	-0.260152	1.02281
cel:CELE_ZK180.4; Q23445	sar-1	1.097	0.0955498	0.133564	1.01977
cel:CELE_F49E12.1; Q20616	skpo-1	1.493	0.0962969	0.578214	1.01639
A0A0K3ARA8; P34566; Q7JMR5		1.796	0.0967602	0.844787	1.0143
cel:CELE_C43C3.1; Q09501	ifp-1	1.165	0.0973308	0.22033	1.01175
cel:CELE_ZC262.3; P34595	iglr-2	0.57	0.0974573	-0.810966	1.01119
cel:CELE_C36A4.4; Q18493		1.148	0.0977324	0.199123	1.00996
cel:CELE_M106.5; P34686	cap-2	1.151	0.0977598	0.202888	1.00984
cel:CELE_C08B6.9; Q17820	aos-1	1.251	0.098552	0.323082	1.00633
cel:CELE_C26E6.4; Q10578	rpb-2	1.179	0.0999974	0.237564	1.00001
cel:CELE_C37A2.7; O01504		0.809	0.100178	-0.305788	0.999228
cel:CELE_C05D11.2; Q11182	vps-16	1.443	0.101054	0.529071	0.995445
cel:CELE_Y37D8A.10; Q9XWW1	spcs-2	1.2	0.101576	0.263034	0.993209
cel:CELE_F09G8.7; P34392		0.532	0.10246	-0.910502	0.989446
cel:CELE_K12H4.8; P34529	dcr-1	1.524	0.102673	0.607863	0.988543
cel:CELE_C27H6.2; O17607	ruvb-1	0.876	0.10289	-0.190997	0.987626
cel:CELE_F59A2.4; P52874	clpf-1	1.12	0.102918	0.163499	0.987508
Q19720; Q95QJ5	ceh-38	1.176	0.104338	0.233888	0.98156
cel:CELE_F26G1.7; Q19832	msp-3	0.641	0.104399	-0.641604	0.981306
cel:CELE_T21C9.12; Q22647	scpl-4	1.277	0.104625	0.352759	0.980366
O02108	cdc-37	1.222	0.104706	0.289244	0.98003
cel:CELE_C43G2.2; V6CJ04; V6CK55	bicd-1	1.303	0.10474	0.381837	0.979889
cel:CELE_C02B10.3; O44443		1.396	0.104884	0.481299	0.979289
Q9U2M8		1.236	0.104992	0.305679	0.978845
Q19191		1.501	0.105128	0.585924	0.978281
cel:CELE_K07D8.1; Q21281; Q964N4	mup-4	1.209	0.105348	0.273814	0.977374
cel:CELE_Y54F10AM.2; H2L0Q7; H2L0Q8; Q8WQE2; Q9BKZ9	feh-1	1.308	0.105439	0.387363	0.976998
Q9U2Q9; Q9Y0C2	gsk-3	1.204	0.105532	0.267835	0.976616
cel:CELE_F29F11.1; Q19905	sqv-4	1.231	0.105954	0.299831	0.974881
cel:CELE_R57.1; P91406; Q65ZG3; Q65ZG4; Q86FL5	gcp-2.1	1.208	0.106225	0.27262	0.973773
cel:CELE_T19C3.3; Q10009		0.78	0.106365	-0.358454	0.9732
cel:CELE_R07B7.5; Q21795	kmo-1	1.393	0.106983	0.478195	0.970687
cel:CELE_C42D8.2; P05690	vit-2	1.346	0.108534	0.428678	0.964433
cel:CELE_B0546.1; O44441	mai-2	1.376	0.108821	0.46048	0.963289
Q18120; Q9TZP8	twk-18	1.319	0.109384	0.399445	0.961044
cel:CELE_C05G5.4; P53596	sucl-1	1.156	0.109745	0.209141	0.959614
cel:CELE_Y45G12C.2; Q9N4X8	gst-10	0.764	0.10993	-0.388355	0.958882
cel:CELE_R05G6.7; Q21752	vdac-1	1.14	0.110285	0.189034	0.957482
cel:CELE_C06B3.4; Q17703	stdh-1	1.249	0.110332	0.320773	0.957299
cel:CELE_F57H12.7; O45100	mec-17	1.444	0.110659	0.530071	0.956013
G5EDA1; G5EFV3	rsa-2	0.811	0.110967	-0.302226	0.954805
A5JYT0; A7LPH2; B3GWC8; O62304; O62305; Q21431; Q7JLT8; Q9NG91; Q9NH55; Q9NH56; Q9NH57; Q9NH58; Q9NH59; Q9NH60; Q9U6Q0	unc-43	1.162	0.111654	0.21661	0.952128
cel:CELE_K04B12.3; O62301	smg-8	1.946	0.112529	0.960512	0.948735
cel:CELE_C18E9.11; Q95NU5; Q95NY6	ooc-5	1.224	0.112775	0.291604	0.947787
cel:CELE_E01A2.2; Q86S87; Q966L5		0.866	0.113236	-0.207561	0.946014
G2HJZ8; G2HJZ9; Q9NAL4	mdt-17	1.643	0.113693	0.716332	0.944265
cel:KEF34_p01; P24896	nduo-5	0.54	0.114923	-0.888969	0.939592
Q27249; Q9GSR4	lev-11	0.79	0.115018	-0.340075	0.939232
cel:CELE_W09D6.6; G5EFD4	hmt-1	1.288	0.115919	0.365133	0.935844
cel:CELE_F48F7.2; Q20574	syx-2	1.436	0.116637	0.522056	0.933163
cel:CELE_ZK637.8; P30628; Q23555; Q9GPJ3; Q9GPJ4; Q9GPJ5; Q9GPJ6; Q9GPJ7; Q9GPJ8	unc-32	1.234	0.117212	0.303342	0.931027
cel:CELE_R06B9.6; Q7YWX7	mig-14	1.172	0.117226	0.228973	0.930977
cel:CELE_F56F3.5; P48154	rps-1	0.879	0.117419	-0.186065	0.93026
cel:CELE_F37B12.2; Q20117	gcs-1	1.192	0.118464	0.253384	0.926412
cel:CELE_H27M09.2; Q9N5K2	rpb-5	0.687	0.119165	-0.541618	0.92385
Q11099	snet-1	0.688	0.11925	-0.53952	0.923543
cel:CELE_F59G1.7; Q9TY03	frh-1	1.278	0.119761	0.353888	0.921685
cel:CELE_F22D6.4; Q19724	nduf-6	0.657	0.120405	-0.606035	0.919354
cel:CELE_F22F4.2; Q17393; Q19746	inx-3	1.733	0.121331	0.793272	0.916028
cel:CELE_F10D11.1; P31161	sod-2	1.225	0.121787	0.292782	0.914398
cel:CELE_T03F1.3; P91427	pgk-1	1.146	0.122112	0.196607	0.913241
cel:CELE_F37C12.11; P49197	rps-21	0.85	0.122185	-0.234465	0.912983
cel:CELE_ZK622.3; H2KZF5; Q23552; Q86NB3	pmt-1	0.528	0.122974	-0.92139	0.910188
A0A0K3AW68; A0A0K3AYF1; cel:CELE_ZK6.7; O61866	lipl-5	1.319	0.123435	0.399445	0.908561
cel:CELE_ZK177.6; Q09373; Q09661	fzy-1	1.322	0.124946	0.402722	0.903278
cel:CELE_C52E4.5; E1B6T6; Q18788		1.131	0.125543	0.177599	0.901209
Q93244	cysl-1	1.155	0.12574	0.207893	0.900528
cel:CELE_Y65B4BR.5; Q86S66; Q9N2Z8	icd-2	0.836	0.125789	-0.258425	0.900358
O44479; P19974	cyc-2.1	0.891	0.125913	-0.166503	0.899928
cel:CELE_C08B11.4; Q09225; Q9U4I8	nrf-6	1.326	0.126149	0.407081	0.899117
cel:CELE_T07C4.1; G5EDZ2	umps-1	0.892	0.126397	-0.164884	0.898262
cel:CELE_T28D9.10; Q10013	snr-3	0.807	0.126795	-0.309359	0.896896
cel:CELE_C32A3.2; Q09261	mrps-31	0.835	0.127552	-0.260152	0.894312
cel:CELE_ZK370.5; Q02332	pdhk-2	0.843	0.127573	-0.246395	0.894242
cel:CELE_Y50D4C.4; Q867S3; Q965Q8	sqv-6	1.208	0.127864	0.27262	0.893251
cel:CELE_Y45F10D.3; O45947; Q2HQM0	gly-10	0.743	0.12791	-0.428566	0.893095
cel:CELE_F45E4.2; Q94230	plp-1	1.099	0.128191	0.136191	0.892142
cel:CELE_F27D9.1; P34815; Q26333; Q7JNZ2; Q7Z293	unc-18	1.222	0.128346	0.289244	0.891617
cel:CELE_C14B9.2; P34329		1.128	0.129345	0.173767	0.888249
cel:CELE_F56C9.1; P48727	gsp-2	0.814	0.129467	-0.296899	0.887841
O61223; P34492; Q95QD2		1.177	0.130192	0.235114	0.885417
cel:CELE_C14B1.5; P49958	dph-1	0.883	0.130998	-0.179515	0.882735
cel:CELE_F07A11.6; E1B6R6; G5EBT0; G5ED50; G5EDA4; G5EEE3; G5EGK6; Q8I124	din-1	2.335	0.132313	1.22342	0.878397
cel:CELE_T01C8.1; Q22068; Q86FL6; Q95ZQ4	aak-2	0.81	0.132603	-0.304006	0.877446
cel:CELE_ZK524.1; Q01608	spe-4	1.557	0.133234	0.638769	0.875384
cel:CELE_R04B5.9; Q21706	ugt-47	0.602	0.133503	-0.732165	0.874508
A0A061AD87; cel:CELE_Y39G10AR.18; Q6AW05; Q6AW06	dot-1.1	1.17	0.134577	0.226509	0.87103
cel:CELE_F29C4.6; O76365	tut-1	0.747	0.135404	-0.42082	0.868368
cel:CELE_F32A5.4; Q19948; Q8IG24		1.405	0.135534	0.49057	0.867953
cel:CELE_T09A5.8; P45968	cec-3	0.717	0.135776	-0.479955	0.867178
Q08I99; Q19564; Q8I7K8	ddo-2	1.361	0.136204	0.444667	0.865811
cel:CELE_R151.9; Q21993	pfd-5	0.846	0.137376	-0.24127	0.862091
cel:CELE_W02B12.10; Q23126	metl-1	0.872	0.137628	-0.1976	0.861294
P41956	mev-1	1.239	0.137837	0.309176	0.860635
cel:CELE_K10C2.4; Q94272	fah-1	1.11	0.138635	0.15056	0.858126
cel:CELE_F45E4.9; Q94234	hmg-5	1.454	0.141157	0.540027	0.850297
cel:CELE_C09G12.8; O44463; O44464; Q03206	ced-10	1.135	0.141883	0.182692	0.84807
cel:CELE_C28H8.11; Q09474; Q27GU8; Q8I7L6	tdo-2	0.91	0.141948	-0.136062	0.847872
cel:CELE_F44G4.4; D0VWM8; Q20414; Q6BEV0	tdp-1	1.918	0.143566	0.939603	0.842949
cel:CELE_K07B1.2; O01884	coq-6	1.074	0.143593	0.102994	0.842867
cel:CELE_Y51H7C.6; Q3V5K1; Q95XY9; Q95XZ0	cogc-4	1.33	0.14409	0.411426	0.841365
P34385		1.173	0.144231	0.230203	0.84094
A0A2K5ATR0; cel:CELE_B0495.2; Q09437	cdk-11.1	1.693	0.144896	0.759582	0.838944
cel:CELE_Y65B4BL.2; Q9N303; V6CLC9	deps-1	0.909	0.146602	-0.137648	0.833859
cel:CELE_F54E7.7; P53806; Q9U6V5	rcan-1	0.722	0.146639	-0.469929	0.833752
cel:CELE_Y71A12B.1; Q9NEN6	rps-6	0.878	0.147942	-0.187707	0.829907
cel:CELE_ZK328.7; Q20255; Q23468; Q7Z146	ift-139	1.364	0.148681	0.447844	0.827745
cel:CELE_Y71G12B.12; Q3V5I7; Q3V5I8; W6RR39	atg-5	1.698	0.148774	0.763836	0.827473
cel:CELE_F23B12.7; Q19753		0.808	0.149074	-0.307573	0.826598
cel:CELE_C33H5.15; Q18412; W6SBE3	sgo-1	1.236	0.149075	0.305679	0.826595
cel:CELE_F57B10.10; P52872	dad-1	1.239	0.15031	0.309176	0.823011
cel:CELE_T13F3.2; O18086	nhr-218	0.42	0.151779	-1.25154	0.818789
cel:CELE_B0035.15; Q17439		1.297	0.152754	0.375178	0.816006
Q9TZQ3	pgl-1	0.924	0.153661	-0.114035	0.813435
cel:CELE_W06H3.1; Q9XXN2	immt-2	0.891	0.153801	-0.166503	0.813041
cel:CELE_Y18D10A.17; Q9XW17	car-1	0.869	0.158457	-0.202572	0.800088
A7LPG7; A7LPG8; cel:CELE_F11A10.1; P54816; Q21337; Q3YFF5	lex-1	1.457	0.158553	0.543001	0.799824
cel:CELE_T10B9.4; O01997; Q27516	cyp-13A8	0.75	0.158777	-0.415037	0.799212
cel:CELE_F09G8.3; P34388; Q8MNT6	mrps-9	1.113	0.159603	0.154454	0.79696
cel:CELE_T23D8.4; O02328	eif-3.C	0.864	0.159891	-0.210897	0.796175
O76387		1.287	0.16067	0.364012	0.794066
cel:CELE_F40F4.2; Q20224	lbp-2	1.361	0.160789	0.444667	0.793742
cel:CELE_ZK1290.12; Q94128	wrt-1	0.787	0.161	-0.345564	0.793173
cel:CELE_R09F10.4; Q23027	inx-5	1.229	0.161467	0.297485	0.791915
cel:CELE_C14B9.7; P34334	rpl-21	0.822	0.161709	-0.28279	0.791266
cel:CELE_C27H6.3; O17608	tofu-1	2.272	0.162448	1.18396	0.789285
cel:CELE_C51E3.7; E9P883; G5ECN9; Q18772	egl-3	1.575	0.164837	0.655352	0.782946
B5MBV9; cel:CELE_C14B9.6; P34332; P34333; Q8MYR1	gei-8	0.862	0.164841	-0.21424	0.782934
cel:CELE_F02E8.1; Q19126	asb-2	1.116	0.165098	0.158337	0.782259
cel:CELE_C26C6.5; G5ECM2; G5ED89	dcp-66	0.863	0.165916	-0.212568	0.780111
cel:CELE_Y47D3A.16; Q9NAH6	rsks-1	0.854	0.166136	-0.227692	0.779535
cel:CELE_Y76B12C.7; Q9N4C2	cpsf-1	0.715	0.166137	-0.483985	0.779534
cel:CELE_H22K11.1; P55956; Q9TXI5	asp-3	0.887	0.166547	-0.172994	0.778464
cel:CELE_D2023.4; O17731		0.873	0.167617	-0.195946	0.775682
cel:CELE_T01E8.6; P49391	mrps-14	0.902	0.168132	-0.148801	0.774351
cel:CELE_C28G1.3; Q18286	sec-15	1.352	0.168236	0.435095	0.774081
cel:CELE_T20G5.2; P34575	cts-1	1.08	0.168867	0.111031	0.772456
cel:CELE_Y41C4A.13; Q9XWU2	sup-1	1.29	0.169035	0.367371	0.772023
cel:CELE_F18C12.1; Q19542	che-3	0.788	0.169717	-0.343732	0.770275
cel:CELE_F59G1.5; G5EC24	ptp-2	0.748	0.16998	-0.41889	0.769603
cel:CELE_C47E8.4; D5MCS3; D5MCS4; D5MCS5; Q18691		1.378	0.171116	0.462576	0.76671
cel:CELE_T26E3.3; Q1ZXS2; Q9NAN2; Q9XY93	par-6	1.248	0.171708	0.319618	0.765209
cel:CELE_K02F3.1; P46064	tag-51	0.739	0.173357	-0.436354	0.761059
A0A061AE05; cel:CELE_T14G10.1; Q22501	pps-1	1.271	0.173617	0.345964	0.760408
cel:CELE_C18E9.6; Q18090	tomm-40	1.129	0.17418	0.175045	0.759001
cel:CELE_F23C8.4; Q9TXH9	ubxn-1	1.238	0.174202	0.308011	0.758948
cel:CELE_K03B4.3; Q95ZS0	taf-10	0.462	0.174379	-1.11404	0.758506
cel:CELE_Y49E10.15; Q9XTU6	snr-6	0.798	0.174858	-0.325539	0.757314
cel:CELE_ZK1127.10; P55216	cth-2	1.526	0.176184	0.609755	0.754033
cel:CELE_T21B10.7; P47207; Q22628	cct-2	0.89	0.176359	-0.168123	0.753601
Q23680	vha-9	0.865	0.176568	-0.209228	0.753087
A0A023T4K3; cel:CELE_R09B3.5; O16104; O45714; P49029	mag-1	0.921	0.176781	-0.118727	0.752564
cel:CELE_F35C8.6; Q20025; Q5GHR1	pfn-2	0.877	0.176786	-0.189351	0.752552
cel:CELE_C15F1.6; Q9N5Y2	art-1	1.42	0.177771	0.505891	0.750138
cel:CELE_F21D5.5; Q19683; Q9GQ64		1.258	0.179876	0.331132	0.745026
cel:CELE_PAR2.4; P45895; Q5NUN9; Q8IG00	mig-22	1.343	0.180949	0.425459	0.742445
Q20630; Q27257	dif-1	1.128	0.181556	0.173767	0.740988
cel:CELE_C02F5.5; P34282		0.361	0.182778	-1.46993	0.738076
cel:CELE_C07A9.6; P34317	ugt-60	1.795	0.183044	0.843984	0.737444
cel:CELE_F43D9.2; Q20365; Q94154	rab-33	0.854	0.183809	-0.227692	0.735634
cel:CELE_F08A8.4; O62139	acox-1.4	0.686	0.184201	-0.54372	0.734709
cel:CELE_ZK1248.14; Q23424	fzo-1	1.209	0.184214	0.273814	0.734678
cel:CELE_T04G9.5; Q22169	trap-2	0.804	0.185139	-0.314733	0.732503
cel:CELE_R160.1; P35603; Q8MXF2; Q9TZC9	dpy-23	0.853	0.186453	-0.229382	0.729431
cel:CELE_T01C8.5; Q22067	got-1.2	1.104	0.18783	0.14274	0.726235
Q7YSI0; Q7YSI9; Q7YXD0; Q8MLZ1; Q8MM94; Q8MV03	unc-53	0.866	0.188546	-0.207561	0.724582
Q10454; Q86NG9		1.177	0.189811	0.235114	0.721678
cel:CELE_K07A12.3; P90921	asg-1	1.176	0.189951	0.233888	0.721357
cel:CELE_Y61A9LA.8; Q95XU6	sut-2	1.283	0.191302	0.359521	0.718279
cel:CELE_C27F2.10; Q95QU0		0.753	0.19227	-0.409278	0.716089
Q22037; Q336L3; Q336L4; Q95X69	hrp-1	1.273	0.192308	0.348232	0.716003
cel:CELE_Y54G2A.31; Q95XX0	ubc-13	0.909	0.192424	-0.137648	0.71574
cel:CELE_D1053.1; Q18938	gst-42	1.111	0.193173	0.151859	0.714054
cel:CELE_F52C9.3; Q10123		1.144	0.196437	0.194087	0.706776
cel:CELE_C02F4.2; Q0G819; Q86MD4; Q95002	tax-6	0.901	0.196584	-0.150401	0.706451
cel:CELE_B0286.3; Q10457	pacs-1	1.135	0.197614	0.182692	0.704181
cel:CELE_T01E8.5; G5EG51	nrde-2	1.462	0.197833	0.547943	0.703701
cel:CELE_EGAP2.3; Q19076	pho-1	0.763	0.198884	-0.390245	0.7014
O18650	rps-19	0.926	0.198887	-0.110916	0.701393
cel:CELE_ZK669.3; Q23570		1.786	0.199416	0.836732	0.700239
cel:CELE_C50C3.2; P34367; Q18736		0.818	0.200279	-0.289827	0.698364
cel:CELE_ZK632.7; P34653	panl-3	0.653	0.200343	-0.614845	0.698225
cel:CELE_W09H1.5; O45903		1.159	0.200928	0.212881	0.696959
Q18892	epg-5	1.497	0.201413	0.582074	0.695913
cel:CELE_ZK770.3; O01634	inx-12	1.116	0.201811	0.158337	0.695056
cel:CELE_C06A8.5; Q17695	spdl-1	0.531	0.202157	-0.913216	0.694312
cel:CELE_B0035.5; Q27464	gspd-1	1.056	0.20252	0.0786098	0.693532
cel:CELE_EEED8.5; Q09530	mog-5	0.93	0.202782	-0.104697	0.69297
cel:CELE_C41D11.8; Q95NM6	cps-6	1.169	0.202783	0.225275	0.692968
cel:CELE_ZK994.3; Q1ENI8	pxn-1	0.736	0.203182	-0.442222	0.692114
cel:CELE_T06E4.3; Q22258; Q9Y061	atl-1	0.778	0.203481	-0.362158	0.691475
cel:CELE_ZK892.2; Q23655	nlt-1	1.144	0.203512	0.194087	0.69141
cel:CELE_K07A12.7; Q9NAP9	mrps-15	1.282	0.206139	0.358396	0.68584
cel:CELE_E02H1.1; Q09522		0.816	0.206388	-0.293359	0.685315
cel:CELE_ZC410.2; Q23295	mppb-1	1.285	0.207314	0.361768	0.683372
cel:CELE_F35C8.5; Q20027		0.799	0.207818	-0.323733	0.682318
Q20230		1.193	0.208196	0.254594	0.681527
cel:CELE_ZC168.6; Q23246	ssp-34	0.648	0.208425	-0.625934	0.68105
cel:CELE_T11F9.3; Q22396; Q7Z0M9	nas-20	1.338	0.208855	0.420078	0.680155
cel:CELE_T28D9.2; Q10021; Q95ZN0; Q95ZN1; Q95ZN2	rsp-5	0.824	0.210168	-0.279284	0.677434
Q23238	ulp-2	1.255	0.210428	0.327687	0.676897
cel:CELE_F49E11.1; H9G2V8; H9G2V9; J7SF89; Q20604; Q27GP3; Q2EEP1; Q9TVF4; Q9XTF3	mbk-2	1.262	0.211382	0.335712	0.674931
Q19200	sto-1	1.209	0.211499	0.273814	0.674691
cel:CELE_ZK20.6; Q18673; Q23453	nep-1	0.799	0.214991	-0.323733	0.66758
Q9XVS7	nxf-1	0.958	0.215552	-0.0619024	0.666448
cel:CELE_T15B7.2; O17040	hpo-8	1.253	0.216024	0.325386	0.665498
A7LPE3; A7LPE4; C0P271; C7FZT6; cel:CELE_ZK1098.10; P34609; Q95V72; S6EZN6; S6EZP3; S6F548; S6F556; S6FD02; S6FN04; S6FN08; S6FWP4; S6FWP6; U4MKU8	unc-16	0.68	0.218463	-0.556393	0.660623
cel:CELE_C26C6.2; P51875; Q18205	goa-1	1.093	0.218911	0.128293	0.659733
cel:CELE_Y59A8B.20; G5EGH7	lon-8	0.751	0.223567	-0.413115	0.650592
cel:CELE_F21C3.5; P52554	pfd-6	1.193	0.224983	0.254594	0.64785
B3CJ53; cel:CELE_JC8.10; G5ECL2; G5EDR8; G5EEJ9	unc-26	1.233	0.225406	0.302173	0.647034
cel:CELE_F25H2.13; P90854; P90855; Q93575	rtel-1	1.322	0.22631	0.402722	0.645296
Q27389	rpl-16	0.891	0.22665	-0.166503	0.644644
cel:CELE_ZK673.7; Q09665	tnc-2	0.763	0.227191	-0.390245	0.643609
Q9U3L0	zhp-2	0.862	0.227534	-0.21424	0.642953
cel:CELE_H20J04.8; E0AFQ0; Q9BLB6	mog-2	0.917	0.227717	-0.125006	0.642604
Q09449		1.185	0.228317	0.244887	0.641463
cel:CELE_C44C1.5; Q18610	abhd-3.2	0.668	0.228938	-0.58208	0.640281
H2KZI7; Q95Y80	bet-1	1.332	0.229298	0.413594	0.639599
cel:CELE_Y48G8AL.8; Q8WTK4; Q9BL19	rpl-17	0.831	0.229416	-0.26708	0.639376
cel:CELE_B0035.14; K8ESE7; Q17438	dnj-1	1.177	0.23053	0.235114	0.637272
Q09990; Q9GNN6	lin-23	0.902	0.231415	-0.148801	0.635608
cel:CELE_F20B6.2; Q19626	vha-12	0.905	0.231523	-0.14401	0.635406
cel:CELE_B0464.9; Q9BIB3		1.508	0.232238	0.592636	0.634067
cel:CELE_F37A4.1; P41879		1.125	0.234914	0.169925	0.629091
cel:CELE_K02A4.1; P54688	bcat-1	1.146	0.237329	0.196607	0.624649
cel:CELE_Y53C12A.4; O18211	mop-25.2	1.123	0.238241	0.167358	0.622983
cel:CELE_K10B2.2; Q09991; Q86NG2	ctsa-4.1	0.706	0.238936	-0.50226	0.621719
cel:CELE_ZK1098.7; P34748	mrps-23	0.945	0.238995	-0.0816138	0.621611
cel:CELE_C35D10.16; P58798; Q18491; Q95QS0	arx-6	1.132	0.24028	0.178874	0.619283
cel:CELE_Y39B6A.20; G5EEI4; O76830	asp-1	0.677	0.240801	-0.562772	0.618343
cel:CELE_F25B5.1; Q09313; Q2PJB0; Q2PJB1	dct-6	1.316	0.240991	0.396159	0.617999
cel:CELE_F10C2.4; P90829		1.413	0.242028	0.498761	0.616134
cel:CELE_C53B4.7; Q067Y3; Q067Y4; Q067Y5; Q18801; Q1H8X5; Q1H8X6; Q8T8N2; Q8T8N3	bre-1	1.121	0.247168	0.164786	0.607008
cel:CELE_K04D7.4; D3YT39; P28192; Q21214	ptp-4	1.237	0.247312	0.306846	0.606754
cel:CELE_C35D10.1; Q18491; Q8WQG1		1.287	0.247324	0.364012	0.606733
cel:CELE_F02E9.2; P92186; Q9U3K6	lin-28	0.743	0.24746	-0.428566	0.606495
cel:CELE_F37F2.2; O61749		0.795	0.248301	-0.330973	0.605021
P49191	elo-3	1.321	0.248878	0.40163	0.604013
cel:CELE_ZK546.1; Q23529; Q2V4T6; Q7JPD4	zyg-12	1.521	0.248919	0.60502	0.603943
cel:CELE_F43H9.2; Q20375; Q95ZT7	sptl-2	1.222	0.248986	0.289244	0.603825
cel:CELE_C16D9.2; D7SFL6; Q8I7I3; Q8I7I4; Q8I7I5	rol-3	0.643	0.251014	-0.637109	0.600303
cel:CELE_W06D12.3; G5ED44	fat-5	0.736	0.251164	-0.442222	0.600043
Q9XUU9		1.407	0.251806	0.492622	0.598934
cel:CELE_C49H3.11; P51403	rps-2	0.89	0.25271	-0.168123	0.597378
O76287; P34358; P34359	ced-7	1.249	0.252925	0.320773	0.597008
cel:CELE_C25A1.12; O02218	lid-1	0.733	0.253055	-0.448115	0.596785
cel:CELE_Y57G11C.34; Q95Q11	mrps-7	0.803	0.253464	-0.316528	0.596085
cel:CELE_C44B7.11; Q18600		1.377	0.253684	0.461529	0.595706
cel:CELE_C27A2.3; Q18235	ify-1	0.847	0.254338	-0.239566	0.594589
cel:CELE_H25P06.2; Q9TVL3; Q9XTH5	cdk-9	0.822	0.254932	-0.28279	0.593576
A0A0K3AUY1; B5QS63; cel:CELE_Y55D5A.5; O16131; Q968Y9	daf-2	0.594	0.257159	-0.751465	0.589798
cel:CELE_F02A9.3; P34383	far-2	1.34	0.257309	0.422233	0.589544
cel:CELE_C07G1.3; G5EDS3; Q8I7M8	pct-1	0.803	0.257571	-0.316528	0.589103
cel:CELE_F47B10.2; Q20502	haly-1	1.147	0.257682	0.197865	0.588915
cel:CELE_F59E10.3; O17901	copz-1	1.179	0.258723	0.237564	0.587165
O62220		1.249	0.259106	0.320773	0.586522
cel:CELE_C29G2.6; O16887		1.148	0.260588	0.199123	0.584045
cel:CELE_F09F7.7; Q8MNT8; Q8MNT9	nmad-1	0.771	0.260969	-0.375197	0.583411
cel:CELE_B0464.1; Q03577	dars-1	1.064	0.262172	0.0894982	0.581413
cel:CELE_T23G5.6; Q03615	saeg-2	0.689	0.262684	-0.537424	0.580567
cel:CELE_F09B12.3; O62146		0.824	0.264166	-0.279284	0.578123
Q23369	best-22	1.429	0.266348	0.515006	0.574551
cel:CELE_T22G5.2; O02323	lbp-7	0.824	0.267444	-0.279284	0.572767
cel:CELE_F28D1.11; Q9XVV5	dpm-3	1.233	0.267904	0.302173	0.572021
Q09444	ubh-4	0.85	0.26832	-0.234465	0.571348
A0A078BPL2; cel:CELE_F32B5.8; G5EGP8	cpz-1	1.117	0.26925	0.159629	0.569844
cel:CELE_C28H8.3; Q09475		0.909	0.273	-0.137648	0.563837
cel:CELE_Y55D9A.1; D4YWC5; G5EBY7; G5EET6; Q9XWG7	efa-6	0.648	0.273354	-0.625934	0.563275
cel:CELE_T05C12.3; Q22230	decr-1.3	0.659	0.273985	-0.60165	0.562273
cel:CELE_B0025.2; O01422	csn-2	1.168	0.274015	0.22404	0.562226
Q09511; Q95QN7	rsp-4	0.884	0.27456	-0.177882	0.561362
cel:CELE_ZK177.5; Q09660	cyp-44A1	1.17	0.274712	0.226509	0.561122
cel:CELE_T12G3.5; Q22438	mrpl-51	1.157	0.276255	0.210389	0.55869
cel:CELE_F59E12.13; G5EFP5	fut-3	0.893	0.27655	-0.163268	0.558227
P18833; Q19359	col-8	1.539	0.276737	0.621993	0.557933
Q9XTI0		0.964	0.277554	-0.0528949	0.556653
cel:CELE_K03H1.3; P34499	ttr-3	0.865	0.277566	-0.209228	0.556634
cel:CELE_Y75B8A.22; G5EDN3	tim-1	0.864	0.27862	-0.210897	0.554988
cel:CELE_F38B2.1; G5ECT5; P90901; Q0G822; Q17599; Q20141; Q8MLX8	ifa-1	1.171	0.278818	0.227741	0.55468
cel:CELE_C02H7.3; O02626; Q27467; Q8MQF4	aex-3	1.178	0.280203	0.23634	0.552527
cel:CELE_ZC434.2; Q23312	rps-7	0.868	0.280347	-0.204233	0.552305
cel:CELE_ZK836.2; Q23629	ogdh-2	1.212	0.280918	0.27739	0.551421
cel:CELE_R03D7.6; Q09596	gst-5	1.548	0.281568	0.630405	0.550416
cel:CELE_T03E6.7; H9G333; O45734	cpl-1	1.141	0.281619	0.190299	0.550338
cel:CELE_Y18D10A.20; Q5GHR2; Q9XW16	pfn-1	1.168	0.282106	0.22404	0.549587
cel:CELE_F59E12.4; H2KYU6; Q95QZ7	npl-4.1	0.916	0.282403	-0.12658	0.54913
Q9N599	pas-3	1.085	0.282561	0.117695	0.548887
cel:CELE_C04F6.4; Q11176; Q86GT5	unc-78	1.168	0.28373	0.22404	0.547095
cel:CELE_K04G2.8; O62302; Q21227	apr-1	0.753	0.283761	-0.409278	0.547048
cel:CELE_R10E12.1; P34552; Q7YXC7; Q8I114; Q8I115; Q94159	alx-1	1.104	0.28576	0.14274	0.543998
cel:CELE_C44E4.6; O01805	acbp-1	1.204	0.28681	0.267835	0.542405
cel:CELE_T06G6.9; O18054	pfd-3	0.806	0.287362	-0.311148	0.54157
cel:CELE_F35H8.6; Q20086	ugt-58	1.136	0.287582	0.183963	0.541238
cel:CELE_F43G9.6; Q17388	fer-1	0.829	0.288003	-0.270556	0.540603
cel:CELE_K12H4.7; P34528; Q95QC8		0.804	0.288022	-0.314733	0.540575
cel:CELE_Y37D8A.22; Q9XWU8	epg-3	1.226	0.289516	0.293959	0.538327
cel:CELE_C03D6.4; Q17602	npp-14	0.797	0.289773	-0.327348	0.537942
A0A0K3ARL0; A0A0K3ATZ0; A0A0K3AWX1; cel:CELE_F48A11.5; H2L056; Q6A589	ubxn-3	0.82	0.28999	-0.286304	0.537618
Q17533	exos-4.1	0.669	0.289997	-0.579922	0.537607
Q10020		0.726	0.290792	-0.461959	0.536418
P91079; Q5R3Y5	sptl-1	1.212	0.292171	0.27739	0.534362
cel:CELE_Y63D3A.5; Q9U1W1	tfg-1	0.82	0.29387	-0.286304	0.531845
cel:CELE_B0024.11; Q17426		0.899	0.293904	-0.153607	0.531795
cel:CELE_F13B9.8; Q6AHP8	fis-2	2.203	0.293928	1.13947	0.53176
cel:CELE_C05D11.11; P50432; Q95QX8	mel-32	1.084	0.294127	0.116365	0.531465
B1Q266; cel:CELE_H39E23.1; E0AHE2; E0AHE3; E1B6W1; G5EE60; G5EE76; H2L2K6; H2L2K7; N1NTJ6; Q17346; Q17368; Q1ZXR3; Q9TVG6; Q9TW45	par-1	1.134	0.2944	0.181421	0.531062
cel:CELE_Y24D9A.4; Q8T875; Q966C6	rpl-7A	0.896	0.296418	-0.158429	0.528095
P49596	ppm-2	1.275	0.298868	0.350497	0.52452
cel:CELE_F01G4.6; P40614		1.133	0.299506	0.180148	0.523594
cel:CELE_ZK863.6; Q10661	dpy-30	1.36	0.299895	0.443607	0.523031
cel:CELE_F07D10.1; Q19162	rpl-11.2	0.868	0.299941	-0.204233	0.522964
O76766; P48583	erd-2.1	0.495	0.300177	-1.0145	0.522623
O45666; Q8I4H3; Q8I4H4; Q8WQE4; Q9BJL0; Q9GTG4; Q9GTG5; Q9GTG6; Q9GTG7	nhr-49	1.252	0.300392	0.324235	0.522312
cel:CELE_T02G5.8; Q22100	kat-1	0.901	0.30086	-0.150401	0.521636
cel:CELE_W03F9.1; O16999		0.859	0.30112	-0.21927	0.521261
A0A0M3UPV7; cel:CELE_T09E8.1; G5EBN2; G5EBP7; G5EC74; G5EE58; G5EEK3; N1NSE8; Q8I4G1; Q9XVL5	noca-1	1.108	0.30241	0.147958	0.519404
cel:CELE_K07A12.2; P90920	egg-6	1.265	0.30406	0.339137	0.517041
cel:CELE_Y71F9B.4; Q9N4G9	snr-7	0.572	0.305653	-0.805913	0.514771
cel:CELE_T23G7.1; Q22703	dpl-1	1.129	0.306009	0.175045	0.514266
cel:CELE_T07C5.1; O62371; Q22295; Q8MPX8	ugt-50	0.752	0.306292	-0.411195	0.513864
A0A0K3ARF0; cel:CELE_B0334.8; Q17482; Q94125	age-1	1.168	0.306441	0.22404	0.513653
cel:CELE_F54D7.4; O44730	zig-7	0.842	0.306732	-0.248108	0.513241
cel:CELE_K08B4.6; G5EDZ9	cpi-1	1.603	0.306894	0.680774	0.513012
cel:CELE_F54D1.6; Q20762		1.195	0.308083	0.257011	0.511333
cel:CELE_C05E4.9; O17353; Q10663; Q8IA71	icl-1	1.568	0.308183	0.648926	0.511191
cel:CELE_F02E8.6; Q19127	ncr-1	1.246	0.308943	0.317304	0.510121
Q09581; Q9GNP6	lec-3	0.882	0.311381	-0.181149	0.506708
cel:CELE_F26F12.7; G5EBZ4	let-418	1.303	0.312858	0.381837	0.504653
cel:CELE_F25D7.1; Q93561	cup-2	1.236	0.314273	0.305679	0.502694
cel:CELE_F28H1.3; O01541; Q17371	aars-2	0.946	0.314997	-0.0800879	0.501694
cel:CELE_Y71H10A.1; Q95X24; Q9TZL8	pfk-1.1	1.098	0.31541	0.134878	0.501125
cel:CELE_B0416.5; Q11073		1.146	0.31582	0.196607	0.500561
cel:CELE_ZK1005.1; Q8I0N5; Q9TXQ1	tank-1	0.882	0.316146	-0.181149	0.500112
F5GUI8; G5EDG1; O45962; Q93898	rle-1	1.149	0.316926	0.200379	0.499043
cel:CELE_C34B2.10; O44953	spcs-1	1.288	0.318815	0.365133	0.496461
cel:CELE_C03H5.2; O16658	nstp-4	1.287	0.319195	0.364012	0.495943
Q21997; Q9UA08		0.384	0.320242	-1.38082	0.494521
cel:CELE_C04G2.6; Q17632	dis-3	0.727	0.320577	-0.459973	0.494067
cel:CELE_F29C12.4; Q9XV52	gfm-1	1.104	0.321792	0.14274	0.492425
Q03601; Q23510	nhl-1	1.516	0.321923	0.60027	0.492247
cel:CELE_C05D11.10; Q11189	mrps-17	1.067	0.322014	0.0935602	0.492125
cel:CELE_Y92C3B.2; O76839; P90978; Q95XT0; Q9N2X5	uaf-1	0.855	0.323209	-0.226004	0.490517
cel:CELE_Y53C12B.2; O18216	pno-1	0.859	0.32523	-0.21927	0.48781
cel:CELE_Y92H12BL.1; Q8MXQ7		0.897	0.326101	-0.15682	0.486648
O18229; Q2EEL9		0.832	0.326119	-0.265345	0.486624
O16259	sti-1	1.115	0.328328	0.157044	0.483692
cel:CELE_F28B3.7; O01789; Q2A957	him-1	1.107	0.330542	0.146655	0.480774
cel:CELE_F37H8.5; O17861		1.185	0.331313	0.244887	0.479761
cel:CELE_C45G9.5; Q09278		1.124	0.331971	0.168642	0.4789
cel:CELE_Y54G2A.23; Q9N3B0	manf-1	1.173	0.332625	0.230203	0.478045
cel:CELE_ZK632.9; P34654		1.612	0.335723	0.688852	0.474019
cel:CELE_C16C10.4; Q09250		0.86	0.335749	-0.217591	0.473986
cel:CELE_F09E5.5; Q19262	sec-6	1.312	0.335783	0.391768	0.473941
cel:CELE_F07A11.3; Q19131	npp-5	1.116	0.337924	0.158337	0.471181
cel:CELE_Y46G5A.31; Q9U2D9	gsy-1	1.115	0.338049	0.157044	0.471021
cel:CELE_F32E10.4; O44925; Q19969	ima-3	0.911	0.338098	-0.134477	0.470958
Q21313	epi-1	0.843	0.338443	-0.246395	0.470514
cel:CELE_R12H7.2; Q21966	asp-4	1.25	0.339309	0.321928	0.469404
Q19087	dnpp-1	0.893	0.34138	-0.163268	0.466762
A8WIR2; O44900; Q9NHZ6	oaz-1	0.795	0.341974	-0.330973	0.466006
cel:CELE_W09C2.3; F5GU98; G5EC04; G5EC39; G5EFR6	mca-1	1.103	0.343625	0.141433	0.463915
cel:CELE_F54D11.1; Q22993	pmt-2	0.922	0.347742	-0.117161	0.458742
cel:CELE_F31D5.3; H2KYS8; H2KYS9; H2KYT0; Q7JPE2	cpna-1	0.855	0.349016	-0.226004	0.457155
cel:CELE_C03D6.3; O02558; Q17607	cel-1	0.439	0.349068	-1.18771	0.45709
cel:CELE_K04D7.3; Q21217	gta-1	1.167	0.352846	0.222805	0.452415
cel:CELE_F13B10.2; P50880	rpl-3	0.883	0.353488	-0.179515	0.451626
cel:CELE_H15N14.1; G5EF17; G5EG30; Q86GC2; Q86GC3; Q8I8G9; Q8I8H0; Q8I8H1; Q9U3D6	adr-1	1.194	0.353985	0.255803	0.451015
cel:CELE_EEED8.8; Q09297	ndx-6	1.44	0.354486	0.526069	0.450401
cel:CELE_Y92C3B.3; Q8MXS1; Q9BL22	rab-18	1.104	0.354643	0.14274	0.450208
cel:CELE_R03D7.1; Q09582	metr-1	0.85	0.355156	-0.234465	0.44958
Q20300; V6CLH1	elo-5	0.384	0.356098	-1.38082	0.44843
cel:CELE_F56D2.6; Q20875	ddx-15	0.856	0.356881	-0.224317	0.447477
cel:CELE_Y66H1B.4; Q9Y194	spl-1	1.099	0.358354	0.136191	0.445687
cel:CELE_T23H2.5; I7FXD6; Q94148	rab-10	1.133	0.358667	0.180148	0.445309
cel:CELE_K03H1.4; P34500	ttr-2	1.325	0.359635	0.405992	0.444138
G5EEV2; Q5CZ43; Q6A4L2	trr-1	1.338	0.360541	0.420078	0.443045
cel:CELE_C05C10.6; G5EES6; G5EFK5	ufd-3	1.107	0.361759	0.146655	0.441581
cel:CELE_B0464.5; Q03563; Q9XVX9; Q9XVY0	spk-1	0.928	0.363067	-0.107803	0.440013
cel:CELE_C14B9.1; P34328	hsp-12.2	0.916	0.363845	-0.12658	0.439084
cel:CELE_F18A1.5; Q19537	rpa-1	1.291	0.364677	0.368489	0.438091
cel:CELE_C29A12.3; Q27474; Q8MQB3	lig-1	0.878	0.365418	-0.187707	0.43721
cel:CELE_C16A3.10; Q18040	oatr-1	1.055	0.367452	0.077243	0.434799
cel:CELE_F46H6.1; Q20496	rhi-1	1.171	0.368131	0.227741	0.433997
cel:CELE_R08D7.3; P30642	eif-3.D	0.903	0.368213	-0.147202	0.433901
cel:CELE_C12C8.3; Q9U489; Q9U490	lin-41	0.879	0.368317	-0.186065	0.433779
cel:CELE_R107.7; P10299	gst-1	1.159	0.368543	0.212881	0.433512
Q9TXP0	rps-27	0.76	0.369556	-0.395929	0.43232
cel:CELE_F35G12.8; Q20060	smc-4	1.168	0.370357	0.22404	0.431379
cel:CELE_F44B9.8; P34429; Q8ST15		1.248	0.371275	0.319618	0.430304
cel:CELE_C06G3.7; Q17745; Q9N2K1; Q9NJH3	trxr-1	0.903	0.371664	-0.147202	0.42985
cel:CELE_K07F5.2; cel:CELE_K07F5.3; P05634; P05635; Q27280	msp-10; msp-36; msp-56; msp-76	0.713	0.372353	-0.488026	0.429045
cel:CELE_C07G2.1; Q17802; Q1A3T6	cpg-1	1.435	0.37391	0.521051	0.427233
cel:CELE_C05B10.1; O44128; V6CIV8	lip-1	0.916	0.374153	-0.12658	0.426951
cel:CELE_C05D11.9; Q11188	popl-1	1.176	0.37421	0.233888	0.426885
cel:CELE_F13C5.5; O76565		0.823	0.374457	-0.281036	0.426598
cel:CELE_Y37D8A.14; P55954; Q9XWV8	cox-5A	0.822	0.375351	-0.28279	0.425562
cel:CELE_Y54E10A.11; Q65XX2		0.863	0.375883	-0.212568	0.424947
cel:CELE_C09B9.6; cel:CELE_R13H9.2; Q17856	msp-55; msp-57	0.602	0.375916	-0.732165	0.424909
cel:KEF34_p04; P24893	ctc-1	0.699	0.376213	-0.516636	0.424567
cel:CELE_B0035.12; Q17430	sart-3	0.902	0.376957	-0.148801	0.423708
cel:CELE_ZK792.2; Q23593	inx-8	1.299	0.377515	0.377401	0.423065
Q9BKU8	moag-4	1.132	0.381971	0.178874	0.417969
cel:CELE_C44B11.3; O01907; P91910; Q7JQD4; Q9TYG0	mec-12	0.822	0.382149	-0.28279	0.417767
cel:CELE_ZK1236.1; P34617		0.721	0.382309	-0.471929	0.417585
cel:CELE_B0361.3; Q10947; Q7JPQ6		1.357	0.383198	0.440421	0.416576
Q09318		0.785	0.383213	-0.349235	0.41656
cel:CELE_T07C4.5; Q22288	ttr-15	1.152	0.384163	0.204141	0.415485
cel:CELE_F39B2.11; O45503	mtx-1	1.14	0.384504	0.189034	0.415099
cel:CELE_W09C5.6; Q9U331; Q9U332	rpl-31	0.88	0.389455	-0.184425	0.409543
cel:CELE_F43G9.1; Q93714	idha-1	1.091	0.390539	0.125651	0.408336
cel:CELE_C50F4.14; Q18747; Q968A5	nstp-10	1.317	0.391063	0.397255	0.407753
cel:CELE_C26E6.8; Q18217	ula-1	1.149	0.392538	0.200379	0.406118
cel:CELE_Y111B2A.22; E0R7L4; E0R7L5; E0R7L6; Q6Q9H2; Q9NEL2	ssl-1	1.139	0.394021	0.187768	0.404481
cel:CELE_K08F11.3; Q94261	cif-1	0.949	0.394313	-0.07552	0.404159
cel:CELE_Y55H10A.1; Q9TYW1	vha-19	0.91	0.394415	-0.136062	0.404046
cel:CELE_T05E11.1; P49041	rps-5	0.893	0.399397	-0.163268	0.398595
cel:CELE_ZK662.4; Q27395; Q94409; Q94414	lin-15B	0.805	0.399399	-0.312939	0.398593
cel:CELE_F46B6.12; Q9BI88		1.12	0.399826	0.163499	0.398129
cel:CELE_Y67H2A.4; H1UBL1; H1UBL2; Q8I0Y9; Q95PZ2	micu-1	1.088	0.399857	0.121679	0.398095
G5EFS2	msi-1	0.882	0.402322	-0.181149	0.395427
cel:CELE_T03F1.7; P91424	tfbm-1	0.701	0.402905	-0.512514	0.394797
cel:CELE_F53F4.3; Q20728	tbcb-1	1.269	0.403166	0.343692	0.394516
cel:CELE_Y71D11A.3; Q8T8B9	acsd-1	1.197	0.404481	0.259423	0.393102
cel:CELE_Y94H6A.9; Q86DD7; Q9N2W5	ubxn-2	1.204	0.404754	0.267835	0.392809
cel:CELE_Y105C5B.21; Q2HQL5; Q9U308	jac-1	1.172	0.406005	0.228973	0.391468
O61391; O61392; O61393; Q95ZJ1; Q95ZJ2; Q9U2J8	gly-5	0.849	0.406376	-0.236164	0.391072
cel:CELE_F10C5.1; Q19294	mat-3	1.276	0.408988	0.351628	0.388289
cel:CELE_Y67D2.6; Q9BKQ8	ddx-35	1.23	0.410172	0.298658	0.387034
cel:CELE_F54D5.14; G5EG17	smc-6	0.789	0.410309	-0.341903	0.386889
C4ALD2; cel:CELE_K10D2.1; Q09589; Q8IG07	hira-1	1.174	0.411686	0.231432	0.385434
Q9U358	acc-4	0.772	0.418162	-0.373327	0.378655
cel:CELE_R05G6.4; Q21755		1.21	0.41878	0.275007	0.378014
cel:CELE_W03F8.1; O44572; Q5FBV3	tni-4	0.583	0.419482	-0.778432	0.377287
cel:CELE_F47B10.1; P53588	suca-1	1.074	0.420167	0.102994	0.376578
cel:CELE_Y4C6B.6; Q9UB00	gba-4	1.09	0.420599	0.124328	0.376132
cel:CELE_T24H10.1; P52652		1.083	0.420796	0.115033	0.375929
cel:CELE_F28B12.3; Q19848	vrk-1	1.203	0.421402	0.266637	0.375304
cel:CELE_C16C10.3; Q09249		0.909	0.421827	-0.137648	0.374865
cel:CELE_F10C5.2; Q19293	nemp-1	0.791	0.422751	-0.33825	0.373916
cel:CELE_F58G11.2; G3MU56; G3MU57; P90897	rde-12	0.795	0.42576	-0.330973	0.370835
Q9GQI7; Q9NEW6	rsp-3	0.861	0.42809	-0.215915	0.368465
cel:CELE_B0213.3; O44665	nlp-28	1.61	0.431403	0.687061	0.365117
cel:CELE_ZK1193.1; P18835; Q23411	col-19	0.597	0.432921	-0.744197	0.363592
cel:CELE_Y22D7AL.5; P50140; Q965Q0	hsp-60	1.036	0.43352	0.051024	0.362991
Q20679	let-268	1.147	0.433967	0.197865	0.362543
cel:CELE_K03E6.6; Q21193; Q5GHR0	pfn-3	0.873	0.435471	-0.195946	0.361041
cel:CELE_W02A11.4; Q9NAN1	uba-2	1.335	0.43698	0.41684	0.359538
cel:CELE_ZK637.13; P30627; Q26332	glb-1	1.248	0.438277	0.319618	0.358251
cel:CELE_F46F6.4; G5EDH6; G5EF67; Q0G838; Q1KYM3; Q1KYP5; Q20474	dyf-6	0.538	0.43921	-0.894322	0.357328
cel:CELE_C36E6.5; P19626	mlc-2	0.596	0.439394	-0.746616	0.357146
cel:CELE_T12A2.2; P46975	stt-3	1.157	0.441424	0.210389	0.355144
cel:CELE_ZK512.4; P34642		0.804	0.441938	-0.314733	0.354639
cel:CELE_T16G1.11; Q0VI97; Q9XUP3	eif-3.K	0.904	0.44199	-0.145605	0.354588
cel:CELE_C52E4.3; Q18786	snr-4	0.82	0.44221	-0.286304	0.354371
cel:CELE_F43G6.9; Q20374	patr-1	1.199	0.443139	0.261832	0.35346
cel:CELE_F10F2.1; K8ESP0; Q19317; Q20061	sel-2	0.892	0.443745	-0.164884	0.352866
cel:CELE_F18G5.3; Q19572	gpa-12	1.256	0.444396	0.328836	0.35223
cel:CELE_T14G8.1; Q18794; Q22516	chd-3	0.679	0.444941	-0.558517	0.351697
cel:CELE_B0222.9; Q960A1	gad-3	0.879	0.445564	-0.186065	0.35109
G5EDB2; G5EGK0	madd-3	0.843	0.446927	-0.246395	0.349763
cel:CELE_Y17G7B.18; Q9U2R0; Q9XXH6		1.29	0.447319	0.367371	0.349382
cel:CELE_T24H7.1; P50093	phb-2	1.072	0.448525	0.100305	0.348213
cel:CELE_F52C9.8; G8JYC4; Q10124; Q8MQ26; Q8MQ27; Q8MQ28; Q8MQ29; Q8MQ30; Q8MQ31	pqe-1	1.32	0.450673	0.400538	0.346139
cel:CELE_F54B11.3; Q20745; Q9U475; Q9U476	unc-84	0.741	0.4509	-0.432455	0.345919
cel:CELE_K04G2.3; Q21222	cdc-48.3	0.89	0.451376	-0.168123	0.345462
cel:CELE_T19H12.2; O01615		1.297	0.452536	0.375178	0.344347
cel:CELE_Y67D2.5; Q9BKR0		1.325	0.453319	0.405992	0.343597
cel:CELE_F22B5.9; Q19713	fars-3	0.897	0.454165	-0.15682	0.342787
cel:CELE_Y54G2A.17; Q8WTL1; Q95XX1	nprt-1	1.13	0.455895	0.176323	0.341135
Q5FC56; Q9Y0V2	tin-9.2	0.587	0.45664	-0.768568	0.340426
cel:CELE_R53.4; Q22021		1.176	0.460144	0.233888	0.337106
cel:CELE_R08D7.5; P30644		0.516	0.460777	-0.954557	0.336509
cel:CELE_H28G03.6; Q9TXP3	mtm-5	0.872	0.461341	-0.1976	0.335978
O76360; Q688A8; Q688A9; Q7KPJ2; Q8MXG6; Q8MXG7	egl-4	1.04	0.463514	0.0565835	0.333938
cel:CELE_C38C10.2; Q03567		0.862	0.466101	-0.21424	0.33152
cel:CELE_C09H6.2; O17583; Q9XZQ5	lin-10	0.753	0.466685	-0.409278	0.330976
cel:CELE_B0205.3; O61742	rpn-10	1.713	0.46895	0.776525	0.328873
O62026	gcy-29	1.68	0.469422	0.748461	0.328436
cel:CELE_C14B9.4; O61662; O76763; P34331	plk-1	1.135	0.470623	0.182692	0.327327
P30639	lnkn-1	1.209	0.470856	0.273814	0.327112
cel:CELE_Y65B4BR.4; Q95XU3; Q9N2Z7; V6CJJ8; V6CLY4	wwp-1	1.098	0.47188	0.134878	0.326169
cel:CELE_C50B8.3; Q18726	nuaf-1	0.82	0.474005	-0.286304	0.324217
cel:CELE_T01B11.3; P91409	syx-4	1.161	0.474446	0.215368	0.323813
cel:CELE_B0024.9; Q17424	trx-2	0.733	0.476206	-0.448115	0.322205
cel:CELE_F32H2.1; O62208; P91868	snpc-4	0.826	0.480695	-0.275786	0.318131
cel:CELE_F10G8.3; Q93454	rae-1	0.886	0.481664	-0.174621	0.317256
cel:CELE_D2024.6; P34685	cap-1	1.129	0.482852	0.175045	0.316186
O62352; P28548; Q22077	kin-10	0.929	0.483681	-0.106249	0.315441
cel:CELE_F08B4.5; Q19196	pole-2	0.863	0.484104	-0.212568	0.315061
cel:CELE_ZC513.5; Q23361	algn-12	0.622	0.484326	-0.685014	0.314862
cel:CELE_ZK177.8; Q09374; Q95PX5		1.088	0.484395	0.121679	0.3148
cel:CELE_F31E3.3; P53016	rfc-4	1.166	0.485121	0.221568	0.31415
cel:CELE_ZK686.3; P34669		1.089	0.485418	0.123004	0.313884
cel:CELE_C36E6.3; P19625; Q9BL98	mlc-1	0.879	0.488342	-0.186065	0.311276
cel:CELE_T10B11.2; Q9TZI1	cerk-1	1.447	0.489557	0.533065	0.310197
cel:CELE_F54A3.5; Q9N4K0		1.132	0.490097	0.178874	0.309718
cel:CELE_T10B9.2; Q27514	cyp-13A5	1.13	0.490129	0.176323	0.30969
cel:CELE_F59B2.7; P34213	rab-6.1	0.831	0.491726	-0.26708	0.308277
cel:CELE_Y113G7A.9; G5EFS4	dcs-1	1.366	0.492288	0.449957	0.307781
cel:CELE_B0432.4; P90992	misc-1	1.129	0.492897	0.175045	0.307244
cel:CELE_C01G6.7; Q17577	acs-7	0.831	0.492949	-0.26708	0.307198
cel:CELE_Y47G6A.20; Q8MXS9; Q9N3S3; Q9N3S4	rnp-6	0.863	0.495278	-0.212568	0.305151
cel:CELE_C03C10.3; P42170	rnr-2	1.271	0.496021	0.345964	0.3045
E9P860; Q23388	znfx-1	0.686	0.496028	-0.54372	0.304494
O62190; P52013	cyn-5	1.043	0.497409	0.0607392	0.303286
cel:CELE_F44B9.7; P34428	mdt-30	0.697	0.497474	-0.520769	0.30323
cel:CELE_W03F11.2; X5LV47; X5M8U1	gcy-17	0.838	0.497476	-0.254978	0.303228
cel:CELE_F09E5.8; P52057		1.22	0.498865	0.286881	0.302017
Q7JKC3	math-33	1.108	0.500513	0.147958	0.300585
cel:CELE_F52B11.2; E3W758; Q9XUE6		0.899	0.501879	-0.153607	0.299401
A7DT28; G4SLD6; G4SLH0; G5EDP1; G5EDT5; G5EF69; G5EFF0; Q65XY2; Q8ISF3; Q8ISF4	ttn-1	1.16	0.501989	0.214125	0.299306
cel:CELE_F58F12.1; Q09544		1.154	0.502739	0.206643	0.298658
cel:CELE_T10B9.10; Q27519	cyp-13A7	0.419	0.502775	-1.25498	0.298626
Q86NG3	clec-88	2.023	0.505882	1.0165	0.295951
cel:CELE_EEED8.3; Q09294		1.149	0.506346	0.200379	0.295552
cel:CELE_ZK652.9; P34666	coq-5	1.114	0.506597	0.155749	0.295337
cel:CELE_R10E11.5; P34549		1.092	0.507452	0.126973	0.294605
cel:CELE_ZC97.1; E9P839; P34599; Q2PWT9; Q8I7F3	mtx-2	0.792	0.508244	-0.336428	0.293928
cel:CELE_F58B3.5; Q20970	mars-1	1.046	0.509338	0.0648829	0.292994
P55326; Q19405		1.041	0.509954	0.0579701	0.292469
Q09441		1.087	0.510849	0.120352	0.291707
O45924	bckd-1A	1.074	0.512319	0.102994	0.29046
cel:CELE_T24D11.1; Q19101; S6EZL6; S6F527; S6FMY8; S6FWN8; U4PBB2	eat-17	1.058	0.51336	0.0813396	0.289578
cel:CELE_C02C6.1; P39055; Q93176; Q95QY9	dyn-1	1.115	0.516769	0.157044	0.286704
Q94986	rab-3	0.872	0.517894	-0.1976	0.285759
cel:CELE_K08E7.9; P34712; Q21349	pgp-1	1.055	0.519637	0.077243	0.2843
Q9U213	rsr-2	0.924	0.520146	-0.114035	0.283875
cel:CELE_F13D12.6; P52715	ctsa-1.2	1.208	0.521034	0.27262	0.283134
cel:CELE_T19C3.4; Q10010		1.177	0.523776	0.235114	0.280854
O77472; Q22875; Q8MPP6	soc-2	1.291	0.525231	0.368489	0.27965
cel:CELE_C15H11.7; O17586	pas-1	1.033	0.527833	0.0468403	0.277504
B2MZC5; cel:CELE_W02B9.1; H2FLJ9; H2FLK0; O44327; Q967F4	hmr-1	0.772	0.528024	-0.373327	0.277346
cel:CELE_D2013.9; Q09512	ttll-12	0.907	0.528138	-0.140826	0.277252
cel:CELE_ZK783.2; Q23588	upp-1	1.165	0.528152	0.22033	0.277241
cel:CELE_F17A9.2; O16216		1.186	0.52847	0.246104	0.276979
O45551	ife-1	0.918	0.530974	-0.123434	0.274927
cel:CELE_F38A5.1; Q86MF8; Q94218	odr-8	1.181	0.53251	0.240009	0.273672
cel:CELE_C09G9.6; G5EC86	oma-1	1.149	0.532538	0.200379	0.273649
A7VJC8; cel:CELE_F09E5.1; Q19266	pkc-3	1.347	0.533412	0.42975	0.272937
cel:CELE_F35D11.11; G4SGS2; G4SGT1; G4SGT2; Q09EF5; Q09EF6; Q09EF7; Q8MQ60	che-10	1.419	0.535969	0.504875	0.27086
cel:CELE_Y71F9AL.18; Q8MZU4; Q9N4H4	parp-1	1.149	0.536914	0.200379	0.270095
cel:CELE_W02A2.7; Q9XUB2	mex-5	1.203	0.540164	0.266637	0.267474
Q09438		0.892	0.541896	-0.164884	0.266084
cel:CELE_B0280.1; P41992; Q2V4X4	ggtb-1	1.088	0.544457	0.121679	0.264036
cel:CELE_T10F2.1; Q10039	gars-1	0.941	0.5459	-0.0877334	0.262887
cel:CELE_R151.3; P47991	rpl-6	0.901	0.545971	-0.150401	0.26283
cel:CELE_R102.5; Q21891; Q9U389	allo-1	1.475	0.548715	0.560715	0.260653
O02085; P20163	hsp-4	1.051	0.548753	0.0717627	0.260623
Q20939		0.908	0.550479	-0.139236	0.259259
cel:CELE_DY3.7; G5EFD9	sup-17	0.934	0.551527	-0.0985055	0.258433
cel:CELE_W03H9.4; E5QCI6; E5QCI7; G5EG14	cacn-1	1.282	0.554157	0.358396	0.256367
O01583	mrck-1	0.981	0.554391	-0.027675	0.256184
Q09165; Q8MTB9	dig-1	0.958	0.554788	-0.0619024	0.255873
cel:CELE_C47G2.3; Q9NAQ9		0.644	0.555503	-0.634867	0.255314
cel:CELE_D1054.2; Q27488	pas-2	0.92	0.556292	-0.120294	0.254697
cel:CELE_JC8.3; O62290; P61866; Q2EEM7	rpl-12	0.904	0.556976	-0.145605	0.254163
cel:CELE_C50D2.5; Q8ITY4		0.905	0.557595	-0.14401	0.253681
C0HLB3; cel:CELE_R10E11.2; P34546; P83577	vha-2	1.131	0.559944	0.177599	0.251856
cel:CELE_F53F10.3; O01578	mpc-2	1.226	0.561307	0.293959	0.2508
cel:CELE_C53C9.2; Q09936		0.906	0.561579	-0.142417	0.250589
cel:CELE_C10C6.6; O02620; P90747	catp-8	1.143	0.564865	0.192825	0.248055
cel:CELE_T27C10.3; Q9TZM2	mop-25.3	0.812	0.566628	-0.300448	0.246702
cel:CELE_W06E11.4; Q23202	sbds-1	0.869	0.566669	-0.202572	0.24667
P54813	ymel-1	1.106	0.567538	0.145351	0.246005
cel:CELE_F42A10.4; O01991; O01992; Q20309; Q8MYP9	efk-1	0.873	0.568065	-0.195946	0.245602
cel:CELE_F25B4.6; P54871; Q22962	hmgs-1	0.931	0.568802	-0.103147	0.245039
cel:CELE_F59F4.4; Q93783; Q93841	acl-1	1.173	0.569051	0.230203	0.244849
cel:CELE_C02F5.6; P34283; Q8T3F9	henn-1	1.17	0.571276	0.226509	0.243154
Q95PZ0	csn-6	1.101	0.572441	0.138814	0.242269
cel:CELE_F10D7.3; Q19297		0.941	0.573664	-0.0877334	0.241343
O18261; O18263; Q06561; Q6BEQ6; Q9U7E8; Q9XTD2; Q9XTI5	unc-52	1.032	0.573774	0.045443	0.241259
cel:CELE_T23G7.5; Q22707	pir-1	0.86	0.577456	-0.217591	0.238481
cel:CELE_K08E5.3; P34576; Q21340; Q65ZC2; Q9UA13	mua-3	0.811	0.578644	-0.302226	0.237589
A0A0S4XR26; A0A0S4XR31; A0A0S4XR51; A0A0S4XR69; cel:CELE_M01E11.7; H2L045; H2L046; H2L047; P92160	tns-1	0.816	0.57928	-0.293359	0.237112
cel:CELE_T22E5.5; Q27371	mup-2	0.878	0.579724	-0.187707	0.236778
A2JDY3; cel:CELE_K07A1.12; O62411; P90916	lin-53	1.194	0.581655	0.255803	0.235335
cel:CELE_Y102A5A.1; G5ED41	cand-1	1.071	0.582422	0.0989585	0.234762
cel:CELE_F58A4.10; P34477	ubc-7	1.089	0.582989	0.123004	0.23434
cel:CELE_F25E2.4; Q19782	ifd-2	0.918	0.58299	-0.123434	0.234339
cel:CELE_Y46H3A.6; O61397	gly-7	0.812	0.583599	-0.300448	0.233885
cel:CELE_T27B1.1; Q1KYP6; Q22830	osm-1	0.812	0.585085	-0.300448	0.232781
cel:CELE_C03B1.12; Q11117	lmp-1	1.053	0.585218	0.0745054	0.232682
cel:CELE_T19C3.8; P49594	fem-2	1.209	0.585248	0.273814	0.23266
cel:CELE_F54F2.9; P34454		0.712	0.586387	-0.490051	0.231815
cel:CELE_R03G5.2; G5EDF7	sek-1	1.102	0.591691	0.140124	0.227905
cel:CELE_F46A9.5; G5ECU1; Q8WSZ9	skr-1	1.12	0.591938	0.163499	0.227724
O17528	sel-9	1.125	0.595634	0.169925	0.225021
cel:CELE_R04A9.2; Q21691	nrde-3	1.254	0.59666	0.326537	0.224273
cel:CELE_Y54E2A.3; G5ECG0	tac-1	1.076	0.596986	0.105678	0.224036
cel:CELE_VW02B12L.1; G5EGP4	vha-6	1.082	0.598947	0.1137	0.222611
cel:CELE_ZK863.4; Q23652	usip-1	1.099	0.600802	0.136191	0.221269
P34313	bud-31	0.843	0.602193	-0.246395	0.220264
cel:CELE_K04H4.1; P17139; Q6LAD0	emb-9	0.903	0.602506	-0.147202	0.220039
cel:CELE_F26D10.3; P09446; Q93601	hsp-1	0.947	0.604817	-0.0785637	0.218376
cel:CELE_F59D8.2; P18947; Q9BPP3	vit-4	0.827	0.606405	-0.274041	0.217237
cel:CELE_ZK899.4; P52274	tba-8	0.885	0.606425	-0.176251	0.217223
cel:CELE_C55B7.8; P90972; Q966M6	dbr-1	0.964	0.606701	-0.0528949	0.217025
cel:CELE_F56D1.7; Q20870; Q9U5G2	daz-1	1.118	0.606754	0.16092	0.216987
cel:CELE_T22F3.4; Q94300	rpl-11.1	0.895	0.606865	-0.16004	0.216908
cel:CELE_C25F6.3; Q18164	dpyd-1	0.891	0.608011	-0.166503	0.216088
cel:CELE_Y50D7A.7; O45218	ads-1	1.101	0.609858	0.138814	0.214771
cel:CELE_Y87G2A.10; Q9NA26	vps-28	1.048	0.613127	0.0676387	0.21245
cel:CELE_ZC504.3; Q23357	cdk-11.2	0.703	0.614019	-0.508403	0.211818
cel:CELE_B0303.15; P34264	mrpl-11	1.123	0.614069	0.167358	0.211783
cel:CELE_F11E6.5; Q9XVQ9	elo-2	0.766	0.616256	-0.384584	0.210239
cel:CELE_F20D1.6; Q93538	rbg-1	1.266	0.617338	0.340277	0.209477
cel:CELE_Y57A10A.10; Q9NA75	tric-1B.1	0.923	0.619599	-0.115597	0.20789
cel:CELE_F57F5.2; P90895; Q18791; Q86C59	gcy-33	0.878	0.620986	-0.187707	0.206918
P03949; Q9U3A2; Q9U3A3	abl-1	0.679	0.621131	-0.558517	0.206817
cel:CELE_F40F4.3; Q20223	lbp-1	1.265	0.622399	0.339137	0.205931
Q965G5	mak-2	0.89	0.62386	-0.168123	0.204913
cel:CELE_ZK1236.2; P34618	cec-1	0.533	0.624309	-0.907793	0.2046
cel:CELE_F56F10.1; P90893		0.894	0.625031	-0.161653	0.204098
cel:CELE_R01H2.5; G5EER4	ger-1	1.091	0.627771	0.125651	0.202199
Q21930	rpl-28	0.868	0.628283	-0.204233	0.201844
cel:CELE_Y46G5A.10; Q9U2D6	cnp-2	0.828	0.628797	-0.272297	0.20149
cel:CELE_D2013.1; Q18969	rab-39	1.155	0.629219	0.207893	0.201198
A0A486WUN2; B3GWD7; G5EFJ0; G5EGS3; Q9GRC3	klp-12	1.177	0.629266	0.235114	0.201166
cel:CELE_Y47G6A.8; Q9N3T2	crn-1	1.319	0.630126	0.399445	0.200573
cel:CELE_Y48E1B.12; O45952	csc-1	1.14	0.632258	0.189034	0.199106
cel:CELE_C32E8.10; Q95Q72; Q95Q73; Q95Q74; Q95Q75; Q9UA04; Q9UA05; Q9XZI6; Q9XZI7; Q9XZI8; Q9XZI9	unc-11	1.092	0.632976	0.126973	0.198613
cel:CELE_C27B7.8; Q18246	rap-1	0.924	0.63306	-0.114035	0.198555
cel:CELE_F20D12.4; Q19642	czw-1	1.11	0.633811	0.15056	0.19804
cel:CELE_C04A2.3; J7RNK9; Q09228; Q09229; Q86LT4; Q8MQF3; Q9XYD0	egl-27	1.207	0.634718	0.271426	0.197419
Q95Y43; Q9GPV1; Q9N4G4	sop-3	1.457	0.634909	0.543001	0.197288
cel:CELE_ZC168.4; Q10653	cyb-1	0.812	0.635162	-0.300448	0.197115
cel:CELE_AC3.5; Q17405		1.088	0.636296	0.121679	0.196341
Q9XW15		0.87	0.637858	-0.200913	0.195276
cel:CELE_C45G3.5; G5EF84	gip-2	0.88	0.638753	-0.184425	0.194667
Q9U1X4		1.133	0.639309	0.180148	0.194289
A9D8E6; cel:CELE_B0511.9; G4RT06; G4RT11; H2KYB5	cdc-26	1.073	0.639905	0.10165	0.193885
Q10008		0.774	0.639983	-0.369595	0.193832
cel:CELE_R151.5; P98060; Q6AHR4	dpy-31	0.944	0.640031	-0.0831412	0.193799
cel:CELE_F55F3.3; Q9XUY5	nkb-3	0.929	0.640053	-0.106249	0.193784
cel:CELE_F32D1.5; O16294		0.92	0.640487	-0.120294	0.193489
cel:CELE_Y73B6BL.30; Q95XD3	blos-2	0.879	0.642031	-0.186065	0.192444
cel:CELE_C06E7.3; P50306	sams-4	0.948	0.643597	-0.077041	0.191386
B3CKG1; C0P277; cel:CELE_F43D9.6	urm-1	1.171	0.643991	0.227741	0.19112
cel:CELE_C02F5.3; P34280		0.962	0.648016	-0.0558912	0.188414
cel:CELE_F55C5.8; Q20822	srpa-68	0.919	0.648152	-0.121863	0.188323
cel:CELE_F55A11.3; Q20798	sel-11	1.537	0.649676	0.620117	0.187303
cel:CELE_C01B7.6; Q17551	rpm-1	0.899	0.650065	-0.153607	0.187043
cel:CELE_Y110A2AL.8; H2L0G4; H2L0G5; Q6AW16	ptc-3	0.854	0.650185	-0.227692	0.186963
cel:CELE_K09B11.2; D3YT82; Q9U3B6	nol-9	0.905	0.650189	-0.14401	0.18696
O44926; Q22560	ima-1	1.413	0.650491	0.498761	0.186759
cel:CELE_F25B5.3; Q09315; Q95QJ1		1.055	0.651267	0.077243	0.186241
Q22307	rha-1	0.841	0.651377	-0.249822	0.186168
G5ED84	kel-8	0.744	0.652519	-0.426625	0.185407
cel:CELE_B0523.5; P34268; P90739; Q17331	fli-1	0.739	0.652568	-0.436354	0.185374
cel:CELE_E04A4.5; O44477	timm-17B.1	0.842	0.654012	-0.248108	0.184414
Q09372	npp-24	0.894	0.654406	-0.161653	0.184153
cel:CELE_T25G12.4; Q22782	rab-6.2	1.048	0.655419	0.0676387	0.183481
cel:CELE_Y55F3AM.15; Q9N359	csn-4	1.101	0.655526	0.138814	0.18341
cel:CELE_H20J04.5; Q9N5M2	pfd-2	0.997	0.656923	-0.00433459	0.182485
cel:CELE_C02E11.1; H2KYE0; Q9UAN9	nra-4	1.106	0.65763	0.145351	0.182018
A8DZ32; cel:CELE_C33C12.3; O16580	gba-1	0.864	0.657811	-0.210897	0.181899
cel:CELE_B0228.4; D7SFI9; Q09221; Q10908; Q27GU7; Q5WRU1; Q5WRU2; Q5WRU3	cpna-2	1.137	0.658795	0.185232	0.18125
cel:CELE_C41C4.4; Q09499; Q8WRG0	ire-1	1.735	0.658987	0.794936	0.181123
cel:CELE_R04A9.4; Q21693	ife-2	1.068	0.659065	0.0949116	0.181072
cel:CELE_R09E10.5; Q21874		0.916	0.65949	-0.12658	0.180792
Q9BI67; Q9GYI0	jmjd-1.2	1.317	0.660137	0.397255	0.180366
cel:CELE_Y105C5B.9; Q9NAM7		1.145	0.662178	0.195348	0.179025
cel:CELE_C34G6.7; O01498; Q8I7I2	stam-1	0.865	0.662568	-0.209228	0.17877
P83388; P91458	pamn-1	0.837	0.66381	-0.2567	0.177956
cel:CELE_C06E7.1; P50305	sams-3	0.754	0.664042	-0.407364	0.177805
P34611	ncl-1	0.84	0.664538	-0.251539	0.17748
cel:CELE_T05H10.7; G5ECZ6; Q10003	gpcp-2	1.047	0.665576	0.0662614	0.176802
G5EGS5; H8ESE7	gbf-1	1.034	0.666774	0.0482362	0.176022
cel:CELE_Y71F9AM.5; Q9U757	nxt-1	0.938	0.667216	-0.0923402	0.175734
cel:CELE_F55A11.5; Q20800	bus-18	1.23	0.667751	0.298658	0.175385
cel:CELE_Y49A3A.5; P52009	cyn-1	0.927	0.669255	-0.109359	0.174408
cel:CELE_C09G5.5; Q09456	col-80	0.34	0.669432	-1.55639	0.174293
Q94139; Q94420	mel-26	1.339	0.67113	0.421156	0.173193
cel:CELE_T12F5.3; O44758; O76743	glh-4	0.951	0.671431	-0.0724828	0.172998
cel:CELE_W10G6.3; O02365	mua-6	1.142	0.672415	0.191563	0.172362
cel:CELE_F35D6.1; P17221; Q95ZU3	fem-1	0.852	0.672638	-0.231075	0.172219
cel:CELE_K07A1.11; P90917	rba-1	0.774	0.67347	-0.369595	0.171682
cel:CELE_K12C11.2; P55853	smo-1	1.346	0.674071	0.428678	0.171295
Q20751	iff-2	1.144	0.674102	0.194087	0.171275
cel:CELE_T05A8.4; O44857	nep-2	0.836	0.674882	-0.258425	0.170772
cel:CELE_T10F2.3; Q09353; Q8IU18	ulp-1	1.362	0.675568	0.445727	0.170331
cel:CELE_R11A8.4; Q21921	sir-2.1	0.744	0.675735	-0.426625	0.170224
Q21018	cri-3	1.168	0.677119	0.22404	0.169335
cel:CELE_H06O01.3; K8ES75; K8F7T8; O17907	ctg-1	0.924	0.677259	-0.114035	0.169245
Q9GS00	csn-1	0.895	0.677634	-0.16004	0.169005
cel:CELE_F56B6.4; H2KYQ5; H2KYQ6; Q95Q50	gyg-1	0.904	0.679951	-0.145605	0.167522
cel:CELE_T22C1.10; Q22670; Q7JLF2	rbg-2	0.927	0.68082	-0.109359	0.166968
cel:CELE_T03F1.2; P91428	coq-4	1.181	0.681332	0.240009	0.166641
cel:CELE_W08D2.4; E9P867; E9P868; O61388; Q23221	fat-3	0.908	0.681396	-0.139236	0.1666
cel:CELE_T05E11.3; E9P859; Q22235	enpl-1	1.042	0.682809	0.0593553	0.165701
cel:CELE_C46A5.9; G5EC23	hcf-1	0.887	0.682836	-0.172994	0.165684
cel:CELE_ZK1236.5; P34621; Q45EM1; Q629J9		1.226	0.684999	0.293959	0.16431
cel:CELE_K08E3.3; Q9U3B8; Q9XUS7	toca-2	1.227	0.685693	0.295135	0.16387
cel:CELE_C18G1.4; G5EBV6; Q965J2	pgl-3	0.92	0.686296	-0.120294	0.163489
cel:CELE_T09B9.4; Q09350		0.545	0.686328	-0.875672	0.163468
cel:CELE_T22H6.2; P54889; Q9BI69	alh-13	0.85	0.686587	-0.234465	0.163304
cel:CELE_K11H12.2; P91374	rpl-15	0.861	0.688371	-0.215915	0.162177
cel:CELE_H27M09.3; Q9N5K3	syp-4	0.939	0.690173	-0.0908029	0.161042
Q20498; Q5WRQ3	rrc-1	1.051	0.690382	0.0717627	0.160911
cel:CELE_T05G5.3; P34556	cdk-1	1.177	0.69179	0.235114	0.160026
cel:CELE_B0303.9; P34260	vps-33.1	1.08	0.693067	0.111031	0.159225
cel:CELE_ZK673.2; Q09629		1.176	0.693556	0.233888	0.158919
cel:CELE_Y49E10.19; Q9XTT4	ani-1	1.098	0.69376	0.134878	0.158791
cel:CELE_Y38C1AA.4; Q9N428	tcl-2	0.802	0.694271	-0.318326	0.158471
cel:CELE_DY3.2; O62127; Q21443	lmn-1	1.131	0.694815	0.177599	0.158131
cel:CELE_C46A5.3; P18834; Q18648	col-14	1.214	0.695639	0.279768	0.157616
cel:CELE_R119.6; O61707	taf-4	0.718	0.696093	-0.477944	0.157333
cel:CELE_F54F3.4; G5EGA6	dhrs-4	1.017	0.696335	0.0243197	0.157182
Q20351; Q8T8N1	tpst-2	0.775	0.696437	-0.367732	0.157118
cel:CELE_R74.6; P50444	pelo-1	0.893	0.696507	-0.163268	0.157075
cel:CELE_F21C3.3; P53795	hint-1	1.149	0.696542	0.200379	0.157053
cel:CELE_C09D1.1; O01761; Q17362; Q5W614; Q5W615; Q5W616; Q5W617; Q646H5; Q64EQ8; Q7Z119; Q7Z120	unc-89	1.04	0.698131	0.0565835	0.156063
cel:CELE_F09G2.4; O17403	cpsf-2	1.036	0.698614	0.051024	0.155763
cel:CELE_T05F1.6; Q7JKP6	hsr-9	1.273	0.698951	0.348232	0.155553
cel:CELE_F29F11.6; Q27497	gsp-1	0.837	0.699013	-0.2567	0.155515
cel:CELE_C09B8.1; Q17848; Q8WRS7	ipp-5	0.842	0.702296	-0.248108	0.15348
cel:CELE_R53.6; Q22019	psf-1	1.17	0.702896	0.226509	0.153109
cel:CELE_Y71G12B.24; Q95XN2; W6RR41	mppa-1	1.049	0.704262	0.0690147	0.152266
cel:CELE_C15H9.7; Q18026	flu-2	1.197	0.704603	0.259423	0.152055
cel:CELE_F54H12.6; P34460	eef-1B.1	0.984	0.704671	-0.0232698	0.152014
cel:CELE_R53.1; Q22017; Q58AA6	flad-1	1.138	0.705794	0.186501	0.151322
A5A8Q9; A5A8R0; B1V8A0; cel:CELE_T04D1.3; O61843; Q6TM46	unc-57	1.199	0.707295	0.261832	0.1504
cel:CELE_F20H11.2; D5LYH1; O01737	let-765	1.303	0.708351	0.381837	0.149751
cel:CELE_B0285.9; P46559; Q8IS23	ckb-2	0.943	0.708864	-0.0846703	0.149437
cel:CELE_C25F6.2; G5ECY0; Q7Z124	dlg-1	1.109	0.709643	0.149259	0.14896
cel:CELE_F43C1.4; Q09565; Q9GTI6	nhr-20	0.813	0.711279	-0.298673	0.14796
cel:CELE_F54A3.3; Q9N4J8	cct-3	0.943	0.711932	-0.0846703	0.147561
cel:CELE_C33H5.12; Q18409; Q8WSW0; Q8WSW1	rsp-6	0.883	0.713943	-0.179515	0.146336
cel:CELE_C08B6.8; Q17819		0.857	0.714577	-0.222633	0.145951
Q93725	ned-8	1.091	0.714876	0.125651	0.145769
cel:CELE_C48B4.1; P34355	acox-1.5	0.924	0.714939	-0.114035	0.145731
cel:CELE_C56C10.8; Q18885	icd-1	0.891	0.715981	-0.166503	0.145098
cel:CELE_C09G5.6; Q09457	bli-1	0.876	0.716338	-0.190997	0.144882
cel:CELE_C10H11.9; P92199	let-502	1.088	0.716372	0.121679	0.144862
cel:CELE_F54G8.5; Q03602	ptr-9	1.313	0.716452	0.392867	0.144813
cel:CELE_B0272.1; P41937	tbb-4	0.724	0.717075	-0.465938	0.144435
cel:CELE_F58H1.3; Q21012		1.114	0.717706	0.155749	0.144053
cel:CELE_F57B9.6; P27639; Q4TTC4	inf-1	0.926	0.717899	-0.110916	0.143936
Q19286; Q21064; Q95QM2	ifb-2	0.914	0.718261	-0.129734	0.143717
A8WHP8; cel:CELE_W01A8.1; Q23095; Q65ZB1	plin-1	1.131	0.720187	0.177599	0.142555
cel:CELE_F36F2.6; Q95QG8	fcp-1	1.142	0.720517	0.191563	0.142356
cel:CELE_T26C12.1; O61856		1.02	0.721028	0.0285692	0.142048
cel:CELE_C38C3.5; Q07749	unc-60	0.921	0.721159	-0.118727	0.141969
cel:CELE_T09A5.10; P45970	lin-5	0.932	0.722651	-0.101598	0.141071
cel:CELE_F55H2.2; P34462	vha-14	0.937	0.723001	-0.093879	0.140861
cel:CELE_F32G8.4; Q19978	best-14	1.083	0.723295	0.115033	0.140684
cel:CELE_Y75B8A.30; Q966Q4; Q9XW79	pph-4.1	0.845	0.724328	-0.242977	0.140065
C3UPA2; C6KRM2; cel:CELE_C36B1.8; Q8I4M5; Q93342	gls-1	1.167	0.724911	0.222805	0.139716
cel:CELE_F56C11.1; O61213; Q9NH90	bli-3	0.822	0.72595	-0.28279	0.139094
cel:CELE_T13F2.1; D5MCT8; E9P887; G5EG11	fat-4	0.679	0.72621	-0.558517	0.138937
cel:CELE_T07A5.2; Q10045	unc-50	1.125	0.727047	0.169925	0.138438
cel:CELE_Y48A5A.1; Q9TYM6		0.537	0.728051	-0.897006	0.137838
cel:CELE_ZK637.10; P30635	trxr-2	1.302	0.730524	0.380729	0.136365
Q18240; Q9GPJ0	spr-2	1.117	0.730981	0.159629	0.136094
P41885; Q8MQ57; Q8WT49; Q8WT50; Q962V6	rbf-1	0.924	0.731312	-0.114035	0.135897
cel:CELE_R08C7.3; Q27511	htz-1	1.175	0.732363	0.232661	0.135273
cel:CELE_Y92H12BR.3; Q3V5I6; Q9BPN8		1.12	0.732963	0.163499	0.134918
cel:CELE_M106.4; Q09580; Q0G842; Q7JMN1	gmps-1	1.031	0.733128	0.0440443	0.13482
cel:CELE_F58A4.8; P34475	tbg-1	1.053	0.73411	0.0745054	0.134239
cel:CELE_R01H2.6; Q21633	ubc-18	0.919	0.737382	-0.121863	0.132307
cel:CELE_T14F9.1; Q22494	vha-15	0.985	0.738406	-0.0218044	0.131705
B2MZB0; cel:CELE_F56D1.4; H2KZM6; H2KZM7; H2KZM8; O76282; Q9TZZ1	clr-1	0.887	0.739324	-0.172994	0.131165
cel:CELE_R155.1; O01925; Q86DC4	mboa-6	1.12	0.739958	0.163499	0.130793
cel:CELE_C04F12.10; Q9XVE5	fce-1	1.111	0.740517	0.151859	0.130465
cel:CELE_C26D10.2; Q17323; Q18212	hel-1	0.905	0.740989	-0.14401	0.130188
cel:CELE_F26E4.1; G5EDR3	sur-6	0.941	0.741687	-0.0877334	0.129779
cel:CELE_F35B12.5; G3MU16; Q20010	sas-5	1.221	0.742389	0.288063	0.129369
cel:CELE_B0464.6; Q03564		1.236	0.74353	0.305679	0.128702
cel:CELE_C30C11.4; Q05036	hsp-110	0.953	0.743849	-0.0694519	0.128515
cel:CELE_R05D3.2; P34535		0.465	0.743888	-1.1047	0.128493
cel:CELE_F42G9.1; P49595; Q8MNS3	ppm-1.G	0.935	0.744614	-0.0969617	0.128069
cel:CELE_Y55F3AM.12; Q9N363	dcap-1	0.904	0.74516	-0.145605	0.12775
cel:CELE_C54D1.5; Q18823	lam-2	1.067	0.745761	0.0935602	0.1274
cel:CELE_F22B5.7; G5EEM5	zyg-9	1.028	0.746119	0.0398403	0.127192
cel:CELE_C50F7.4; P53589	sucg-1	0.971	0.749523	-0.0424568	0.125215
cel:CELE_Y74C9A.3; Q9N4D9	homt-1	0.884	0.752176	-0.177882	0.12368
cel:CELE_C01G6.6; Q17574; Q8I4N2	mtrr-1	1.02	0.75241	0.0285692	0.123545
cel:CELE_C12D12.2; P90798; Q10901; Q17920	glt-1	1.046	0.753119	0.0648829	0.123137
O17680	sams-1	0.873	0.753304	-0.195946	0.12303
cel:CELE_F56A3.2; P91351	slx-1	1.193	0.753371	0.254594	0.122991
cel:CELE_C48D5.2; P28191; P45449; Q8MM81; Q9U3N7	ptp-1	0.59	0.753431	-0.761213	0.122957
cel:CELE_F29D11.2; G5EFJ4	capg-1	1.09	0.754257	0.124328	0.12248
cel:CELE_F58B3.2; Q20967	lys-5	0.848	0.756363	-0.237864	0.12127
cel:CELE_ZK370.3; Q02328; Q95PX2	hipr-1	0.972	0.756621	-0.0409718	0.121122
cel:CELE_T07C12.7; Q22285	ttr-46	0.903	0.756997	-0.147202	0.120906
A7UGI8; Q9NEU2; Q9NEV8	pro-3	0.942	0.757738	-0.086201	0.120481
cel:CELE_C47E8.5; Q18688	daf-21	0.947	0.758161	-0.0785637	0.120238
cel:CELE_C35D10.13; Q18490	tost-1	1.094	0.759028	0.129613	0.119742
cel:CELE_H13N06.3; Q95QD8; Q9XTQ5	gob-1	1.079	0.759812	0.109695	0.119294
cel:CELE_Y119D3B.16; Q95Y71	mrpl-45	1.135	0.759939	0.182692	0.119221
cel:CELE_ZK1098.4; P34604		1.115	0.759991	0.157044	0.119191
A3RMU0; D3YT57; D3YT58; Q23020; Q23550; Q23551; Q27232; Q7JN85	unc-22	1.11	0.764883	0.15056	0.116405
cel:CELE_B0511.10; O61820	eif-3.E	0.926	0.764889	-0.110916	0.116401
H1UBK1; H1UBK2; Q9U2V9	map-2	1.024	0.764955	0.0342157	0.116364
cel:CELE_M03C11.2; Q21489	chl-1	0.855	0.766218	-0.226004	0.115648
O44199; Q22177	rad-50	0.68	0.768331	-0.556393	0.114452
cel:CELE_B0361.5; Q10949; Q6AHR5	psd-1	1.09	0.76983	0.124328	0.113605
Q7YTU4; Q95Q33	ero-1	1.159	0.771063	0.212881	0.11291
cel:CELE_K06A4.5; Q19341; Q21258	haao-1	0.984	0.771225	-0.0232698	0.112819
cel:CELE_R12B2.5; Q21955; Q8MPZ3	mdt-15	0.84	0.772277	-0.251539	0.112227
cel:CELE_W10D5.3; Q564X2; Q7Z0X3; Q7Z0X4; Q94361; Q94363; Q9U326	gei-17	0.556	0.772356	-0.846843	0.112182
cel:CELE_ZK265.9; Q5CZ37	fitm-2	0.864	0.772615	-0.210897	0.112037
cel:CELE_C09H6.3; O17581	mau-2	1.286	0.773139	0.362891	0.111743
A5A8G3; A5A8G4; A5JYT5; cel:CELE_F13G3.5; Q19420	ttx-7	1.111	0.774323	0.151859	0.111078
cel:CELE_C02F12.7; Q11102	tag-278	1.218	0.775789	0.284514	0.110256
cel:CELE_F54C9.8; Q20757	puf-5	1.171	0.776992	0.227741	0.109583
cel:CELE_F28C6.7; Q19869; Q8I121; Q9U3H7	rpl-26	0.952	0.77714	-0.0709665	0.109501
cel:CELE_C50F4.5; Q27484	his-41	1.141	0.778891	0.190299	0.108523
Q9XVR6	otub-1	1.111	0.7791	0.151859	0.108407
cel:CELE_Y54G9A.6; Q9XWH0	bub-3	0.931	0.780516	-0.103147	0.107618
cel:CELE_LLC1.3; D3YT81; O17953	dld-1	1.106	0.780647	0.145351	0.107545
cel:CELE_C02A12.4; O16202	lys-7	1.554	0.781236	0.635987	0.107218
Q8I4C5; Q9U216; Q9U217	faah-4	0.969	0.781458	-0.0454314	0.107094
P90947	hmp-1	1.044	0.781886	0.0621217	0.106857
cel:CELE_F56A3.4; P91349	spd-5	0.944	0.782002	-0.0831412	0.106792
A5JYX4; A5JYX5; A5JYX6; cel:CELE_T02E1.5	dhs-3	0.898	0.783206	-0.155213	0.106124
cel:CELE_Y38A10A.5; P27798	crt-1	0.909	0.783646	-0.137648	0.10588
P36609	ncs-2	0.934	0.783665	-0.0985055	0.10587
cel:CELE_T10H10.1; P91443	hum-6	1.099	0.783906	0.136191	0.105736
cel:CELE_Y66D12A.7; Q9BI40		0.624	0.784438	-0.680382	0.105441
cel:CELE_F18C5.2; Q19546	wrn-1	1.047	0.784797	0.0662614	0.105243
cel:CELE_F22F1.1; Q19743	hil-3	1.424	0.786002	0.509949	0.104576
cel:CELE_Y55B1BM.1; G5EF60; H2L0R4; H2L0R5	stim-1	1.172	0.78633	0.228973	0.104395
O44568		0.755	0.789026	-0.405451	0.102909
Q19791; Q27524	gon-1	0.848	0.789127	-0.237864	0.102853
cel:CELE_F32A7.5; H2FLK1; P91859; Q7YXB8; Q7YXB9	maph-1.1	1.033	0.789356	0.0468403	0.102727
cel:CELE_CC4.3; G5EEG7	smu-1	0.939	0.790325	-0.0908029	0.102194
A3RMR9; A3RMS0; Q19954	vps-41	1.31	0.791205	0.389567	0.101711
cel:CELE_D2045.6; Q17389; Q18985	cul-1	0.978	0.7913	-0.0320936	0.101659
cel:CELE_T13C2.4; Q22453	ssup-72	0.69	0.791605	-0.535332	0.101492
cel:CELE_R06C7.1; Q21770	wago-1	1.048	0.792374	0.0676387	0.10107
Q8STE5	ced-12	1.234	0.792778	0.303342	0.100848
Q8MXT4; Q965X8; Q965X9	nape-2	0.749	0.792926	-0.416962	0.100767
cel:CELE_M01F1.3; Q21452		1.046	0.793241	0.0648829	0.100595
cel:CELE_C03F11.3; Q11124		1.086	0.794363	0.119024	0.0999811
cel:CELE_C54H2.5; O18006; Q18864	sft-4	1.019	0.794438	0.0271541	0.0999401
A0A1C3NSK1; A0A1C3NSK9; A0A1C3NSL1; A0A1C3NSL6; A0A1C3NSL9; A0A1C3NSM8; A0A1C3NSP2; A0A1C3NSQ2; G4RTG4; H2KYC4; H2KYC6	ajm-1	1.062	0.796665	0.0867838	0.098724
cel:CELE_R74.1; Q09996	lars-1	0.896	0.796976	-0.158429	0.0985546
Q09526		0.866	0.797742	-0.207561	0.0981376
cel:CELE_F33D4.2; D3NQ87; G5EBF6; Q8MXI9; Q9U3B3; Q9Y0A0; Q9Y0A1	itr-1	0.991	0.798622	-0.013043	0.0976586
cel:CELE_ZK637.5; P30632	asna-1	1.035	0.799386	0.0496308	0.0972434
cel:CELE_F10E7.7; P49180	rpl-33	0.932	0.799453	-0.101598	0.0972073
cel:CELE_C17H12.14; Q95X44	vha-8	0.966	0.800461	-0.0499049	0.0966597
cel:CELE_ZC308.1; O17087; Q86S49; Q86S50; Q86S51	gld-2	1.068	0.800793	0.0949116	0.0964796
cel:CELE_ZK1128.5; Q09646	ham-3	1.08	0.801113	0.111031	0.0963063
Q19749	dlat-1	0.959	0.801331	-0.0603973	0.096188
cel:CELE_EEED8.2; Q09529		0.9	0.80154	-0.152003	0.0960747
cel:CELE_C05D11.1; P48053		0.93	0.802662	-0.104697	0.0954675
cel:CELE_T20B3.2; Q5FBV4; Q9XUN9	tni-3	0.941	0.802757	-0.0877334	0.095416
P34517; Q8I4H2	gpdh-2	1.058	0.804298	0.0813396	0.0945828
cel:CELE_ZK593.6; Q23536	lgg-2	1.092	0.804584	0.126973	0.0944285
cel:CELE_T18D3.4; P12845; Q20439; Q22545	myo-2	0.909	0.805233	-0.137648	0.0940783
A0A061AD41; cel:CELE_B0513.5; O45228	prdh-1	1.072	0.808435	0.100305	0.0923547
cel:CELE_H02I12.1; O45599	cbd-1	1.248	0.808619	0.319618	0.092256
cel:CELE_F23F1.8; O17071; Q5F4U7	rpt-4	0.99	0.81008	-0.0144996	0.0914721
cel:CELE_B0564.4; Q17529	best-2	1.315	0.810741	0.395063	0.0911177
cel:CELE_Y54E2A.11; Q7K785; Q9XWI6	eif-3.B	0.944	0.81135	-0.0831412	0.0907919
cel:CELE_C01G10.9; Q93169		1.072	0.812168	0.100305	0.0903541
cel:CELE_C07G2.3; P47209	cct-5	1.026	0.812549	0.0370307	0.0901504
cel:CELE_F59A3.3; P91353	mrpl-24	1.034	0.813155	0.0482362	0.0898264
cel:CELE_C34B2.6; O44952	lonp-1	0.945	0.814104	-0.0816138	0.0893201
cel:CELE_T13B5.1; G5EBN9	snf-3	1.13	0.815701	0.176323	0.0884689
cel:CELE_F41E6.13; H2KYN5; O16466	atg-18	1.108	0.815995	0.147958	0.0883126
cel:CELE_K08H10.4; Q9XU84	uda-1	0.843	0.816109	-0.246395	0.0882519
A0A0K3AR76; A0A0K3AU37; P34261; P34262		1.055	0.816129	0.077243	0.0882412
A0A1B1LVF5; cel:CELE_K05F1.5; Q21241	lect-2	1.09	0.8166	0.124328	0.0879905
cel:CELE_B0035.9; cel:CELE_C50F4.7; cel:CELE_F07B7.9; cel:CELE_F17E9.12; cel:CELE_F22B3.1; cel:CELE_F45F2.3; cel:CELE_F54E12.3; cel:CELE_F55G1.11; cel:CELE_K03A1.6; cel:CELE_K06C4.10; cel:CELE_K06C4.2; cel:CELE_T10C6.14; cel:CELE_T23D8.5; cel:CELE_ZK131.1; cel:CELE_ZK131.4; cel:CELE_ZK131.8; O02619; P02306; P18678; P62784; Q7JNV2	his-1; his-10; his-14; his-18; his-26; his-28; his-31; his-37; his-38; his-46; his-5; his-50; his-56; his-60; his-64; his-67	1.197	0.816782	0.259423	0.0878939
cel:CELE_F57B1.2; Q20924	sun-1	0.895	0.817487	-0.16004	0.0875189
P34559	ech-6	0.965	0.81849	-0.0513992	0.0869867
cel:CELE_Y55F3BR.8; H2KZB2; Q5W7E5	lem-4	0.479	0.819667	-1.0619	0.0863624
cel:CELE_Y110A7A.12; Q9N5A0	spe-5	0.948	0.821812	-0.077041	0.0852274
cel:CELE_C47D12.6; P52709	tars-1	1.046	0.822519	0.0648829	0.0848543
cel:CELE_C25A1.8; Q9XVS3	clec-87	1.25	0.822725	0.321928	0.084745
cel:CELE_T06E8.1; Q22267	acl-2	1.207	0.823061	0.271426	0.0845682
cel:CELE_T21C9.1; Q22638	mics-1	0.908	0.826136	-0.139236	0.0829487
cel:CELE_Y18D10A.9; Q9XW12		0.951	0.826263	-0.0724828	0.0828819
cel:CELE_C52E4.1; P25807; Q18783	cpr-1	0.914	0.827618	-0.129734	0.0821703
A0A0K3AU10; G4SGS5; G4SGU1; G5EE61; G5EEM9; G8JYA8; Q21478; Q8WQE0	ipla-1	1.064	0.827878	0.0894982	0.0820338
cel:CELE_F29B9.6; Q95017; Q9GYI5	ubc-9	1.121	0.829213	0.164786	0.081334
cel:CELE_Y49E10.1; Q9XTT9	rpt-6	0.912	0.829744	-0.132894	0.0810559
cel:CELE_F46B6.7; Q20448	ztf-7	0.969	0.830417	-0.0454314	0.0807039
O62327	gpx-2	1.114	0.831451	0.155749	0.0801636
cel:CELE_ZK863.3; Q23651	elpc-3	1.034	0.832159	0.0482362	0.0797937
Q9BKB5; Q9XTY4; Q9XTY6	num-1	1.039	0.832672	0.0551957	0.0795259
A3RMU4; cel:CELE_Y41E3.10; H9G359; H9G360; Q9U2H9	eef-1B.2	1.107	0.832699	0.146655	0.0795122
O17426; O17536	hil-4	0.861	0.833244	-0.215915	0.0792277
Q10943	arf-1.2	0.942	0.833728	-0.086201	0.0789754
cel:CELE_Y111B2A.15; O77081; Q9NEW9	tpst-1	0.979	0.834263	-0.0306192	0.0786968
cel:CELE_B0001.4; Q17413		0.947	0.834928	-0.0785637	0.0783509
cel:CELE_E02A10.1; O01021; O02489; Q93425	mrps-5	0.865	0.836512	-0.209228	0.077528
cel:CELE_T24B1.1; P90970; P91831		0.897	0.83663	-0.15682	0.0774667
cel:CELE_Y37D8A.1; Q9XWV3	arx-5	1.04	0.836917	0.0565835	0.0773174
cel:CELE_ZC155.3; Q23243	morc-1	1.089	0.837989	0.123004	0.0767615
cel:CELE_ZK520.3; G5ECZ4; G5EDS4	dyf-2	1.252	0.838059	0.324235	0.0767255
P34808; Q8I4G6	mei-1	1.139	0.838572	0.187768	0.0764597
cel:CELE_F57B9.10; Q20938; Q5DX45	rpn-6.1	1.053	0.839875	0.0745054	0.0757856
cel:CELE_C34E10.2; P46577	gop-2	0.892	0.840209	-0.164884	0.0756128
cel:CELE_Y71F9B.2; Q9N4G7		1.105	0.840285	0.144046	0.0755735
cel:CELE_H03A11.1; Q9XTW2	famk-1	0.866	0.84031	-0.207561	0.0755607
Q10461; Q21286; Q65ZI7; Q65ZI8	catp-5	1.103	0.840598	0.141433	0.0754119
cel:CELE_Y51H4A.3; Q22038	rho-1	1.044	0.842057	0.0621217	0.0746587
Q03565; Q9BMU1	baf-1	1.04	0.842939	0.0565835	0.074204
Q09931		0.897	0.844531	-0.15682	0.0733843
cel:CELE_F45G2.4; O62246	cope-1	1.198	0.844938	0.260628	0.0731754
cel:CELE_Y23H5A.3; O76616	pid-3	1.036	0.846909	0.051024	0.0721631
Q9Y0V6	tin-10	0.897	0.847748	-0.15682	0.0717332
cel:CELE_K08A8.1; Q21307; Q7Z1P1	mek-1	1.272	0.848132	0.347099	0.0715364
cel:CELE_F35G12.11; Q20057	erh-2	1.1	0.848379	0.137504	0.0714101
cel:CELE_Y48C3A.7; Q9NAG4; Q9U8K0	mac-1	0.954	0.848539	-0.0679388	0.0713281
P91430	uba-5	1.007	0.848832	0.0100637	0.0711783
cel:CELE_C09H10.6; Q17886	nasp-1	1.273	0.849018	0.348232	0.0710831
cel:CELE_Y55B1AL.3; H2KY86; Q65XX0	helq-1	0.937	0.849616	-0.093879	0.0707774
cel:CELE_ZK945.2; Q09583	pas-7	0.913	0.849923	-0.131313	0.0706204
cel:CELE_F54F2.1; P34446	pat-2	1.12	0.849954	0.163499	0.0706043
cel:CELE_AH6.5; Q09436	mex-6	1.017	0.850275	0.0243197	0.0704404
cel:CELE_Y39A1B.3; Q9U2M1	dpy-28	0.787	0.850291	-0.345564	0.0704325
cel:CELE_Y40B10A.1; Q965W1	lbp-9	1.066	0.850487	0.0922074	0.0703325
Q9NEU5		1.086	0.850576	0.119024	0.070287
cel:CELE_PAR2.1; P34496	mtss-1	1.015	0.851032	0.0214797	0.0700542
cel:CELE_F23H11.2; O01914		0.928	0.851302	-0.107803	0.0699164
cel:CELE_B0218.3; Q17446	pmk-1	0.929	0.851395	-0.106249	0.0698691
cel:CELE_C26D10.1; Q18211	ran-3	0.979	0.851756	-0.0306192	0.0696846
cel:CELE_Y45F10B.10; I2HAI7; N1NTL8; O62471	qui-1	1.106	0.852955	0.145351	0.0690741
cel:CELE_T07A9.3; O44408	kgb-1	0.893	0.854312	-0.163268	0.0683835
cel:CELE_B0348.6; O61955; Q8MNX5; Q95X31	ife-3	0.952	0.854327	-0.0709665	0.0683756
cel:CELE_C40H1.6; Q03598	ufc-1	0.908	0.854642	-0.139236	0.0682158
P52879	rer-1	1.073	0.856677	0.10165	0.0671827
cel:CELE_D1007.12; O01868	rpl-24.1	0.935	0.857581	-0.0969617	0.066725
cel:CELE_ZC373.1; G5EFH8; H9G2P9	cbs-1	0.828	0.857675	-0.272297	0.0666774
cel:CELE_T21E12.4; Q19020	dhc-1	1.064	0.858662	0.0894982	0.0661779
cel:CELE_F11H8.1; Q19360	rfl-1	1.129	0.859065	0.175045	0.0659738
cel:KEF34_p09; P24888	atp-6	0.677	0.859391	-0.562772	0.0658091
cel:CELE_Y106G6E.4; Q9XWE6		1.294	0.8601	0.371838	0.0654511
cel:CELE_T01H3.1; G5EDB8	vha-4	1.039	0.860996	0.0551957	0.0649989
cel:CELE_F10F2.2; Q19311	pfas-1	0.94	0.861364	-0.0892673	0.0648133
cel:CELE_Y37D8A.17; Q9XWV0	npp-25	1.192	0.864413	0.253384	0.0632788
cel:CELE_C25F6.4; Q18163	ddr-1	1.408	0.865521	0.493647	0.0627223
cel:CELE_C08F8.2; E9P872; Q17828; Q2XN00		1.101	0.866508	0.138814	0.0622274
cel:CELE_F26E4.12; O02621	gpx-1	0.908	0.866692	-0.139236	0.0621352
cel:CELE_Y53F4B.13; H8ESH8; H8ESH9; H8ESI0; H8ESI1; Q9NAA5		0.934	0.867162	-0.0985055	0.0618999
Q21832	rnp-4	0.993	0.868538	-0.0101344	0.0612112
cel:CELE_F42H10.6; P34419		1.145	0.868688	0.195348	0.0611362
cel:CELE_K02F3.10; Q21154	moma-1	0.813	0.871085	-0.298673	0.0599394
P45898		0.754	0.871929	-0.407364	0.0595187
cel:CELE_T05C12.7; P41988; Q22228	cct-1	1.001	0.873191	0.00144197	0.0588908
cel:CELE_ZK1058.1; Q23381	mmcm-1	1.143	0.873361	0.192825	0.058806
cel:CELE_W02B12.2; Q23120	rsp-2	1.06	0.875476	0.0840643	0.0577559
cel:CELE_C53A5.3; O17695	hda-1	1.171	0.876573	0.227741	0.0572119
A0A5K1I7W2; G5ECC7	usp-48	1.089	0.876613	0.123004	0.0571923
cel:CELE_C09H10.2; P48166	rpl-36.A	0.963	0.876716	-0.0543923	0.0571413
P27420; Q7JNW0	hsp-3	1.007	0.878825	0.0100637	0.0560978
cel:CELE_B0035.11; Q17431	leo-1	0.857	0.878834	-0.222633	0.056093
Q9GYK2		1.227	0.879437	0.295135	0.0557953
cel:CELE_T19B4.7; G5EF96	unc-40	1.04	0.879526	0.0565835	0.0557512
cel:CELE_B0035.7; cel:CELE_F07B7.10; cel:CELE_F07B7.3; cel:CELE_F08G2.2; cel:CELE_F17E9.13; cel:CELE_F35H10.1; cel:CELE_F45F2.4; cel:CELE_F55G1.10; cel:CELE_H02I12.7; cel:CELE_K06C4.11; cel:CELE_K06C4.3; cel:CELE_T10C6.12; cel:CELE_T23D8.6; cel:CELE_ZK131.10; cel:CELE_ZK131.6; P09588; Q7JKF5	his-12; his-16; his-19; his-21; his-3; his-30; his-33; his-43; his-47; his-51; his-53; his-57; his-61; his-65; his-68; his-7	1.126	0.879652	0.171207	0.0556891
cel:CELE_F09F3.5; P90820	hpx-2	0.836	0.880937	-0.258425	0.0550549
cel:CELE_F56H1.5; O76373	ccpp-1	1.103	0.881502	0.141433	0.0547765
A0A2C9C305; A0A2C9C367; A0A2C9C3A1; A0A2C9C3E9; Q09237; Q09482	gyf-1	0.96	0.884148	-0.0588937	0.0534751
cel:CELE_C56G7.1; Q09510	mlc-4	1.112	0.884787	0.153157	0.0531611
cel:CELE_ZK353.1; P34624	cyy-1	0.584	0.884972	-0.77596	0.0530705
cel:CELE_C10F3.1; O16883	cpg-4	0.823	0.885117	-0.281036	0.0529995
cel:CELE_F08A8.2; O62137	acox-1.2	1.025	0.885198	0.0356239	0.0529597
cel:CELE_T09F3.3; P04970	gpd-1	1.192	0.886063	0.253384	0.0525354
cel:CELE_F35G2.4; Q20065	phy-2	0.909	0.886075	-0.137648	0.0525293
cel:CELE_B0252.4; P52017; Q95ZZ8	cyn-10	1.281	0.886653	0.35727	0.0522463
cel:CELE_K04G7.3; O18158; Q21232	ogt-1	0.913	0.886854	-0.131313	0.0521476
cel:CELE_F47B10.7; Q20507	acbp-3	0.941	0.887226	-0.0877334	0.0519659
A8WFJ3; A8WFJ4; Q10937		1.009	0.887704	0.0129262	0.0517317
cel:CELE_Y48G1A.3; Q9N3Q8	daf-25	1.093	0.888095	0.128293	0.0515405
cel:CELE_CD4.6; O44156	pas-6	0.948	0.888501	-0.077041	0.0513422
cel:CELE_F28D1.10; P55163; Q19880	gex-3	0.947	0.888623	-0.0785637	0.0512824
cel:CELE_C17E4.9; Q93235	nkb-1	1.016	0.888778	0.0229004	0.0512069
cel:CELE_F57B10.11; O44739	bag-1	0.967	0.889184	-0.0484122	0.0510085
cel:CELE_Y55F3AM.6; H2L0R6; Q9N373	lep-2	0.689	0.891409	-0.537424	0.0499232
Q93408		1.017	0.89202	0.0243197	0.0496254
cel:CELE_B0361.8; P53993	algn-11	1.154	0.892482	0.206643	0.0494003
P52814	rpl-39	0.956	0.892549	-0.0649175	0.0493677
cel:CELE_F25H2.9; Q95008	pas-5	1.065	0.892844	0.0908534	0.0492245
cel:CELE_F29G9.5; O16368	rpt-2	1.026	0.892912	0.0370307	0.0491913
cel:CELE_F38B2.4; Q20140		1.059	0.89326	0.0827026	0.0490221
cel:CELE_F58F9.7; Q20992	acox-3	1.101	0.894586	0.138814	0.0483781
cel:CELE_R144.12; Q629J5		1.053	0.894826	0.0745054	0.0482614
A3QMC8; cel:CELE_C42C1.5	tag-335	1.101	0.895719	0.138814	0.0478281
cel:CELE_R07E5.13; Q21828	mpc-1	1.225	0.897033	0.292782	0.0471916
cel:CELE_M03C11.8; G5EDG2		1.023	0.897885	0.0328061	0.0467791
cel:CELE_R07G3.1; P91792; Q05062	cdc-42	0.861	0.898022	-0.215915	0.0467131
B2MZA6; Q95QQ2; Q95QQ3		0.794	0.898798	-0.332789	0.0463379
cel:CELE_Y39B6A.34; Q8MYM9		0.832	0.898919	-0.265345	0.0462796
O45744; P10984	act-2	0.716	0.899263	-0.481969	0.0461135
cel:CELE_F25B5.6; Q09509; Q5DX42; Q95QJ2		1.118	0.900042	0.16092	0.0457373
cel:CELE_F56D1.6; Q10131	cex-1	1.131	0.900708	0.177599	0.0454161
Q21926	iars-1	0.978	0.90076	-0.0320936	0.0453911
cel:CELE_F42A8.2; O44075; Q09545	sdhb-1	1.094	0.901039	0.129613	0.0452565
cel:CELE_R05F9.5; Q21743; Q21744	gst-9	1.063	0.901367	0.0881416	0.0450985
Q10129	mrps-16	1.04	0.901401	0.0565835	0.0450819
A0A0M7RDR0; cel:CELE_W10D9.5; O17287	tomm-22	1.059	0.903282	0.0827026	0.0441766
O44514	pmk-3	0.838	0.903748	-0.254978	0.0439526
cel:CELE_R05D3.11; P34544; Q8WTP5	met-2	1.201	0.904495	0.264236	0.0435938
cel:CELE_K04G2.1; Q18855; Q21230	eif-2beta	0.967	0.904781	-0.0484122	0.0434565
cel:CELE_C15C7.5; Q18012	bbln-1	0.851	0.906009	-0.232769	0.0428673
cel:CELE_K02A11.3; O02513; Q21109	endu-1	0.947	0.906632	-0.0785637	0.0425692
P55955; Q9XWL2	ttr-16	1.079	0.907519	0.109695	0.0421445
cel:CELE_F42A8.1; Q09321		1.064	0.907602	0.0894982	0.0421045
O61648; Q23233; Q8I7F7; Q8I7F8	odr-4	1.067	0.908157	0.0935602	0.0418391
cel:CELE_F09F7.2; P53014	mlc-3	0.966	0.90878	-0.0499049	0.0415412
cel:CELE_T09A5.2; P45962; Q7JMP3; Q7JMP4	klp-3	0.967	0.909158	-0.0484122	0.0413604
cel:CELE_F44B9.5; P34426		0.925	0.909835	-0.112475	0.0410375
cel:CELE_Y105E8B.1; Q22865; Q22866; Q27284; Q7K6W7; Q95Q31	lev-11	0.946	0.909911	-0.0800879	0.0410012
cel:CELE_Y108G3AL.1; Q17391; Q95Y32	cul-3	0.934	0.910009	-0.0985055	0.0409541
cel:CELE_F32G8.6; Q19980	cat-4	1.192	0.910216	0.253384	0.0408555
cel:CELE_K08E4.1; Q21338; Q22440	spt-5	1.144	0.910238	0.194087	0.0408451
cel:CELE_ZK836.1; Q23628	lon-3	0.899	0.910254	-0.153607	0.0408374
cel:CELE_F35D2.5; Q86NH0; Q86NH1; Q8ISS1	syd-1	1.116	0.910665	0.158337	0.0406412
A7YEM2; A7YEP3; A8WEL3; cel:CELE_C28H8.6; Q09476; Q6AHR2	pxl-1	0.909	0.911637	-0.137648	0.0401782
cel:CELE_ZK1098.2; P34601; P34602		0.909	0.912544	-0.137648	0.0397463
cel:CELE_H06H21.6; Q8WTJ4	ubxn-6	1.096	0.912614	0.132248	0.0397128
cel:CELE_R06C7.10; P02567; Q19674	myo-1	0.95	0.914804	-0.0740006	0.0386719
cel:CELE_C36E8.5; P52275	tbb-2	0.915	0.915736	-0.128156	0.0382296
cel:CELE_M7.1; P35129	let-70	1.111	0.915745	0.151859	0.0382256
Q19493	tbcd-1	0.947	0.917114	-0.0785637	0.0375768
cel:CELE_F14H12.4; Q2AAC7; Q9NB31	cst-1	0.881	0.918051	-0.182786	0.0371331
A3QM97; cel:CELE_C52D10.12	cnnm-1	0.987	0.918956	-0.018878	0.0367054
cel:CELE_K04D7.2; P54815; Q95ZR8	mspn-1	0.959	0.919422	-0.0603973	0.0364849
cel:CELE_F55A11.2; Q20797	syx-5	1.058	0.919616	0.0813396	0.0363934
cel:CELE_T14G11.3; Q22505	immt-1	1.03	0.919769	0.0426443	0.0363212
cel:CELE_T26C12.4; G5EEE9	gcy-23	1.006	0.920536	0.00863031	0.0359593
cel:CELE_AH9.2; Q10905	crn-4	1.081	0.920832	0.112367	0.0358196
cel:CELE_F25G6.8; O16927		0.904	0.921035	-0.145605	0.0357237
cel:CELE_K07C11.9; Q21270	cogc-6	1.088	0.921049	0.121679	0.0357171
cel:CELE_Y39A1A.1; E3CTH5; Q5DTE8; Q86MP3; Q9XX21	epg-6	1.041	0.921564	0.0579701	0.0354744
A0A0M7RDN9; A0A0M7RDU4; A0A0M7RE83; A0A0M7RFE9; cel:CELE_K04F10.4; G8JYA5; O44762; O44763; O44764; O44765; O44766; P51559	bli-4	1.013	0.921867	0.0186342	0.0353319
C6KRN1; C6KRN2; Q1ZXT3; Q1ZXT4	sao-1	0.961	0.921909	-0.0573917	0.035312
cel:CELE_Y54E10BL.6; Q10664	mek-2	1.033	0.921916	0.0468403	0.0353085
cel:CELE_T13C5.5; Q22460	bca-1	1.138	0.921994	0.186501	0.0352718
cel:CELE_T26A5.5; Q95Q98; Q95Q99	jhdm-1	1.126	0.922179	0.171207	0.0351848
cel:CELE_C35D10.4; Q18486	coq-8	0.938	0.922355	-0.0923402	0.0351017
C1P622; cel:CELE_C56G2.6; Q09517; S6FCZ1	let-767	0.993	0.922496	-0.0101344	0.0350357
cel:CELE_K07C5.1; P53489	arx-2	1.06	0.923463	0.0840643	0.0345804
cel:CELE_D2089.5; Q19000	gbh-1	1.105	0.923618	0.144046	0.0345076
cel:CELE_ZK512.7; P34645		0.804	0.923829	-0.314733	0.0344086
P34675; Q8I7F0		1.074	0.924217	0.102994	0.0342262
cel:CELE_F46F11.1; P91309; Q8T3B4		0.965	0.924604	-0.0513992	0.034044
cel:CELE_Y39G10AR.14; Q95XQ8	mcm-4	1.075	0.924626	0.104337	0.0340338
cel:CELE_R07B1.4; Q09607	gst-36	0.975	0.924867	-0.0365259	0.0339208
cel:CELE_R12A1.4; O16702; Q04457	ges-1	1.125	0.925494	0.169925	0.0336262
Q21029	nsy-1	1.413	0.925608	0.498761	0.033573
cel:CELE_D2085.1; Q18990	pyr-1	0.944	0.926674	-0.0831412	0.0330733
cel:CELE_C34E10.6; P46561	atp-2	0.946	0.928318	-0.0800879	0.0323032
B6VQ42; B6VQ43; cel:CELE_C09G5.8; Q09459; Q09513	mks-5	0.735	0.929115	-0.444184	0.0319304
Q10011		0.87	0.93002	-0.200913	0.0315076
cel:CELE_ZK512.5; M1ZK05; P34643	sec-16A.1	0.823	0.930449	-0.281036	0.0313073
cel:CELE_ZK675.1; Q09614	ptc-1	0.955	0.930724	-0.0664274	0.0311791
cel:CELE_EEED8.10; Q09299; Q2V4U6; Q7JPI7; Q8IG36		0.957	0.930904	-0.0634092	0.0310952
cel:CELE_K10C9.3; O61887	rnst-2	0.93	0.93092	-0.104697	0.0310878
O45062; P52478	ubc-1	1.783	0.93192	0.834307	0.0306215
cel:CELE_R12E2.11; O61790		1.014	0.932663	0.0200577	0.0302754
cel:CELE_ZK1058.2; Q27874	pat-3	0.94	0.932898	-0.0892673	0.0301658
cel:CELE_Y37D8A.18; Q9XWV5	mrps-10	0.995	0.932915	-0.00723157	0.0301579
Q18678	sars-1	1	0.933444	0	0.0299119
cel:CELE_C03A3.2; Q17598		1.128	0.933558	0.173767	0.0298588
O01479; Q95Q88	unc-94	1.105	0.933995	0.144046	0.0296557
cel:CELE_Y105E8A.22; Q8WQA4	exc-4	1.043	0.934291	0.0607392	0.0295179
cel:CELE_F54C9.10; Q20758	arl-1	0.997	0.93499	-0.00433459	0.0291932
cel:CELE_Y50D7A.6; Q965T6	klp-20	0.725	0.936151	-0.463947	0.0286541
cel:CELE_F18E2.5; Q9BIG3; Q9XTB2	gpa-13	0.883	0.936172	-0.179515	0.0286443
cel:CELE_C16C10.1; Q09461		1.149	0.936238	0.200379	0.0286136
cel:CELE_Y41D4B.13; Q9NHC3	ced-2	0.79	0.936241	-0.340075	0.0286122
A0A1C3NSI5; cel:CELE_F25F2.2; G5EE05; Q19319; Q19785; Q21606	cdh-4	0.997	0.936949	-0.00433459	0.0282842
cel:CELE_C49A1.4; O17670; Q564S5	eya-1	1.1	0.937337	0.137504	0.0281043
cel:CELE_K09C4.8; Q21376	sul-1	1.089	0.937448	0.123004	0.0280526
cel:CELE_C37C3.6; O76840; Q22911; Q8I7I0; Q8MPV5	mig-6	1.116	0.937626	0.158337	0.0279702
cel:CELE_C06E1.4; P34299; Q17363	glr-1	0.895	0.938018	-0.16004	0.027789
cel:CELE_F08F3.2; Q22949	acl-6	0.956	0.938107	-0.0649175	0.0277478
cel:CELE_K08F8.6; Q93442; Q93863	let-19	0.92	0.939018	-0.120294	0.0273262
cel:CELE_C03D6.5; Q17603	asfl-1	0.955	0.939106	-0.0664274	0.0272855
cel:CELE_F44E2.8; P34438		1.032	0.939255	0.045443	0.0272165
cel:CELE_R06F6.1; Q09599	cdl-1	1.317	0.939652	0.397255	0.0270332
cel:CELE_ZC262.2; P34594; Q8I7F4		1.146	0.9398	0.196607	0.0269644
cel:CELE_C28H8.12; Q09248	dnc-2	0.908	0.940001	-0.139236	0.0268719
cel:CELE_ZK353.7; P34630	cutc-1	0.875	0.940145	-0.192645	0.0268052
cel:CELE_K05B2.3; P90900; Q9GYN4	ifa-4	1.122	0.940285	0.166073	0.0267405
cel:CELE_F26E4.3; P90850		0.928	0.940404	-0.107803	0.0266857
cel:CELE_B0414.6; O01836	glh-3	1.443	0.942435	0.529071	0.0257484
cel:CELE_F01D4.4; O17754	egl-21	0.807	0.942607	-0.309359	0.0256695
cel:CELE_R08D7.6; P30645; Q65ZC7; Q7JMU8	pde-2	1.243	0.942724	0.313826	0.0256155
cel:CELE_Y75B12B.5; P52011	cyn-3	0.963	0.943142	-0.0543923	0.0254227
O17397		0.923	0.943446	-0.115597	0.025283
cel:CELE_F49C12.11; Q20588		0.982	0.943552	-0.0262051	0.0252343
Q20898	ifet-1	1.071	0.944182	0.0989585	0.0249444
cel:CELE_R09H10.3; Q1NZ16; Q21882		1.125	0.944291	0.169925	0.0248942
cel:CELE_F56A11.1; O44518; Q95YG2	gex-2	1.25	0.944772	0.321928	0.0246731
Q19459; Q6BEU4		1.15	0.944869	0.201634	0.0246282
cel:CELE_Y48G1BL.2; Q9N3Q4; V6CJ63; V6CKB4	atm-1	0.989	0.945077	-0.0159576	0.0245326
cel:CELE_R08C7.2; H2L0H3; H2L0H4; Q2L6W0; U4PMW1	chat-1	1.177	0.945311	0.235114	0.0244252
cel:CELE_R01H10.3; Q21624; Q8T3D5; Q8T3D6; Q8T3D7	cor-1	1.064	0.946495	0.0894982	0.0238816
cel:CELE_ZK370.4; Q02331; Q6LDE9; Q6LDF0; Q95PX1		1.02	0.946543	0.0285692	0.0238597
cel:CELE_C06A1.5; Q17684	rpb-6	0.882	0.947361	-0.181149	0.0234845
cel:CELE_F53A2.8; G5ED68; Q69Z15	mtm-6	0.92	0.948117	-0.120294	0.0231381
cel:CELE_F54C9.4; Q20754	col-38	1.008	0.948238	0.0114956	0.0230825
cel:CELE_C27D11.1; P34339	egl-45	1.001	0.9487	0.00144197	0.0228712
Q9U2G0	snrp-200	1.03	0.949365	0.0426443	0.0225669
cel:CELE_Y71H2AM.19; D0PV95; Q4W5R4	laf-1	0.99	0.949674	-0.0144996	0.0224254
P90980; P90981; Q19024; Q8MQ87; Q8MQ88	pkc-2	1.043	0.950325	0.0607392	0.0221277
cel:CELE_ZK1127.11; Q23405	him-14	0.954	0.950417	-0.0679388	0.0220857
cel:CELE_C36B1.7; Q93341	dhfr-1	0.91	0.951142	-0.136062	0.0217547
cel:CELE_R12E2.10; O61789	egg-5	0.745	0.951451	-0.424688	0.0216137
cel:CELE_T05G5.7; H2FLF5; H2FLF6; P34560	rmd-1	1.088	0.951557	0.121679	0.021565
cel:CELE_T27F6.6; O45870		1.273	0.952712	0.348232	0.0210384
cel:CELE_C30D11.1; G5ECG3; G5EDE3; G5EE47; G5EFJ9; G5EFT6; G5EG15; G5EG91; G5EGQ1; M1Z8A0; M1ZJW5	unc-103	0.912	0.952722	-0.132894	0.0210338
cel:CELE_C41C4.10; Q5FC79	sfxn-5	0.993	0.952916	-0.0101344	0.0209452
cel:CELE_K10C3.3; G5EGI7	zig-1	1.008	0.953072	0.0114956	0.0208741
cel:CELE_Y79H2A.11; Q95QC4; Q9U1S0	zyg-8	0.934	0.953148	-0.0985055	0.0208398
cel:CELE_F10G8.6; Q93459	nubp-1	1.019	0.954053	0.0271541	0.0204276
cel:CELE_ZK112.7; P34616	cdh-3	1.055	0.954848	0.077243	0.0200656
cel:CELE_C38D4.3; Q18508	mel-28	1.073	0.954941	0.10165	0.0200234
cel:CELE_F47A4.5; Q20500	ipla-2	0.958	0.955096	-0.0619024	0.019953
cel:CELE_C41D11.2; O01974	eif-3.H	1.02	0.955603	0.0285692	0.0197226
cel:CELE_C54C6.1; P49622; Q27486	rpl-37	1.112	0.956282	0.153157	0.0194141
cel:CELE_B0280.3; P41994	rpia-1	0.959	0.95633	-0.0603973	0.0193922
cel:CELE_F46F11.4; P91302	ubl-5	1.037	0.956455	0.0524159	0.0193356
cel:CELE_F35F11.1; Q9N5U5	cdc-73	0.961	0.956553	-0.0573917	0.019291
cel:CELE_Y37A1B.2; D3NQ98; J7SA60; Q8I4E1; Q8I4E2; Q9XXG2; Q9XXG3	lst-4	0.995	0.956777	-0.00723157	0.0191894
cel:CELE_T17E9.2; P46548	nmt-1	0.932	0.956939	-0.101598	0.0191155
V6CLA2	hecd-1	1.051	0.957286	0.0717627	0.0189583
cel:CELE_C15C7.7; Q18014	pfut-1	0.84	0.958436	-0.251539	0.0184369
cel:CELE_Y110A7A.11; Q9N598		1.183	0.958519	0.24245	0.0183995
cel:CELE_C55A6.9; P90783	pafo-1	0.997	0.958799	-0.00433459	0.0182723
B3GWA8; Q10005; Q8MPX3	dnj-20	0.953	0.959234	-0.0694519	0.0180754
A5JYS0; A5JYS1; cel:CELE_F54D5.1; G5ECE4	pcs-1	0.891	0.959411	-0.166503	0.0179953
cel:CELE_Y74C9A.2; Q9N4D8; V6CJ31	nlp-40	1.04	0.959521	0.0565835	0.0179455
G3MU31; P34885; Q20953	pkc-1	0.99	0.959577	-0.0144996	0.01792
cel:CELE_R05D11.3; Q21735	ran-4	1.04	0.959639	0.0565835	0.0178921
cel:CELE_EEED8.1; Q09293; Q9BMU5	tofu-6	1.031	0.959784	0.0440443	0.0178267
Q22498	copg-1	1.046	0.959941	0.0648829	0.0177556
cel:CELE_Y77E11A.13; Q9N4A6; Q9N4A7	npp-20	0.982	0.959984	-0.0262051	0.0177361
A0A0K3AXE0; A3QMD7	lsy-13	1.041	0.960288	0.0579701	0.0175984
G8JY51; Q18449		1.099	0.960919	0.136191	0.0173134
cel:CELE_T01D1.4; P91416		0.942	0.961032	-0.086201	0.0172623
cel:CELE_Y75B12B.2; P52015	cyn-7	0.971	0.961539	-0.0424568	0.017033
cel:CELE_F32B4.4; F5GUF6; O62203; Q7Z0X2	phm-2	0.984	0.961727	-0.0232698	0.0169484
cel:CELE_F17C11.9; P54412; Q2PJ76; Q8I4K9	eef-1G	1.016	0.961932	0.0229004	0.0168558
cel:CELE_B0272.4; P41942		1.06	0.962192	0.0840643	0.0167382
cel:CELE_F15H10.1; P20630	col-12	0.853	0.962535	-0.229382	0.0165835
cel:CELE_Y74C10AR.1; Q965S8	eif-3.I	1.004	0.962769	0.00575927	0.0164779
O17850	atx-3	1.062	0.963445	0.0867838	0.0161731
P98080	ucr-1	1.057	0.963553	0.0799754	0.0161243
cel:CELE_Y56A3A.17; Q7K6X4	npp-16	0.936	0.963875	-0.0954196	0.0159792
cel:CELE_B0240.4; Q8I4N3	npp-22	1.074	0.964227	0.102994	0.0158207
cel:CELE_H38K22.3; Q9XXA7	tag-131	1.102	0.965508	0.140124	0.0152439
cel:CELE_Y47D3B.10; O18153; Q10576	dpy-18	0.88	0.965671	-0.184425	0.0151708
O16264; Q4W526		1.039	0.966002	0.0551957	0.0150222
cel:CELE_C35C5.3; Q93327; Q9U3N5	selt-1.1	1.021	0.967031	0.0299829	0.0145594
cel:CELE_T05H10.4; Q09348		0.873	0.967448	-0.195946	0.0143724
cel:CELE_ZK792.6; P22981	let-60	1.032	0.967784	0.045443	0.0142217
O62461	seld-1	1.12	0.967938	0.163499	0.0141526
cel:CELE_Y45G12B.2; Q966C0; Q9N4Y9		0.982	0.968593	-0.0262051	0.0138586
cel:CELE_ZK669.4; Q23571	dbt-1	1.028	0.968615	0.0398403	0.0138489
Q9XX11		0.998	0.970001	-0.00288828	0.0132277
cel:CELE_K02B2.3; Q21121	mcu-1	1.021	0.970799	0.0299829	0.0128705
A0A131MBU3; cel:CELE_F40F4.6; Q20219	irg-7	0.991	0.970952	-0.013043	0.0128022
cel:CELE_F01F1.8; P46550	cct-6	1.015	0.971261	0.0214797	0.0126641
cel:CELE_C06A6.5; Q17688	erp-44.2	1.041	0.971619	0.0579701	0.012504
G8JXY6; Q10920; Q95QR4	psmd-9	1.059	0.97182	0.0827026	0.0124141
cel:CELE_C54C6.6; Q86D25		1.139	0.972272	0.187768	0.0122123
cel:CELE_F56H11.4; G5EEE5; K8ES54	elo-1	0.882	0.972355	-0.181149	0.0121752
cel:CELE_R11D1.9; Q21939	mrpl-49	1.44	0.972455	0.526069	0.0121305
cel:CELE_K11H12.1; P91375		0.91	0.972877	-0.136062	0.0119419
cel:CELE_F45E4.1; Q94231	arf-1.1	1.11	0.973087	0.15056	0.0118483
cel:CELE_T23G5.2; Q03606; Q03608; Q2EEP6; Q2EEP7		1.001	0.973246	0.00144197	0.0117774
cel:CELE_R02D3.2; O44502	cogc-8	1.056	0.973278	0.0786098	0.0117631
cel:CELE_C53B7.1; Q18806	rig-3	1.039	0.973428	0.0551957	0.0116961
cel:CELE_T04C12.6; P0DM41; P10983; P10985	act-1	0.966	0.973538	-0.0499049	0.0116472
A5JYX8; cel:CELE_T05F1.1; O18033	nra-2	1.02	0.974222	0.0285692	0.011342
cel:CELE_ZC395.10; Q23280	daf-41	1.025	0.974266	0.0356239	0.0113225
cel:CELE_Y48B6A.2; Q9U2A8	rpl-43	1.234	0.974486	0.303342	0.0112246
C0P289; cel:CELE_Y49E10.11; Q7JK70; Q9U280	tat-1	1.043	0.975376	0.0607392	0.010828
cel:CELE_F38E11.5; Q20168	copb-2	1	0.975753	0	0.01066
cel:CELE_C12D8.11; Q17933; Q27274	rop-1	1.059	0.975931	0.0827026	0.0105808
Q9U2Y2	cdkr-3	0.995	0.975983	-0.00723157	0.0105576
cel:CELE_C10G6.1; Q17902; Q65ZH5	egal-1	1.121	0.97603	0.164786	0.0105368
Q22885		1.078	0.976048	0.108357	0.0105286
cel:CELE_F10B5.6; G5EG38	emb-27	1.034	0.97606	0.0482362	0.0105235
cel:CELE_C14F5.5; P29355	sem-5	1.006	0.976148	0.00863031	0.0104842
cel:CELE_F11C3.3; O02244; P02566	unc-54	0.996	0.976175	-0.00578235	0.0104725
cel:CELE_Y67H2A.8; Q21056; Q9NEQ0	fat-1	1.008	0.976217	0.0114956	0.0104534
cel:CELE_Y43F8C.12; Q9U2G5	mrp-7	1.015	0.976368	0.0214797	0.0103866
cel:CELE_R10E11.8; Q21898	vha-1	0.914	0.976449	-0.129734	0.0103505
cel:CELE_F58H12.1; Q21017	kin-29	0.779	0.976743	-0.360305	0.0102195
O18649; P15796; Q8IU03; Q8MXR7	hil-2	0.975	0.977086	-0.0365259	0.0100673
cel:CELE_C27C12.7; Q18253	dpf-2	1.074	0.977687	0.102994	0.00980002
cel:CELE_M01A10.3; P91390	ostd-1	1.066	0.977693	0.0922074	0.00979767
P34540	unc-116	1.01	0.977908	0.0143553	0.0097021
cel:CELE_T16G12.1; Q22531		0.974	0.978037	-0.0380063	0.00964454
cel:CELE_ZC262.5; P34539		1.128	0.978285	0.173767	0.00953452
cel:CELE_M04B2.1; Q21502; Q95VF1	mep-1	1.218	0.978405	0.284514	0.00948136
cel:CELE_F20B10.1; Q19617	nlr-1	0.989	0.978566	-0.0159576	0.0094098
cel:CELE_F42G4.3; H2L2F5; H2L2F6; H2L2F7; Q9U3F4; Q9U3F5	zyx-1	1.128	0.978806	0.173767	0.00930343
cel:CELE_F26H11.5; O45405	exl-1	1.061	0.978903	0.0854247	0.00926026
cel:CELE_ZK1320.1; Q09652	gstk-1	0.953	0.978942	-0.0694519	0.0092429
cel:CELE_W08G11.4; O18178	pptr-1	1.081	0.979456	0.112367	0.00901486
cel:CELE_C06A8.1; G8JXY2; Q17693	mthf-1	0.916	0.979546	-0.12658	0.00897497
cel:CELE_Y18D10A.13; Q9U5Z2; Q9XW10	pad-1	0.965	0.980066	-0.0513992	0.0087448
cel:CELE_K05C4.1; Q9XUV0	pbs-5	1.047	0.980177	0.0662614	0.00869534
cel:CELE_W02A2.1; G5EGA5	fat-2	1.075	0.980269	0.104337	0.0086549
cel:CELE_B0207.4; O01427	air-2	0.967	0.980409	-0.0484122	0.0085925
cel:CELE_E04A4.4; O44476; Q688B7	hoe-1	0.994	0.980536	-0.00868224	0.00853657
cel:CELE_Y48G8AL.6; O76512; Q9BL16	smg-2	0.957	0.980687	-0.0634092	0.00846937
cel:CELE_F18A12.8; O16796; Q8ITZ3	nep-11	0.897	0.980723	-0.15682	0.00845343
cel:CELE_C04C3.3; O44451	pdhb-1	1.028	0.980761	0.0398403	0.00843688
cel:CELE_C41C4.8; P54812; Q18560	cdc-48.2	1.012	0.980767	0.0172093	0.00843397
cel:CELE_C25A1.10; Q564W7; Q9XVS4	dao-5	0.966	0.9808	-0.0499049	0.00841954
cel:CELE_C13B4.2; O45248; Q17361	usp-14	1.021	0.980896	0.0299829	0.00837683
cel:CELE_C02F5.4; P34281	cids-1	0.931	0.981135	-0.103147	0.00827101
cel:CELE_H38K22.2; Q9U3C8; Q9U3C9	dcn-1	1.047	0.981156	0.0662614	0.00826188
A0A131MBC5; A0A131MBE2; A0A131MBV4; A0A131MBW2; A0A131MBW4; A0A131MBY3; A0A131MBZ3; A0A131MC19; A0A131MC32; A0A131MCT0; A0A131MD42; A0A131MD54; A0A131MD98; A0A131MDA8; A0A131MDI4; A0A131MDJ4; A7LPI2; cel:CELE_T21H8.1; Q94071; Q94075	hlb-1	1.052	0.981173	0.0731347	0.00825423
cel:CELE_C47E12.4; Q18680; Q86DB1; Q86DB2; Q86DB3	pyp-1	1.001	0.981224	0.00144197	0.00823175
cel:CELE_F54C8.7; P34445; Q86D24		0.978	0.981607	-0.0320936	0.00806235
cel:CELE_F27D4.4; Q93618		1.005	0.981609	0.0071955	0.00806149
cel:CELE_F08D12.1; P91240	srpa-72	0.973	0.981917	-0.0394883	0.0079251
cel:CELE_T21H3.3; O16305	cmd-1	0.936	0.981952	-0.0954196	0.00790994
cel:CELE_Y75B8A.31; Q9XW78		1.088	0.982331	0.121679	0.00774217
P34676; Q95PW3	pcp-5	0.867	0.982379	-0.205896	0.00772103
cel:CELE_T09A5.9; P45969	sds-22	0.976	0.982591	-0.0350469	0.00762703
cel:CELE_R07E4.6; P30625; Q0MQ68; Q21820; Q95ZR1	kin-2	0.992	0.982991	-0.011588	0.0074503
Q21734; Q58A96; Q7YSN4; Q93972; Q93973	rskn-1	1.229	0.983297	0.297485	0.00731535
cel:CELE_T20G5.1; P34574	chc-1	1	0.983377	0	0.00727983
cel:CELE_Y38A8.2; Q23237	pbs-3	1.013	0.983735	0.0186342	0.00712175
Q09287		0.906	0.983741	-0.142417	0.00711905
cel:CELE_T12D8.6; Q9XVI9	mlc-5	0.959	0.983795	-0.0603973	0.0070955
cel:CELE_ZK1098.5; P34605	trpp-3	1.006	0.983838	0.00863031	0.00707659
cel:CELE_T24D1.1; G5EGA1; O02330; Q7YTF6; Q7Z1Z1	sqv-5	0.991	0.983917	-0.013043	0.00704135
K8ESC5; Q9NA30	atg-4.1	0.985	0.984039	-0.0218044	0.00698788
cel:CELE_ZK652.6; P34664; Q7Z143		1.104	0.984363	0.14274	0.00684475
cel:CELE_Y47D3A.21; Q9NAH4		1.075	0.984374	0.104337	0.00683996
cel:CELE_ZK1010.1; P14792; P49632; Q9U1P3	ubq-2	0.91	0.984971	-0.136062	0.00657651
cel:CELE_H13N06.5; Q9XTQ7	zipt-7.2	0.92	0.984982	-0.120294	0.00657155
cel:CELE_F37B4.7; O45166	folt-2	0.787	0.98541	-0.345564	0.00638292
cel:CELE_C37H5.5; P91136		1.086	0.986499	0.119024	0.00590342
B3WFY8; cel:CELE_M04C9.5; G5EG21	dyf-5	1.019	0.986519	0.0271541	0.00589447
cel:CELE_R13A1.4; Q21974; U4PAS5; U4PB70; U4PE10	unc-8	0.893	0.986577	-0.163268	0.00586897
cel:CELE_F22B5.10; Q19714		1.026	0.986669	0.0370307	0.00582863
cel:CELE_R102.4; Q0G823; Q21890; Q8T8M5; Q8T8M6		1.042	0.986744	0.0593553	0.00579541
A0A0M7RDU5; A0A0M9JJ85; cel:CELE_F54E2.3; H2L074; H2L075; H2L076; Q5PY59; Q8MXD8; Q9NL87; V6CJB8; V6CKH1; V6CLP5; V6CLT3; V6CLU0; V6CLU5	ketn-1	1.065	0.987051	0.0908534	0.00566062
cel:CELE_R12B2.4; Q21952	him-10	0.872	0.987206	-0.1976	0.0055922
cel:CELE_ZK1236.7; H1ZUW3; P34623; Q05035	ufbp-1	1.007	0.987263	0.0100637	0.00556729
cel:CELE_F36A4.7; P16356; Q20090	ama-1	1.001	0.987295	0.00144197	0.00555312
cel:CELE_Y69A2AR.2; Q86DD4; Q9GSX9	ric-8	1.043	0.987522	0.0607392	0.00545308
cel:CELE_C47B2.6; O62107; Q564Q1	gale-1	0.954	0.987584	-0.0679388	0.00542596
cel:CELE_ZK1320.3; Q09365		0.987	0.987742	-0.018878	0.00535653
cel:CELE_T20F5.3; P91478	mrrf-1	1.052	0.987895	0.0731347	0.00528934
cel:CELE_Y106G6H.7; Q9XWS2	sec-8	1.012	0.988031	0.0172093	0.00522937
cel:CELE_R09B3.4; Q9XVK5	ubc-12	1.075	0.988087	0.104337	0.00520484
cel:CELE_C52E12.2; P23678; Q8MQ97; Q8MQ98	unc-104	0.997	0.988142	-0.00433459	0.00518058
cel:CELE_B0240.3; Q8I4N4	daf-11	1.729	0.988193	0.789938	0.00515835
cel:CELE_C06G4.2; P34308; P34309; Q5DX51; Q5DX52	clp-1	0.935	0.988241	-0.0969617	0.00513712
cel:CELE_Y17G7A.1; G5EDQ2	hmg-12	1.045	0.988546	0.0635029	0.00500305
cel:CELE_ZK688.9; P34274; Q27GV5; Q95PW4		1.022	0.988662	0.0313952	0.00495237
cel:CELE_T24C12.2; Q22720	gap-1	0.964	0.988749	-0.0528949	0.00491375
cel:CELE_F18E2.3; Q19555	scc-3	1.075	0.988854	0.104337	0.00486762
cel:CELE_C05D11.3; Q11183	txdc-9	0.983	0.988865	-0.0247367	0.00486293
cel:CELE_M01F1.6; Q21454	mrpl-35	1.16	0.988914	0.214125	0.00484162
cel:CELE_T22D1.3; Q9GZH3		0.973	0.988921	-0.0394883	0.00483848
cel:CELE_C29F7.3; O17622		0.961	0.989073	-0.0573917	0.00477172
cel:CELE_C56G2.7; Q09289	rpn-13	1.029	0.989177	0.041243	0.00472584
cel:CELE_T05G5.5; P34558		0.927	0.989205	-0.109359	0.00471378
cel:CELE_F09E5.3; Q19264		1.019	0.989368	0.0271541	0.00464233
cel:CELE_C08B11.9; Q09227		0.978	0.989578	-0.0320936	0.00454983
cel:CELE_F15C11.2; G5EC78; G5EFF7; G5EG66	ubql-1	1.037	0.989785	0.0524159	0.00445925
cel:CELE_C55B7.1; Q27376; Q966L9	glh-2	0.98	0.989947	-0.0291463	0.00438794
A7DY65; cel:CELE_T14F9.3; Q22492	hex-1	1.058	0.990123	0.0813396	0.0043108
cel:CELE_C02F5.9; P34286; Q9BMU3	pbs-6	0.989	0.990161	-0.0159576	0.00429423
cel:CELE_Y97E10AR.7; Q9N2U6	lmtr-2	1.01	0.990265	0.0143553	0.00424875
cel:CELE_R13F6.10; Q21986	cra-1	1.028	0.990309	0.0398403	0.00422934
cel:CELE_B0414.8; O01839	vps-51	0.963	0.99075	-0.0543923	0.00403584
cel:CELE_C24B5.2; G5EEF8; Q7M3K5; Q8MNU9; Q8MNV0	spas-1	1.025	0.99095	0.0356239	0.00394835
cel:CELE_F49C12.8; Q20585	rpn-7	0.947	0.990996	-0.0785637	0.00392828
cel:CELE_T17H7.4; H2KYY3; H2KYY4; H2KYY5; H2KYY6; H2KYY7; H2KYY8; H2KYY9; H2KYZ0; H2KYZ1; H2KYZ2; Q8MPW4; Q95QA6	pat-12	1.025	0.991028	0.0356239	0.00391429
Q11190	let-721	1.016	0.991243	0.0229004	0.00381965
cel:CELE_C04F6.1; P06125	vit-5	0.976	0.991588	-0.0350469	0.00366864
cel:CELE_F55G1.4; Q20849	rod-1	1.006	0.991646	0.00863031	0.00364331
cel:CELE_K07H8.3; O61219	daf-31	0.986	0.991693	-0.0203404	0.00362254
cel:CELE_F07A5.1; O62136; Q19139	inx-14	1.023	0.992199	0.0328061	0.00340103
cel:CELE_C29E6.2; Q18297	trpa-1	0.978	0.99221	-0.0320936	0.00339623
cel:CELE_C47E8.7; Q18685	unc-112	0.979	0.99224	-0.0306192	0.00338334
cel:CELE_C47E12.8; Q18677	dhp-2	0.884	0.992386	-0.177882	0.00331942
cel:CELE_F37B4.2; O45168; Q21066	ifc-1	0.926	0.9925	-0.110916	0.00326948
cel:CELE_R173.1; Q10462	cah-5	0.909	0.992531	-0.137648	0.003256
Q17667	lnp-1	0.924	0.992649	-0.114035	0.00320434
cel:CELE_T13G4.3; D3KZG3; G4S885	tmc-1	1.13	0.99279	0.176323	0.00314259
cel:KEF34_p03; P24894	ctc-2	1.06	0.993066	0.0840643	0.00302202
B0M0M3; cel:CELE_R10E11.1; P34545	cbp-1	0.993	0.993158	-0.0101344	0.00298174
cel:CELE_D2007.4; P34378	mrpl-18	1.067	0.993166	0.0935602	0.00297822
cel:CELE_F02A9.4; P34384	mrpl-44	0.972	0.993364	-0.0409718	0.0028917
cel:CELE_K07C11.7; Q21268		1.033	0.993562	0.0468403	0.00280502
cel:CELE_C30C11.1; Q04907	mrpl-32	0.969	0.993591	-0.0454314	0.00279243
cel:CELE_R11D1.11; Q21929; Q27GP8	dhs-21	1.114	0.993722	0.155749	0.00273513
cel:CELE_B0336.10; P48158	rpl-23	0.994	0.993848	-0.00868224	0.00267995
cel:CELE_Y116F11B.12; O61390; Q8I136	gly-4	0.878	0.993902	-0.187707	0.0026563
cel:CELE_F13H10.2; Q19427; Q9GPZ5	ndx-9	0.971	0.993917	-0.0424568	0.0026497
cel:CELE_R05D3.4; P34537; Q65ZS6	rfp-1	0.981	0.994027	-0.027675	0.00260171
cel:CELE_T22G5.5; H9G307; Q9XVI6	sptl-3	0.966	0.994134	-0.0499049	0.00255499
cel:CELE_Y38C1AA.2; Q9N425	csn-3	1.059	0.994312	0.0827026	0.00247724
P34722	tpa-1	1.176	0.994313	0.233888	0.00247698
O61841; O61842; Q6IMP3; Q9N4M4	anc-1	1.007	0.994313	0.0100637	0.0024767
O16000; O18657; O61526; Q9TZZ0	unc-64	1.086	0.994444	0.119024	0.00241958
cel:CELE_ZK632.2; P34648		0.996	0.994617	-0.00578235	0.00234412
cel:CELE_F43C1.2; P39745; Q9U3F3	mpk-1	1.129	0.994633	0.175045	0.00233722
cel:CELE_C18C4.10; P46822; Q18088; Q6BEW4; Q8I7M2; Q8TA80; Q95QV1	klc-2	0.989	0.994645	-0.0159576	0.00233204
cel:CELE_K08F11.5; Q94263	miro-1	0.997	0.994676	-0.00433459	0.00231853
cel:KEF34_p05; P24892	nduo-4	1.012	0.994783	0.0172093	0.00227184
cel:CELE_ZK632.4; P34650		0.912	0.994796	-0.132894	0.00226585
cel:CELE_C44B12.2; P34714	ost-1	0.988	0.994907	-0.0174171	0.00221745
cel:CELE_T25G3.4; P90795; Q22793	gpdh-3	0.978	0.994997	-0.0320936	0.00217812
cel:CELE_F59B2.12; P34487		1.047	0.995	0.0662614	0.002177
cel:CELE_F48E8.5; Q09543	paa-1	0.996	0.995038	-0.00578235	0.00216032
cel:CELE_Y105E8A.6; Q9NEZ5	unc-95	1.066	0.995109	0.0922074	0.00212941
cel:CELE_H06I04.4; P37165; Q07372; Q8MXV5; Q9N5P1	ubl-1	1.085	0.995209	0.117695	0.00208583
cel:CELE_F53E10.6; P91318		1.121	0.995214	0.164786	0.00208358
cel:CELE_C34E10.1; P46576; Q95UF7	gop-3	1.003	0.995232	0.00432161	0.00207581
Q95Y72	dss-1	0.979	0.995331	-0.0306192	0.00203267
cel:CELE_C13B9.3; Q09236	copd-1	0.955	0.995334	-0.0664274	0.00203117
cel:CELE_T21D12.4; O16785	pat-6	0.993	0.995608	-0.0101344	0.00191166
P34693	snt-1	1.023	0.995635	0.0328061	0.00190001
cel:CELE_W01G7.3; Q9XVH6	rpb-11	0.964	0.995685	-0.0528949	0.00187791
cel:CELE_F52E10.5; Q20671; Q21065; Q94367	ifa-3	0.811	0.995735	-0.302226	0.00185606
C8JQN6; cel:CELE_C30A5.10; P34352; Q2V4Y1; Q8TA78		0.968	0.995913	-0.046921	0.00177853
cel:CELE_C49H3.1; Q2L6K7; Q9GYQ4	gcy-8	0.913	0.995967	-0.131313	0.00175508
cel:CELE_C08F8.1; E9P871; Q17827	pfd-1	0.998	0.995993	-0.00288828	0.0017435
cel:CELE_C55A6.2; E9P886; O17720	ttll-5	0.979	0.995995	-0.0306192	0.00174299
A8NBE6; cel:CELE_T24A11.1; Q22712; Q9U360; Q9XTK4	mtm-3	0.997	0.99606	-0.00433459	0.00171467
cel:CELE_R53.2; Q22018	dtmk-1	0.961	0.996071	-0.0573917	0.00170986
cel:CELE_M106.1; Q09591	mix-1	0.967	0.996154	-0.0484122	0.00167371
Q8IA58; Q9GZE9	ldp-1	0.955	0.996356	-0.0664274	0.00158556
cel:CELE_Y59A8B.1; Q9GRZ3	dpy-21	1.068	0.99644	0.0949116	0.00154889
cel:CELE_C01G5.6; Q17569	ddi-1	1.048	0.996482	0.0676387	0.00153047
B2D6K7; G5ED29; Q5FC83	atx-2	0.935	0.996555	-0.0969617	0.00149881
cel:CELE_ZK1127.4; Q23402		1.015	0.996572	0.0214797	0.00149144
cel:CELE_F33D4.8; Q688C0	mrps-24	0.974	0.99661	-0.0380063	0.00147458
A3KFB1; cel:CELE_T27C10.6; Q9TZM3	lrk-1	0.994	0.996626	-0.00868224	0.00146778
cel:CELE_Y38C9A.2; Q18905; Q9UAZ4	cgp-1	0.995	0.996643	-0.00723157	0.00146034
cel:CELE_F21F8.7; O01530	asp-6	0.941	0.996698	-0.0877334	0.00143635
cel:CELE_C07A12.4; Q17770	pdi-2	0.96	0.996782	-0.0588937	0.00139988
cel:CELE_ZK686.2; P34668		0.917	0.996801	-0.125006	0.00139173
cel:CELE_Y38F1A.6; Q9U2M4	hphd-1	0.998	0.996922	-0.00288828	0.00133895
cel:CELE_M01B12.5; O44959	riok-1	1.022	0.996996	0.0313952	0.00130641
cel:CELE_B0432.3; P90993	mrpl-41	1.07	0.997066	0.0976108	0.00127617
cel:CELE_C14B1.4; Q17963	wdr-5.1	1.066	0.997078	0.0922074	0.00127105
cel:CELE_R08D7.1; P30640		0.953	0.997103	-0.0694519	0.00126001
cel:CELE_C23G10.2; Q10121; Q5NV58; Q5NV59; Q8MQC9		1.076	0.997233	0.105678	0.00120348
cel:CELE_F59E10.2; P52012; Q09548	cyn-4	1.005	0.997261	0.0071955	0.00119123
Q8WTM6	arx-4	1.043	0.997296	0.0607392	0.00117575
cel:CELE_F38E1.9; Q20157	mpdu-1	1.082	0.997316	0.1137	0.001167
Q10580; Q17484; Q8WQH0	swp-1	0.977	0.99732	-0.0335695	0.00116558
cel:CELE_C29E4.4; P34343; Q5WRU8	npp-15	0.945	0.997346	-0.0816138	0.00115412
G5ED45	hyl-1	1.277	0.997348	0.352759	0.00115327
cel:CELE_Y41E3.4; O62431	qars-1	0.972	0.997356	-0.0409718	0.00114981
cel:CELE_T27F2.1; Q22836		0.937	0.997387	-0.093879	0.00113633
cel:CELE_Y71F9B.7; Q9N2L7	plk-2	1.012	0.997414	0.0172093	0.00112453
cel:CELE_F44C4.3; P43508	cpr-4	0.925	0.99743	-0.112475	0.0011175
A0A131MBV5; A0A131MCZ8; A0A131MD56; cel:CELE_C33D12.2; Q21469	cnnm-3	0.966	0.997478	-0.0499049	0.00109655
cel:CELE_F46F11.5; P91303	vha-10	1.008	0.997562	0.0114956	0.0010602
cel:CELE_C29F3.2; O45273; Q94130	wrt-8	0.976	0.997577	-0.0350469	0.00105368
cel:CELE_ZK632.13; G3MTX2; Q10120	lin-52	1.014	0.997682	0.0200577	0.00100798
cel:CELE_T20F5.2; P91477	pbs-4	0.991	0.997789	-0.013043	0.000961126
cel:CELE_B0361.7; Q10944	pho-5	1.033	0.997792	0.0468403	0.000960171
cel:CELE_F31B12.1; G5ED55; G5EEI0; G5EEJ6; G5EFI5; G5EFI8	plc-1	1.029	0.997886	0.041243	0.000919116
cel:CELE_ZK1251.9; Q21106; Q23436	dcaf-1	1.012	0.997906	0.0172093	0.000910438
cel:CELE_F31C3.5; O62193	psf-2	1.041	0.997915	0.0579701	0.000906634
cel:CELE_C44C10.4; Q18616	smcl-1	1.028	0.997933	0.0398403	0.000898436
cel:CELE_C08H9.3; P52887; Q5WRQ2	algn-8	1.09	0.997935	0.124328	0.000897725
cel:CELE_C47G2.1; Q03755; Q18693	cut-1	1.024	0.998042	0.0342157	0.000851319
cel:CELE_R10E11.4; P34548	sqv-3	0.972	0.998223	-0.0409718	0.000772545
cel:CELE_F45G2.10; O62252		0.954	0.998272	-0.0679388	0.000751214
cel:CELE_C04H5.6; O45239; O45244	mog-4	1.083	0.998299	0.115033	0.000739425
cel:CELE_C14B1.1; Q17967	pdi-1	0.945	0.998341	-0.0816138	0.000721061
P17343; Q19394; Q968T1	gpb-1	0.975	0.998343	-0.0365259	0.000720203
cel:CELE_W03F9.5; O16991	ttb-1	0.931	0.998347	-0.103147	0.00071863
cel:CELE_F21H12.6; Q09541	tpp-2	0.971	0.998513	-0.0424568	0.000646488
Q19289; Q19290; Q21063	ifb-1	1.034	0.998515	0.0482362	0.000645466
cel:CELE_ZK1098.1; G3MTW8; P34600		1.032	0.998537	0.045443	0.000635644
cel:CELE_K08F8.4; I2HA98; P90925; Q9XYQ5	pah-1	1.032	0.99859	0.045443	0.000612815
O77096; Q09390	hmg-1.2	1.184	0.998595	0.243669	0.000610552
cel:CELE_M01D7.6; O01971	emr-1	1	0.9986	0	0.000608423
cel:CELE_Y22F5A.4; O62415	lys-1	0.985	0.99861	-0.0218044	0.00060397
cel:CELE_C50F4.2; Q27483	pfk-1.2	1.036	0.99862	0.051024	0.000599743
P36573	lec-1	0.993	0.998626	-0.0101344	0.000596916
cel:CELE_F59F5.6; Q21049	syd-2	0.985	0.998659	-0.0218044	0.000582951
cel:CELE_C15F1.4; P42004; P80361; Q9N5Y4	eif-2Bgamma	1.046	0.998672	0.0648829	0.000576988
cel:CELE_T20B12.1; P41842	trd-1	1.075	0.998698	0.104337	0.000565961
cel:CELE_F23F12.6; P46502	rpt-3	0.994	0.998778	-0.00868224	0.000530835
cel:CELE_C50C3.6; P34369	prp-8	1.016	0.998803	0.0229004	0.000520059
G5EGK8	let-92	1.071	0.998894	0.0989585	0.000480434
cel:CELE_R74.7; Q22031		1.002	0.998896	0.00288251	0.000479886
cel:CELE_F07F6.4; Q09531		0.986	0.998911	-0.0203404	0.000473293
cel:CELE_W03G9.4; O44750	app-1	1.029	0.998919	0.041243	0.000469551
cel:CELE_Y48B6A.3; Q9U299	xrn-2	1.026	0.998924	0.0370307	0.000467541
cel:CELE_F08B6.4; P37806; Q6EZG6; Q9TYS6	unc-87	0.979	0.998945	-0.0306192	0.000458419
A8WI03; cel:CELE_F26E4.10; O01326; O01327; Q9U9Q8	drsh-1	0.974	0.999072	-0.0380063	0.000403179
cel:CELE_F52H3.5; Q20683	ttc-36	1.178	0.999078	0.23634	0.000400645
cel:CELE_C46F11.2; Q86DB5; Q93379	gsr-1	1.081	0.99911	0.112367	0.000386782
cel:CELE_C06A1.1; P54811	cdc-48.1	0.987	0.999115	-0.018878	0.000384535
cel:CELE_F15G9.1; Q10033; Q9U3J1		0.971	0.99912	-0.0424568	0.00038251
cel:CELE_W04A8.7; G5EGM3	taf-1	0.641	0.999125	-0.641604	0.000380347
cel:CELE_K01G5.4; O17915	ran-1	1.022	0.999175	0.0313952	0.000358298
cel:CELE_C05D9.5; Q22888	ife-4	0.879	0.999176	-0.186065	0.000357823
cel:CELE_T08G2.3; Q22347	acdh-10	1.056	0.999225	0.0786098	0.000336606
cel:CELE_F59B2.2; P34479; Q9U3E0	skat-1	0.975	0.999237	-0.0365259	0.000331339
Q9TW65; Q9TYG9; Q9U3H3	dys-1	0.992	0.999239	-0.011588	0.000330741
cel:CELE_C34C12.6; Q09270		1.025	0.999252	0.0356239	0.000325133
cel:CELE_M176.3; Q21551	chch-3	0.993	0.999272	-0.0101344	0.000316489
A0A0M7RER3; cel:CELE_Y5H2B.1; Q966A0	svh-11	0.977	0.999305	-0.0335695	0.00030203
Q09442; Q8T8N6	sap-49	1.13	0.999322	0.176323	0.000294515
cel:CELE_Y37E11C.1; Q01630; U4PE21	unc-33	0.939	0.999325	-0.0908029	0.000293209
P42168	kin-19	0.947	0.999353	-0.0785637	0.000281092
cel:CELE_K12F2.1; P12844; Q21440	myo-3	1.007	0.999383	0.0100637	0.000268185
cel:CELE_T09E8.3; Q22361	cni-1	0.833	0.999387	-0.263612	0.00026634
cel:CELE_F20A1.9; Q19614	tofu-2	1.052	0.999393	0.0731347	0.000263772
cel:CELE_C31B8.8; G5EBU3	zmp-3	0.961	0.999397	-0.0573917	0.000262163
cel:CELE_F41C3.5; P52717	ctsa-1.1	0.993	0.999403	-0.0101344	0.000259193
cel:CELE_T27E9.3; G5ECH7	cdk-5	1.043	0.999413	0.0607392	0.000254964
cel:CELE_F52E4.7; Q20678	sec-3	0.978	0.999414	-0.0320936	0.000254688
cel:CELE_T22D1.4; Q9GZH4	ribo-1	1.029	0.999439	0.041243	0.000243626
cel:CELE_ZK353.6; P34629	lap-1	1.039	0.999468	0.0551957	0.000231315
cel:CELE_F42G9.2; P52014	cyn-6	0.985	0.999511	-0.0218044	0.000212542
cel:CELE_F54C8.4; P34442		1.003	0.999527	0.00432161	0.000205567
cel:CELE_Y37E11AR.4; Q965X7	nape-1	1.124	0.999537	0.168642	0.000201209
cel:CELE_W03G11.3; P49713		1.045	0.999543	0.0635029	0.000198679
cel:CELE_R06F6.5; O62340; Q09601	npp-19	0.968	0.99955	-0.046921	0.000195587
cel:CELE_K03A1.5; Q21166	sur-5	0.93	0.999551	-0.104697	0.00019515
cel:CELE_F11A10.4; G5EBK9; Q19338; Q21561	mon-2	1.004	0.99958	0.00575927	0.000182315
cel:CELE_C52B9.7; Q22943	paf-2	0.914	0.999583	-0.129734	0.000180995
cel:CELE_C30F8.4; Q8T879; Q95YD4	kin-32	1.037	0.999594	0.0524159	0.000176382
cel:CELE_T03F6.5; O45742; Q9NDC9	lis-1	1.028	0.999599	0.0398403	0.000174215
cel:CELE_F35H10.4; G5EEK9	vha-5	0.99	0.9996	-0.0144996	0.000173963
cel:CELE_B0464.3; Q03561	nlp-36	1.01	0.999612	0.0143553	0.000168574
cel:CELE_F56H1.4; O76371	rpt-5	0.996	0.999615	-0.00578235	0.000167427
Q22799	dlc-1	0.996	0.999619	-0.00578235	0.000165633
cel:CELE_K01C8.10; P47208	cct-4	0.98	0.999662	-0.0291463	0.000146676
cel:CELE_C29E4.1; P34340	col-90	0.984	0.999678	-0.0232698	0.000139658
cel:CELE_F02A9.2; P34382	far-1	1.05	0.999695	0.0703893	0.000132507
cel:CELE_ZK550.6; O62515		1.026	0.999709	0.0370307	0.000126231
cel:CELE_F11G11.3; P91252	gst-6	1.049	0.999731	0.0690147	0.000116769
cel:CELE_Y71F9AL.16; Q9N4I0	arx-1	1.027	0.999735	0.0384362	0.000115255
cel:CELE_K12H4.4; P34525	spcs-3	0.947	0.999755	-0.0785637	0.000106432
cel:CELE_W02G9.1; O61902	ndx-2	1.007	0.999759	0.0100637	0.000104463
H2L099; H2L0A0; H2L0A1; Q6ABW4	gck-1	0.991	0.99976	-0.013043	0.000104355
cel:CELE_Y38F2AL.3; Q869J4; Q9N421; Q9XXU9	vha-11	1.01	0.99977	0.0143553	9.98448e-05
cel:CELE_T01E8.3; Q22070	plc-3	1.125	0.999776	0.169925	9.74017e-05
cel:CELE_W07B8.5; P43509	cpr-5	0.964	0.999776	-0.0528949	9.73727e-05
cel:CELE_D1005.1; P53585	acly-1	0.987	0.99978	-0.018878	9.5607e-05
cel:CELE_K03H1.2; P34498	mog-1	0.988	0.999781	-0.0174171	9.49886e-05
cel:CELE_T20G5.4; P34577	best-18	1.099	0.999808	0.136191	8.34613e-05
[truncated: 54 more rows]

## Sheet: DEP
Gene ID	Gene Symbol	LOG2FC	(-)LOG10P	Protein
cel:CELE_C08B11.1; P21541	zyg-11	3.96144	13.0161	ZYG-11
cel:CELE_Y48A6B.9; Q9XXC8		3.10802	7.14286
cel:CELE_F33A8.5; O62215	sdhd-1	2.62947	5.82985	SDHD-1
cel:CELE_F21F3.1; P91268	pgal-1	2.48491	5.77665	PGAL-1
cel:CELE_ZK455.7; P34713; Q20335	pgp-3	2.18174	6.29375	PGP-3
A3QMC6; cel:CELE_C42C1.15	erl-1	2.09424	6.42843	ERL-1
cel:CELE_C31H2.4; Q18347		1.97306	7.1113
cel:CELE_K12G11.3; O45688; Q17334	sodh-1	1.93282	1.94416	SODH-1
cel:CELE_T05G5.9; P34562; Q86DA2	gcc-2	1.84519	2.47766	GCC-2
A0A0K3AXB9; B2MZD0; G5EDH1	vha-7	1.78827	6.74919	VHA-7
cel:CELE_C07B5.5; Q17778	nuc-1	1.7476	4.19512	NUC-1
cel:CELE_F52A8.2; Q20636	gpb-2	1.74028	7.14925	GPB-2
Q94177	paqr-1	1.57531	1.45449	PAQR-1
cel:CELE_T05E11.5; P49049	imp-2	1.56462	1.96852	IMP-2
cel:CELE_C25A8.4; Q18143	cht-3	1.50792	8.45612	CHT-3
cel:CELE_T09E11.2; O02305	nhr-217	1.48594	3.45712	NHR-217
cel:CELE_T13F2.8; Q94051	cav-1	1.4098	2.13155	CAV-1
H2L0H5	wapl-1	1.38736	3.4456	WAPL-1
cel:CELE_T05H10.5; Q09349; Q6BEV4; Q95QB5	ufd-2	1.37462	1.45173	UFD-2
cel:CELE_F08F8.8; Q95ZW1	gos-28	1.34767	3.80811	GOS-28
cel:CELE_ZC395.2; P48376	clk-1	1.33914	7.02722	CLK-1
cel:CELE_C32F10.2; G5EDT1	lin-35	1.33743	3.41352	LIN-35
cel:CELE_F41C3.4; Q20263	eas-1	1.33685	3.9981	EAS-1
cel:CELE_F43D9.4; Q20363	sip-1	1.23756	3.80616	SIP-1
cel:CELE_F36H2.1; G5EBH1; G5EE81; G5EGE0	tat-5	1.19472	5.66968	TAT-5
cel:CELE_F33A8.1; Q17336	let-858	1.19093	3.47484	LET-858
Q9XXN3	nepr-1	1.17505	5.64733	NEPR-1
cel:CELE_F56H1.6; Q4W4Z2	rad-8	1.15381	8.12352	RAD-8
O61260; P34461	sod-4	1.146	2.51267	SOD-4
B6VQ47; cel:CELE_ZK970.2; H2FLG3; Q27539	clpp-1	1.12631	4.56839	CLPP-1
cel:CELE_K08F4.7; Q21355	gst-4	1.123	7.09444	GST-4
G5EE56; W6RRW6; W6RTE9; W6SBD5	src-1	1.09153	4.22406	SRC-1
cel:CELE_W06D4.4; Q9XW42	prmt-7	1.08338	3.66978	PRMT-7
cel:CELE_H17B01.1; H2L0B9; O44827	fgt-1	1.04893	2.43105	FGT-1
cel:CELE_Y43F4B.4; O45933	npp-18	1.03773	1.6427	NPP-18
C6KRQ4; Q9XTQ6	tbh-1	1.02857	2.52893	TBH-1
cel:CELE_VW02B12L.4; G5EDW1	adbp-1	1.01436	1.329	ADBP-1
cel:CELE_T06D8.7; Q22252	fndc-1	1.01221	2.73028	FNDC-1
A5PEY5; cel:CELE_Y53F4B.39; Q95Q18		0.977463	3.92945
cel:CELE_ZK863.7; Q10667	rnp-1	0.975997	4.31308	RNP-1
cel:CELE_ZK858.3; Q94417	clec-91	0.964214	1.67324	CLEC-91
Q17353; Q27GV0; Q95QE9	par-3	0.963474	2.7747	PAR-3
cel:CELE_Y22F5A.5; O62416	lys-2	0.950095	1.47768	LYS-2
A0A1D3PCL8; A0A1D3PCL9; A0A1D3PCM5; cel:CELE_F57B9.2; Q20937; S5ZDJ9	let-711	0.949348	2.48119	LET-711
cel:CELE_F42D1.2; Q93703	tatn-1	0.940355	3.90133	TATN-1
cel:CELE_Y110A7A.5; Q9N589	mtm-1	0.930548	4.97687	MTM-1
cel:CELE_W02D3.9; O02482; P91912	unc-37	0.92524	2.00464	UNC-37
cel:CELE_T01G9.2; P34692; Q22076; Q9U383		0.908429	1.93231
cel:CELE_C40H1.5; Q03575	ttr-5	0.901494	2.06795	TTR-5
cel:CELE_F11G11.2; P91253	gst-7	0.899949	2.86725	GST-7
cel:CELE_C25D7.3; O17596; P34706	sdc-3	0.892197	5.00033	SDC-3
cel:CELE_T05D4.1; O45747; P54216	aldo-1	0.884403	4.32836	ALDO-1
cel:CELE_R08E5.2; H2L0J5; O01592; Q86NC6	cysl-3	0.881273	4.32014	CYSL-3
cel:CELE_D2085.4; O17736; Q18992	etc-1	0.872632	2.03639	ETC-1
cel:CELE_Y45G12B.3; Q9N4Z0		0.867896	5.41524
cel:CELE_B0285.4; P46554	lcmt-1	0.847997	4.47262	LCMT-1
cel:CELE_D2013.2; Q18964	wdfy-2	0.84318	3.8309	WDFY-2
cel:CELE_C44B7.5; Q18594		0.832688	4.89286
cel:CELE_T23F1.7; O18119; Q7JKY3	dpf-1	0.822934	3.05044	DPF-1
cel:CELE_F54F2.8; P34453	prx-19	0.821302	3.1806	PRX-19
cel:CELE_ZK455.6; G5ED47	hizr-1	0.820485	2.8622	HIZR-1
Q27504	cah-3	0.819668	3.37628	CAH-3
cel:CELE_C05D11.5; Q11185		0.818032	3.4684
cel:CELE_ZK1073.1; O02485		0.796598	4.79264
cel:CELE_F30A10.5; H2FLJ1	stl-1	0.787432	5.51149	STL-1
cel:CELE_B0495.8; Q09217		0.784923	1.68202
cel:CELE_C41G7.5; O44712; Q564W4; Q93369	ahr-1	0.77905	1.72804	AHR-1
cel:CELE_C34C12.3; Q09496	pph-6	0.778209	1.54999	PPH-6
Q17375; Q86FM7; Q9N3Z3	chk-1	0.763836	2.34913	CHK-1
cel:CELE_F55C5.5; Q20819	tsfm-1	0.73292	3.22956	TSFM-1
cel:CELE_B0495.5; Q09214		0.729444	2.97941
G5EC32; O62482	sorb-1	0.72334	1.53037	SORB-1
cel:CELE_R13G10.1; P48996	dpy-27	0.721591	3.77971	DPY-27
cel:CELE_B0310.5; Q10941	ugt-46	0.71721	1.74788	UGT-46
cel:CELE_C52E4.6; G5EBX3	cyl-1	0.715454	1.37617	CYL-1
cel:CELE_R07B1.10; Q09610; Q9GNP9	lec-8	0.713696	1.95993	LEC-8
cel:CELE_B0041.6; O02058; Q2MGF4	ptps-1	0.711935	3.87601	PTPS-1
cel:CELE_T03F6.3; Q9XVJ2		0.709291	5.32091
Q9XXH8; Q9XXH9; Q9XZQ1; Q9XZQ2	cnt-1	0.709291	1.9311	CNT-1
cel:CELE_ZK652.3; P34661	ufm-1	0.678973	3.32241	UFM-1
cel:CELE_C48B6.6; O01510; Q6BEW0; Q9U9U7	smg-1	0.674461	1.79898	SMG-1
cel:CELE_C04F6.3; O17321; Q11174	cht-1	0.667211	5.26771	CHT-1
cel:CELE_F08F1.8; O17389	tth-1	0.659925	2.01611	TTH-1
Q9NAE2		0.655352	3.88616
cel:CELE_C16C10.10; Q09253	glod-4	0.655352	3.43269	GLOD-4
cel:CELE_F58A4.4; P34471	pri-1	0.653519	2.10883	PRI-1
cel:CELE_M18.5; Q21554	ddb-1	0.650765	3.24688	DDB-1
cel:CELE_K02B2.1; Q21122	pfkb-1.2	0.648926	2.71613	PFKB-1.2
O44326	hmp-2	0.647084	1.40529	HMP-2
cel:CELE_F08B12.2; Q19189	prx-12	0.642471	2.99002	PRX-12
cel:CELE_C27A2.1; Q18237	smc-5	0.637842	1.33498	SMC-5
cel:CELE_F53B7.3; Q20716	isy-1	0.634129	1.77838	ISY-1
P11141; P91135	hsp-6	0.630405	3.81228	HSP-6
cel:CELE_Y56A3A.13; O76463	nft-1	0.625738	5.12013	NFT-1
cel:CELE_F22B7.5; P34408; Q8TA83; Q95QJ6	dnj-10	0.615416	1.7007	DNJ-10
cel:CELE_Y48G1C.2; G5ECJ6; V6CL92	csk-1	0.613532	4.0093	CSK-1
cel:CELE_F08C6.6; Q19202	apy-1	0.612588	2.28088	APY-1
cel:CELE_T01B11.2; P91408	eppl-1	0.604071	1.96208	EPPL-1
cel:CELE_T25B9.9; Q17761; Q22772		0.603122	2.42758
A7DTF0; cel:CELE_Y37D8A.9; Q9XWW2	mrg-1	0.603122	1.41223	MRG-1
cel:CELE_R107.2; P32740		0.602172	2.15842
cel:CELE_K10B2.5; Q09994	ani-2	0.601221	1.52307	ANI-2
cel:CELE_ZK632.10; P34655		0.60027	4.19816
cel:CELE_Y56A3A.29; H8ESG8; H8ESG9; Q95Q13; Q9U221	ung-1	0.60027	1.83795	UNG-1
cel:CELE_B0495.9; Q09218		0.597412	3.33597
cel:CELE_R12E2.5; O61787	inx-16	0.592636	2.05518	INX-16
cel:CELE_K07C11.5; Q21265	tag-225	0.590722	2.82081	TAG-225
cel:CELE_C32E8.3; P91127	tppp-1	0.589763	1.92325	TPPP-1
cel:CELE_F52F12.7; O17883	strl-1	0.585924	2.56702	STRL-1
cel:CELE_K10B3.7; P17330	gpd-3	0.582074	1.31613	GPD-3
cel:CELE_C34C12.8; Q18421		0.58111	2.78285
cel:CELE_B0035.2; Q17433	dnj-2	0.577248	1.93236	DNJ-2
cel:CELE_F10B5.4; Q09306; Q9UB22	tub-1	0.571434	2.34504	TUB-1
O02495	snb-1	0.567545	3.9443	SNB-1
cel:CELE_Y54G11A.6; O18193; O61235; Q9XVZ4	ctl-1	0.556797	3.61586	CTL-1
cel:CELE_Y45F3A.3; Q3T978; Q9XWZ2	acdh-11	0.556797	1.95518	ACDH-11
cel:CELE_K02F3.2; L8E976; Q21153		0.545968	6.37681
cel:CELE_B0024.8; E9P869; E9P870; M1ZMI6; Q17423	che-12	0.54498	1.6409	CHE-12
cel:CELE_F37A4.2; P41880		0.540027	1.37911
P17329	gpd-2	0.539035	3.28889	GPD-2
cel:CELE_C28C12.10; Q18284; X5LPV6; X5LV63; X5LX76; X5M5R1; X5M8V6	tag-77	0.536053	1.68843	TAG-77
cel:CELE_Y119C1B.4; Q95Y83	mrpl-19	0.531069	2.15542	MRPL-19
cel:CELE_ZK353.9; Q95ZI6		0.529071	2.26752
cel:CELE_F01F1.6; P46562	alh-9	0.525067	2.97908	ALH-9
Q23232	wdr-4	0.522056	2.65793	WDR-4
C0P268; C0P269; C0P270; cel:CELE_B0464.2; Q03560	ctr-9	0.521051	1.80207	CTR-9
cel:CELE_R01B10.1; G5ECM9	cpi-2	0.521051	1.39168	CPI-2
cel:CELE_F55B12.5; Q6RV00; Q6RV01; Q93796	nrf-5	0.520045	1.33866	NRF-5
cel:CELE_C32E12.2; P91119	pde-5	0.516015	1.72611	PDE-5
cel:CELE_C12D8.5; Q17938	daf-36	0.515006	1.9946	DAF-36
cel:CELE_Y37H9A.6; Q9U2M7	ndx-4	0.510962	2.22229	NDX-4
cel:CELE_K07E3.8; Q7YZW5	vem-1	0.495695	1.9685	VEM-1
cel:CELE_C18E3.2; O02101	swsn-2.2	0.495695	1.59443	SWSN-2.2
cel:CELE_T02G5.13; Q22111; Q6AHP0	mmaa-1	0.492622	4.49649	MMAA-1
G5EBH0; Q6EZG7; Q95X30; Q9U6B9	egl-8	0.489543	1.74588	EGL-8
cel:CELE_F54H12.1; P34455; Q8IG17; Q8WQF0	aco-2	0.488515	3.04456	ACO-2
cel:CELE_B0495.7; Q09216		0.486457	1.38963
cel:CELE_F59H5.1; Q86RS8; Q9TZI4	gbas-1	0.484396	1.9013	GBAS-1
cel:CELE_T20D3.7; O01258	vps-26	0.482332	1.40836	VPS-26
cel:CELE_T21B10.2; Q27527; Q6A4N1; Q8I4F9	enol-1	0.481299	4.39497	ENOL-1
cel:CELE_T09B4.9; O02161	tin-44	0.478195	3.53178	TIN-44
Q09434; Q17859; Q20137; Q9BMN7; Q9BMN8	ptp-3	0.469886	1.86517	PTP-3
cel:CELE_W01G7.5; Q9XTB5	lem-2	0.468844	1.91528	LEM-2
cel:CELE_ZK742.5; Q23092	lbp-4	0.466758	3.72415	LBP-4
cel:CELE_F53E2.2; Q07750; Q9UAU4	unc-60	0.461529	2.40775	UNC-60
Q27888	ldh-1	0.46048	4.08759	LDH-1
cel:CELE_T19B4.4; P91454	dnj-21	0.454176	3.54893	DNJ-21
O17732	pyc-1	0.454176	2.88291	PYC-1
Q04833	lrp-1	0.451013	3.29225	LRP-1
P34480		0.449957	1.38066
cel:CELE_B0261.2; O01438; Q95Q95	let-363	0.448901	2.47059	LET-363
cel:CELE_ZK520.4; O46021; Q17390; Q8I4A7; Q8WQ96; Q9NA22	cul-2	0.448901	1.51457	CUL-2
cel:CELE_T07A9.6; G5EE01	daf-18	0.444667	2.01555	DAF-18
cel:CELE_R11G10.2; Q21950		0.441483	1.40977
Q22633	hpd-1	0.439357	2.90395	HPD-1
cel:CELE_C43E11.7; P91148	ndx-7	0.438293	2.33955	NDX-7
cel:CELE_ZK632.1; P34647; Q5FC84	mcm-6	0.438293	1.91534	MCM-6
cel:CELE_Y42H9B.2; Q9N3X8	rig-4	0.437228	2.26016	RIG-4
cel:CELE_F14F4.3; G5EE72	mrp-5	0.432959	1.51436	MRP-5
cel:CELE_B0303.3; P34255		0.428678	3.20788
P34425; Q8IG21; Q8IG22	cit-1.1	0.427606	1.61331	CIT-1.1
cel:CELE_F45G2.8; O62250		0.427606	1.54761
Q18785	mif-2	0.423309	2.36764	MIF-2
cel:CELE_T10B11.1; Q9TZH6	pcbd-1	0.421156	2.37768	PCBD-1
A3QMC1; A3QMC2; cel:CELE_C42C1.11; G5EFT4	ltah-1.1	0.41792	2.77324	LTAH-1.1
cel:CELE_F58G1.1; O62275	wago-4	0.413594	3.60211	WAGO-4
cel:CELE_C07H6.5; Q95YF3	cgh-1	0.408168	2.94635	CGH-1
cel:CELE_Y57A10C.6; G5EDP2	daf-22	0.40163	3.62888	DAF-22
cel:CELE_K06H7.3; P34511	vms-1	0.40163	2.04953	VMS-1
A0A0K3AUJ9; H2KZL7; Q8IG31	prdx-2	0.400538	3.42511	PRDX-2
A5Z2S4; B2D6K9; cel:CELE_C47G2.5; Q18696	saps-1	0.400538	1.31436	SAPS-1
cel:CELE_Y47G6A.10; Q9N3T5	spg-7	0.399445	2.67045	SPG-7
cel:CELE_ZC477.9; P19826; Q8MPS2; Q9BI31; Q9BI32; V6CJ36; V6CK82; V6CLG2; V6CLK1; V6CLL2	deb-1	0.395063	4.00286	DEB-1
cel:CELE_F53G12.1; I7EVK5; O01803	rab-11.1	0.391768	4.16795	RAB-11.1
cel:CELE_F20H11.3; O02640	mdh-2	0.391768	2.07386	MDH-2
cel:CELE_ZK370.8; Q02335	tomm-70	0.382944	3.69477	TOMM-70
cel:CELE_C03G5.1; Q09508; Q17616; Q34089	sdha-1	0.382944	3.49005	SDHA-1
cel:CELE_W02D3.7; O01814	lbp-5	0.382944	3.1618	LBP-5
cel:CELE_R01H10.8; G5EEW9	cnk-1	0.379621	1.85735	CNK-1
cel:CELE_F40B5.2; Q09320; Q1W0S1; Q1W0S2; Q8ST16; Q8ST17		0.37629	1.8153
Q9NES8	pph-5	0.37629	1.32609	PPH-5
cel:CELE_R07E5.2; Q21824	prdx-3	0.372952	3.09575	PRDX-3
cel:CELE_F37C4.5; O44400; Q86MF4		0.367371	1.73026
Q20655	ftt-2	0.366252	1.40149	FTT-2
cel:CELE_F54F2.2; G8JYB8; P34447; P34448; P34449	zfp-1	0.364012	1.55973	ZFP-1
Q20772		0.352759	2.83394
cel:CELE_F13H6.3; O16351; Q07085		0.350497	1.57794
cel:CELE_Y37E3.9; Q9BKU4	phb-1	0.344828	2.59251	PHB-1
cel:CELE_Y67D2.1; Q9BKQ5	rep-1	0.340277	1.55142	REP-1
cel:CELE_ZC434.8; Q27535		0.339137	1.50866
cel:CELE_F27D4.1; Q93615; Q9U5I1		0.336855	1.54379
cel:CELE_ZK455.2; E7EAU8; Q23496	gcy-9	0.335712	2.03373	GCY-9
Q20222	lbp-3	0.335712	1.63827	LBP-3
cel:CELE_W07G4.4; Q27245	lap-2	0.331132	1.58923	LAP-2
cel:CELE_ZC302.1; Q23255	mre-11	0.329985	2.09923	MRE-11
cel:CELE_ZK1307.1; Q09359		0.326537	1.47631
cel:CELE_Y39G10AR.21; Q95XR2; X5LQ37; X5LVB3	nsun-4	0.325386	1.9037	NSUN-4
Q93573	tct-1	-0.32916	1.55872	TCT-1
Q95Y04	rps-28	-0.330973	2.57742	RPS-28
Q20647	rpl-25.2	-0.330973	2.1939	RPL-25.2
cel:CELE_T25G3.2; G5ECD6	chs-1	-0.330973	1.30301	CHS-1
cel:CELE_T08B2.10; O01692	rps-17	-0.334607	1.48457	RPS-17
cel:CELE_M142.8; Q5WRN3		-0.336428	1.50318
cel:CELE_T26G10.1; P34580		-0.33825	3.48647
cel:CELE_F10G7.1; Q19329	tag-151	-0.340075	2.22874	TAG-151
cel:CELE_F42H10.3; P34416; P34417; P34421; Q6AHR7		-0.341903	2.17591
cel:CELE_F54E7.2; P49196	rps-12	-0.345564	1.71966	RPS-12
cel:CELE_C18A11.7; Q18066; Q8MZK1	dim-1	-0.347399	1.59918	DIM-1
cel:CELE_K02B2.5; P52821	rps-25	-0.349235	1.95165	RPS-25
cel:CELE_Y45F10D.12; O45946	rpl-18	-0.358454	3.25753	RPL-18
P91914	rpl-27	-0.358454	1.61759	RPL-27
cel:CELE_F26H9.5; P91856		-0.360305	1.49083
Q23270	trm-1	-0.365871	1.68733	TRM-1
cel:CELE_R144.7; D5MCN2; H2KZ23	larp-1	-0.367732	2.26248	LARP-1
cel:CELE_R12E2.4; O61788; Q2Z1N8; Q86S32	inx-17	-0.369595	1.44776	INX-17
cel:CELE_F53G12.10; O01802	rpl-7	-0.375197	2.65855	RPL-7
cel:CELE_R06C7.8; Q21776	bub-1	-0.37707	1.56974	BUB-1
cel:CELE_F26F4.11; Q19826	rpb-8	-0.378944	2.28652	RPB-8
cel:CELE_Y87G2A.5; Q9U1Q4	glp-4	-0.388355	4.4187	GLP-4
cel:CELE_C32D5.3; Q09263	efr-3	-0.388355	1.45722	EFR-3
cel:CELE_ZK945.3; Q09622	puf-12	-0.390245	2.4013	PUF-12
cel:CELE_C32E8.11; P91133	ubr-1	-0.392137	1.88556	UBR-1
cel:CELE_B0393.1; P46769	rps-0	-0.394032	2.34002	RPS-0
cel:CELE_F37C12.4; P49181	rpl-36	-0.39973	3.42214	RPL-36
cel:CELE_R13A5.12; Q95Y89	lpd-7	-0.39973	2.56987	LPD-7
A7UGI7; cel:CELE_C07E3.2; O17580; O17971; O18163; Q17785	pro-2	-0.39973	1.43358	PRO-2
cel:CELE_W08D2.7; Q23223	mtr-4	-0.401635	3.48473	MTR-4
cel:CELE_ZK1127.5; Q23400		-0.401635	2.01536
O18310; O18311; P21137; Q9UB39; Q9XZP8; Q9XZP9; Q9XZQ0; Q9XZQ8; Q9XZQ9	kin-1	-0.405451	1.58237	KIN-1
cel:CELE_R06C7.3; Q21773; Q9BPU2	dhp-1	-0.407364	2.36801	DHP-1
cel:CELE_Y110A7A.13; G5EEI8	chp-1	-0.416962	3.95971	CHP-1
cel:CELE_T23G11.3; O02540; Q17339	gld-1	-0.41889	1.60723	GLD-1
cel:CELE_Y116A8C.42; Q17348; Q9U2U5	snr-1	-0.426625	1.59376	SNR-1
cel:CELE_C09D4.5; O02639	rpl-19	-0.438307	3.43797	RPL-19
cel:CELE_C06E1.9; P34304		-0.442222	2.81503
cel:CELE_F41H10.8; Q20303	elo-6	-0.446148	1.35099	ELO-6
cel:CELE_F08C6.2; P49583		-0.448115	1.82939
P34431; P34432; Q8I7K0	retr-1	-0.452057	2.42171	RETR-1
cel:CELE_T07A9.9; O44411; Q8MXI6	nog-1	-0.459973	4.06433	NOG-1
cel:CELE_Y48B6A.1; Q9U2A9		-0.461959	3.39223
cel:CELE_K01G5.5; O17919		-0.463947	4.39513
cel:CELE_F54D8.2; Q20779	cox-6A	-0.465938	5.05177	COX-6A
Q21568		-0.467932	1.71257
cel:CELE_T01C3.7; Q22053	fib-1	-0.475936	4.9137	FIB-1
cel:CELE_F55F8.3; P91341		-0.479955	3.93373
cel:CELE_F44G4.1; P54073; Q20418		-0.486004	1.75563
G5EDN6	cnb-1	-0.492079	1.4643	CNB-1
cel:CELE_ZK430.1; Q23495	toe-1	-0.494109	3.97712	TOE-1
cel:CELE_C47B2.5; O62106	eif-6	-0.494109	2.43069	EIF-6
G3MU41; G3MU42; G3MU43; Q93594	ncbp-2	-0.496142	2.03541	NCBP-2
cel:CELE_ZK546.14; Q23525		-0.512514	2.03114
cel:CELE_ZK154.3; P12456	mec-7	-0.514573	3.31255	MEC-7
A0A0M7RDQ9; cel:CELE_W07E6.1; Q9TYV5	nsun-1	-0.516636	4.39404	NSUN-1
cel:CELE_Y113G7B.17; Q9U2X0	prmt-1	-0.516636	4.36812	PRMT-1
cel:CELE_C25A1.6; Q9XVR8	nola-3	-0.524915	3.18833	NOLA-3
cel:CELE_F58A4.9; P34476	rpac-19	-0.524915	2.01719	RPAC-19
cel:CELE_Y106G6E.6; Q8WQ99	csnk-1	-0.533242	2.89129	CSNK-1
A3RMT6; A3RMT7; D3YT52; L8E837; L8E927; L8EC41; Q21920; Q21927; Q9TW88	mask-1	-0.541618	2.48002	MASK-1
cel:CELE_F55F8.5; P91343	wdr-12	-0.550043	2.26928	WDR-12
cel:CELE_ZK512.2; P34640		-0.552156	4.44431
cel:CELE_K04E7.2; O76186; Q21219	pept-1	-0.558517	1.43177	PEPT-1
cel:CELE_C15H11.9; Q9XVT0	rrbs-1	-0.573467	3.88067	RRBS-1
O01477	simr-1	-0.590745	2.48088	SIMR-1
cel:CELE_T21G5.3; P34689; Q22873; Q7KQH5; Q9TXH4	glh-1	-0.592919	6.08175	GLH-1
cel:CELE_T03G11.8; Q22125	zig-6	-0.592919	2.26553	ZIG-6
cel:CELE_F55A12.8; O01757	nath-10	-0.595097	3.60745	NATH-10
cel:CELE_C01F6.6; G5EC64; G5EDM4; G5EE55; G5EFP7; I2HAG6; I2HAI6; Q27GP2; X5LQ26; X5LVA5; X5MBG4	nrfl-1	-0.597278	3.86403	NRFL-1
cel:CELE_F45E4.3; H2KYL0; Q9BI65; W6RT96; W6RTA4; W6SB84; W6SB91	cla-1	-0.597278	2.67245	CLA-1
cel:CELE_K07C5.4; Q21276	nol-56	-0.612637	3.64432	NOL-56
cel:CELE_F55D10.2; P48162	rpl-25.1	-0.614845	1.76247	RPL-25.1
A8WFF0; A8WFF1; cel:CELE_C08C3.4; P34325	cyk-7	-0.619271	2.59224	CYK-7
B5QSI7; cel:CELE_Y59A8B.23; F9UKV1; G5EEN4	gck-3	-0.621488	1.35454	GCK-3
cel:CELE_K01C8.9; Q21086	nst-1	-0.630394	4.49082	NST-1
cel:CELE_C18A3.3; Q09958		-0.641604	1.38297
cel:CELE_B0280.9; P42000		-0.650635	1.43108
cel:CELE_Y48A6B.3; Q9XXD4		-0.659723	2.70278
cel:CELE_F32A5.3; P52716	ctsa-3.1	-0.662004	3.4425	CTSA-3.1
cel:CELE_Y39B6A.35; Q9NEU3	tgt-2	-0.673463	1.98592	TGT-2
cel:CELE_ZK265.6; Q94402	nol-16	-0.678072	4.4361	NOL-16
cel:CELE_C03D6.8; Q17606	rpl-24.2	-0.687335	1.83286	RPL-24.2
cel:CELE_F44B9.2; P34423		-0.68966	2.73807
cel:CELE_T28F2.4; G8XYY5; O01658	jmjc-1	-0.68966	2.7193	JMJC-1
cel:CELE_ZC434.4; Q23314		-0.68966	1.69788
C7IVR4; C7IVR5; C7IVR6; cel:CELE_F53A3.4; G4RT56; G4RT57; G4RT58; S6FMX9	pqn-41	-0.706041	1.55569	PQN-41
A8JJR1; cel:CELE_T08G5.5; Q1ZXS5; Q9XUQ4	vps-39	-0.708396	1.65931	VPS-39
cel:CELE_T23D8.3; O02327		-0.710756	2.57388
A5Z2W8; Q8T3G2; Q8T3G3	scpl-1	-0.724993	1.65526	SCPL-1
cel:CELE_T06D8.6; P53703	cchl-1	-0.72738	6.25429	CCHL-1
cel:CELE_C14A4.1; Q17949	dohh-1	-0.72738	3.1813	DOHH-1
cel:CELE_C33A12.1; Q18359		-0.741783	4.15191
cel:CELE_T01G6.7; O16962; Q86PK7; Q9GTF7; Q9GTF8	nhr-55	-0.753896	1.99278	NHR-55
cel:CELE_Y54E10A.10; Q9N3F0		-0.756331	5.19858
cel:CELE_K09A9.5; Q93873	gas-1	-0.768568	7.79689	GAS-1
cel:CELE_ZK112.1; P34610	pcp-1	-0.773491	2.06821	PCP-1
Q09312	fbf-2	-0.77596	4.33289	FBF-2
Q9NAA7; Q9NAA8; U4PB26	nsun-5	-0.780909	2.79605	NSUN-5
cel:CELE_F32B6.6; cel:CELE_T13F2.10; Q9TVW5	msp-77; msp-79	-0.785875	2.12537	MSP-77; MSP-79
cel:CELE_K12H4.3; P34524		-0.795859	5.57776
cel:CELE_C11E4.2; Q95003	gpx-3	-0.813499	3.10753	GPX-3
cel:CELE_B0218.1; H2KY70; Q17449	faah-1	-0.813499	2.16091	FAAH-1
Q9XX15		-0.833927	2.65375
cel:CELE_F54C8.1; P34439		-0.83908	2.78814
cel:CELE_T20H4.5; Q22619		-0.852042	3.04254
cel:CELE_B0414.3; O01833	hil-5	-0.852042	2.98406	HIL-5
cel:CELE_F57B9.5; Q20932	byn-1	-0.854649	3.70688	BYN-1
cel:CELE_W09C3.6; O02658	gsp-3	-0.859876	4.2957	GSP-3
P34364		-0.867752	2.26598
cel:CELE_C05C10.4; Q09451	pho-11	-0.875672	1.44122	PHO-11
cel:CELE_DY3.1; O45319	tin-13	-0.897006	4.51147	TIN-13
cel:CELE_C26F1.3; Q18232		-0.897006	2.88867
cel:CELE_C05C10.3; Q09450		-0.899695	4.64483
cel:CELE_F53F4.10; Q20719		-0.915936	7.10555
cel:CELE_C47E12.7; Q18674	rrp-1	-0.92139	5.77839	RRP-1
cel:CELE_F42E11.4; Q20334; Q5FBV5	tni-1	-0.940645	2.65909	TNI-1
P30629		-0.948976	5.77551
cel:CELE_K07E1.1; Q09407		-0.962969	1.97143
cel:CELE_Y105E8B.3; Q95Q34	riok-2	-0.988504	6.29641	RIOK-2
cel:CELE_ZK546.6; Q23519	msp-152	-0.997117	1.68719	MSP-152
cel:CELE_B0025.1; Q5TYK9; Q9TXI6; Q9TXI7; Q9XZR0	vps-34	-1.00289	1.94822	VPS-34
cel:CELE_T13F2.11; Q94053	msp-78	-1.0145	2.09736	MSP-78
cel:CELE_R01H10.1; Q21625	div-1	-1.01742	3.38389	DIV-1
cel:CELE_W10D5.2; Q94360	nduf-7	-1.02621	4.14894	NDUF-7
cel:CELE_E03H12.10; cel:CELE_T28H11.6; O02550; Q23058	ssp-11; ssp-9	-1.04097	1.33695	SSP-11; SSP-9
cel:CELE_K11C4.4; P41931; Q94278	odc-1	-1.05589	1.32237	ODC-1
cel:CELE_K06A5.7; O44552	cdc-25.1	-1.0619	2.90421	CDC-25.1
cel:CELE_F11G11.9; P91247	mpst-4	-1.0619	2.63826	MPST-4
cel:CELE_C16C10.2; Q09462		-1.09234	3.71743
cel:CELE_T01B7.4; P52018	cyn-11	-1.11716	5.51558	CYN-11
Q10018	spp-11	-1.12343	2.07249	SPP-11
cel:CELE_Y40B1B.6; Q9XWP6	spr-5	-1.13289	2.91207	SPR-5
cel:CELE_C06A1.3; P48458		-1.13924	2.91031
cel:CELE_Y39A3CR.4; Q9N408; Q9Y0V8	ddp-1	-1.16812	4.10349	DDP-1
cel:CELE_ZK795.3; O62518		-1.17462	5.16478
cel:CELE_C48B6.2; O01513		-1.26882	5.29939
cel:CELE_C36B1.4; Q95005	pas-4	-1.31833	1.98566	PAS-4
cel:CELE_T20B12.3; P41843		-1.34373	4.99942
cel:CELE_B0361.6; Q10950		-1.37333	5.00123
Q10918		-1.39593	5.08941
cel:CELE_F35B3.5; Q966J8; U4PAZ9; U4PLF6; W6SB68	ptrn-1	-1.41889	2.7067	PTRN-1
Q03412	unc-7	-1.42275	2.87981	UNC-7
cel:CELE_Y94H6A.8; Q9N2W7		-1.43051	4.77636
cel:CELE_T22A3.4; P91821; Q8I4F7	set-18	-1.44222	3.54003	SET-18
cel:CELE_F44G4.2; Q20412		-1.46993	7.93883
cel:CELE_D2030.4; P90789		-1.50635	6.66759
P34346	let-754	-1.51046	6.18264	LET-754
cel:CELE_C42D8.5; Q18581; Q65ZH6	acn-1	-1.56064	3.10076	ACN-1
cel:CELE_K12H4.5; P34526		-1.57777	3.89601
cel:CELE_ZK1225.6; Q9XXL3	ssp-31	-1.58641	6.64845	SSP-31
cel:CELE_R02D1.1; O17082	nhr-125	-1.59946	1.74149	NHR-125
cel:CELE_C17G1.6; Q5CZ39; Q93243	nas-37	-1.64386	4.95767	NAS-37
cel:CELE_ZK1290.9; Q09336	fbxa-224	-1.699	3.42023	FBXA-224
cel:CELE_Y37E3.3; Q9GR61	rpb-10	-1.74178	2.48475	RPB-10
cel:CELE_Y38F1A.10; G5EGQ3; G5EGS0; H2KMK1; Q9XWL8	max-2	-1.80088	5.45695	MAX-2
cel:CELE_DH11.1; Q19013	glna-2	-1.8625	6.96576	GLNA-2
cel:CELE_ZK20.4; Q23450	coa-7	-1.92687	5.95539	COA-7
cel:CELE_Y56A3A.18; Q9U239		-1.96016	4.18714
cel:CELE_T25E4.1; Q10014		-1.9885	1.64144
cel:CELE_ZK1251.8; Q23435	twk-9	-2.1976	7.82132	TWK-9
cel:CELE_C25G4.2; Q18169		-2.20423	4.02171
cel:CELE_F10D2.9; G5EGH6	fat-7	-2.2723	4.20239	FAT-7
cel:CELE_C47A10.5; O45307	ddo-1	-2.38836	6.75505	DDO-1
P24887	nduo-1	-2.59946	6.5066	NDUO-1
cel:CELE_W02D9.1; O02334	pri-2	-2.60823	2.50934	PRI-2
cel:CELE_F25B5.5; Q09316		-2.88897	2.61867
cel:CELE_H14A12.3; O17213		-3.23786	11.553
B1V8I6; cel:CELE_T25E12.4; G5EEQ6; H9G324; H9G325; O45818; O62166; O62167	dkf-2	-3.35107	2.2913	DKF-2
cel:CELE_T27A3.3; P91499	ssp-16	-3.38082	6.23203	SSP-16
cel:CELE_R166.4; Q22006	pro-1	-4.23786	5.26024	PRO-1
