# Supplementary material for: Dietary lipid content modifies wah-1/AIFM1-associated phenotypes via LRK-1 and DRP-1 expression in C. elegans
Source: Nat Commun. 2025 Dec 1;16:10817. doi: 10.1038/s41467-025-66900-8 (PMC12669733; doi:10.1038/s41467-025-66900-8)
Supplement: Supplementary file 5 — Supplementary data 3 [file 41467_2025_66900_MOESM5_ESM.xlsx]

## Sheet: Information
	Sheet 1:	HT115_wah1-vs-WT_Pvalue
		Data show the abundance value of individual proteins analyzed in each condition
		Gene ID	Gene-id of the protein
		Gene Symbol	Gene-symbol of the protein
		LOG2FC	Log2(Fold change)
		(-)LOG10P	(-)Log 10 (P-vlaue)
		Statistical analysis	The statistical tests were performed using a two-tailed t-test assuming unequal variance, and the resulting p-values were further adjusted using the Benjamini-Hochberg (BH) false discovery rate (FDR)
	Sheet 2:	DEP	Differentially expressed proteins in HT115-wah-1 vs HT115-wt
		Data show the differentially upregulated (red) and downeregulated proteins (green)
		Gene ID	Gene-id of the protein
		Gene Symbol	Gene-symbol of the protein
		LOG2FC	Log2(Fold change)
		(-)LOG10P	(-)Log 10 (P-vlaue)
	Sheet 3:	DEP-Mito
		Data show the differentially upregulated (red) and downeregulated mitochondrial proteins (green)

## Sheet: HT115_wah1-vs-WT_Pvalue
Protein FDR Confidence: Combined	Accession	Description	Exp. q-value: Combined	Contaminant	Sum PEP Score	Coverage [%]	# Peptides	# PSMs	# Unique Peptides	# AAs	MW [kDa]	calc. pI	Score Sequest HT: A5 Sequest HT	Score Sequest HT: A9 Sequest HT	# Peptides (by Search Engine): A5 Sequest HT	# Peptides (by Search Engine): A9 Sequest HT	Biological Process	Cellular Component	Molecular Function	Pfam IDs	Entrez Gene ID	Ensembl Gene ID	Gene ID	Gene Symbol	Reactome Pathways	WikiPathways	# Protein Pathway Groups	# Razor Peptides	Abundance Ratio: (HT115, wah1) / (HT115, N2-WT)	Abundance Ratio: (OP50, N2-WT) / (HT115, N2-WT)	Abundance Ratio: (OP50, wah1) / (HT115, wah1)	Abundance Ratio: (OP50, wah1) / (OP50, N2-WT)	Abundance Ratio P-Value: (HT115, wah1) / (HT115, N2-WT)	Abundance Ratio P-Value: (OP50, N2-WT) / (HT115, N2-WT)	Abundance Ratio P-Value: (OP50, wah1) / (HT115, wah1)	Abundance Ratio P-Value: (OP50, wah1) / (OP50, N2-WT)	Abundance Ratio Adj. P-Value: (HT115, wah1) / (HT115, N2-WT)	Abundance Ratio Adj. P-Value: (OP50, N2-WT) / (HT115, N2-WT)	Abundance Ratio Adj. P-Value: (OP50, wah1) / (HT115, wah1)	Abundance Ratio Adj. P-Value: (OP50, wah1) / (OP50, N2-WT)	Abundances (Grouped): HT115, N2-WT	Abundances (Grouped): HT115, wah1	Abundances (Grouped): OP50, N2-WT	Abundances (Grouped): OP50, wah1	Abundances (Grouped) CV [%]: HT115, N2-WT	Abundances (Grouped) CV [%]: HT115, wah1	Abundances (Grouped) CV [%]: OP50, N2-WT	Abundances (Grouped) CV [%]: OP50, wah1	Found in Sample: F5: Sample, HT115, N2-WT, BR1
High	G5ECQ8	DNA topoisomerase-like protein cin-4 [OS=Caenorhabditis elegans]	0	FALSE	62.011	17	13	398	1	842	96.6	8.82	413.17		13		cell cycle OR cell proliferation;cell organization and biogenesis;DNA metabolism;other metabolic processes;other biological processes	nucleus	nucleic acid binding activity;other molecular function	Pf00521, Pf16898	191525	WBGene00022854	cel:CELE_ZK1127.7; G5ECQ8	cin-4	SUMOylation of DNA replication proteins		1	0																					n/a
High	O44498	Histone-lysine N-methyltransferase set-9 [OS=Caenorhabditis elegans]	0	FALSE	40.136	9	11	57	1	1623	178.9	8.21	32.5		11		cell organization and biogenesis;other metabolic processes;other biological processes	nucleus	other molecular function	Pf00628, Pf00856		WBGene00017482	O44498	set-9			0	0																					n/a
High	P91420	Serine/threonine-protein phosphatase PP1-delta [OS=Caenorhabditis elegans]	0	FALSE	36.191	29	6	152	1	305	34.6	6.52	115.48		6		cell cycle OR cell proliferation;cell organization and biogenesis;other biological processes	nucleus;other cell component	other molecular function	Pf00149, Pf16891		WBGene00020187	P91420	gsp-4			0	0																					n/a
High	Q9XUB9	Nicotinic receptor-associated protein 1 [OS=Caenorhabditis elegans]	0	FALSE	27.808	13	5	22	5	634	71.1	6.04	18.04		5		other biological processes	plasma membrane;other membranes	other molecular function	Pf00168, Pf07002	178508	WBGene00012128	cel:CELE_T28F3.1; Q8I4F4; Q9XUB9	nra-1			0	0																					n/a
High	Q8WT44	Ubiquitin carboxyl-terminal hydrolase cyk-3 [OS=Caenorhabditis elegans]	0	FALSE	25.511	8	7	36	7	1178	134	5.68	25.21		7		cell cycle OR cell proliferation;cell organization and biogenesis;protein metabolism;other metabolic processes;developmental processes;other biological processes	cytoskeleton;nucleus;other cell component	other molecular function	Pf00443, Pf06337	175853	WBGene00000874	cel:CELE_ZK328.1; G5EDU8; Q8WT44	cyk-3	Ub-specific processing proteases		1	0																					Medium
High	P41848	FACT complex subunit SSRP1-A [OS=Caenorhabditis elegans]	0	FALSE	25.49	11	9	92	3	697	78.6	5.31	11.33		9		cell organization and biogenesis;DNA metabolism;other metabolic processes;stress response;developmental processes;other biological processes	nucleus	nucleic acid binding activity;other molecular function	Pf00505, Pf03531, Pf08512, Pf17292	176052	WBGene00001974	cel:CELE_T20B12.8; P41848	hmg-4	Formation of RNA Pol II elongation complex ; RNA Polymerase II Pre-transcription Events; TP53 Regulates Transcription of DNA Repair Genes; Regulation of TP53 Activity through Phosphorylation		5	0																					n/a
High	O61967	Protein lap1 [OS=Caenorhabditis elegans]	0	FALSE	21.897	13	6	22	6	699	77.3	5.83	10.32		6		cell adhesion;cell organization and biogenesis;transport;developmental processes;other biological processes	plasma membrane;other membranes		Pf00595, Pf13855	179171	WBGene00002632	O61967; Q6A580; Q9NFN7	let-413			0	0																					n/a
High	Q21738	Partner of xrn-2 protein 1 [OS=Caenorhabditis elegans]	0	FALSE	20.614	17	3	6	3	335	37.5	7.85	5.27		3		RNA metabolism OR transcription;other metabolic processes;other biological processes	nucleus		Pf11952		WBGene00011034	Q21738	paxt-1			0	0																					n/a
High	P34705	Protein kup-1 [OS=Caenorhabditis elegans]	0	FALSE	20.055	12	4	15	4	385	44.2	5.24	10.4		4							WBGene00002241	P34705	kup-1			0	0																					High
High	Q09556	Uncharacterized protein F33H1.3 [OS=Caenorhabditis elegans]	0	FALSE	19.162	15	4	15	4	359	40.9	9.06	1.85		4		RNA metabolism OR transcription;other metabolic processes			Pf09429	174579	WBGene00009364	cel:CELE_F33H1.3; Q09556		mRNA Splicing - Major Pathway		1	0																					n/a
High	P34678	Polypeptide N-acetylgalactosaminyltransferase 3 [OS=Caenorhabditis elegans]	0	FALSE	19.084	12	5	18	5	612	68.9	7.69	1.72		5		protein metabolism;other metabolic processes	other membranes;ER/Golgi	other molecular function	Pf00535, Pf00652	176112	WBGene00001628	cel:CELE_ZK688.8; P34678; Q9U003	gly-3	COPI-independent Golgi-to-ER retrograde traffic; O-linked glycosylation of mucins		2	0																					Medium
High	Q86GV3	Receptor-type guanylate cyclase gcy-28 [OS=Caenorhabditis elegans]	0	FALSE	18.111	5	5	29	5	1276	144.9	7.01	5.13		5		protein metabolism;other metabolic processes;signal transduction;other biological processes	plasma membrane;other membranes;other cell component	kinase activity;other molecular function	Pf00211, Pf01094, Pf07714	172051	WBGene00020131	cel:CELE_T01A4.1; H2L0J9; Q86GV3; Q965F7; Q965F8	gcy-28			0	0																					n/a
High	Q23194	Vacuolar protein sorting-associated protein 18 homolog [OS=Caenorhabditis elegans]	0	FALSE	17.633	6	5	13	5	1026	116.6	6.89	1.63		5		cell organization and biogenesis;other metabolic processes;transport;other biological processes	other membranes;other cytoplasmic organelle;other cell component	other molecular function	Pf05131	173783	WBGene00021058	cel:CELE_W06B4.3; G4SQH0; Q23194	vps-18			0	0																					n/a
High	Q9N2V6	Guanine nucleotide-binding protein alpha-16 subunit [OS=Caenorhabditis elegans]	0	FALSE	17.327	11	3	177	2	357	41.3	5.47	146.15		3		cell cycle OR cell proliferation;cell organization and biogenesis;developmental processes;signal transduction;other biological processes	plasma membrane;other membranes;other cell component	signal transduction activity or receptor binding;other molecular function	Pf00503	171675	WBGene00001678	cel:CELE_Y95B8A.5; Q9N2V6	gpa-16	Ca2+ pathway; G alpha (i) signalling events; Activation of the phototransduction cascade; Inactivation, recovery and regulation of the phototransduction cascade; G alpha (z) signalling events; ADP signalling through P2Y purinoceptor 12; Adrenaline,noradrenaline inhibits insulin secretion; Sensory perception of sweet, bitter, and umami (glutamate) taste		8	0																					n/a
High	Q21037	Origin recognition complex subunit 2 [OS=Caenorhabditis elegans]	0	FALSE	17.142	10	3	8	3	430	49.3	6.39	11.87		3		DNA metabolism;other metabolic processes	nucleus	nucleic acid binding activity	Pf04084	174676	WBGene00003882	cel:CELE_F59E10.1; Q21037	orc-2	Orc1 removal from chromatin; Activation of the pre-replicative complex; Assembly of the ORC complex at the origin of replication	DNA replication	4	0																					n/a
High	O18282	Protein FRG1 homolog [OS=Caenorhabditis elegans]	0	FALSE	16.489	22	4	22	4	274	30.2	8.85	13.63		4		cell organization and biogenesis;RNA metabolism OR transcription;other metabolic processes;other biological processes	cytoskeleton;nucleus	cytoskeletal activity;nucleic acid binding activity;other molecular function	Pf06229	176719	WBGene00014177	cel:CELE_ZK1010.3; O18282	frg-1			0	0																					High
High	O16519	Gastrulation defective protein 1 [OS=Caenorhabditis elegans]	0	FALSE	16.085	8	4	15	4	620	69	6.44	13.92		4		cell cycle OR cell proliferation;cell organization and biogenesis;developmental processes;other biological processes	nucleus;other cell component		Pf00400	179027	WBGene00001513	cel:CELE_T05H4.14; O16519	gad-1	mRNA Splicing - Major Pathway		1	0																					n/a
High	G5ED44	Delta(9)-fatty-acid desaturase fat-5 [OS=Caenorhabditis elegans]	0	FALSE	15.869	11	3	11	3	333	38.4	8.06	21.69		3		other metabolic processes;developmental processes	other membranes;ER/Golgi	other molecular function		180162	WBGene00001397	cel:CELE_W06D12.3; G5ED44	fat-5		Fatty acid biosynthesis	1	0		100	100	0.736				0.251164				0.690836			230.4	169.6			42.62	39.95	High
High	G5EEW6	Peptidyl-prolyl cis-trans isomerase sig-7 [OS=Caenorhabditis elegans]	0.001	FALSE	15.127	15	4	8	4	427	50.4	7.24	6.38		4		cell organization and biogenesis;protein metabolism;RNA metabolism OR transcription;other metabolic processes;developmental processes;other biological processes	nucleus;other cell component	nucleic acid binding activity;other molecular function	Pf00076, Pf00160	172664	WBGene00000890	cel:CELE_F39H2.2; G5EEW6; Q8I4J2	sig-7	mRNA Splicing - Major Pathway		1	0																					n/a
High	X5M5N0	Serine/threonine-protein kinase WNK [OS=Caenorhabditis elegans]	0.001	FALSE	14.405	2	3	9	3	1850	199.1	6	2.76		3		protein metabolism;other metabolic processes;stress response;signal transduction;other biological processes	other cell component	kinase activity;other molecular function	Pf00069, Pf12202	177743	WBGene00006941	cel:CELE_C46C2.1; H2L282; H2L283; H2L284; H2L285; H2L286; H2L288; H2L289; H2L290; H2L291; H2L292; H2L293; Q18657; Q8I127; X5LPT1; X5LPT5; X5LV40; X5LV44; X5LX64; X5M5N0; X5M5N6; X5M8T1; X5M8T5	wnk-1			0	0																					High
High	Q19541	Protein pid-1 [OS=Caenorhabditis elegans]	0.001	FALSE	13.988	26	2	4	2	169	19	9.45	2.01		2		RNA metabolism OR transcription;other biological processes	nucleus;other cell component			184627	WBGene00017549	cel:CELE_F18A1.8; Q19541	pid-1			0	0																					High
High	Q23359	CCCH-type zinc finger protein oma-2 [OS=Caenorhabditis elegans]	0.001	FALSE	13.744	15	3	8	3	393	43.6	5.67	8.69		3		cell cycle OR cell proliferation;cell organization and biogenesis;other biological processes	cytoskeleton;other cell component	nucleic acid binding activity;other molecular function	Pf00642	179183	WBGene00003865	cel:CELE_ZC513.6; Q23359	oma-2	Tristetraprolin (TTP, ZFP36) binds and destabilizes mRNA		1	0																					High
High	Q23490	Peroxidase mlt-7 [OS=Caenorhabditis elegans]	0.001	FALSE	13.536	7	4	17	4	724	80.8	8.29	1.76		4		protein metabolism;other metabolic processes;stress response;developmental processes;other biological processes	non-structural extracellular	other molecular function	Pf01549, Pf03098	173775	WBGene00022743	cel:CELE_ZK430.8; Q23490	mlt-7	Neutrophil degranulation; Thyroxine biosynthesis; Crosslinking of collagen fibrils; Events associated with phagocytolytic activity of PMN cells		4	0																					Medium
High	Q9XWQ1	Dysbindin protein homolog [OS=Caenorhabditis elegans]	0.001	FALSE	13.434	28	5	8	5	210	23.4	4.7	0		5		transport;other biological processes	other cell component			172849	WBGene00013697	cel:CELE_Y106G6A.5; Q9XWQ1	dsbn-1			0	0																					Medium
High	Q19203	Zinc finger protein unc-98 [OS=Caenorhabditis elegans]	0.001	FALSE	12.891	6	1	7	1	310	35.3	6.24	11.64		1		cell organization and biogenesis;developmental processes;other biological processes	cytoskeleton;nucleus;other cell component	cytoskeletal activity;nucleic acid binding activity;other molecular function	Pf13894	181020	WBGene00006827	cel:CELE_F08C6.7; Q19203; Q8MUP9	unc-98			0	0																					n/a
High	P30630	Protein lin-9 [OS=Caenorhabditis elegans]	0.001	FALSE	12.752	5	2	6	2	644	73.3	9.2	2.31		2		RNA metabolism OR transcription;other metabolic processes;developmental processes;other biological processes	nucleus	nucleic acid binding activity	Pf06584, Pf19438	176256	WBGene00002998	cel:CELE_ZK637.7; P30630; Q9NB37; Q9NB38	lin-9	G0 and Early G1		1	0																					n/a
High	Q21697	Putative N(4)-(beta-N-acetylglucosaminyl)-L-asparaginase [OS=Caenorhabditis elegans]	0.002	FALSE	12.271	14	4	17	4	363	39.3	8.44	10.81		4		protein metabolism;other metabolic processes	other cytoplasmic organelle	other molecular function	Pf01112	180550	WBGene00019867	cel:CELE_R04B3.2; Q21697		Neutrophil degranulation		1	0																					n/a
High	O18023	Ig-like and fibronectin type-III domain-containing protein 2 [OS=Caenorhabditis elegans]	0.002	FALSE	11.613	3	4	14	4	1526	169.6	5.6	6.62		4			plasma membrane;other membranes		Pf00041, Pf00047, Pf01682	178199	WBGene00007736	C1P642; cel:CELE_C25G4.10; O18023; Q18174; Q95ZY5	igdb-2			0	0																					n/a
High	G5EEM6	TGF-beta-activated kinase 1 and MAP3K7-binding protein 1 [OS=Caenorhabditis elegans]	0.002	FALSE	10.922	12	3	17	3	386	43.4	5.17	11		3		cell organization and biogenesis;protein metabolism;other metabolic processes;developmental processes;other biological processes	cytosol;nucleus	enzyme regulator activity;other molecular function	Pf00481	181556	WBGene00006524	cel:CELE_C44H4.5; G5EEM6	tap-1			0	0			100	100												400				12.11	n/a
High	Q8IA98	Protein CASP [OS=Caenorhabditis elegans]	0.002	FALSE	10.462	9	4	13	2	621	70.9	5.45	3.46		4		transport;other biological processes	other membranes;ER/Golgi	other molecular function	Pf08172	175372	WBGene00000464	cel:CELE_Y54F10AM.4; Q8IA98; Q9BL01	ceh-44			0	0																					n/a
High	G5EG78	Peroxidasin homolog pxn-2 [OS=Caenorhabditis elegans]	0.002	FALSE	10.271	3	2	2	2	1328	151.1	6.95	0		2		cell cycle OR cell proliferation;cell organization and biogenesis;stress response;developmental processes;other biological processes	non-structural extracellular;extracellular matrix	other molecular function	Pf03098, Pf07679, Pf13855	181288	WBGene00004257	cel:CELE_K09C8.5; G5EG78	pxn-2	Neutrophil degranulation; Thyroxine biosynthesis; Crosslinking of collagen fibrils; Events associated with phagocytolytic activity of PMN cells		4	0																					High
High	O44186	Putative sphingolipid delta(4)-desaturase [OS=Caenorhabditis elegans]	0.002	FALSE	10.104	5	1	5	1	360	41.7	8.13	4.21		1		other metabolic processes	other membranes	other molecular function	Pf00487, Pf08557	177548	WBGene00017996	cel:CELE_F33D4.4; O44186		Neutrophil degranulation; Sphingolipid de novo biosynthesis		2	0																					n/a
High	P34314	Serine/threonine-protein kinase tousled-like 1 [OS=Caenorhabditis elegans]	0.004	FALSE	9.542	5	4	133	3	965	109.2	7.9	15.77		4		cell cycle OR cell proliferation;protein metabolism;other metabolic processes;signal transduction;other biological processes	nucleus;other cell component	kinase activity;other molecular function	Pf00069	176369	WBGene00006579	cel:CELE_C07A9.3; P34314; P34323; Q6SSJ1; Q8I4N0	tlk-1			0	0																					High
High	G5EFZ3	Set1/Ash2 histone methyltransferase complex subunit ash-2 [OS=Caenorhabditis elegans]	0.005	FALSE	9.398	4	2	2	2	570	64.5	8.16	0		2		cell organization and biogenesis;protein metabolism;other metabolic processes;other biological processes	nucleus	nucleic acid binding activity;other molecular function	Pf00622	174838	WBGene00012458	G5EFZ3	ash-2	Formation of WDR5-containing histone-modifying complexes; RUNX1 regulates genes involved in megakaryocyte differentiation and platelet function; PKMTs methylate histone lysines		3	0																					n/a
High	Q9XTT8	Serine/threonine-protein phosphatase 4 catalytic subunit 2 [OS=Caenorhabditis elegans]	0.005	FALSE	9.357	9	2	7	1	321	36.3	4.97	6.94		2		DNA metabolism;stress response	nucleus;other cell component	other molecular function	Pf00149	176663	WBGene00004086	cel:CELE_Y49E10.3; Q966Q3; Q9XTT8	pph-4.2			0	0																					n/a
High	Q10023	Uncharacterized protein T28D9.4 [OS=Caenorhabditis elegans]	0.005	FALSE	9.295	3	1	4	1	468	54.3	8.48	4.71		1			other membranes			28661658	WBGene00020896	Q10023				0	0																					n/a
High	Q20666	Probable V-type proton ATPase subunit H 1 [OS=Caenorhabditis elegans]	0.005	FALSE	9.242	6	2	6	2	451	52.3	7.75	5.22		2		transport	other membranes;other cytoplasmic organelle	transporter activity	Pf03224, Pf11698	179223	WBGene00018698	cel:CELE_F52E1.10; Q20666	vha-18			0	0																					n/a
High	Q19707	Cuticlin-3 [OS=Caenorhabditis elegans]	0.005	FALSE	9.105	6	1	2	1	389	43	4.89	5.56		1			plasma membrane;other membranes	other molecular function	Pf00100	174347	WBGene00009041	cel:CELE_F22B5.3; Q19707	cut-3			0	0																					n/a
High	Q95Y84	Condensin-2 complex subunit hcp-6 [OS=Caenorhabditis elegans]	0.005	FALSE	8.978	2	3	4	3	1758	198.8	5.47	4.23		3		cell cycle OR cell proliferation;cell organization and biogenesis;developmental processes;other biological processes	nucleus;other cell component	other molecular function	Pf12717	266830	WBGene00001833	cel:CELE_Y110A7A.1; Q95Y84; Q9N583	hcp-6	Condensation of Prophase Chromosomes		1	0																					n/a
High	Q9XWG3	5'-tyrosyl-DNA phosphodiesterase [OS=Caenorhabditis elegans]	0.005	FALSE	8.947	7	2	9	2	362	40.9	5.29	0		2		DNA metabolism;other metabolic processes;stress response	nucleus;other cell component	nucleic acid binding activity;other molecular function	Pf03372, Pf14555	173276	WBGene00013405	cel:CELE_Y63D3A.4; Q9XWG3				0	0																					High
High	Q09527	Adenylate kinase isoenzyme 6 homolog [OS=Caenorhabditis elegans]	0.005	FALSE	8.725	19	2	15	2	182	21	4.55	11.3		2		other metabolic processes	nucleus;other cell component	kinase activity;other molecular function	Pf13238		WBGene00008458	Q09527		Interconversion of nucleotide di- and triphosphates		1	0																					High
High	P45965	Uncharacterized protein T09A5.5 [OS=Caenorhabditis elegans]	0.005	FALSE	8.688	20	2	10	2	163	19.3	8.72	2.27		2						174263	WBGene00011634	cel:CELE_T09A5.5; P45965				0	0																					n/a
High	Q9BL02	Homeobox protein cut-like ceh-44 [OS=Caenorhabditis elegans]	0.005	FALSE	8.593	3	3	9	1	1273	143.4	6.64	3.46		3		other biological processes	nucleus	nucleic acid binding activity;other molecular function	Pf00046, Pf02376	175372	WBGene00000464	Q9BL02	ceh-44			0	0																					n/a
High	Q19375	IWS1-like protein [OS=Caenorhabditis elegans]	0.006	FALSE	8.367	9	3	10	3	511	57.2	5.94	3.78		3		other metabolic processes;transport			Pf08711	177934	WBGene00008729	cel:CELE_F13B12.1; Q19375		Formation of RNA Pol II elongation complex ; RNA Polymerase II Pre-transcription Events		3	0																					High
High	Q21917	Guanine nucleotide-binding protein alpha-7 subunit [OS=Caenorhabditis elegans]	0.006	FALSE	8.292	11	2	162	1	352	41	7.61	140.33		2		signal transduction	plasma membrane;other membranes;cytosol;nucleus	signal transduction activity or receptor binding;other molecular function	Pf00503	177931	WBGene00001669	cel:CELE_R10H10.5; Q21917	gpa-7			0	0																					n/a
High	Q9N392	Probable cytosolic Fe-S cluster assembly factor oxy-4 [OS=Caenorhabditis elegans]	0.006	FALSE	8.208	12	4	5	4	457	50.8	5.71	0		4		cell organization and biogenesis;other metabolic processes	other cell component	other molecular function	Pf02906	175702	WBGene00021902	cel:CELE_Y54H5A.4; Q9N392	oxy-4			0	0																					n/a
High	Q18406	Exocyst complex component 5 [OS=Caenorhabditis elegans]	0.007	FALSE	8.024	4	2	6	2	659	75.7	6.2	2.46		2		cell organization and biogenesis;transport	other cell component		Pf07393	177562	WBGene00016376	cel:CELE_C33H5.9; Q18406	sec-10	VxPx cargo-targeting to cilium; Insulin processing		2	0																					n/a
High	G5EGE9	Condensin complex subunit dpy-26 [OS=Caenorhabditis elegans]	0.007	FALSE	7.952	2	2	7	2	1263	142.5	4.86	1.98		2		cell cycle OR cell proliferation;cell organization and biogenesis;other biological processes	nucleus;other cell component			178196	WBGene00001085	cel:CELE_C25G4.5; G5EGE9	dpy-26			0	0																					n/a
High	Q9U3K5	Innexin-2 [OS=Caenorhabditis elegans]	0.007	FALSE	7.903	6	2	4	2	419	48.9	7.05	3.62		2		transport	plasma membrane;other membranes;other cell component	transporter activity	Pf00876	181318	WBGene00002124	cel:CELE_F08G12.10; Q9BMT8; Q9U3K5	inx-2			0	0																					High
High	Q8T5S1	Na(+)/H(+) exchanger protein 2 [OS=Caenorhabditis elegans]	0.007	FALSE	7.878	3	2	8	2	644	72.6	5.41	5.55		2		transport;developmental processes;other biological processes	plasma membrane;other membranes	transporter activity	Pf00999	174242	WBGene00003730	cel:CELE_B0495.4; Q09432; Q8T5S1	nhx-2	Sodium/Proton exchangers		1	0																					n/a
High	Q10916	Sphingomyelin phosphodiesterase 1 [OS=Caenorhabditis elegans]	0.007	FALSE	7.854	4	2	5	2	564	65.2	6.68	1.7		2		other metabolic processes	non-structural extracellular;other cytoplasmic organelle	other molecular function	Pf00149, Pf19272	174131	WBGene00000211	cel:CELE_B0252.2; Q10916	asm-1	Glycosphingolipid metabolism		1	0																					n/a
High	Q9N4E9	Serine/threonine-protein phosphatase 4 regulatory subunit ppfr-4 [OS=Caenorhabditis elegans]	0.007	FALSE	7.726	6	1	1	1	327	37.9	5.44	1.61		1		cell cycle OR cell proliferation;developmental processes;other biological processes	cytosol	enzyme regulator activity;other molecular function	Pf04177		WBGene00022193	Q9N4E9	ppfr-4			0	0																					n/a
High	Q17427	Glucosamine 6-phosphate N-acetyltransferase [OS=Caenorhabditis elegans]	0.007	FALSE	7.719	13	1	1	1	165	18.4	6.54	0		1		other metabolic processes	ER/Golgi	other molecular function	Pf00583	179437	WBGene00001646	cel:CELE_B0024.12; Q17427	gna-1			0	0																					n/a
High	U4PCM1	pre-mRNA 3' end processing protein pfs-2 [OS=Caenorhabditis elegans]	0.007	FALSE	7.71	3	1	7	1	809	90	9.07	0		1		RNA metabolism OR transcription;other metabolic processes	nucleus		Pf00400		WBGene00011051	A0A5S9MNP8; U4PCM1; U4PN22	pfs-2	mRNA 3'-end processing; RNA Polymerase II Transcription Termination; Transport of Mature mRNA Derived from an Intronless Transcript; Processing of Intronless Pre-mRNAs		5	0																					n/a
High	Q22957	UPF0376 protein F10G2.1 [OS=Caenorhabditis elegans]	0.008	FALSE	7.529	10	2	7	2	201	23	5.08	0		2			other membranes		Pf01579	179122	WBGene00017362	cel:CELE_F10G2.1; Q22957				0	0																					High
High	G5ED39	Separin homolog sep-1 [OS=Caenorhabditis elegans]	0.008	FALSE	7.501	4	3	3	3	1262	144	8.6	0		3		cell cycle OR cell proliferation;cell organization and biogenesis;protein metabolism;other metabolic processes;transport;developmental processes;other biological processes	plasma membrane;other membranes;cytoskeleton;nucleus;other cell component	other molecular function	Pf03568	171912	WBGene00004775	cel:CELE_Y47G6A.12; G5ED39	sep-1	Separation of Sister Chromatids		1	0																					n/a
High	G5EGU9	Suppressor of zyg-1 protein 20 [OS=Caenorhabditis elegans]	0.008	FALSE	7.271	5	2	4	2	558	63.7	7.88	1.97		2		cell cycle OR cell proliferation;cell organization and biogenesis;developmental processes;other biological processes	cytoskeleton;nucleus;other cell component	nucleic acid binding activity	Pf12752	174430	WBGene00004105	A9P338; A9P339; cel:CELE_C18E9.3; G5EEB4; G5EGU9	szy-20			0	0																					High
High	Q18446	Biogenesis of lysosome-related organelles complex 1 subunit 5 [OS=Caenorhabditis elegans]	0.008	FALSE	7.269	29	2	16	2	131	15.5	6.29	19.67		2		transport;other biological processes	ER/Golgi;other cell component		Pf14942	183210	WBGene00016404	cel:CELE_C34D4.13; Q18446	mutd-1			0	0																					High
High	A5JYQ9	Vacuolar ATPase assembly integral membrane protein VMA21 homolog [OS=Caenorhabditis elegans]	0.008	FALSE	7.254	28	2	5	2	102	11.3	7.25	0		2		cell organization and biogenesis	other membranes;ER/Golgi		Pf09446		WBGene00303105	A5JYQ9	pdcd-2			0	0																					n/a
High	Q20123	Ectopic P granules protein 4 [OS=Caenorhabditis elegans]	0.009	FALSE	7.052	10	3	7	3	315	36.5	9.44	5.57		3		other metabolic processes;other biological processes	other membranes;ER/Golgi		Pf07264		WBGene00018150	Q20123	epg-4			0	0																					Medium
High	O45935	Kinesin-like protein klp-19 [OS=Caenorhabditis elegans]	0.009	FALSE	6.869	3	3	6	2	1083	123.1	7.03	3.67		3		cell cycle OR cell proliferation;cell organization and biogenesis;other biological processes	cytoskeleton;nucleus;other cell component	cytoskeletal activity;other molecular function	Pf00225	176750	WBGene00002229	cel:CELE_Y43F4B.6; O45935	klp-19	COPI-dependent Golgi-to-ER retrograde traffic; Kinesins		2	0																					High
High	Q20907	Guanine nucleotide-binding protein alpha-8 subunit [OS=Caenorhabditis elegans]	0.009	FALSE	6.85	8	2	27	1	364	42.4	8.07	5.04		2		signal transduction	plasma membrane;other membranes	signal transduction activity or receptor binding;other molecular function	Pf00503	179731	WBGene00001670	cel:CELE_F56H9.3; Q20907	gpa-8			0	0																					High
High	Q21038	Tyrosine-protein kinase receptor ver-3 [OS=Caenorhabditis elegans]	0.009	FALSE	6.757	3	2	7	2	1227	140.5	6.28	3.7		2		protein metabolism;other metabolic processes;developmental processes;signal transduction;other biological processes	plasma membrane;other membranes;other cell component	kinase activity;other molecular function	Pf07714, Pf13927	181289	WBGene00006896	cel:CELE_F59F3.1; Q21038	ver-3	PIP3 activates AKT signaling; PI5P, PP2A and IER3 Regulate PI3K/AKT Signaling; FLT3 Signaling; Signaling by SCF-KIT; Regulation of KIT signaling; Downstream signal transduction; Tie2 Signaling; RAF/MAP kinase cascade		9	0																					n/a
High	Q9U6P6	Ribonuclease H2 subunit A [OS=Caenorhabditis elegans]	0.009	FALSE	6.715	5	1	7	1	297	33.2	7.55	6.62		1		DNA metabolism;RNA metabolism OR transcription;other metabolic processes;stress response	other cell component	nucleic acid binding activity;other molecular function	Pf01351	266861	WBGene00004383	cel:CELE_T13H5.7; Q9U6P6	rnh-2			0	0																					n/a
High	Q21221	Alpha/beta hydrolase domain-containing protein aho-3 [OS=Caenorhabditis elegans]	0.009	FALSE	6.674	13	3	14	3	332	36	6.6	7.81		3		protein metabolism;other metabolic processes;stress response;other biological processes	plasma membrane;other membranes;other cytoplasmic organelle;other cell component	other molecular function	Pf12146	172585	WBGene00045192	cel:CELE_K04G2.2; Q21221	aho-3	RAS processing		1	0																					n/a
High	O02219	Aryl hydrocarbon receptor nuclear translocator homolog [OS=Caenorhabditis elegans]	0.01	FALSE	6.591	11	3	4	3	453	51	6.54	0		3		protein metabolism;other metabolic processes;developmental processes;signal transduction;other biological processes	nucleus;other cell component	nucleic acid binding activity;other molecular function	Pf00010, Pf00989, Pf14598	172889	WBGene00000095	cel:CELE_C25A1.11; G5EGG7; O02219	aha-1	NPAS4 regulates expression of target genes; Regulation of gene expression by Hypoxia-inducible Factor; Aryl hydrocarbon receptor signalling		4	0																					n/a
Medium	Q09639	G protein-coupled receptor kinase 2 [OS=Caenorhabditis elegans]	0.012	FALSE	6.404	6	3	23	3	707	80.9	7.02	0		3		protein metabolism;other metabolic processes;stress response;signal transduction;other biological processes		signal transduction activity or receptor binding;kinase activity;other molecular function	Pf00069, Pf00615	175223	WBGene00001709	cel:CELE_W02B3.2; Q09639	grk-2	G alpha (q) signalling events; Calmodulin induced events		2	0																					High
Medium	G5EGJ5	Receptor-type tyrosine-protein phosphatase-like ida-1 [OS=Caenorhabditis elegans]	0.013	FALSE	6.315	4	2	5	2	767	86.7	4.78	0		2		protein metabolism;other metabolic processes;transport;developmental processes;other biological processes	other membranes;ER/Golgi;other cell component	other molecular function	Pf00102	175807	WBGene00002048	cel:CELE_B0244.2; G5EGJ5	ida-1	Neutrophil degranulation		1	0																					n/a
Medium	Q22992	Protein sumv-2 [OS=Caenorhabditis elegans]	0.017	FALSE	6.153	1	1	4	1	1145	125.9	7.08	5.27		1		protein metabolism;other metabolic processes;other biological processes	other cell component			24104625	WBGene00018812	cel:CELE_F54D11.2; Q22992	sumv-2			0	0																					n/a
Medium	Q09220	Uncharacterized protein B0228.1 [OS=Caenorhabditis elegans]	0.017	FALSE	6.128	6	1	12	1	224	25.4	9.48	0		1						181861	WBGene00015059	cel:CELE_B0228.1; Q09220				0	0																					High
Medium	Q19768	Receptor-type guanylate cyclase gcy-13 [OS=Caenorhabditis elegans]	0.018	FALSE	5.932	5	3	6	3	1028	115.3	5.29	0		3		protein metabolism;other metabolic processes;signal transduction;other biological processes	plasma membrane;other membranes	kinase activity;other molecular function	Pf00211, Pf01094, Pf07701, Pf07714	191646	WBGene00001539	cel:CELE_F23H12.6; Q19768	gcy-13			0	0																					Medium
Medium	Q09523	GTPase Era, mitochondrial [OS=Caenorhabditis elegans]	0.018	FALSE	5.92	11	2	5	2	394	43.9	9.28	0		2		cell organization and biogenesis;other biological processes	other membranes;mitochondrion	translation activity;nucleic acid binding activity;other molecular function	Pf01926	174508	WBGene00008456	cel:CELE_E02H1.2; Q09523	eral-1	Mitochondrial translation elongation; Mitochondrial translation termination		2	0																					n/a
Medium	Q23639	Cullin-5 [OS=Caenorhabditis elegans]	0.019	FALSE	5.882	2	1	5	1	765	88.9	7.78	0		1		protein metabolism;other metabolic processes	other cell component	other molecular function	Pf00888, Pf10557	179413	WBGene00000840	cel:CELE_ZK856.1; Q23639	cul-5	Antigen processing: Ubiquitination & Proteasome degradation; Neddylation; Downregulation of ERBB2 signaling		3	0																					n/a
Medium	Q9N3F1	Dynactin subunit 6 [OS=Caenorhabditis elegans]	0.02	FALSE	5.857	10	1	4	1	180	19.4	6.86	0		1		cell cycle OR cell proliferation;cell organization and biogenesis	cytoskeleton;other cell component	other molecular function		171891	WBGene00021827	cel:CELE_Y54E10A.5; Q9N3F1	dnc-6	HSP90 chaperone cycle for steroid hormone receptors (SHR) in the presence of ligand; COPI-mediated anterograde transport; COPI-independent Golgi-to-ER retrograde traffic		3	0																					n/a
Medium	P45894	5'-AMP-activated protein kinase catalytic subunit alpha-1 [OS=Caenorhabditis elegans]	0.02	FALSE	5.822	5	3	9	3	589	65.6	7.71	0		3		protein metabolism;other metabolic processes;stress response;signal transduction;other biological processes	other cell component	kinase activity;other molecular function	Pf00069	176230	WBGene00019801	cel:CELE_PAR2.3; P45894; Q3HKC8; Q3HKC9; Q5VKL2	aak-1	TP53 Regulates Metabolic Genes; Macroautophagy; Energy dependent regulation of mTOR by LKB1-AMPK		3	0																					n/a
Medium	Q09411	Uncharacterized protein K10D2.5 [OS=Caenorhabditis elegans]	0.02	FALSE	5.749	13	1	2	1	118	13.8	4.68	2.16		1						175706	WBGene00019631	cel:CELE_K10D2.5; Q09411				0	0																					n/a
Medium	P34655	UPF0057 membrane protein ZK632.10 [OS=Caenorhabditis elegans]	0.02	FALSE	5.739	31	1	4	1	80	8.7	5.62	3.87		1			other membranes		Pf01679	176395	WBGene00014017	cel:CELE_ZK632.10; P34655				0	0		100	100	1.516				6.33638e-05				0.00181357			159	241			6.04	5.02	n/a
Medium	Q9NAD6	Signal transducer and activator of transcription 1 [OS=Caenorhabditis elegans]	0.02	FALSE	5.691	3	2	4	2	706	80.5	6.54	0		2		stress response;developmental processes;signal transduction;other biological processes	nucleus;other cell component	nucleic acid binding activity;other molecular function	Pf00017, Pf01017, Pf02864	178465	WBGene00013111	A5HWB4; cel:CELE_Y51H4A.17; Q29TW4; Q9NAD6	sta-1	Downstream signal transduction; ISG15 antiviral mechanism; Interleukin-6 signaling; Nuclear signaling by ERBB4; STAT6-mediated induction of chemokines; Interleukin-10 signaling; Interleukin-4 and Interleukin-13 signaling; Interferon gamma signaling; Regulation of IFNG signaling; Interleukin-20 family signaling; MET activates STAT3; Interleukin-15 signaling; Interleukin-35 Signalling; Interleukin-…		21	0																					n/a
Medium	P34514	Anaphase-promoting complex subunit 2 [OS=Caenorhabditis elegans]	0.02	FALSE	5.583	2	1	4	1	731	84.5	5.69	1.66		1		cell cycle OR cell proliferation;protein metabolism;other metabolic processes;other biological processes	nucleus	other molecular function	Pf00888	176139	WBGene00000143	cel:CELE_K06H7.6; P34513; P34514	apc-2	Antigen processing: Ubiquitination & Proteasome degradation		1	0																					n/a
Medium	Q10660	Decapping nuclease dom-3 [OS=Caenorhabditis elegans]	0.021	FALSE	5.461	7	2	2	2	393	45.8	7.49	0		2		RNA metabolism OR transcription;other metabolic processes	cytosol;nucleus	nucleic acid binding activity;other molecular function	Pf08652	172124	WBGene00001050	cel:CELE_F54C1.2; Q10660	dom-3			0	0																					n/a
Medium	Q23646	Probable RNA-binding protein EIF1AD [OS=Caenorhabditis elegans]	0.021	FALSE	5.407	10	1	2	1	175	20.4	4.49	0		1		protein metabolism;other metabolic processes		nucleic acid binding activity	Pf01176	179417	WBGene00014112	cel:CELE_ZK856.11; Q23646				0	0																					n/a
Medium	O01965	E3 ubiquitin-protein ligase ari-1.1 [OS=Caenorhabditis elegans]	0.022	FALSE	5.349	3	1	2	1	494	57.2	5.47	1.71		1		protein metabolism;other metabolic processes;other biological processes	nucleus;other cell component	other molecular function	Pf01485, Pf19422	172284	WBGene00016158	cel:CELE_C27A12.8; O01965	ari-1.1	ISG15 antiviral mechanism		1	0																					n/a
Medium	Q18299	Nuclear hormone receptor family member nhr-43 [OS=Caenorhabditis elegans]	0.022	FALSE	5.315	6	1	3	1	449	51.4	6.81	0		1		signal transduction;other biological processes	nucleus	nucleic acid binding activity;other molecular function	Pf00104, Pf00105	178121	WBGene00003633	A0A061AJB0; cel:CELE_C29E6.5; Q18299; Q9GTH4	nhr-43			0	0																					n/a
Medium	G5EBZ8	Ack-related non-receptor tyrosine kinase [OS=Caenorhabditis elegans]	0.022	FALSE	5.271	3	2	4	2	1043	115.3	8.65	0		2		protein metabolism;other metabolic processes;developmental processes;other biological processes		kinase activity;other molecular function	Pf07653, Pf07714	178218	WBGene00000186	C6KRP0; cel:CELE_C01C7.1; G5EBZ8	ark-1			0	0																					n/a
Medium	P34327	Uncharacterized protein C13G5.2 [OS=Caenorhabditis elegans]	0.022	FALSE	5.261	5	1	2	1	351	37.9	6.84	0		1						176208	WBGene00015747	cel:CELE_C13G5.2; P34327				0	0																					n/a
Medium	Q22908	Ras and EF-hand domain-containing protein homolog [OS=Caenorhabditis elegans]	0.022	FALSE	5.259	5	2	5	2	634	72.2	5.16	0		2		transport	other cell component	other molecular function	Pf00071		WBGene00016344	Q21466; Q22906; Q22908	rsef-1			0	0																					n/a
Medium	O44510	Adenylyltransferase and sulfurtransferase MOCS3 [OS=Caenorhabditis elegans]	0.022	FALSE	5.252	6	2	2	2	402	44.4	6.54	1.98		2		protein metabolism;RNA metabolism OR transcription;other metabolic processes	cytosol;other cell component	other molecular function	Pf00581, Pf00899	177607	WBGene00018357	cel:CELE_F42G8.6; O44510	moc-3	Molybdenum cofactor biosynthesis		1	0																					High
Medium	Q21444	Conserved oligomeric Golgi complex subunit 2 [OS=Caenorhabditis elegans]	0.023	FALSE	5.235	2	1	3	1	681	78.5	5.64	2.35		1		cell organization and biogenesis;transport;developmental processes;other biological processes	other membranes;ER/Golgi		Pf06148, Pf12022	177473	WBGene00000585	cel:CELE_C06G3.10; Q17752; Q21444	cogc-2	COPI-mediated anterograde transport; Intra-Golgi traffic		2	0																					High
Medium	Q23316	Nicastrin [OS=Caenorhabditis elegans]	0.023	FALSE	5.23	4	1	1	1	723	81.6	5.48	0		1		protein metabolism;other metabolic processes;developmental processes;signal transduction;other biological processes	plasma membrane;other membranes		Pf05450, Pf18266	172905	WBGene00000148	cel:CELE_ZC434.6; Q23316	aph-2	Neutrophil degranulation; EPH-ephrin mediated repulsion of cells; Nuclear signaling by ERBB4		3	0																					n/a
Medium	Q10938	Putative zinc finger protein B0310.2 [OS=Caenorhabditis elegans]	0.023	FALSE	5.224	13	3	3	3	413	45.7	6.48	2.5		3			nucleus	nucleic acid binding activity;other molecular function	Pf00096	180403	WBGene00015138	Q10938				0	0																					n/a
Medium	Q21944	Probable glycerol kinase [OS=Caenorhabditis elegans]	0.025	FALSE	5.122	5	2	5	2	502	55.1	5.33	5.73		2		other metabolic processes	mitochondrion	kinase activity;other molecular function	Pf00370, Pf02782	173747	WBGene00020007	cel:CELE_R11F4.1; Q21944		Triglyceride biosynthesis	Fatty acid beta-oxidation 1; Triacylglyceride synthesis	3	0																					n/a
Medium	G5EBK1	Na(+)/H(+) exchanger protein 7 [OS=Caenorhabditis elegans]	0.025	FALSE	5.119	2	1	7	1	783	88.4	6.61	2.44		1		transport;other biological processes	plasma membrane;other membranes	transporter activity;other molecular function	Pf00999	181285	WBGene00003943	cel:CELE_K09C8.1; G5EBK1	pbo-4			0	0																					High
Medium	P32085	TATA-box-binding protein [OS=Caenorhabditis elegans]	0.025	FALSE	5.078	4	1	13	1	340	36.6	9.57	1.74		1		RNA metabolism OR transcription;other metabolic processes;other biological processes	nucleus	nucleic acid binding activity;other molecular function	Pf00352		WBGene00006542	P32085	tbp-1	RNA polymerase II transcribes snRNA genes; RNA Polymerase II Pre-transcription Events; RNA Polymerase II Promoter Escape; RNA Polymerase II Transcription Pre-Initiation And Promoter Opening; RNA Polymerase II Transcription Initiation; Estrogen-dependent gene expression; RNA Polymerase I Promoter Escape		8	0																					n/a
Medium	Q93971	Transient receptor potential channel [OS=Caenorhabditis elegans]	0.026	FALSE	5.04	3	3	4	3	2032	228.9	6.61	0		3		cell cycle OR cell proliferation;transport;developmental processes;other biological processes	plasma membrane;other membranes	transporter activity	Pf00520, Pf18139	172646	WBGene00001651	cel:CELE_T01H8.5; P91909; Q93971	gon-2	TRP channels		1	0																					n/a
Medium	P34418	Zinc finger BED domain-containing protein 39 [OS=Caenorhabditis elegans]	0.026	FALSE	5.031	3	2	15	2	943	102.9	6.13	5.39		2		other biological processes	nucleus;other cell component	other molecular function	Pf05699	185686	WBGene00018369	cel:CELE_F42H10.5; P34418	mig-39			0	0																					n/a
Medium	Q17428	Polyprenol reductase [OS=Caenorhabditis elegans]	0.026	FALSE	5.03	7	2	9	2	309	35.4	8.9	0		2		protein metabolism;other metabolic processes	other membranes;ER/Golgi	other molecular function	Pf02544	179438	WBGene00007102	cel:CELE_B0024.13; Q17428; Q7JLP4		Androgen biosynthesis; Synthesis of Dolichyl-phosphate		2	0																					n/a
Medium	Q20680	Protein MTO1 homolog, mitochondrial [OS=Caenorhabditis elegans]	0.028	FALSE	4.955	2	1	5	1	638	71.6	8.62	0		1		RNA metabolism OR transcription;other metabolic processes	cytosol	other molecular function	Pf01134, Pf13932	174563	WBGene00009944	cel:CELE_F52H3.2; Q20680	mtcu-2			0	0																					n/a
Medium	Q19972	Chromo domain-containing protein cec-4 [OS=Caenorhabditis elegans]	0.028	FALSE	4.894	11	2	6	2	270	31.1	6.76	6.6		2		cell cycle OR cell proliferation;other biological processes	other membranes;nucleus	other molecular function	Pf00385	177536	WBGene00017990	cel:CELE_F32E10.2; Q19972	cec-4			0	0																					n/a
Medium	Q9XX14	Arf-GAP with ANK repeat and PH domain-containing protein cnt-2 [OS=Caenorhabditis elegans]	0.028	FALSE	4.883	4	2	3	2	1107	123	8.88	0		2		cell cycle OR cell proliferation;transport;developmental processes;other biological processes		enzyme regulator activity;other molecular function	Pf00071, Pf01412, Pf12796	176490	WBGene00000566	cel:CELE_Y39A1A.15; Q9U2M2; Q9XX09; Q9XX14; Q9XZQ3; Q9XZQ4	cnt-2			0	0																					n/a
Medium	O45595	Protection of telomeres homolog 2 [OS=Caenorhabditis elegans]	0.028	FALSE	4.824	7	1	1	1	251	29	5.44	2.26		1		other biological processes	nucleus;other cell component	nucleic acid binding activity	Pf16686	175110	WBGene00010195	cel:CELE_F57C2.3; O45595	pot-2			0	0																					n/a
Medium	Q19293	Nuclear envelope integral membrane protein [OS=Caenorhabditis elegans]	0.028	FALSE	4.802	2	1	3	1	559	64.2	7.97	0		1			other membranes;nucleus		Pf10225	175204	WBGene00017328	cel:CELE_F10C5.2; Q19293	nemp-1			0	0		100	100	0.791				0.422751				0.916887			223.4	176.6			30.27	27.69	n/a
Medium	P34318	SET domain-containing protein 3 [OS=Caenorhabditis elegans]	0.028	FALSE	4.8	2	1	3	1	465	53.2	5.49	1.69		1		other metabolic processes		other molecular function	Pf00856	182356	WBGene00007403	cel:CELE_C07A9.7; P34318; Q8I4M9	set-3			0	0																					n/a
Medium	P34349	MOB-like protein phocein [OS=Caenorhabditis elegans]	0.028	FALSE	4.78	6	1	3	1	223	25.9	7.47	0		1			other membranes;ER/Golgi;other cell component	other molecular function	Pf03637	176158	WBGene00016238	cel:CELE_C30A5.3; P34349	mob-4			0	0																					n/a
Medium	Q93794	F-box/WD repeat-containing protein sel-10 [OS=Caenorhabditis elegans]	0.028	FALSE	4.753	4	2	16	1	587	65.3	6.4	6.36		2		developmental processes;other biological processes	other cell component	other molecular function	Pf00400, Pf00646	179878	WBGene00004767	cel:CELE_F55B12.3; O44083; Q93794; Q95ZT0	sel-10			0	0																					n/a
Medium	Q95YE9	Telomere length regulation protein clk-2 [OS=Caenorhabditis elegans]	0.028	FALSE	4.747	4	2	3	2	877	99.8	6.51	0		2		cell organization and biogenesis;DNA metabolism;other metabolic processes;stress response;signal transduction;other biological processes	cytosol;nucleus;other cell component	nucleic acid binding activity;other molecular function	Pf10193		WBGene00000537	Q95NL2; Q95YE9	clk-2			0	0																					n/a
Medium	Q18081	Putative UDP-glucuronosyltransferase ugt-48 [OS=Caenorhabditis elegans]	0.028	FALSE	4.724	4	2	4	2	526	59.6	7.93	0		2			other membranes	other molecular function	Pf00201	178940	WBGene00015965	cel:CELE_C18C4.3; Q18081	ugt-48	Glycosphingolipid metabolism; Paracetamol ADME; Prednisone ADME	Metapathway UDP-glucuronosyltransferases	4	0																					n/a
Medium	G5EFT5	Heat shock transcription factor hsf-1 [OS=Caenorhabditis elegans]	0.028	FALSE	4.72	6	2	6	2	671	75	5.94	0		2		other metabolic processes;stress response;developmental processes;signal transduction;other biological processes	nucleus;other cell component	nucleic acid binding activity;other molecular function	Pf00447	173078	WBGene00002004	cel:CELE_Y53C10A.12; G5EFT5; Q6Q4G5	hsf-1	Regulation of HSF1-mediated heat shock response; HSF1 activation; Attenuation phase		4	0																					Medium
Medium	P90754	Ectonucleotide pyrophosphatase/phosphodiesterase C27A7.1 [OS=Caenorhabditis elegans]	0.028	FALSE	4.709	3	2	4	2	829	93.1	6.01	0		2			other membranes;cytoskeleton	other molecular function	Pf01663	179663	WBGene00007753	cel:CELE_C27A7.1; P90754; Q2PJ70		Vitamin B2 (riboflavin) metabolism		1	0																					n/a
Medium	Q93712	Microfibrillar-associated protein 1 [OS=Caenorhabditis elegans]	0.029	FALSE	4.676	3	1	5	1	466	55.9	5.27	2.13		1		RNA metabolism OR transcription;other metabolic processes;other biological processes	nucleus		Pf06991	172661	WBGene00009671	cel:CELE_F43G9.10; Q93712	mfap-1			0	0																					High
Medium	Q9XW87	Lon protease homolog 2, peroxisomal [OS=Caenorhabditis elegans]	0.029	FALSE	4.674	4	2	5	2	773	85.6	7.01	0		2		cell organization and biogenesis;protein metabolism;other metabolic processes;transport	other cytoplasmic organelle	other molecular function	Pf00004, Pf02190, Pf05362	176643	WBGene00013541	cel:CELE_Y75B8A.4; Q9XW87	lonp-2			0	0																					High
Medium	Q10909	Putative G-protein coupled receptor B0244.5 [OS=Caenorhabditis elegans]	0.029	FALSE	4.651	4	1	9	1	362	41.2	7.78	0		1		signal transduction	plasma membrane;other membranes	other molecular function		181876	WBGene00015080	cel:CELE_B0244.5; Q10909				0	0																					n/a
Medium	P34481	Probable 26S proteasome regulatory subunit rpn-6.2 [OS=Caenorhabditis elegans]	0.029	FALSE	4.629	6	2	5	2	416	46.8	9.1	0		2		protein metabolism;other metabolic processes	other cell component	other molecular function	Pf01399, Pf18055	176273	WBGene00010309	C0P266; C0P267; cel:CELE_F59B2.5; P34481	rpn-6.2			0	0																					n/a
Medium	Q07292	Raf homolog serine/threonine-protein kinase [OS=Caenorhabditis elegans]	0.029	FALSE	4.629	2	1	4	1	813	90.4	8.94	1.61		1		cell cycle OR cell proliferation;protein metabolism;other metabolic processes;stress response;developmental processes;signal transduction;other biological processes		kinase activity;other molecular function	Pf00130, Pf02196, Pf07714	177436	WBGene00003030	Q07292; Q6RT23; Q8MXT8; Q9N4E3	lin-45	Stimuli-sensing channels; RAF activation; Frs2-mediated activation; MAP2K and MAPK activation; GP1b-IX-V activation signalling; CD209 (DC-SIGN) signaling; Rap1 signalling; Negative feedback regulation of MAPK pathway		9	0																					n/a
Medium	P34398	Uncharacterized protein F10E9.4 [OS=Caenorhabditis elegans]	0.029	FALSE	4.597	5	1	11	1	262	29.9	5.36	0		1		RNA metabolism OR transcription;other metabolic processes;other biological processes	nucleus;other cell component	nucleic acid binding activity;other molecular function		184304	WBGene00017356	cel:CELE_F10E9.4; P34398				0	0																					High
Medium	Q9XWC3	DOMON domain-containing protein Y73F4A.2 [OS=Caenorhabditis elegans]	0.029	FALSE	4.542	7	1	3	1	168	18.9	8.94	0		1			non-structural extracellular		Pf03351	177722	WBGene00013515	cel:CELE_Y73F4A.2; Q9XWC3				0	0																					n/a
Medium	Q95YF0	Protein CLASP-1 [OS=Caenorhabditis elegans]	0.03	FALSE	4.529	2	2	6	2	1378	153	8.59	0		2		cell cycle OR cell proliferation;cell organization and biogenesis;other biological processes	cytoskeleton;other cell component	cytoskeletal activity	Pf02985, Pf12348	176064	WBGene00015580	cel:CELE_C07H6.3; Q95YF0	cls-1			0	0																					n/a
Medium	Q93249	Protein cab-1 [OS=Caenorhabditis elegans]	0.03	FALSE	4.499	3	1	4	1	425	47.2	5.12	4.26		1		cell-cell signaling;developmental processes;other biological processes	other membranes;other cell component		Pf06809	181382	WBGene00000277	cel:CELE_C23H4.1; P90751; Q93249	cab-1			0	0																					n/a
Medium	Q9XW13	Eukaryotic translation initiation factor 4E-binding protein Mextli homolog [OS=Caenorhabditis elegans]	0.031	FALSE	4.485	4	1	5	1	507	56.5	7.56	0		1		protein metabolism;other metabolic processes;other biological processes	other cell component	nucleic acid binding activity;other molecular function	Pf00013	173151	WBGene00012478	cel:CELE_Y18D10A.8; Q9XW13	mxt-1			0	0																					n/a
Medium	G5ED65	Protein ver-1 [OS=Caenorhabditis elegans]	0.031	FALSE	4.467	3	2	3	2	1083	123.2	8.62	0		2		protein metabolism;other metabolic processes;developmental processes;signal transduction;other biological processes	plasma membrane;other membranes;other cell component	kinase activity;other molecular function	Pf07714, Pf13895, Pf13927	175182	WBGene00006894	cel:CELE_T17A3.1; G5ED65	ver-1	PIP3 activates AKT signaling; Signaling by SCF-KIT; Regulation of KIT signaling; Downstream signal transduction; Tie2 Signaling; RAF/MAP kinase cascade; PI5P, PP2A and IER3 Regulate PI3K/AKT Signaling; FLT3 Signaling		9	0																					n/a
Medium	O17811	Uncharacterized protein F15A4.10 [OS=Caenorhabditis elegans]	0.032	FALSE	4.464	16	1	2	1	79	9.2	4.86	2.25		1						174889	WBGene00008844	cel:CELE_F15A4.10; O17811				0	0																					n/a
Medium	O62255	m7GpppN-mRNA hydrolase dcap-2 [OS=Caenorhabditis elegans]	0.032	FALSE	4.418	2	1	1	1	786	87.3	8.9	1.85		1		RNA metabolism OR transcription;other metabolic processes;stress response;developmental processes;other biological processes	other cell component	nucleic acid binding activity;other molecular function	Pf00293, Pf05026	178321	WBGene00003582	A0A061ACN4; A0A061ADX7; B3VKU3; cel:CELE_F52G2.1; O62255; O62257; Q2YS49; Q2YS50; Q45F95	dcap-2	Tristetraprolin (TTP, ZFP36) binds and destabilizes mRNA; Butyrate Response Factor 1 (BRF1) binds and destabilizes mRNA; mRNA decay by 5' to 3' exoribonuclease		3	0																					n/a
Medium	P34374	Voltage-dependent calcium channel unc-36 [OS=Caenorhabditis elegans]	0.033	FALSE	4.374	2	2	4	2	1249	144.3	6.65	0		2		transport;signal transduction;other biological processes	plasma membrane;other membranes;ER/Golgi	transporter activity;other molecular function	Pf08399, Pf13519, Pf13768	176155	WBGene00006772	A9Z1J5; P34372; P34373; P34374	unc-36	Presynaptic depolarization and calcium channel opening; Regulation of insulin secretion; Phase 0 - rapid depolarisation; Phase 2 - plateau phase		4	0																					n/a
Medium	Q22002	NAB transcription cofactor mab-10 [OS=Caenorhabditis elegans]	0.035	FALSE	4.307	4	1	5	1	582	61.7	7.24	0		1		cell cycle OR cell proliferation;cell organization and biogenesis;other biological processes	nucleus	other molecular function	Pf04904, Pf04905	187916	WBGene00003107	cel:CELE_R166.1; Q22002	mab-10	NGF-stimulated transcription		1	0																					n/a
Medium	O01901	WASH complex subunit homolog 3 [OS=Caenorhabditis elegans]	0.034	FALSE	4.303	17	2	4	2	189	20.9	5.05	0		2		cell organization and biogenesis;transport;other biological processes	other cell component		Pf10152		WBGene00019125	O01901	ddl-1			0	0																					High
Medium	Q9N390	General transcription and DNA repair factor IIH subunit TFB5 [OS=Caenorhabditis elegans]	0.037	FALSE	4.248	15	1	3	1	71	8.2	5.12	0		1		cell organization and biogenesis;DNA metabolism;RNA metabolism OR transcription;other metabolic processes;stress response	nucleus;other cell component		Pf06331	190298	WBGene00021904	cel:CELE_Y55B1AL.2; Q9N390	gtf-2H5	Formation of Incision Complex in GG-NER; Dual incision in TC-NER; Formation of TC-NER Pre-Incision Complex; Gap-filling DNA repair synthesis and ligation in TC-NER; Formation of RNA Pol II elongation complex ; RNA Polymerase II Pre-transcription Events; RNA Polymerase I Promoter Escape; RNA Polymerase II Promoter Escape; RNA Polymerase II Transcription Pre-Initiation And Promoter Opening; RNA Pol…		16	0																					High
Medium	P34337	Putative tyrosine-protein phosphatase C15H7.3 [OS=Caenorhabditis elegans]	0.037	FALSE	4.24	7	2	5	2	398	44.9	9.31	0		2		protein metabolism;other metabolic processes		other molecular function	Pf00102	182639	WBGene00007610	cel:CELE_C15H7.3; P34337				0	0																					n/a
Medium	G5EBI4	Epoxide hydrolase 1 [OS=Caenorhabditis elegans]	0.037	FALSE	4.239	4	2	8	2	404	47.8	8.53	0		2		other metabolic processes	other membranes	other molecular function	Pf00561	175239	WBGene00019329	cel:CELE_K02F3.6; G5EBI4	ceeh-1			0	0																					n/a
Medium	P34443	GTP-binding protein Rheb homolog 1 [OS=Caenorhabditis elegans]	0.04	FALSE	4.187	7	1	8	1	207	23.7	7.5	0		1		signal transduction;other biological processes	plasma membrane;other membranes	other molecular function	Pf00071	176327	WBGene00010038	cel:CELE_F54C8.5; P34443	rheb-1	Amino acids regulate mTORC1; TP53 Regulates Metabolic Genes; Macroautophagy; Energy dependent regulation of mTOR by LKB1-AMPK; mTORC1-mediated signalling; Regulation of PTEN gene transcription		7	0																					n/a
Medium	Q966M5	Mediator of RNA polymerase II transcription subunit 18 [OS=Caenorhabditis elegans]	0.04	FALSE	4.181	10	2	3	2	232	26.6	6.55	1.6		2		RNA metabolism OR transcription;other metabolic processes;other biological processes	nucleus	other molecular function	Pf09637	183844	WBGene00007018	cel:CELE_C55B7.9; Q966M5	mdt-18			0	0																					n/a
Medium	G5EBY0	RNA polymerase-associated protein RTF1 homolog [OS=Caenorhabditis elegans]	0.041	FALSE	4.167	5	2	8	2	613	67.8	9.38	0		2		protein metabolism;RNA metabolism OR transcription;other metabolic processes	nucleus	nucleic acid binding activity;other molecular function	Pf03126	179345	WBGene00009103	cel:CELE_F25B3.6; G5EBY0	rtfo-1			0	0																					High
Medium	Q18034	Transcriptional repressor NF-X1 homolog [OS=Caenorhabditis elegans]	0.041	FALSE	4.162	1	1	4	1	1119	125.1	7.55	0		1		other biological processes	nucleus	nucleic acid binding activity;other molecular function	Pf01422, Pf01424	175902	WBGene00007048	cel:CELE_C16A3.7; Q18034	nfx-1			0	0																					Medium
Medium	Q9BMK9	Chloride channel protein clh-3 [OS=Caenorhabditis elegans]	0.045	FALSE	4.114	4	2	4	2	1001	110.7	7.01	0		2		transport	plasma membrane;other membranes	transporter activity	Pf00571, Pf00654	174187	WBGene00000530	Q7KKH7; Q9BMK9	clh-3	Stimuli-sensing channels		1	0																					Medium
Medium	O17800	Serpentine receptor class delta-63 [OS=Caenorhabditis elegans]	0.045	FALSE	4.107	9	2	7	2	321	37.8	9.04	1.63		2			other membranes		Pf10317	184399	WBGene00005140	cel:CELE_F13A7.2; O17800	srd-63			0	0																					Medium
Medium	Q09280	Uncharacterized protein C45G9.8 [OS=Caenorhabditis elegans]	0.045	FALSE	4.105	8	2	4	2	465	53.7	9.36	0		2					Pf05867		WBGene00016679	A8WFG2; Q09280				0	0																					n/a
Medium	Q09566	Protein lon-1 [OS=Caenorhabditis elegans]	0.045	FALSE	4.097	5	1	1	1	312	35	6.06	2.14		1		other biological processes	non-structural extracellular;plasma membrane;other membranes;other cell component		Pf00188	175753	WBGene00003055	cel:CELE_F48E8.1; Q09566	lon-1	Neutrophil degranulation		1	0																					n/a
Medium	P46873	Osmotic avoidance abnormal protein 3 [OS=Caenorhabditis elegans]	0.047	FALSE	4.071	4	2	10	1	699	78.7	6.52	0		2		cell cycle OR cell proliferation;cell organization and biogenesis;transport;developmental processes;other biological processes	cytoskeleton;other cell component	cytoskeletal activity;other molecular function	Pf00225		WBGene00003884	P46873; Q8MPT7; Q8MPT8	osm-3	Intraflagellar transport		1	0																					n/a
Medium	Q09406	Autophagic-related protein 16.2 [OS=Caenorhabditis elegans]	0.047	FALSE	4.063	3	1	2	1	534	60.5	7.39	0		1		cell cycle OR cell proliferation;cell organization and biogenesis;protein metabolism;other metabolic processes;stress response;other biological processes	plasma membrane;other membranes;other cytoplasmic organelle;other cell component		Pf00400	174067	WBGene00019427	cel:CELE_K06A1.5; Q09406	atg-16.2	Macroautophagy		1	0																					n/a
Medium	C0HKD6	Tryptophan--tRNA ligase, mitochondrial [OS=Caenorhabditis elegans]	0.047	FALSE	4.056	6	2	3	2	360	40.4	8.92	0		2		protein metabolism;RNA metabolism OR transcription;other metabolic processes	mitochondrion	other molecular function	Pf00579		WBGene00006946	C0HKD6; P46579; Q5TYM1; Q7Z259	wars-2			0	0																					n/a
Medium	O01503	Electron transfer flavoprotein beta subunit lysine methyltransferase homolog [OS=Caenorhabditis elegans]	0.047	FALSE	4.055	10	2	5	2	244	27.8	7.88	0		2		protein metabolism;other metabolic processes	mitochondrion	other molecular function	Pf06325	183284	WBGene00016492	cel:CELE_C37A2.6; O01503		Protein methylation		1	0																					n/a
Medium	Q19673	Putative tyrosinase-like protein tyr-3 [OS=Caenorhabditis elegans]	0.048	FALSE	4.04	3	2	9	2	693	77.7	8.09	0		2				other molecular function	Pf00264, Pf01549	172472	WBGene00009001	cel:CELE_F21C3.2; Q19673	tyr-3	Melanin biosynthesis		1	0																					High
Medium	Q09600	Vacuolar protein sorting-associated protein 11 homolog [OS=Caenorhabditis elegans]	0.048	FALSE	4.039	1	1	4	1	980	111.9	6.65	3.38		1		cell organization and biogenesis;transport;other biological processes	other membranes;other cytoplasmic organelle	other molecular function	Pf00637	174661	WBGene00011067	cel:CELE_R06F6.2; Q09600	vps-11			0	0																					n/a
Medium	P27715	Phorbol ester/diacylglycerol-binding protein unc-13 [OS=Caenorhabditis elegans]	0.048	FALSE	4.012	1	1	8	1	2155	245.1	6.89	0		1		cell-cell signaling;cell organization and biogenesis;transport;other biological processes	plasma membrane;other membranes;ER/Golgi;other cell component	other molecular function	Pf00130, Pf00168, Pf06292	172497	WBGene00006752	O17665; P27715; Q23512; Q7YSR2; Q867Z2; Q8I095	unc-13	Norepinephrine Neurotransmitter Release Cycle; Serotonin Neurotransmitter Release Cycle; Glutamate Neurotransmitter Release Cycle; Dopamine Neurotransmitter Release Cycle; Acetylcholine Neurotransmitter Release Cycle	Neurotransmitter release in cholinergic motor neurons	6	0																					Medium
Medium	Q9GYL2	Metal transporter cnnm-2 [OS=Caenorhabditis elegans]	0.048	FALSE	4.004	4	1	4	1	762	85.1	6	0		1		transport;other biological processes	plasma membrane;other membranes	transporter activity	Pf01595		WBGene00019869	Q9GYL2	cnnm-2			0	0																					n/a
Medium	P34284	F-box/LRR-repeat protein fbxl-1 [OS=Caenorhabditis elegans]	0.048	FALSE	3.995	7	2	4	2	466	52	7.78	0		2		protein metabolism;other metabolic processes;developmental processes;other biological processes	other cell component		Pf12937	3564805	WBGene00015350	cel:CELE_C02F5.7; P34284; Q8T3G0	fbxl-1	Antigen processing: Ubiquitination & Proteasome degradation; Neddylation		2	0																					n/a
Medium	Q9TXJ1	Nuclear hormone receptor family member nhr-59 [OS=Caenorhabditis elegans]	0.049	FALSE	3.994	9	2	3	2	416	47.7	9.06	0		2		other biological processes	nucleus	nucleic acid binding activity;other molecular function	Pf00104, Pf00105	178707	WBGene00003649	cel:CELE_T27B7.1; Q9GTF2; Q9TXJ1	nhr-59			0	0																					n/a
Medium	P34534	Putative DNA topoisomerase 2, mitochondrial [OS=Caenorhabditis elegans]	0.049	FALSE	3.981	3	2	3	2	1170	133.6	7.42	4.35		2		cell cycle OR cell proliferation;cell organization and biogenesis;DNA metabolism;other metabolic processes	mitochondrion;nucleus	nucleic acid binding activity;other molecular function	Pf00204, Pf00521, Pf01751, Pf02518, Pf16898	259522	WBGene00019884	cel:CELE_R05D3.12; P34534; Q8MQ00		SUMOylation of DNA replication proteins		1	0																					n/a
Medium	Q17784	Septin and tuftelin-interacting protein 1 homolog [OS=Caenorhabditis elegans]	0.05	FALSE	3.944	3	2	4	2	830	94.3	5.48	0		2		cell organization and biogenesis;RNA metabolism OR transcription;other metabolic processes	nucleus	nucleic acid binding activity	Pf01585, Pf07842, Pf12457	174600	WBGene00007412	A1XDB6; cel:CELE_C07E3.1; Q17784	stip-1			0	0																					n/a
Medium	P54142	Serpentine receptor class beta-7 [OS=Caenorhabditis elegans]	0.05	FALSE	3.944	8	1	3	1	348	39.6	9.25	0		1		other biological processes	other membranes	other molecular function	Pf02175			P54142	srb-7			0	0																					n/a
High	Q94051	Caveolin-1 [OS=Caenorhabditis elegans]	0	FALSE	42.918	21	4	39	4	235	26.3	5.47	45.12		4		cell cycle OR cell proliferation;cell organization and biogenesis;signal transduction;other biological processes	plasma membrane;other membranes;ER/Golgi;other cell component	other molecular function	Pf01146	177815	WBGene00000301	cel:CELE_T13F2.8; Q94051	cav-1	RHOH GTPase cycle; RHOQ GTPase cycle; RHOD GTPase cycle; RHOF GTPase cycle; RHOA GTPase cycle; RAC1 GTPase cycle; CDC42 GTPase cycle; RAC3 GTPase cycle		8	0	100	100	0.663	2.657			0.288616	0.00738672			0.787552	0.0647097		209.2	52.2	138.6		47.14	19.4	33.34	n/a
High	Q23523	Mediator of RNA polymerase II transcription subunit 4 [OS=Caenorhabditis elegans]	0	FALSE	21.18	24	5	18	5	334	36.6	7.18	8.45		5		other biological processes	nucleus	other molecular function	Pf10018	173852	WBGene00007012	cel:CELE_ZK546.13; Q23523	mdt-4			0	0	100		0.01											400				27.77			High
High	Q03755	Cuticlin-1 [OS=Caenorhabditis elegans]	0	FALSE	18.367	8	2	7	2	424	45.1	5.26	9.63		2			non-structural extracellular;extracellular matrix;plasma membrane;other membranes	other molecular function	Pf00100	174720	WBGene00000851	cel:CELE_C47G2.1; Q03755; Q18693	cut-1			0	0	100	100	0.649	1.024			0.274739	0.998042			0.771172	1		175.3	111	113.7		142.54	37.5	13.04	n/a
High	P34696	Heat shock protein Hsp-16.1/Hsp-16.11 [OS=Caenorhabditis elegans]	0.001	FALSE	14.827	39	4	13	4	145	16.2	5.58	7.68		4		stress response			Pf00011	179286; 179289	WBGene00002015; WBGene00002017	cel:CELE_T27E4.2; cel:CELE_T27E4.8; P34696	hsp-16.1; hsp-16.11	HSF1-dependent transactivation		1	0	100		0.849	100			0.288356				0.787552			216.4		183.6		42.94		29.07	n/a
High	Q22252	FUN14 domain-containing protein fndc-1 [OS=Caenorhabditis elegans]	0.001	FALSE	14.575	22	2	13	2	138	14.7	9.58	4.47		2		cell organization and biogenesis;other metabolic processes	other membranes;mitochondrion		Pf04930	174714	WBGene00011528	cel:CELE_T06D8.7; Q22252	fndc-1	Receptor Mediated Mitophagy		1	0	100	100	1.71	2.017	1.98042e-12	3.01925e-12	0.0462215	0.00186089	5.05006e-09	2.56133e-09	0.272686	0.0227759	0.8	112.2	95.1	191.9	5.98	20.38	27.03	18.69	High
High	Q965Q8	Xylosyltransferase sqv-6 [OS=Caenorhabditis elegans]	0.001	FALSE	13.808	7	5	12	5	806	93.1	7.14	5.74		5		protein metabolism;other metabolic processes;developmental processes;other biological processes	other membranes;ER/Golgi	other molecular function	Pf01822, Pf02485	190099	WBGene00005024	cel:CELE_Y50D4C.4; Q867S3; Q965Q8	sqv-6	A tetrasaccharide linker sequence is required for GAG synthesis		1	0	100	100	1.037	1.208			0.809959	0.127864			1	0.448212		138.1	118.6	143.3		19.28	9.31	12.34	Medium
High	G5EDW1	Adr-2-binding protein 1 [OS=Caenorhabditis elegans]	0.002	FALSE	11.358	16	3	21	3	217	23.9	8.4	15.66		3		other biological processes	nucleus			174745	WBGene00012157	cel:CELE_VW02B12L.4; G5EDW1	adbp-1			0	0	100	100	1.687	2.02			0.212877	0.0468808			0.668767	0.229637		113.6	94.8	191.6		46.44	22.32	31.25	High
High	Q23536	Protein lgg-2 [OS=Caenorhabditis elegans]	0.002	FALSE	10.3	32	3	8	3	130	15.1	8.81	2.02		3		cell organization and biogenesis;other metabolic processes;stress response;other biological processes	plasma membrane;other membranes;cytosol;other cytoplasmic organelle;other cell component	cytoskeletal activity;other molecular function	Pf02991	177989	WBGene00002981	cel:CELE_ZK593.6; Q23536	lgg-2	Macroautophagy; KEAP1-NFE2L2 pathway; PINK1-PRKN Mediated Mitophagy; Receptor Mediated Mitophagy		4	0	100	100	0.906	1.092			0.999907	0.804584			1	1		146.2	121.4	132.5		32.48	24.38	33.94	n/a
High	Q17695	Spindly-like protein spdl-1 [OS=Caenorhabditis elegans]	0.007	FALSE	7.44	9	4	14	4	479	55.3	6.06	1.68		4		cell cycle OR cell proliferation;cell organization and biogenesis;developmental processes;signal transduction;other biological processes	cytoskeleton;other cell component			174256	WBGene00015515	cel:CELE_C06A8.5; Q17695	spdl-1			0	0	100	100	1.329	0.531			0.98434	0.202157			1	0.599675		82.8	207.1	110.1		63.52	33.12	21.07	n/a
High	Q09347	Uncharacterized protein T05H10.3 [OS=Caenorhabditis elegans]	0.007	FALSE	7.367	15	2	18	2	158	18.4	7.09	2.14		2						174292	WBGene00011508	cel:CELE_T05H10.3; Q09347				0	0	100		0.693	100			0.247431				0.71889			236.3		163.7		28.12		44.97	n/a
High	O45870	Putative neutral sphingomyelinase [OS=Caenorhabditis elegans]	0.009	FALSE	6.847	3	1	14	1	434	49.8	6.8	21.79		1		other metabolic processes	plasma membrane;other membranes;ER/Golgi;other cell component	other molecular function	Pf03372	173118	WBGene00012105	cel:CELE_T27F6.6; O45870		Glycosphingolipid metabolism		1	0	100	100	1.708	1.273			0.39844	0.952712			0.911684	1		98.8	132.5	168.7		45.84	25.35	37.29	n/a
Medium	Q9XWN6	Anillin-like protein 3 [OS=Caenorhabditis elegans]	0.02	FALSE	5.48	6	3	17	3	709	80.1	6.79	0		3		cell cycle OR cell proliferation;cell organization and biogenesis	cytoskeleton		Pf00169, Pf08174	180291	WBGene00012835	cel:CELE_Y43F8C.14; Q9XWN6	ani-3			0	0	100	100	0.01	0.01										179.1	220.9			32.39	22.33		n/a
Medium	Q3V5I7	Autophagy-related protein 5 [OS=Caenorhabditis elegans]	0.021	FALSE	5.435	13	2	3	2	275	31.3	6.02	0		2		cell organization and biogenesis;protein metabolism;other metabolic processes;stress response;other biological processes	other membranes;cytosol;other cell component		Pf04106	171735	WBGene00022152	cel:CELE_Y71G12B.12; Q3V5I7; Q3V5I8; W6RR39	atg-5	Macroautophagy; Receptor Mediated Mitophagy; PINK1-PRKN Mediated Mitophagy		3	0	100	100	2.083	1.698			0.008482	0.148774			0.0945927	0.493956		92.8	113.8	193.3		20.52	35.14	18.25	n/a
Medium	Q19196	Probable DNA polymerase epsilon subunit 2 [OS=Caenorhabditis elegans]	0.026	FALSE	5.022	3	1	10	1	534	61	7.81	1.89		1		DNA metabolism;other metabolic processes;stress response	nucleus	nucleic acid binding activity	Pf04042, Pf12213	177673	WBGene00017237	cel:CELE_F08B4.5; Q19196	pole-2	DNA replication initiation; Activation of the pre-replicative complex; PCNA-Dependent Long Patch Base Excision Repair; Dual incision in TC-NER; Gap-filling DNA repair synthesis and ligation in TC-NER; Recognition of DNA damage by PCNA-containing replication complex; Termination of translesion DNA synthesis; Gap-filling DNA repair synthesis and ligation in GG-NER	DNA replication	9	0	100	100	0.93	0.863			0.949188	0.484104			1	0.991266		133	143.3	123.7		25.69	8.68	21.92	n/a
Medium	P41885	Rabphilin-1 [OS=Caenorhabditis elegans]	0.032	FALSE	4.425	4	2	5	2	1106	120.6	8.9	0		2		cell-cell signaling;transport;other biological processes	other membranes;ER/Golgi;other cell component	other molecular function	Pf00168, Pf02318	175943	WBGene00004316	P41885; Q8MQ57; Q8WT49; Q8WT50; Q962V6	rbf-1			0	0	100	100	1.575	0.924			0.202776	0.731312			0.65838	1		93.5	159.3	147.2		36.82	33.82	24.4	n/a
Medium	V6CIV8	Dual specificity protein phosphatase lip-1 [OS=Caenorhabditis elegans]	0.035	FALSE	4.276	7	2	4	2	381	42.1	7.02	0		2		cell cycle OR cell proliferation;protein metabolism;other metabolic processes;developmental processes;signal transduction;other biological processes	plasma membrane;other membranes;cytosol;other cell component	other molecular function	Pf00782	191704	WBGene00003043	cel:CELE_C05B10.1; O44128; V6CIV8	lip-1	Negative regulation of MAPK pathway; ERKs are inactivated; RAF-independent MAPK1/3 activation		3	0	100	100	0.796	0.916			0.160142	0.374153			0.583376	0.856762		150	130.5	119.5		22.02	30.68	9.69	n/a
High	Q27519	Putative cytochrome P450 CYP13A7 [OS=Caenorhabditis elegans]	0	FALSE	78.165	33	13	90	10	518	59	7.21	90.97		13				other molecular function	Pf00067	188362	WBGene00000372	cel:CELE_T10B9.10; Q27519	cyp-13A7			0	3	10.979	0.648	0.025	0.419	2.38696e-05	0.280754	5.63946e-07	0.502775	0.000503036	0.980884	6.5751e-05	1	31	340.5	20.1	8.4	15.32	16.17	43.23	78.83	Peak Found
High	Q10918	Uncharacterized protein B0252.5 [OS=Caenorhabditis elegans]	0.005	FALSE	9.262	21	3	10	3	209	23.6	9.22	5.65		3							WBGene00015089	Q10918				0	0	9.683	11.212	0.44	0.38	1.02943e-09	4.43315e-10	4.84607e-05	8.13929e-06	2.91672e-07	1.41029e-07	0.00237904	0.000385561	15.3	148.1	171.5	65.1	28.72	11.28	8.32	10.18	Peak Found
High	Q95QQ2	Probable trafficking protein particle complex subunit 13 homolog [OS=Caenorhabditis elegans]	0.009	FALSE	7.056	8	4	30	4	401	44.8	5.72	0		4			ER/Golgi		Pf06159	174089	WBGene00016964	B2MZA6; Q95QQ2; Q95QQ3		RAB GEFs exchange GTP for GDP on RABs		1	0	7.321	4.104	0.445	0.794	0.00264373	0.0306645	0.205786	0.898798	0.0165639	0.271756	0.660835	1	25.5	186.7	104.7	83.1	5.21	11.9	7.49	90.27	Medium
High	Q18347	Putative protein C31H2.4 [OS=Caenorhabditis elegans]	0	FALSE	47.554	29	6	59	6	364	41.4	5.17	63.62		6		other metabolic processes	other membranes;ER/Golgi	other molecular function	Pf00903	183101	WBGene00016294	cel:CELE_C31H2.4; Q18347		Tyrosine catabolism		1	0	7.212	1.187	0.646	3.926	1.45645e-09	0.472559	0.00544238	7.73936e-08	3.32935e-07	1	0.0677656	1.28631e-05	28.4	205.2	33.8	132.6	9.97	20.75	7.74	18.14	Peak Found
High	H2L0H5	Wings apart-like protein homolog 1 [OS=Caenorhabditis elegans]	0	FALSE	19.753	9	5	222	5	748	84.3	5.31	160.92		5		cell cycle OR cell proliferation;cell organization and biogenesis;DNA metabolism;other metabolic processes;stress response;other biological processes	nucleus	other molecular function	Pf07814	177211	WBGene00019953	H2L0H5	wapl-1	Establishment of Sister Chromatid Cohesion; Cohesin Loading onto Chromatin; Resolution of Sister Chromatid Cohesion		3	0	6.913	1.198	0.453	2.616	1.82747e-07	0.600505	0.00112059	0.00035843	1.45626e-05	1	0.02318	0.0062799	32.7	225.9	39.1	102.3	34.29	18.4	19.42	12.69	High
Medium	Q23435	TWiK family of potassium channels protein 9 [OS=Caenorhabditis elegans]	0.03	FALSE	4.495	6	2	18	2	568	64.5	5.9	5.52		2		transport;other biological processes	other membranes	transporter activity	Pf07885	177803	WBGene00006664	cel:CELE_ZK1251.8; Q23435	twk-9	TWIK related potassium channel (TREK); Phase 4 - resting membrane potential		2	0	6.684	4.27	0.139	0.218	7.39653e-10	1.59769e-08	7.05822e-10	1.50896e-08	2.91672e-07	3.38844e-06	3.62086e-07	4.08332e-06	31	207.5	132.5	28.9	8.99	10.4	12.68	20.38	High
Medium	O02305	Nuclear hormone receptor family member nhr-217 [OS=Caenorhabditis elegans]	0.028	FALSE	4.805	7	2	23	2	383	43.7	8.94	0		2		other biological processes	nucleus	nucleic acid binding activity;other molecular function	Pf00105	188330	WBGene00011651	cel:CELE_T09E11.2; O02305	nhr-217			0	0	5.174	1.037	0.561	2.801	4.92448e-06	0.998827	0.025665	0.000349043	0.000160993	1	0.191727	0.00615759	39.5	204.6	41	114.8	33.68	12.37	33.6	6.28	Medium
High	Q19743	Histone H1.3 [OS=Caenorhabditis elegans]	0	FALSE	19.536	23	3	97	3	208	21.7	10.81	96.57		3		cell organization and biogenesis;other biological processes	nucleus;other cell component	nucleic acid binding activity;other molecular function	Pf00538	181073	WBGene00001854	cel:CELE_F22F1.1; Q19743	hil-3			0	0	4.927	3.642	1.052	1.424	0.000625109	0.00219057	0.998371	0.786002	0.00571336	0.0401079	1	1	27.1	133.6	98.7	140.6	66.67	8.19	19.7	11.31	High
High	O61902	Putative nudix hydrolase 2 [OS=Caenorhabditis elegans]	0	FALSE	20.643	34	5	15	5	223	24.2	4.92	11.96		5		other metabolic processes	nucleus	other molecular function	Pf00293	189126	WBGene00003579	cel:CELE_W02G9.1; O61902	ndx-2	Phosphate bond hydrolysis by NUDT proteins		1	0	4.732	1.19	0.253	1.007	4.87587e-09	0.107217	3.06508e-08	0.999759	7.77093e-07	0.574456	8.73547e-06	1	49.3	233.1	58.6	59	13.82	17.77	4.53	5.4	High
High	O45307	D-aspartate oxidase 1 [OS=Caenorhabditis elegans]	0	FALSE	25.194	22	7	64	6	334	37.6	7.84	67.77		7		other metabolic processes	other cytoplasmic organelle	other molecular function	Pf01266	183530	WBGene00008127	cel:CELE_C47A10.5; O45307	ddo-1	Glyoxylate metabolism and glycine degradation		1	0	3.973	6.641	0.319	0.191	2.7612e-06	1.01041e-07	5.60535e-06	1.75771e-07	0.000113566	1.28574e-05	0.000399381	2.27867e-05	31.1	123.4	206.2	39.3	24.47	13.08	17.53	21.62	Peak Found
High	P15796	Histone H1.2 [OS=Caenorhabditis elegans]	0	FALSE	22.011	36	6	75	5	191	19.8	10.81	44.69		6		cell organization and biogenesis;other biological processes	nucleus;other cell component	nucleic acid binding activity;other molecular function	Pf00538	177390	WBGene00001853	O18649; P15796; Q8IU03; Q8MXR7	hil-2			0	0	3.76	1.92	0.498	0.975	2.53605e-07	0.000558893	9.948e-05	0.977086	1.90204e-05	0.0137388	0.00392564	1	46.8	175.8	89.8	87.6	11.89	23.25	10.68	15.98	High
High	G5EG14	Splicing factor Cactin [OS=Caenorhabditis elegans]	0	FALSE	30.693	13	6	23	6	657	77.4	6.55	13.1		6		RNA metabolism OR transcription;other metabolic processes;developmental processes;other biological processes	nucleus;other cell component	nucleic acid binding activity	Pf09732, Pf10312	175066	WBGene00012230	cel:CELE_W03H9.4; E5QCI6; E5QCI7; G5EG14	cacn-1	mRNA Splicing - Major Pathway		1	0	3.442	0.748	0.279	1.282	8.20604e-06	0.429333	6.27407e-06	0.554157	0.000237789	1	0.000434945	1	65.1	223.9	48.7	62.4	21.82	11.42	22.48	20.41	Medium
High	Q20255	Tetratricopeptide repeat protein 21 homolog [OS=Caenorhabditis elegans]	0.005	FALSE	9.102	5	4	91	4	1324	151.1	7.3	8.28		4		cell cycle OR cell proliferation;cell organization and biogenesis;transport;other biological processes	cytoskeleton;other cell component			175855	WBGene00022696	cel:CELE_ZK328.7; Q20255; Q23468; Q7Z146	ift-139	Intraflagellar transport; Hedgehog 'off' state		2	0	3.384	1.408	0.568	1.364	2.55215e-05	0.374997	0.0118371	0.148681	0.000533442	1	0.119067	0.493956	51.9	175.5	73	99.6	30.25	25.69	4.86	22.04	High
High	Q94417	C-type lectin domain-containing protein 91 [OS=Caenorhabditis elegans]	0	FALSE	62.538	42	6	164	6	225	25.6	5.58	110.11	30.32	5	1		non-structural extracellular;plasma membrane;other membranes	other molecular function	Pf00059	172736	WBGene00014117	cel:CELE_ZK858.3; Q94417	clec-91			0	0	3.376	1.298	0.75	1.951	0.000209387	0.352752	0.706057	0.0212206	0.00264325	1	1	0.131117	48.8	164.6	63.3	123.4	26.65	33.34	17.38	15.21	High
High	O62416	Lysozyme-like protein 2 [OS=Caenorhabditis elegans]	0.005	FALSE	9.244	11	3	100	3	279	30.3	6.65	58.64		3		other metabolic processes;stress response;signal transduction		other molecular function		179429	WBGene00003091	cel:CELE_Y22F5A.5; O62416	lys-2			0	0	3.331	1.348	0.782	1.932	3.08408e-05	0.061826	0.416751	0.0332908	0.000609644	0.412985	0.937406	0.181207	48.3	160.8	65.1	125.8	27.54	18.51	32.7	7.38	High
High	Q27516	Putative cytochrome P450 CYP13A8 [OS=Caenorhabditis elegans]	0	FALSE	41.606	26	10	54	10	509	58.5	8.28	15.81		10				other molecular function	Pf00067	188358	WBGene00011674	cel:CELE_T10B9.4; O01997; Q27516	cyp-13A8			0	0	3.285	1.09	0.249	0.75	1.1612e-06	0.965299	1.99904e-07	0.158777	6.38786e-05	1	3.20471e-05	0.519376	64.6	212.2	70.4	52.8	18.46	26.34	9.46	9.44	Peak Found
Medium	Q17423	Crescerin-like protein che-12 [OS=Caenorhabditis elegans]	0.047	FALSE	4.077	1	2	31	2	1282	142.9	9.04	0		2		cell cycle OR cell proliferation;cell organization and biogenesis;stress response;other biological processes	cytoskeleton;other cell component	cytoskeletal activity	Pf12348	179433	WBGene00000491	cel:CELE_B0024.8; E9P869; E9P870; M1ZMI6; Q17423	che-12			0	0	3.268	1.153	0.515	1.459	5.8391e-06	0.72039	0.0034223	0.0228615	0.00018628	1	0.0472631	0.138578	56.3	184	64.9	94.7	17.99	23.11	9.31	10.05	Peak Found
High	P34668	Putative ATP-dependent RNA helicase ZK686.2 [OS=Caenorhabditis elegans]	0	FALSE	28.33	17	7	33	7	593	66.5	6.76	11.85		7			nucleus;other cell component	nucleic acid binding activity;other molecular function	Pf00270, Pf00271	176088	WBGene00022792	cel:CELE_ZK686.2; P34668				0	0	3.253	1.457	0.411	0.917	0.00843432	0.835349	0.0520902	0.996801	0.0396927	1	0.294982	1	56.8	184.7	82.7	75.9	43.74	54.63	15.79	46.95	High
High	O02485	Uncharacterized protein ZK1073.1 [OS=Caenorhabditis elegans]	0	FALSE	152.35	46	16	827	16	325	35.6	7.31	1036.45	1.87	15	1	signal transduction	other cell component		Pf03096	181689	WBGene00014213	cel:CELE_ZK1073.1; O02485				0	0	3.152	1.151	0.634	1.737	8.58814e-09	0.17073	0.00040872	1.61196e-05	1.21665e-06	0.749029	0.0108079	0.000644281	54.8	172.7	63	109.5	11.77	7.76	8.52	10.63	High
High	Q17334	Alcohol dehydrogenase 1 [OS=Caenorhabditis elegans]	0	FALSE	201.498	51	16	2156	16	349	37.7	6.52	3052.42	0	16	1	stress response	other cell component	other molecular function	Pf00107, Pf08240	179627	WBGene00010790	cel:CELE_K12G11.3; O45688; Q17334	sodh-1			0	0	3.076	0.881	1.093	3.818	0.152507	0.703592	0.972311	0.0113722	0.344763	1	1	0.0853082	48.1	147.9	42.3	161.7	89.84	13.73	58.22	6.91	High
Medium	O17670	Eyes absent homolog 1 [OS=Caenorhabditis elegans]	0.029	FALSE	4.553	6	1	34	1	503	54.5	5.17		39.48		1	developmental processes;other biological processes	nucleus	other molecular function		173293	WBGene00001377	cel:CELE_C49A1.4; O17670; Q564S5	eya-1			0	0	3.039	2.668	0.966	1.1	0.815843	0.542893	0.717827	0.937337	1	1	1	1	41.5	126.1	110.7	121.8	65.23	65.07	41.02	52.51	Peak Found
High	Q19746	Innexin-3 [OS=Caenorhabditis elegans]	0	FALSE	20.307	14	6	58	6	420	48.9	6.83	74.11		6		transport;developmental processes;other biological processes	plasma membrane;other membranes;other cell component	transporter activity;cytoskeletal activity	Pf00876	180866	WBGene00002125	cel:CELE_F22F4.2; Q17393; Q19746	inx-3			0	0	3.001	1.505	0.869	1.733	0.000878667	0.0813798	0.996439	0.121331	0.00727468	0.485927	1	0.437134	49.3	148	74.2	128.6	16.95	19.14	33.19	36.08	High
High	O62215	Putative succinate dehydrogenase [ubiquinone] cytochrome b small subunit, mitochondrial [OS=Caenorhabditis elegans]	0.009	FALSE	6.777	20	3	33	3	145	15.8	9.41	0	58.21	1	2	other metabolic processes	other membranes;mitochondrion	other molecular function	Pf05328	174692	WBGene00009353	cel:CELE_F33A8.5; O62215	sdhd-1	Citric acid cycle (TCA cycle)		1	0	2.98	0.315	0.654	6.188	0.000431089	0.000135522	0.197115	1.4796e-06	0.00445052	0.00431131	0.646027	0.000114692	64	190.9	20.2	124.9	7.47	37.07	16.68	19.07	Peak Found
High	G5EBH1	Probable phospholipid-transporting ATPase tat-5 [OS=Caenorhabditis elegans]	0	FALSE	17.188	6	6	63	6	1074	120.3	7.74	17.77		6		cell organization and biogenesis;transport;developmental processes;other biological processes	plasma membrane;other membranes;ER/Golgi;other cytoplasmic organelle;other cell component	transporter activity;other molecular function	Pf00122, Pf13246, Pf16209, Pf16212	172748	WBGene00009498	cel:CELE_F36H2.1; G5EBH1; G5EE81; G5EGE0	tat-5	Ion transport by P-type ATPases		1	0	2.893	1.207	0.955	2.289	1.08957e-07	0.226936	0.739775	2.13956e-06	8.96258e-06	0.883106	1	0.000144026	50.9	147.2	61.4	140.5	8.57	8.3	15.39	12.34	High
High	Q10663	Bifunctional glyoxylate cycle protein [OS=Caenorhabditis elegans]	0	FALSE	581.139	54	56	4814	56	968	108.6	6.89	5702.07	23.73	51	6	other metabolic processes;other biological processes		other molecular function	Pf00463, Pf01274	178583	WBGene00001564	cel:CELE_C05E4.9; O17353; Q10663; Q8IA71	icl-1			0	0	2.847	2.083	1.147	1.568	0.00929328	0.0650323	0.890961	0.308183	0.0426673	0.418891	1	0.76463	43.5	123.9	90.6	142	56.78	3.61	39.25	7.17	High
High	H2FLJ1	Stomatin-like protein stl-1 [OS=Caenorhabditis elegans]	0	FALSE	157.969	59	15	1008	15	324	35.6	6.64	1310.62	181.55	14	1	cell organization and biogenesis	mitochondrion		Pf01145, Pf16200	172777	WBGene00006061	cel:CELE_F30A10.5; H2FLJ1	stl-1			0	0	2.843	1.063	0.645	1.726	2.83261e-09	0.79641	3.79542e-05	3.07973e-06	5.55628e-07	1	0.00194705	0.00018757	59.4	168.7	63.1	108.9	7.69	9.03	8.29	7.91	High
High	Q4W4Z2	Reticulon-4-interacting protein 1, mitochondrial [OS=Caenorhabditis elegans]	0	FALSE	40.898	25	8	177	8	366	40.1	8.21	105.76		8		stress response;developmental processes;other biological processes	mitochondrion	other molecular function	Pf08240, Pf13602	3565366	WBGene00044305	cel:CELE_F56H1.6; Q4W4Z2	rad-8			0	0	2.829	0.899	0.707	2.225	3.70766e-10	0.20718	6.82502e-05	7.52456e-09	1.89091e-07	0.842287	0.00296715	2.74969e-06	59.4	168.2	53.5	118.9	7.27	1.88	11.15	2.96	High
High	Q95QN6	BRCA1-associated protein homolog 2 [OS=Caenorhabditis elegans]	0	FALSE	18.598	15	6	37	6	590	67.4	5.68	0		6		protein metabolism;other metabolic processes;signal transduction	other cell component	other molecular function	Pf02148, Pf07576, Pf13639	173917	WBGene00017144	cel:CELE_EEED8.16; Q95QN6	brap-2	Negative regulation of MAPK pathway		1	0	2.806	0.56	0.293	1.469	0.000101269	0.0533634	6.72369e-05	0.0878271	0.00152057	0.374132	0.00296715	0.362943	77.1	216.3	43.2	63.4	26.54	31.44	13.52	17.59	Medium
Medium	P90917	Probable histone-binding protein rba-1 [OS=Caenorhabditis elegans]	0.025	FALSE	5.075	6	2	6	2	412	46.7	5.78	0		2		cell organization and biogenesis;protein metabolism;other metabolic processes;developmental processes;other biological processes	nucleus	other molecular function	Pf00400, Pf12265	172801	WBGene00004312	cel:CELE_K07A1.11; P90917	rba-1	G0 and Early G1; Regulation of PTEN gene transcription		2	0	2.785	4.097	1.139	0.774	0.00145967	9.66179e-05	0.916739	0.67347	0.0105188	0.00336839	1	1	36.2	100.8	148.3	114.8	8.82	46.58	8.24	29.53	High
High	P10771	Histone 24 [OS=Caenorhabditis elegans]	0	FALSE	73.079	34	7	477	6	208	21.4	10.89	640.53		7		cell organization and biogenesis;stress response;other biological processes	nucleus;other cell component	nucleic acid binding activity;other molecular function	Pf00538	181545	WBGene00001898	cel:CELE_M163.3; P10771; Q93901	his-24	Formation of Senescence-Associated Heterochromatin Foci (SAHF)		1	1	2.692	1.263	0.935	1.993	0.00577667	0.638039	0.976986	0.0929633	0.0303857	1	1	0.374574	53.5	144.1	67.6	134.8	30.36	32.59	37.39	29.03	High
High	P53439	Phosphatidate cytidylyltransferase [OS=Caenorhabditis elegans]	0.008	FALSE	7.191	7	2	10	2	465	53.4	8.25	2.12		2		other metabolic processes	other membranes;ER/Golgi	other molecular function	Pf01148	3565046	WBGene00016384	cel:CELE_C33H5.18; G8JY50; P53439	cdgs-1	Synthesis of PI; Synthesis of PG		2	0	2.674	0.01	0.728	100	4.36051e-06		0.0159979		0.000148257		0.142978		71.2	190.3		138.6	8.9	12.95		16.2	n/a
High	Q86NG3	C-type lectin domain-containing protein 88 [OS=Caenorhabditis elegans]	0	FALSE	28.218	17	3	92	3	228	26.1	4.93	111.67		3			plasma membrane;other membranes	other molecular function	Pf00059	174056	WBGene00019606	Q86NG3	clec-88			0	0	2.66	1.085	0.825	2.023	0.139797	0.898844	0.995194	0.505882	0.321444	1	1	1	57.6	153.3	62.5	126.5	39.87	37.43	74.93	47.71	High
High	G5EGQ3	Serine/threonine-protein kinase max-2 [OS=Caenorhabditis elegans]	0	FALSE	24.357	13	7	31	7	646	70.7	8.35	15.13		7		cell cycle OR cell proliferation;cell organization and biogenesis;protein metabolism;other metabolic processes;stress response;developmental processes;signal transduction;other biological processes	other cell component	kinase activity;other molecular function	Pf00069, Pf00786	3565400	WBGene00003144	cel:CELE_Y38F1A.10; G5EGQ3; G5EGS0; H2KMK1; Q9XWL8	max-2	RAC1 GTPase cycle; RAC3 GTPase cycle; RHOH GTPase cycle; RHOQ GTPase cycle; RHOU GTPase cycle; RHOV GTPase cycle; RHO GTPases activate PAKs; Ephrin signaling; Sema3A PAK dependent Axon repulsion; CD209 (DC-SIGN) signaling; VEGFR2 mediated vascular permeability; CD28 dependent Vav1 pathway; MAPK6/MAPK4 signaling		13	0	2.656	6.302	0.681	0.287	0.000188661	5.19135e-08	0.254652	3.49178e-06	0.00244206	8.25749e-06	0.733914	0.00020772	34	90.3	214.2	61.5	13.42	20.53	30.45	3.55	High
High	P34630	Copper homeostasis protein cutC homolog [OS=Caenorhabditis elegans]	0	FALSE	27.989	22	4	59	4	250	27.2	5.34	39.28		4		developmental processes;other biological processes	cytosol;nucleus;other cell component	other molecular function	Pf03932	176186	WBGene00022702	cel:CELE_ZK353.7; P34630	cutc-1			0	0	2.576	1.527	0.519	0.875	0.140148	0.6165	0.373705	0.940145	0.321671	1	0.885909	1	62.1	160	94.9	83	44.17	37.48	16.07	39.55	High
High	Q20363	Stress-induced protein 1 [OS=Caenorhabditis elegans]	0	FALSE	335.565	75	16	4801	16	159	17.8	8.09	6914.28	254.83	9	8	protein metabolism;other metabolic processes;stress response;developmental processes;other biological processes	cytosol	other molecular function	Pf00011	176471	WBGene00004798	cel:CELE_F43D9.4; Q20363	sip-1	HSF1-dependent transactivation		1	0	2.515	1.067	1	2.358	4.69311e-05	0.651929	0.988334	0.000156259	0.000831071	1	1	0.00330338	56.4	141.7	60.1	141.8	21.06	12.73	22.5	9.57	High
High	Q09214	Uncharacterized protein B0495.5 [OS=Caenorhabditis elegans]	0	FALSE	61.611	18	10	98	10	729	82.4	5.88	74.45		10		other metabolic processes			Pf03190	174243	WBGene00015204	cel:CELE_B0495.5; Q09214				0	0	2.492	1.078	0.718	1.658	1.29888e-06	0.728236	0.00723396	0.00104856	6.67519e-05	1	0.0832068	0.0145094	62.9	156.8	67.8	112.5	18.64	8.04	13.3	7.08	High
High	Q21109	Endoribonuclease endu-1 [OS=Caenorhabditis elegans]	0.001	FALSE	14.593	17	4	23	4	307	35.5	8.57	4.99		4			non-structural extracellular	nucleic acid binding activity;other molecular function	Pf09412	186864	WBGene00010488	cel:CELE_K02A11.3; O02513; Q21109	endu-1			0	0	2.445	3.134	1.214	0.947	5.35549e-07	3.95681e-08	0.163863	0.906632	3.17593e-05	6.71338e-06	0.58836	1	41.9	102.4	131.3	124.3	13.98	17.56	6.1	5.23	High
Medium	G5ECB2	Gamma-aminobutyric acid type B receptor subunit 2 [OS=Caenorhabditis elegans]	0.022	FALSE	5.379	5	3	13	3	842	94.8	7.42	1.65	2.78	2	1	cell-cell signaling;signal transduction;other biological processes	plasma membrane;other membranes	other molecular function	Pf00003, Pf01094	191240	WBGene00022675	B7WN65; cel:CELE_ZK180.1; G5ECB2	gbb-2	G alpha (i) signalling events; Activation of G protein gated Potassium channels; Inhibition of voltage gated Ca2+ channels via Gbeta/gamma subunits; Class C/3 (Metabotropic glutamate/pheromone receptors); GABA B receptor activation		5	0	2.427	0.971	0.536	1.338	0.000138224	0.715922	0.00168247	0.081685	0.00194735	1	0.030752	0.343479	70.2	170.4	68.2	91.2	15.08	21.24	15.04	8.07	Peak Found
Medium	Q21950	Putative selenium-binding protein [OS=Caenorhabditis elegans]	0.024	FALSE	5.202	5	2	189	2	542	62.2	5.58	146.14		2				other molecular function	Pf05694	187819	WBGene00011249	cel:CELE_R11G10.2; Q21950				0	0	2.427	2.205	1.234	1.358	1.47558e-05	2.71948e-05	0.0885549	0.0389248	0.000358354	0.00117306	0.416194	0.20279	46.4	112.5	102.2	138.8	21.63	11.95	10.53	9.58	High
High	D0VWM8	Tar DNA-binding protein homolog 1 [OS=Caenorhabditis elegans]	0	FALSE	27.103	19	6	37	6	414	45.8	7.25	20.54		6		RNA metabolism OR transcription;other metabolic processes;stress response;other biological processes	nucleus;other cell component	nucleic acid binding activity;other molecular function	Pf00076, Pf18694	174436	WBGene00006514	cel:CELE_F44G4.4; D0VWM8; Q20414; Q6BEV0	tdp-1			0	0	2.424	0.665	0.526	1.918	0.00322988	0.829894	0.0427706	0.143566	0.0193338	1	0.260783	0.483304	74.6	180.8	49.6	95.1	15.45	25.59	51.62	3.01	High
High	Q10667	RNA-binding protein rnp-1 [OS=Caenorhabditis elegans]	0	FALSE	18.899	20	5	37	5	305	33	8.28	11.26		5		RNA metabolism OR transcription;other metabolic processes;other biological processes	nucleus	nucleic acid binding activity;other molecular function	Pf00076	179672	WBGene00004384	cel:CELE_ZK863.7; Q10667	rnp-1			0	0	2.421	0.958	0.778	1.967	1.11782e-06	0.95283	0.0137033	4.86317e-05	6.38786e-05	1	0.129701	0.0014988	63.9	154.6	61.2	120.3	7.08	14.2	13.8	14.05	High
High	O01510	Serine/threonine-protein kinase smg-1 [OS=Caenorhabditis elegans]	0.001	FALSE	13.068	2	3	26	3	2322	265.3	7.81	7.42		3		protein metabolism;RNA metabolism OR transcription;other metabolic processes;developmental processes;signal transduction;other biological processes	nucleus;other cell component	kinase activity;other molecular function	Pf00454, Pf02260, Pf15785	172418	WBGene00004879	cel:CELE_C48B6.6; O01510; Q6BEW0; Q9U9U7	smg-1			0	0	2.412	0.998	0.661	1.596	0.000248667	0.985443	0.0591059	0.0158863	0.002977	1	0.320521	0.107506	66.6	160.7	66.5	106.2	26.49	14.86	13.77	16.6	Peak Found
High	Q11174	Probable endochitinase [OS=Caenorhabditis elegans]	0	FALSE	15.882	6	3	39	3	617	66.8	7.74	29.23		3		other metabolic processes;other biological processes	non-structural extracellular	other molecular function	Pf00704, Pf01607	180628	WBGene00000503	cel:CELE_C04F6.3; O17321; Q11174	cht-1	Neutrophil degranulation; Digestion of dietary carbohydrate		2	0	2.378	1.076	0.719	1.588	4.81139e-09	0.418034	0.000162332	5.39874e-06	7.77093e-07	1	0.00547871	0.000286721	64.9	154.3	69.9	110.9	6.39	10.53	3.67	7.51	Peak Found
High	Q19202	Apyrase apy-1 [OS=Caenorhabditis elegans]	0	FALSE	198.091	53	14	880	14	355	40.3	6.3	1051.39		14		protein metabolism;other metabolic processes;stress response;developmental processes;signal transduction;other biological processes	other membranes;other cell component	other molecular function	Pf06079	181019	WBGene00017244	cel:CELE_F08C6.6; Q19202	apy-1	Neutrophil degranulation		1	0	2.348	1.011	0.658	1.529	1.13722e-05	0.99951	0.00746367	0.0052374	0.00030042	1	0.0847093	0.0494364	67.7	159.1	68.5	104.7	20.71	8.7	16.78	7.29	High
High	Q20819	Elongation factor Ts, mitochondrial [OS=Caenorhabditis elegans]	0	FALSE	134.939	50	13	720	13	316	34.1	6.7	829.77		13		protein metabolism;other metabolic processes	mitochondrion	nucleic acid binding activity	Pf00889	179683	WBGene00010094	cel:CELE_F55C5.5; Q20819	tsfm-1			0	0	2.307	0.921	0.663	1.662	1.15456e-05	0.914407	0.0206414	0.000589435	0.00030042	1	0.168864	0.00908299	69.5	160.3	64	106.3	19.49	8.93	14.78	7.27	High
Medium	X5LX76	FYVE, RhoGEF and PH domain-containing protein tag-77 [OS=Caenorhabditis elegans]	0.029	FALSE	4.609	2	2	51	2	1029	118.2	7.71	14.38		2			cytoskeleton;other cell component	enzyme regulator activity;other molecular function	Pf00621, Pf01363	177656	WBGene00006450	cel:CELE_C28C12.10; Q18284; X5LPV6; X5LV63; X5LX76; X5M5R1; X5M8V6	tag-77			0	0	2.293	0.656	0.415	1.45	3.70039e-05	0.0086408	1.94828e-05	0.0204914	0.000693822	0.108359	0.00108638	0.128211	81.6	187.2	53.5	77.6	15.67	8.27	5.72	25.6	High
High	Q21691	Nuclear RNAi defective-3 protein [OS=Caenorhabditis elegans]	0	FALSE	21.608	6	5	18	5	1057	119.6	9.01	12.7		5		transport;other biological processes	nucleus;other cell component	nucleic acid binding activity;other molecular function	Pf02170, Pf02171	180392	WBGene00019862	cel:CELE_R04A9.2; Q21691	nrde-3	MicroRNA (miRNA) biogenesis; Small interfering RNA (siRNA) biogenesis		2	0	2.29	1.564	0.856	1.254	0.0451204	0.200675	0.982383	0.59666	0.135043	0.830263	1	1	58.7	134.4	91.8	115.1	8.88	32.01	42.62	44.37	Peak Found
High	O45346	Notch ligand osm-11 [OS=Caenorhabditis elegans]	0	FALSE	33.208	19	2	132	2	189	20.7	7.96	280.3		2		stress response;developmental processes;signal transduction;other biological processes	non-structural extracellular;plasma membrane;other membranes;other cell component	signal transduction activity or receptor binding		181772	WBGene00003891	cel:CELE_F11C7.5; O45346	osm-11			0	0	2.284	1.25	1.134	2.073	0.0560982	0.902351	0.933655	0.0657207	0.160125	1	1	0.293989	56.2	128.2	70.2	145.4	63.54	18.71	33.8	19.99	High
High	P17330	Glyceraldehyde-3-phosphate dehydrogenase 3 [OS=Caenorhabditis elegans]	0	FALSE	414.55	61	26	7775	1	341	36.4	7.27	12045.1	140.28	18	8	other metabolic processes	other cell component	other molecular function	Pf00044, Pf02800	180601	WBGene00001685	cel:CELE_K10B3.7; P17330	gpd-3	Glycolysis; Gluconeogenesis		2	0	2.259	1.155	0.765	1.497	7.31509e-05	0.207826	0.272761	0.0482914	0.0012272	0.842572	0.767942	0.233957	65.1	147.1	75.2	112.6	23.17	12.84	12.84	17.36	High
High	P41977	Superoxide dismutase [Mn] 2, mitochondrial [OS=Caenorhabditis elegans]	0	FALSE	39.155	19	4	304	1	218	24.6	8.38	395.35		4		other metabolic processes;stress response	other membranes;mitochondrion	other molecular function	Pf00081, Pf02777	181748	WBGene00004932	cel:CELE_C08A9.1; P41977; Q27469	sod-3			0	0	2.254	1.172	0.739	1.421	0.0012725	0.789905	0.525359	0.0686708	0.0096002	1	1	0.302862	65.7	148	77	109.4	11.83	24.14	21.33	13.96	n/a
High	P34631	UBX domain-containing protein 4 [OS=Caenorhabditis elegans]	0	FALSE	27.84	19	5	33	5	469	51.6	9.04	21.26		5		protein metabolism;other metabolic processes;stress response	other membranes;ER/Golgi		Pf00789		WBGene00022703	P34631	ubxn-4			0	0	2.211	0.01	1.053	100	4.35434e-05		0.565961		0.000781941		1		72.2	159.6		168.2	13.27	12.99		14.2	High
High	P30635	Probable glutathione reductase 2 [OS=Caenorhabditis elegans]	0	FALSE	18.236	15	4	7	4	503	55	8.22	3.85		4		other biological processes	cytosol;mitochondrion;other cell component	other molecular function	Pf00070, Pf01134, Pf02852	176259	WBGene00014028	cel:CELE_ZK637.10; P30635	trxr-2	Detoxification of Reactive Oxygen Species		1	0	2.202	1.225	0.724	1.302	0.00119247	0.413621	0.109103	0.730524	0.00915905	1	0.470233	1	66.4	146.3	81.4	106	11.24	6.62	15.19	33.58	n/a
High	Q10578	DNA-directed RNA polymerase II subunit RPB2 [OS=Caenorhabditis elegans]	0	FALSE	98.842	24	21	320	21	1193	134.8	6.84	272.81		21		RNA metabolism OR transcription;other metabolic processes	nucleus	nucleic acid binding activity;other molecular function	Pf00562, Pf04560, Pf04561, Pf04563, Pf04565, Pf04566, Pf04567	175668	WBGene00016140	cel:CELE_C26E6.4; Q10578	rpb-2	Dual incision in TC-NER; Formation of TC-NER Pre-Incision Complex; Gap-filling DNA repair synthesis and ligation in TC-NER; mRNA Splicing - Major Pathway; Processing of Capped Intron-Containing Pre-mRNA; RNA polymerase II transcribes snRNA genes; Formation of RNA Pol II elongation complex ; RNA Polymerase II Pre-transcription Events; Estrogen-dependent gene expression; RNA Polymerase II Promoter …	Eukaryotic transcription initiation	21	0	2.15	0.984	0.54	1.179	3.18967e-07	0.999591	4.05713e-06	0.0999974	2.25935e-05	1	0.000306074	0.391121	75.5	162.4	74.4	87.7	11.42	12.6	5.92	3.83	High
High	Q9TZI1	Ceramide kinase 1 [OS=Caenorhabditis elegans]	0	FALSE	25.725	18	7	41	7	549	62.4	8.95	14.69		7		other metabolic processes		kinase activity;other molecular function	Pf00781	172423	WBGene00020398	cel:CELE_T10B11.2; Q9TZI1	cerk-1	Glycosphingolipid metabolism		1	0	2.149	1.291	0.869	1.447	0.0463873	0.612496	0.989254	0.489557	0.138025	1	1	0.996622	63.4	136.3	81.9	118.5	17.96	25.1	16.17	45.98	High
High	Q9GR61	DNA-directed RNA polymerases I, II, and III subunit RPABC5 [OS=Caenorhabditis elegans]	0	FALSE	21.818	30	2	89	2	67	7.8	7.21	40.97		2		RNA metabolism OR transcription;other metabolic processes	nucleus	nucleic acid binding activity;other molecular function	Pf01194	171763	WBGene00021347	cel:CELE_Y37E3.3; Q9GR61	rpb-10	Formation of RNA Pol II elongation complex ; RNA Polymerase II Pre-transcription Events; mRNA Capping; RNA Pol II CTD phosphorylation and interaction with CE; Processing of Capped Intron-Containing Pre-mRNA; mRNA Splicing - Major Pathway; RNA polymerase II transcribes snRNA genes; Estrogen-dependent gene expression; RNA Polymerase I Promoter Escape; RNA Polymerase II Promoter Escape; RNA Polymera…		22	0	2.107	2.884	0.41	0.299	0.142962	0.00292066	0.159211	0.00327528	0.326075	0.0495539	0.583376	0.0348556	58.4	123	168.3	50.4	30.02	44.01	14.87	5.67	High
High	P54216	Fructose-bisphosphate aldolase 1 [OS=Caenorhabditis elegans]	0	FALSE	380.88	56	26	2799	26	366	39.2	6.73	5637.05	313	17	11	other metabolic processes	cytosol;other cell component	other molecular function	Pf00274	176788	WBGene00011474	cel:CELE_T05D4.1; O45747; P54216	aldo-1	Neutrophil degranulation; Platelet degranulation ; Glycolysis; Gluconeogenesis; Fructose catabolism		5	0	2.091	0.855	0.755	1.846	5.84408e-06	0.6153	0.0563574	4.69508e-05	0.00018628	1	0.310875	0.00148272	72.4	151.4	61.9	114.3	17.12	5.79	10.95	10.67	High
High	P34529	Endoribonuclease dcr-1 [OS=Caenorhabditis elegans]	0	FALSE	47.498	8	13	117	13	1910	218.3	5.69	33.22		13		cell organization and biogenesis;DNA metabolism;RNA metabolism OR transcription;other metabolic processes;stress response;developmental processes;other biological processes	cytosol;nucleus;other cell component	nucleic acid binding activity;other molecular function	Pf00271, Pf00636, Pf02170, Pf03368, Pf04851	176138	WBGene00000939	cel:CELE_K12H4.8; P34529	dcr-1	MicroRNA (miRNA) biogenesis; Small interfering RNA (siRNA) biogenesis	mRNA processing	3	0	2.091	1.407	1.025	1.524	0.00594575	0.307079	0.997665	0.102673	0.0311968	1	1	0.397081	60.2	125.9	84.7	129.1	34.18	24.84	10.45	11.6	High
High	A3QMC6	Erlin [OS=Caenorhabditis elegans]	0	FALSE	17.263	14	4	24	4	312	35.3	6.55	12.92		4		stress response;signal transduction	other membranes;ER/Golgi;other cell component	other molecular function	Pf01145	178178	WBGene00016592	A3QMC6; cel:CELE_C42C1.15	erl-1	ABC-family proteins mediated transport		1	0	2.087	0.616	1.261	4.27	0.000199605	0.0334535	0.209397	3.7288e-07	0.00254497	0.288954	0.665554	3.97428e-05	63.1	131.8	38.9	166.1	22.25	19.29	14.89	1.61	Peak Found
High	Q27888	L-lactate dehydrogenase [OS=Caenorhabditis elegans]	0	FALSE	141.596	47	16	1029	16	333	36	6.9	1197.53	2.73	15	1	other metabolic processes	mitochondrion	other molecular function	Pf00056, Pf02866	174798	WBGene00002262	Q27888	ldh-1	Pyruvate metabolism		1	0	2.086	1.37	0.904	1.376	1.27493e-08	0.000182503	0.141197	8.17354e-05	1.54813e-06	0.00540083	0.541363	0.00215545	63.1	131.6	86.4	119	7.64	7.23	6.09	4.26	High
High	P34653	PAN2-PAN3 deadenylation complex subunit PAN3 [OS=Caenorhabditis elegans]	0.001	FALSE	14.975	11	5	25	5	632	71.2	6.92	5.08		5		RNA metabolism OR transcription;other metabolic processes;other biological processes	other cell component	nucleic acid binding activity;other molecular function	Pf18101	176391	WBGene00014015	cel:CELE_ZK632.7; P34653	panl-3			0	0	2.066	1.479	0.467	0.653	0.00244644	0.251423	0.00189635	0.200343	0.0156351	0.931398	0.0326453	0.597294	72.6	149.9	107.4	70.1	21.78	14.78	27.12	9.51	High
High	Q09496	Serine/threonine-protein phosphatase 6 catalytic subunit [OS=Caenorhabditis elegans]	0.001	FALSE	14.315	15	5	66	5	331	37.4	5.06	36.62		5		cell cycle OR cell proliferation;cell organization and biogenesis;developmental processes;other biological processes	cytoskeleton;other cell component	other molecular function	Pf00149	183199	WBGene00007922	cel:CELE_C34C12.3; Q09496	pph-6			0	0	2.056	0.794	0.662	1.715	0.00577924	0.320122	0.0781422	0.0281846	0.0303857	1	0.384712	0.162014	76.8	157.8	60.9	104.5	13.18	33.06	10.28	25.33	High
High	Q9U2M7	Bis(5'-nucleosyl)-tetraphosphatase [asymmetrical] [OS=Caenorhabditis elegans]	0	FALSE	20.965	25	3	46	3	138	15.9	6.42	44.53		3		other metabolic processes;other biological processes		other molecular function	Pf00293	189639	WBGene00003581	cel:CELE_Y37H9A.6; Q9U2M7	ndx-4	Detoxification of Reactive Oxygen Species		1	0	2.055	0.713	0.495	1.425	1.79677e-06	0.0121658	2.80119e-06	0.00599394	8.18171e-05	0.139468	0.000231776	0.0543705	83.6	171.8	59.6	85	9.33	13.07	12.22	7.09	High
High	Q8MNV0	Spastin homolog [OS=Caenorhabditis elegans]	0	FALSE	16.917	13	4	29	4	512	56.9	9.36	1.62	0	4	1	cell organization and biogenesis;developmental processes;other biological processes	other membranes;cytoskeleton;other cell component	cytoskeletal activity;other molecular function	Pf00004, Pf17862	179300	WBGene00016045	cel:CELE_C24B5.2; G5EEF8; Q7M3K5; Q8MNU9; Q8MNV0	spas-1	Sealing of the nuclear envelope (NE) by ESCRT-III		1	0	2.054	1.639	0.818	1.025	0.0522634	0.263472	0.889986	0.99095	0.151617	0.953439	1	1	62.8	128.9	102.9	105.5	20.19	38.74	39.32	15.35	High
High	Q95ZI6	PITH domain-containing protein ZK353.9 [OS=Caenorhabditis elegans]	0	FALSE	27.63	38	8	37	8	208	23.6	5.12	22.02		8			nucleus		Pf06201	191290	WBGene00022704	cel:CELE_ZK353.9; Q95ZI6				0	0	2.053	1.373	0.965	1.443	1.9202e-05	0.0555	0.826414	0.00540106	0.000429519	0.380721	1	0.0504701	62.4	128.2	85.7	123.7	15.69	18.9	9.9	10.2	High
High	Q10003	Putative glycerophosphocholine phosphodiesterase GPCPD1 homolog 2 [OS=Caenorhabditis elegans]	0.007	FALSE	7.377	4	3	11	3	796	90.8	5.67	0		3		other metabolic processes		other molecular function	Pf00686, Pf03009	174296	WBGene00011511	cel:CELE_T05H10.7; G5ECZ6; Q10003	gpcp-2			0	0	2.048	1.012	0.517	1.047	0.0356643	0.999991	0.247478	0.665576	0.113449	1	0.71889	1	78.1	160	79	82.8	5.99	16.44	32.05	58.39	Peak Found
High	Q09994	Anillin-like protein 2 [OS=Caenorhabditis elegans]	0	FALSE	47.476	18	13	117	13	1009	114.9	7.03	69.52		13		cell cycle OR cell proliferation;cell organization and biogenesis;developmental processes;other biological processes	cytoskeleton;other cell component		Pf00169, Pf08174	174055	WBGene00019608	cel:CELE_K10B2.5; Q09994	ani-2	RHOA GTPase cycle		1	0	2.041	1.061	0.789	1.517	0.0211003	0.765785	0.652413	0.0299865	0.0786632	1	1	0.170079	70	142.9	74.3	112.7	14.44	29.18	35.98	11.8	High
High	P34654	Uncharacterized protein ZK632.9 [OS=Caenorhabditis elegans]	0	FALSE	16.349	19	2	54	2	62	6.6	9.25	84.48		2					Pf10195	176394	WBGene00014016	cel:CELE_ZK632.9; P34654				0	0	2.041	0.791	0.625	1.612	0.0978805	0.432328	0.135423	0.335723	0.249385	1	0.536048	0.804245	78.3	159.8	62	99.9	36.47	43.58	13.18	34.58	High
High	P48376	5-demethoxyubiquinone hydroxylase, mitochondrial [OS=Caenorhabditis elegans]	0	FALSE	30.158	33	5	59	5	187	20.5	6.6	43.54		5		other metabolic processes;other biological processes	other membranes;mitochondrion;nucleus	nucleic acid binding activity;other molecular function	Pf03232	175729	WBGene00000536	cel:CELE_ZC395.2; P48376	clk-1			0	0	2.023	0.611	0.764	2.53	3.23655e-06	7.79696e-05	0.0258459	9.39244e-08	0.000126972	0.00283475	0.192158	1.41329e-05	77.2	156.3	47.2	119.3	7.66	9.13	8.1	15.04	High
Medium	Q20574	Putative syntaxin-2 [OS=Caenorhabditis elegans]	0.022	FALSE	5.268	13	3	19	3	299	34.5	6.61	3.26		3		cell-cell signaling;cell organization and biogenesis;transport;other biological processes	plasma membrane;other membranes;ER/Golgi;other cell component	other molecular function	Pf00804, Pf05739	181505	WBGene00006372	cel:CELE_F48F7.2; Q20574	syx-2	Other interleukin signaling		1	0	2.017	0.943	0.671	1.436	0.00122372	0.974361	0.0409812	0.116637	0.00934274	1	0.25452	0.425618	75.3	151.8	71	101.9	9.3	35.95	5.05	23.53	Peak Found
High	O76463	Nitrilase and fragile histidine triad fusion protein NitFhit [OS=Caenorhabditis elegans]	0	FALSE	69.996	27	12	329	12	440	49.9	6.89	330.19	0	12	1	other metabolic processes		other molecular function	Pf00795, Pf01230	176628	WBGene00003594	cel:CELE_Y56A3A.13; O76463	nft-1			0	0	2.011	1.083	0.832	1.543	2.51766e-08	0.330871	0.0060769	7.58345e-06	2.67501e-06	1	0.0728376	0.000366009	69.4	139.5	75.2	116	7.03	5.11	8.55	6.22	High
Medium	O45686	Acid ceramidase [OS=Caenorhabditis elegans]	0.021	FALSE	5.44	6	2	12	2	393	44.8	5.3	5.22		2		other metabolic processes	non-structural extracellular;other cytoplasmic organelle	other molecular function	Pf02275, Pf15508	173120	WBGene00010769	cel:CELE_K11D2.2; O45686	asah-1	Neutrophil degranulation; Glycosphingolipid metabolism		2	0	2.003	2.36	0.273	0.231	0.122976	0.0836424	0.0937091	0.0632239	0.292526	0.492613	0.431533	0.286242	67.7	135.6	159.8	37	23.24	36.45	9.77	115.05	Peak Found
Medium	Q9N3Z3	Serine/threonine-protein kinase chk-1 [OS=Caenorhabditis elegans]	0.048	FALSE	4.029	3	1	4	1	503	56.9	8	0		1		cell cycle OR cell proliferation;protein metabolism;other metabolic processes;stress response;developmental processes;signal transduction	nucleus;other cell component	kinase activity;other molecular function	Pf00069	3565921	WBGene00000498	Q17375; Q86FM7; Q9N3Z3	chk-1	Ubiquitin Mediated Degradation of Phosphorylated Cdc25A; Activation of ATR in response to replication stress; Presynaptic phase of homologous DNA pairing and strand exchange		3	0	1.996	1.268	1.079	1.698	0.000170124	0.170996	0.998092	0.00447575	0.00224775	0.749029	1	0.0438658	62.3	124.4	79	134.2	13.27	12.31	19.09	14.58	n/a
High	P34692	PHAF1 protein T01G9.2 [OS=Caenorhabditis elegans]	0	FALSE	20.673	14	4	55	4	422	48.2	6.55	20.38		4		transport	ER/Golgi;other cell component		Pf03676	172609	WBGene00011344	cel:CELE_T01G9.2; P34692; Q22076; Q9U383				0	0	1.994	1.038	0.977	1.877	0.00795398	0.866822	0.945295	0.0116866	0.0384141	1	1	0.0868922	66.9	133.4	69.4	130.3	12.2	27.27	20.92	22.48	High
High	Q21997	Derlin-2 [OS=Caenorhabditis elegans]	0.001	FALSE	12.993	5	1	16	1	237	28	5.35	37.84		1		protein metabolism;other metabolic processes;stress response;transport;signal transduction;other biological processes	other membranes;ER/Golgi	other molecular function	Pf04511		WBGene00020109	Q21997; Q9UA08		ABC-family proteins mediated transport; Hedgehog ligand biogenesis		2	0	1.989	0.822	0.159	0.384	0.390908	0.588807	0.00237259	0.320242	0.663217	1	0.0373356	0.783904	96.9	192.8	79.7	30.6	31.32	24.52	64.12	40.67	n/a
High	P08898	Histone H3 [OS=Caenorhabditis elegans]	0.001	FALSE	13.947	22	4	1089	4	136	15.4	11.24	955.33		4			nucleus;other cell component	nucleic acid binding activity;other molecular function	Pf00125	13221387; 175030; 175031; 177628; 180074; 181821; 184113; 184804; 186250; 186325; 191668; 191672; 191673; 246024	WBGene00001876; WBGene00001880; WBGene00001883; WBGene00001887; WBGene00001891; WBGene00001899; WBGene00001901; WBGene00001906; WBGene00001916; WBGene00001919; WBGene00001923; WBGene00001929; WBGene00001933; WBGene00001937	cel:CELE_B0035.10; cel:CELE_F07B7.5; cel:CELE_F17E9.10; cel:CELE_F22B3.2; cel:CELE_F45F2.13; cel:CELE_F54E12.1; cel:CELE_F55G1.2; cel:CELE_K03A1.1; cel:CELE_K06C4.13; cel:CELE_K06C4.5; cel:CELE_T10C6.13; cel:CELE_ZK131.2; cel:CELE_ZK131.3; cel:CELE_ZK131.7; P08898; Q9TW44	his-13; his-17; his-2; his-25; his-27; his-32; his-42; his-45; his-49; his-55; his-59; his-6; his-63; his-9			0	0	1.982	1.216	0.842	1.372	0.000101956	0.216788	0.2151	0.0908874	0.00152057	0.856717	0.668767	0.369618	68.2	135.1	82.9	113.8	11.49	3.27	20.82	13.05	High
High	Q6AHP8	FIS1-related protein fis-2 [OS=Caenorhabditis elegans]	0.002	FALSE	10.664	37	4	13	4	151	16.5	7.37	3.56		4		cell organization and biogenesis;other metabolic processes;other biological processes	other membranes;mitochondrion;other cytoplasmic organelle		Pf14852, Pf14853	184409	WBGene00001425	cel:CELE_F13B9.8; Q6AHP8	fis-2	Class I peroxisomal membrane protein import		1	0	1.97	1.088	1.216	2.203	0.380033	0.983473	0.944607	0.293928	0.649956	1	1	0.748585	62	122.1	67.4	148.5	38.49	57.04	12.13	38.18	Peak Found
High	Q8TA83	DnaJ homolog dnj-10 [OS=Caenorhabditis elegans]	0	FALSE	25.478	12	6	91	6	456	50.1	8.79	20.63		6		cell organization and biogenesis;protein metabolism;other metabolic processes;stress response;developmental processes;other biological processes	mitochondrion	other molecular function	Pf00226, Pf00684, Pf01556	176211	WBGene00001028	cel:CELE_F22B7.5; P34408; Q8TA83; Q95QJ6	dnj-10			0	0	1.963	0.87	0.679	1.532	0.00187505	0.485832	0.0621931	0.0199206	0.0127844	1	0.332344	0.127392	77.4	152	67.4	103.2	23.26	11.67	14.14	21.07	Peak Found
High	Q18964	WD repeat and FYVE domain-containing protein 2 [OS=Caenorhabditis elegans]	0.002	FALSE	11.12	6	3	57	3	415	46.2	7.18	12.23		3		transport	other cytoplasmic organelle	other molecular function	Pf00400, Pf01363	174475	WBGene00008402	cel:CELE_D2013.2; Q18964	wdfy-2			0	0	1.962	0.792	0.724	1.794	1.68346e-05	0.0560572	0.00344569	0.000147605	0.000393837	0.382482	0.0472631	0.00319978	77.3	151.6	61.2	109.8	7.99	22.11	8.64	9.49	High
High	Q03575	Transthyretin-like protein 5 [OS=Caenorhabditis elegans]	0	FALSE	29.562	40	4	85	4	139	15	6.3	129.4	11.33	3	1		non-structural extracellular;other cell component		Pf01060	176312	WBGene00008040	cel:CELE_C40H1.5; Q03575	ttr-5			0	0	1.957	1.034	0.987	1.868	0.00609869	0.999997	0.997964	0.00855159	0.0314811	1	1	0.0719571	67.5	132.2	69.8	130.4	28.64	4.18	30.17	5.99	High
High	O02482	Transcription factor unc-37 [OS=Caenorhabditis elegans]	0	FALSE	24.542	12	5	37	5	612	65.6	5.53	47.47		5		cell-cell signaling;other biological processes	nucleus;other cell component	other molecular function	Pf00400, Pf03920	172394	WBGene00006773	cel:CELE_W02D3.9; O02482; P91912	unc-37	Deactivation of the beta-catenin transactivating complex; Formation of the beta-catenin:TCF transactivating complex; Repression of WNT target genes		3	0	1.95	0.927	0.903	1.899	0.000990261	0.998964	0.463256	0.0098937	0.00796582	1	0.983653	0.0778711	71	138.4	65.8	124.9	3.28	19.93	21.07	20.46	High
High	Q9XTQ6	Tyramine beta-hydroxylase [OS=Caenorhabditis elegans]	0	FALSE	87.398	28	12	278	12	657	74.9	7.15	319.88		12		other metabolic processes	non-structural extracellular;other membranes;other cell component	other molecular function	Pf01082, Pf03351, Pf03712	181639	WBGene00006541	C6KRQ4; Q9XTQ6	tbh-1			0	0	1.949	1.196	1.252	2.04	0.001933	0.574138	0.72146	0.00295847	0.0131094	1	1	0.0324797	60.7	118.4	72.6	148.2	14.49	21.55	9.12	28.18	High
High	P25807	Gut-specific cysteine proteinase [OS=Caenorhabditis elegans]	0	FALSE	46.55	19	6	84	6	329	35.4	6.02	86.98	6.03	5	1	protein metabolism;other metabolic processes	non-structural extracellular	other molecular function	Pf00112	179637	WBGene00000781	cel:CELE_C52E4.1; P25807; Q18783	cpr-1	Neutrophil degranulation; MHC class II antigen presentation		2	0	1.949	1.793	0.841	0.914	0.455383	0.386574	0.887022	0.827618	0.731251	1	1	1	62.7	122.2	112.4	102.7	72.16	16.82	45.7	16.53	High
High	Q10021	Probable splicing factor, arginine/serine-rich 5 [OS=Caenorhabditis elegans]	0.001	FALSE	14.882	16	4	111	4	208	24	11.87	92.66		4		RNA metabolism OR transcription;other metabolic processes;other biological processes	nucleus	nucleic acid binding activity	Pf00076	174073	WBGene00004702	cel:CELE_T28D9.2; Q10021; Q95ZN0; Q95ZN1; Q95ZN2	rsp-5	RNA Polymerase II Transcription Termination; mRNA Splicing - Major Pathway; mRNA 3'-end processing; Transport of Mature mRNA derived from an Intron-Containing Transcript		5	0	1.949	1.095	0.463	0.824	2.12845e-05	0.624412	7.2977e-06	0.210168	0.000467985	1	0.000479964	0.613709	80.9	157.6	88.5	73	7.13	15.1	7.56	10.99	High
High	Q94231	ADP-ribosylation factor 1-like 1 [OS=Caenorhabditis elegans]	0	FALSE	25.883	41	4	85	4	179	20.2	7.28	93.79		4		transport	plasma membrane;other membranes;ER/Golgi	other molecular function	Pf00025	191609	WBGene00000190	cel:CELE_F45E4.1; Q94231	arf-1.1	Intra-Golgi traffic; COPI-dependent Golgi-to-ER retrograde traffic; COPI-mediated anterograde transport; Golgi Associated Vesicle Biogenesis; Lysosome Vesicle Biogenesis; Synthesis of PIPs at the plasma membrane; Synthesis of PIPs at the Golgi membrane		8	0	1.947	2.15	1.225	1.11	0.0500791	0.00466285	0.324792	0.973087	0.146952	0.0666683	0.845122	1	53.5	104.1	114.9	127.5	12.84	31.87	9.81	23.56	High
Medium	Q19572	Guanine nucleotide-binding protein alpha-12 subunit [OS=Caenorhabditis elegans]	0.029	FALSE	4.554	5	2	14	2	355	41.9	8.95	1.6		2		stress response;signal transduction;other biological processes	plasma membrane;other membranes;nucleus;other cell component	signal transduction activity or receptor binding;other molecular function	Pf00503	181157	WBGene00001674	cel:CELE_F18G5.3; Q19572	gpa-12	NRAGE signals death through JNK; G alpha (12/13) signalling events; RAC1 GTPase cycle; CDC42 GTPase cycle; Thromboxane signalling through TP receptor; Thrombin signalling through proteinase activated receptors (PARs)		6	0	1.942	1.202	0.777	1.256	0.00113913	0.592856	0.139444	0.444396	0.00882915	1	0.540293	0.943748	70.8	137.4	85	106.8	16.78	27.72	20.96	9.62	Peak Found
Medium	P48996	Chromosome condensation protein dpy-27 [OS=Caenorhabditis elegans]	0.02	FALSE	5.74	2	3	25	3	1469	169.5	6.25	3.73		3		cell cycle OR cell proliferation;cell organization and biogenesis;other biological processes	nucleus;other cell component	nucleic acid binding activity;other molecular function	Pf02463, Pf06470	175492	WBGene00001086	cel:CELE_R13G10.1; P48996	dpy-27			0	0	1.939	0.911	0.775	1.649	1.30881e-05	0.61633	0.0379906	0.00016607	0.000330443	1	0.2426	0.00348203	74.7	144.9	68.1	112.3	13.99	14.51	7.34	2.04	High
High	O44827	Facilitated glucose transporter protein 1 [OS=Caenorhabditis elegans]	0	FALSE	30.83	14	6	154	6	510	55	8.35	159.47		6		transport	plasma membrane;other membranes	transporter activity	Pf00083	173525	WBGene00019207	cel:CELE_H17B01.1; H2L0B9; O44827	fgt-1	Neutrophil degranulation; Regulation of insulin secretion; Vitamin C (ascorbate) metabolism; Cellular hexose transport; Intestinal hexose absorption; Lactose synthesis		6	0	1.93	0.792	0.849	2.069	0.00301791	0.906594	0.857245	0.00370635	0.0182912	1	1	0.0379553	74.6	144	59.1	122.3	25.68	13.02	30.99	7.83	High
High	G5EC86	CCCH-type zinc finger protein oma-1 [OS=Caenorhabditis elegans]	0	FALSE	27.762	20	5	77	5	407	44.5	6.84	40.87	6.93	4	1	cell cycle OR cell proliferation;cell organization and biogenesis;developmental processes;other biological processes	cytoskeleton;nucleus;other cell component	nucleic acid binding activity;other molecular function	Pf00642	177703	WBGene00003864	cel:CELE_C09G9.6; G5EC86	oma-1	Tristetraprolin (TTP, ZFP36) binds and destabilizes mRNA		1	0	1.928	1.895	1.129	1.149	0.00108148	0.00338047	0.897367	0.532538	0.00848542	0.0550397	1	1	57.1	110.2	108.3	124.4	33.83	11.26	10.67	5.88	High
Medium	Q93575	Regulator of telomere elongation helicase 1 homolog [OS=Caenorhabditis elegans]	0.02	FALSE	5.784	4	3	28	3	994	112.9	8.46	15.69	1.98	3	1	cell organization and biogenesis;DNA metabolism;other metabolic processes;stress response;other biological processes	nucleus	nucleic acid binding activity;other molecular function	Pf06733, Pf13307	172946	WBGene00009124	cel:CELE_F25H2.13; P90854; P90855; Q93575	rtel-1			0	0	1.926	0.953	0.654	1.322	0.000505122	0.99852	0.020203	0.22631	0.00499249	1	0.167164	0.65045	77.8	149.9	74.2	98.1	16.65	29.26	5.49	18.32	Peak Found
High	Q93538	Rab3 GTPase-activating protein catalytic subunit [OS=Caenorhabditis elegans]	0.001	FALSE	15.151	5	4	15	4	915	104.5	5.39	11.9		4		cell organization and biogenesis;protein metabolism;other metabolic processes;other biological processes	other cell component	enzyme regulator activity;other molecular function	Pf13890	181595	WBGene00004317	cel:CELE_F20D1.6; Q93538	rbg-1	COPI-independent Golgi-to-ER retrograde traffic; RAB GEFs exchange GTP for GDP on RABs		2	0	1.925	2.268	1.492	1.266	0.0283634	0.00304875	0.10636	0.617338	0.0961792	0.0513321	0.465552	1	49.6	95.5	112.5	142.4	6.06	39.21	20.3	21.37	High
High	Q9TW65	Dystrophin-1 [OS=Caenorhabditis elegans]	0.001	FALSE	14.911	2	6	50	6	3674	417.2	5.29	14.04		6		cell-cell signaling;cell organization and biogenesis;transport;other biological processes	plasma membrane;other membranes;cytoskeleton;other cell component	cytoskeletal activity;other molecular function	Pf00307, Pf00435, Pf00569, Pf09068, Pf09069	173038	WBGene00001131	Q9TW65; Q9TYG9; Q9U3H3	dys-1	Striated Muscle Contraction		1	0	1.905	1.405	0.732	0.992	0.00560235	0.374964	0.12611	0.999239	0.0298272	1	0.514233	1	70.1	133.6	98.5	97.8	20.18	6.54	17.61	24.82	High
Medium	P34425	Cyclin-T1.1 [OS=Caenorhabditis elegans]	0.024	FALSE	5.199	4	2	61	2	468	53.5	8.72	12.07		2		other biological processes	nucleus	enzyme regulator activity	Pf00134		WBGene00000507	P34425; Q8IG21; Q8IG22	cit-1.1	SMAD2/SMAD3:SMAD4 heterotrimer regulates transcription; RNA polymerase II transcribes snRNA genes; Formation of RNA Pol II elongation complex ; RNA Polymerase II Pre-transcription Events; Estrogen-dependent gene expression; TP53 Regulates Transcription of DNA Repair Genes		7	0	1.905	2.238	1.58	1.345	3.14677e-05	7.17415e-06	0.00312756	0.0243605	0.00061254	0.000405738	0.0453231	0.145935	49.1	93.5	109.8	147.7	14.77	10.77	16.4	5.66	High
Medium	Q18169	Esterase C25G4.2 [OS=Caenorhabditis elegans]	0.032	FALSE	4.459	5	1	6	1	221	24.7	7.02	0		1		other biological processes	nucleus;other cell component	other molecular function	Pf03959	178194	WBGene00007730	cel:CELE_C25G4.2; Q18169				0	0	1.897	8.863	1.016	0.217	0.0183072	2.29338e-06	0.94634	9.51233e-05	0.0706615	0.000162689	1	0.00243325	29.2	55.4	259	56.3	7.06	63.08	13.16	27.04	Peak Found
High	O18191	Anaphase-promoting complex subunit 1 [OS=Caenorhabditis elegans]	0	FALSE	20.76	6	8	42	8	1505	169.5	6.65	0		8		cell cycle OR cell proliferation;cell organization and biogenesis;protein metabolism;other metabolic processes;transport;developmental processes;other biological processes	nucleus	other molecular function		174698	WBGene00003133	cel:CELE_W10C6.1; O18191	mat-2	Antigen processing: Ubiquitination & Proteasome degradation		1	0	1.893	1.149	0.714	1.178	3.08379e-07	0.0652448	0.000318857	0.0477941	2.24676e-05	0.418891	0.00918953	0.231987	74.2	140.4	85.2	100.3	4.69	3.29	11.48	8.12	Peak Found
High	P34461	Extracellular superoxide dismutase [Cu-Zn] [OS=Caenorhabditis elegans]	0.002	FALSE	11.219	14	2	19	2	221	23.3	6.73	12.46		2		other metabolic processes;stress response	non-structural extracellular;other membranes	other molecular function	Pf00080	176336	WBGene00004933	O61260; P34461	sod-4			0	0	1.89	0.694	0.813	2.213	0.0111803	0.117777	0.36065	0.00307132	0.0491133	0.60923	0.876526	0.0334317	78.1	147.6	54.2	120	17.57	27.36	24.8	21.56	High
High	P91079	Serine palmitoyltransferase 1 [OS=Caenorhabditis elegans]	0	FALSE	108.702	33	14	572	14	458	52.1	7.09	509.81		14		other metabolic processes;other biological processes	ER/Golgi	other molecular function	Pf00155	173389	WBGene00016020	P91079; Q5R3Y5	sptl-1			0	0	1.882	1.264	0.814	1.212	0.00056774	0.346204	0.238448	0.292171	0.005402	1	0.705316	0.748122	70.4	132.6	89.1	107.9	15.76	15.05	17.4	17.01	High
High	Q09253	Glyoxalase 1 [OS=Caenorhabditis elegans]	0	FALSE	38.351	26	6	178	6	281	32.1	5.92	120.17		6		other metabolic processes;other biological processes			Pf00903	175530	WBGene00006448	cel:CELE_C16C10.10; Q09253	glod-4			0	0	1.882	0.9	0.753	1.575	4.67843e-06	0.912186	0.00915255	0.000369242	0.000156974	1	0.0998991	0.00633906	76.9	144.8	69.3	109	15.63	11.75	5.86	1.58	High
High	O44665	Neuropeptide-like protein 28 [OS=Caenorhabditis elegans]	0.007	FALSE	7.348	40	2	194	2	65	6.9	9.58	45.43	6.14	2	1	signal transduction	non-structural extracellular			181845	WBGene00003766	cel:CELE_B0213.3; O44665	nlp-28			0	0	1.882	1.217	1.041	1.61	0.124521	0.755147	0.99906	0.431403	0.295651	1	1	0.932034	66	124.3	80.3	129.3	43.1	19.21	47.55	14.75	High
High	Q9XXH8	Arf-GAP with ANK repeat and PH domain-containing protein cnt-1 [OS=Caenorhabditis elegans]	0.001	FALSE	12.828	7	4	25	4	826	90.5	6.47	2.16		4		transport;other biological processes	plasma membrane;other membranes;other cytoplasmic organelle;other cell component	enzyme regulator activity;other molecular function	Pf00169, Pf01412, Pf12796, Pf16746	174848	WBGene00000565	Q9XXH8; Q9XXH9; Q9XZQ1; Q9XZQ2	cnt-1			0	0	1.878	0.739	0.643	1.635	0.000595815	0.0996841	0.00454736	0.0117192	0.00559469	0.545583	0.059208	0.0868922	82.9	155.7	61.3	100.2	10.69	13.08	10.34	22.71	Medium
High	Q8T3C8	Mitochondrial fission process protein 1 [OS=Caenorhabditis elegans]	0.001	FALSE	12.939	15	2	85	2	166	18.8	8.92	88.13		2		cell organization and biogenesis;other biological processes	other membranes;mitochondrion		Pf10558	6418865	WBGene00077690	cel:CELE_T13C5.8; Q8T3C8	mtp-18			0	0	1.877	1.826	0.92	0.946	0.0252362	0.0443688	0.99374	0.999887	0.0891307	0.33114	1	1	62.2	116.8	113.6	107.5	19.95	17.77	31.45	2.61	High
High	O61235	Catalase-2 [OS=Caenorhabditis elegans]	0	FALSE	194.621	57	23	882	15	497	57.3	6.93	1025.56		23		other metabolic processes;stress response;other biological processes	mitochondrion;other cytoplasmic organelle;other cell component	other molecular function	Pf00199, Pf06628	259738	WBGene00000830	cel:CELE_Y54G11A.6; O18193; O61235; Q9XVZ4	ctl-1			0	8	1.876	1.534	1.203	1.471	4.26051e-06	0.000219277	0.0365797	0.000242179	0.000147925	0.00641448	0.23722	0.00471673	60	112.6	92	135.4	9.6	3.37	14.01	6.43	High
High	Q20716	Protein isy-1 [OS=Caenorhabditis elegans]	0.008	FALSE	7.496	15	3	54	3	267	31.3	5.59	0		3		cell organization and biogenesis;RNA metabolism OR transcription;other metabolic processes;other biological processes	nucleus;other cell component		Pf06246	179524	WBGene00009966	cel:CELE_F53B7.3; Q20716	isy-1	mRNA Splicing - Major Pathway; Dual incision in TC-NER; Formation of TC-NER Pre-Incision Complex; Gap-filling DNA repair synthesis and ligation in TC-NER		4	0	1.871	0.837	0.694	1.552	0.000494671	0.380519	0.0122814	0.0166579	0.00492738	1	0.120697	0.111776	79.9	149.5	66.9	103.8	6.15	30.51	6.37	12.03	High
High	Q9XWP6	Lysine-specific histone demethylase 1 [OS=Caenorhabditis elegans]	0.003	FALSE	10.049	8	4	13	4	770	86.3	5.19	3.93		4		cell organization and biogenesis;protein metabolism;other metabolic processes;other biological processes	nucleus;other cell component	other molecular function	Pf01593, Pf04433	173214	WBGene00005010	cel:CELE_Y40B1B.6; Q9XWP6	spr-5			0	0	1.868	1.646	0.402	0.456	0.0168264	0.0278425	0.000771636	0.00122443	0.0669382	0.256264	0.0173618	0.0166392	76	141.9	125.1	57	13.9	29.86	9.5	21.21	High
High	Q9N4K0	MICOS complex subunit Mic10 [OS=Caenorhabditis elegans]	0	FALSE	38.382	45	4	158	4	105	11.1	8.94	237.15		4			other membranes;mitochondrion		Pf04418	173579	WBGene00018784	cel:CELE_F54A3.5; Q9N4K0				0	0	1.866	1.377	0.835	1.132	3.41232e-05	0.00957138	0.180156	0.490097	0.000654242	0.115958	0.61345	0.996622	69	128.6	94.9	107.5	12.22	8.69	10.84	14.3	High
Medium	Q19951	Peroxisomal membrane protein PEX13 [OS=Caenorhabditis elegans]	0.028	FALSE	4.924	7	2	6	2	330	35.7	9.28	4.04		2		cell organization and biogenesis;transport;developmental processes	other membranes;other cytoplasmic organelle;other cell component		Pf04088, Pf14604	174192	WBGene00004198	cel:CELE_F32A5.6; Q19951	prx-13	Class I peroxisomal membrane protein import		1	0	1.864	1.254	0.963	1.431	0.00196899	0.458138	0.970161	0.0577229	0.0133181	1	1	0.268091	67.7	126.1	84.8	121.4	15.27	10.4	22.54	19.61	Peak Found
High	Q17336	Pre-mRNA-splicing factor CWC22 homolog [OS=Caenorhabditis elegans]	0.008	FALSE	7.529	4	3	15	3	897	104.2	6.77	1.62		3		RNA metabolism OR transcription;other metabolic processes;developmental processes;other biological processes	nucleus;other cell component	nucleic acid binding activity	Pf02847, Pf02854	174689	WBGene00002957	cel:CELE_F33A8.1; Q17336	let-858	mRNA Splicing - Major Pathway		1	0	1.847	0.734	0.907	2.283	0.00146244	0.296119	0.793201	0.000335089	0.0105188	1	1	0.0059941	76.1	140.5	55.9	127.5	23.96	24.02	13.14	11.26	Peak Found
Medium	Q18163	Discoidin domain-containing receptor A [OS=Caenorhabditis elegans]	0.02	FALSE	5.837	2	1	70	1	766	86.1	7.37	0		1		cell cycle OR cell proliferation;cell organization and biogenesis;protein metabolism;other metabolic processes;stress response;developmental processes;signal transduction;other biological processes	plasma membrane;other membranes;other cell component	signal transduction activity or receptor binding;kinase activity;other molecular function	Pf00754, Pf07714	180817	WBGene00016104	cel:CELE_C25F6.4; Q18163	ddr-1			0	0	1.846	1.14	0.87	1.408	0.97501	0.990136	0.910722	0.865521	1	1	1	1	71.5	132	81.6	114.9	81.89	60.26	53.73	23.05	Medium
High	Q21265	Putative metalloproteinase inhibitor tag-225 [OS=Caenorhabditis elegans]	0	FALSE	42.795	34	5	254	5	158	17.5	8.47	312.78		5		other biological processes	non-structural extracellular;extracellular matrix	enzyme regulator activity;other molecular function	Pf00965	179197	WBGene00019478	cel:CELE_K07C11.5; Q21265	tag-225	Neutrophil degranulation; Activation of Matrix Metalloproteinases; Platelet degranulation ; Regulation of Insulin-like Growth Factor (IGF) transport and uptake by Insulin-like Growth Factor Binding Proteins (IGFBPs); Post-translational protein phosphorylation		5	0	1.835	1.346	1.105	1.506	8.01608e-05	0.0279927	0.540904	0.00151076	0.00131032	0.256264	1	0.0194197	64.4	118.2	86.7	130.6	13.36	10.46	15.58	12.84	High
High	O17736	E3 ubiquitin-protein ligase etc-1 [OS=Caenorhabditis elegans]	0.001	FALSE	12.464	7	6	60	6	1001	116.3	7.99	6.84		6		cell cycle OR cell proliferation;protein metabolism;other metabolic processes;other biological processes		other molecular function	Pf00632	174388	WBGene00008429	cel:CELE_D2085.4; O17736; Q18992	etc-1	Antigen processing: Ubiquitination & Proteasome degradation		1	0	1.835	3.037	3.031	1.831	0.0288789	0.000292442	0.0001121	0.0091963	0.0970673	0.00808985	0.00422848	0.0755678	35	64.2	106.2	194.6	10.55	40.23	15.12	27.92	Peak Found
High	G5EE72	Multidrug resistance-associated protein 5 [OS=Caenorhabditis elegans]	0	FALSE	245.309	28	33	582	33	1427	158.6	6.09	593.45		33		transport	plasma membrane;other membranes	transporter activity;other molecular function	Pf00005, Pf00664	181587	WBGene00003411	cel:CELE_F14F4.3; G5EE72	mrp-5	Paracetamol ADME; Azathioprine ADME; ABC-family proteins mediated transport; Hyaluronan biosynthesis and export		4	0	1.829	0.573	0.423	1.35	0.00062258	0.000231758	1.0388e-05	0.0305944	0.00571072	0.00670254	0.000626284	0.172294	95.8	175.2	54.9	74.1	22.36	12.32	9.41	6.1	High
Medium	Q20500	Intracellular phospholipase A2 [OS=Caenorhabditis elegans]	0.022	FALSE	5.295	5	3	23	3	1071	119	5.74	0		3		cell organization and biogenesis;other metabolic processes;stress response	other cell component	cytoskeletal activity;other molecular function	Pf00023, Pf01734	181196	WBGene00009801	cel:CELE_F47A4.5; Q20500	ipla-2			0	0	1.828	1.102	0.578	0.958	0.00333868	0.889796	0.0278987	0.955096	0.0197532	1	0.199889	1	80.2	146.6	88.4	84.7	18	20.53	10.87	28.15	High
High	Q09991	Serine carboxypeptidase ctsa-4.1 [OS=Caenorhabditis elegans]	0	FALSE	43.178	17	6	63	6	470	53.1	6.06	58.53		6		protein metabolism		other molecular function	Pf00450	174057	WBGene00019605	cel:CELE_K10B2.2; Q09991; Q86NG2	ctsa-4.1			0	0	1.817	0.505	0.196	0.706	0.0107269	0.00880507	2.28491e-06	0.238936	0.0475715	0.108781	0.000206001	0.671075	108.8	197.6	54.9	38.7	33.83	18.08	9.14	13.19	High
High	Q19294	Cell division cycle protein 23 homolog [OS=Caenorhabditis elegans]	0	FALSE	37.737	17	10	112	10	673	76.9	5.64	30.13		10		cell cycle OR cell proliferation;protein metabolism;other metabolic processes;transport;developmental processes;other biological processes	nucleus		Pf13181	175205	WBGene00003134	cel:CELE_F10C5.1; Q19294	mat-3	Antigen processing: Ubiquitination & Proteasome degradation		1	0	1.816	1.81	1.272	1.276	0.0333266	0.0733971	0.66566	0.408988	0.108121	0.451197	1	0.899563	57.7	104.7	104.4	133.2	27.96	8.51	35.31	20.9	High
Medium	G5ED47	High zinc activated nuclear receptor protein [OS=Caenorhabditis elegans]	0.034	FALSE	4.287	8	2	6	2	413	46.7	7.75	0		2		other biological processes	nucleus;other cell component	nucleic acid binding activity;other molecular function	Pf00104, Pf00105	191322	WBGene00013976	cel:CELE_ZK455.6; G5ED47	hizr-1			0	0	1.812	1.723	1.679	1.766	0.000262031	0.000451204	0.00247905	0.0013734	0.00306504	0.0119616	0.0381095	0.0178333	52.8	95.7	90.9	160.6	9.54	22.05	14.81	9.71	Medium
High	Q17449	Fatty acid amide hydrolase 1 [OS=Caenorhabditis elegans]	0	FALSE	37.247	20	9	60	9	572	64	7.09	24.29		9		other metabolic processes;other biological processes		other molecular function	Pf01425	177613	WBGene00015047	cel:CELE_B0218.1; H2KY70; Q17449	faah-1	Arachidonic acid metabolism		1	0	1.808	1.077	0.339	0.569	0.0177409	0.98158	4.91576e-05	0.00690376	0.0693856	1	0.00237904	0.0615324	88.9	160.8	95.8	54.5	17.5	12.59	10.69	33.45	High
High	O17389	Thymosin beta [OS=Caenorhabditis elegans]	0	FALSE	79.435	72	11	465	11	151	17	5.59	456.06		11		cell organization and biogenesis	cytosol;cytoskeleton;other cell component	cytoskeletal activity	Pf01290	181097	WBGene00006649	cel:CELE_F08F1.8; O17389	tth-1			0	0	1.805	0.975	0.854	1.58	0.00215807	0.980679	0.606447	0.00963595	0.0141747	1	1	0.0764439	75.2	135.7	73.3	115.8	22.45	19.04	13.82	7.7	High
High	Q19427	NAD-capped RNA hydrolase ndx-9 [OS=Caenorhabditis elegans]	0	FALSE	26.081	13	4	103	4	374	42.1	7.72	127.27		4		other metabolic processes	other cytoplasmic organelle	other molecular function	Pf00293	177996	WBGene00003586	cel:CELE_F13H10.2; Q19427; Q9GPZ5	ndx-9	Nicotinamide salvaging		1	0	1.803	1.295	0.698	0.971	0.834197	0.909164	0.999834	0.993917	1	1	1	1	74.7	134.6	96.7	93.9	7.63	49.44	27.36	17.84	High
High	Q9XWE6	Probable 5-formyltetrahydrofolate cyclo-ligase [OS=Caenorhabditis elegans]	0	FALSE	20.63	9	1	48	1	206	23.5	6.14	69.1		1		other metabolic processes	mitochondrion	other molecular function	Pf01812	190922	WBGene00013708	cel:CELE_Y106G6E.4; Q9XWE6		Metabolism of folate and pterines		1	0	1.801	1.055	0.758	1.294	0.999664	0.985545	0.985032	0.8601	1	1	1	1	76.6	138	80.8	104.6	75.19	72.62	32.38	50.89	High
High	Q22712	Myotubularin-related protein 3 [OS=Caenorhabditis elegans]	0	FALSE	46.007	13	10	60	10	1006	113.5	5.76	70.47		10		other metabolic processes;stress response;other biological processes	other membranes;other cell component	other molecular function	Pf01363, Pf06602	175490	WBGene00003476	A8NBE6; cel:CELE_T24A11.1; Q22712; Q9U360; Q9XTK4	mtm-3	Macroautophagy; Downregulation of TGF-beta receptor signaling; Synthesis of PIPs at the plasma membrane; Synthesis of PIPs at the late endosome membrane; Synthesis of PIPs at the early endosome membrane		5	0	1.799	0.973	0.539	0.997	0.00133513	0.993546	0.00295521	0.99606	0.00992591	1	0.0430836	1	84.4	151.8	82.1	81.8	11.48	16.05	16.32	26.62	High
High	Q7JPQ6	Uncharacterized protein B0361.3 [OS=Caenorhabditis elegans]	0	FALSE	29.589	17	6	21	6	627	71.8	5.33	8.5		6						176029	WBGene00015157	cel:CELE_B0361.3; Q10947; Q7JPQ6				0	0	1.797	0.762	0.576	1.357	0.0170709	0.669802	0.0421429	0.383198	0.0671771	1	0.259224	0.867486	87.1	156.5	66.4	90.1	16.78	37.64	8.86	10.27	Peak Found
High	Q23243	ATPase morc-1 [OS=Caenorhabditis elegans]	0	FALSE	27.927	9	6	27	6	845	95.7	8.6	15.08		6		cell organization and biogenesis;DNA metabolism;other metabolic processes;other biological processes	nucleus	nucleic acid binding activity;other molecular function	Pf13589	175711	WBGene00022531	cel:CELE_ZC155.3; Q23243	morc-1	Fatty acyl-CoA biosynthesis		1	0	1.793	1.367	0.83	1.089	0.000423237	0.0535886	0.226642	0.837989	0.00442317	0.374679	0.687972	1	70.8	127	96.8	105.4	23.94	3.75	10.86	5.33	High
High	Q93841	Putative 1-acyl-sn-glycerol-3-phosphate acyltransferase acl-1 [OS=Caenorhabditis elegans]	0	FALSE	29.222	22	6	77	6	262	29.6	9.01	36.39		6		other metabolic processes	other membranes;ER/Golgi	other molecular function	Pf01553	181671	WBGene00010339	cel:CELE_F59F4.4; Q93783; Q93841	acl-1	Neutrophil degranulation; Synthesis of PA		2	0	1.783	1.561	1.027	1.173	0.000332368	0.00359519	0.998502	0.569051	0.00365482	0.057186	1	1	64.8	115.5	101.1	118.6	16.36	19.82	15.03	8.92	High
High	Q18421	GrpE protein homolog, mitochondrial [OS=Caenorhabditis elegans]	0	FALSE	191.008	65	18	1269	18	237	26.4	8.31	1303.04	188.59	15	4	cell organization and biogenesis;protein metabolism;other metabolic processes;transport	other membranes;mitochondrion	other molecular function	Pf01025	175449	WBGene00007927	cel:CELE_C34C12.8; Q18421				0	0	1.78	0.901	0.757	1.496	0.00016638	0.486679	0.0525389	0.00164872	0.0022213	1	0.296833	0.0206737	79.5	141.6	71.7	107.2	12.14	1.37	21.06	4.69	High
Medium	Q9N4G4	Mediator of RNA polymerase II transcription subunit 1.1 [OS=Caenorhabditis elegans]	0.017	FALSE	6.035	2	3	21	3	1475	164.4	8.75	0		3			nucleus			171840	WBGene00004946	Q95Y43; Q9GPV1; Q9N4G4	sop-3			0	0	1.776	0.767	0.629	1.457	0.163544	0.77854	0.240729	0.634909	0.361071	1	0.70892	1	85.8	152.4	65.8	95.9	41.01	45.18	18.47	37	Peak Found
High	Q8WQC9	Dynamin-1-like protein drp-1 [OS=Caenorhabditis elegans]	0	FALSE	254.22	56	36	1054	35	712	79.9	6.57	1129.48	2.19	36	1	cell organization and biogenesis;developmental processes;other biological processes	other membranes;cytosol;cytoskeleton;mitochondrion;other cell component	cytoskeletal activity;other molecular function	Pf00350, Pf01031, Pf02212	177336	WBGene00001093	cel:CELE_T12E12.4; G5EDY8; Q8WQC9	drp-1	Apoptotic execution phase		1	1	1.773	0.991	0.676	1.21	2.60609e-10	0.999595	2.23307e-08	5.98877e-05	1.66138e-07	1	7.15978e-06	0.00178131	80.6	142.9	79.9	96.6	5.02	2.55	3.63	3.35	High
High	G5ECN9	Neuroendocrine convertase 2 [OS=Caenorhabditis elegans]	0.001	FALSE	14.647	9	4	81	4	652	72	6.55	17.51		4		cell-cell signaling;protein metabolism;other metabolic processes;other biological processes	non-structural extracellular;other membranes;ER/Golgi;other cell component	other molecular function	Pf00082, Pf01483, Pf16470	179412	WBGene00001172	cel:CELE_C51E3.7; E9P883; G5ECN9; Q18772	egl-3			0	0	1.771	0.72	0.641	1.575	0.0266359	0.231802	0.0393742	0.164837	0.0922847	0.890049	0.248145	0.531733	86.5	153.1	62.3	98.1	25.1	32.76	8.9	29.81	High
High	Q17820	SUMO-activating enzyme subunit aos-1 [OS=Caenorhabditis elegans]	0	FALSE	44.732	32	9	193	9	343	38.7	5.39	66.69		9		protein metabolism;other metabolic processes	nucleus;other cell component	other molecular function	Pf00899	179409	WBGene00000142	cel:CELE_C08B6.9; Q17820	aos-1	SUMO is conjugated to E1 (UBA2:SAE1); SUMO is transferred from E1 to E2 (UBE2I, UBC9)		2	0	1.769	1.262	0.892	1.251	6.15794e-05	0.0463457	0.442182	0.098552	0.00105388	0.340308	0.964453	0.38665	71.3	126.2	90	112.6	13.19	16.48	12.57	5.56	High
High	P90850	Uncharacterized peptidase C1-like protein F26E4.3 [OS=Caenorhabditis elegans]	0	FALSE	17.467	9	4	126	4	452	51.1	7.69	60.68		4		protein metabolism	non-structural extracellular	other molecular function	Pf00112	172827	WBGene00009158	cel:CELE_F26E4.3; P90850				0	0	1.759	1.336	0.704	0.928	7.61987e-05	0.0169773	0.00897509	0.940404	0.00126173	0.179635	0.0992289	1	75	131.9	100.2	92.9	5.97	10.36	5.9	18.99	High
High	P34542	Uncharacterized protein R05D3.9 [OS=Caenorhabditis elegans]	0	FALSE	70.119	20	8	181	8	646	72.6	6.74	210.14		8						176181	WBGene00019882	cel:CELE_R05D3.9; P34542; P34543				0	0	1.758	1.214	1.238	1.793	0.0830569	0.585719	0.528987	0.0703105	0.217896	1	1	0.30797	65.1	114.4	79	141.6	40.05	28.22	27.75	10.64	High
High	Q17761	6-phosphogluconate dehydrogenase, decarboxylating [OS=Caenorhabditis elegans]	0	FALSE	165.893	34	16	1423	16	484	53.2	6.9	1925.82	135.29	11	5	other metabolic processes;stress response;other biological processes	cytosol	other molecular function	Pf00393, Pf03446	177971	WBGene00012015	cel:CELE_T25B9.9; Q17761; Q22772		Pentose phosphate pathway	Pentose phosphate pathway	2	0	1.757	1.066	0.922	1.519	0.000530943	0.855818	0.977082	0.0037361	0.00516065	1	1	0.0379775	73.5	129.1	78.4	119	19	8.73	16.61	2.45	High
Medium	Q03601	RING finger protein nhl-1 [OS=Caenorhabditis elegans]	0.02	FALSE	5.556	5	3	5	3	974	109.1	7.31	1.63		3		protein metabolism;other metabolic processes;other biological processes		other molecular function	Pf00097, Pf01436	176295	WBGene00003597	Q03601; Q23510	nhl-1	Neutrophil degranulation		1	0	1.756	0.82	0.708	1.516	0.0281675	1	0.466322	0.321923	0.0960485	1	0.98771	0.785236	83	145.7	68.1	103.2	38.31	22.99	15.39	21.28	Peak Found
High	Q09437	Cyclin-dependent kinase 11.1 [OS=Caenorhabditis elegans]	0.001	FALSE	14.143	7	5	38	4	719	83.5	7.24	9.68		5		protein metabolism;other metabolic processes;other biological processes	nucleus;other cell component	kinase activity;other molecular function	Pf00069	174244	WBGene00015203	A0A2K5ATR0; cel:CELE_B0495.2; Q09437	cdk-11.1			0	0	1.754	0.769	0.742	1.693	0.0215277	0.476783	0.093275	0.144896	0.0800227	1	0.430939	0.485136	82.9	145.4	63.7	107.9	15.73	18.06	25.59	30.94	High
High	Q22885	BRO1 domain-containing protein BROX homolog [OS=Caenorhabditis elegans]	0	FALSE	27.603	22	6	53	6	427	48.3	6.4	35.01		6					Pf03097		WBGene00015219	Q22885				0	0	1.751	1.173	0.722	1.078	0.000724291	0.390033	0.0234675	0.976048	0.00629081	1	0.18267	1	77.1	135	90.4	97.5	14.65	17.88	6.27	10.6	High
High	Q21059	Zinc metalloproteinase nas-34 [OS=Caenorhabditis elegans]	0.007	FALSE	7.972	4	3	15	3	605	66.2	7.71	1.72		3		protein metabolism;developmental processes;other biological processes	non-structural extracellular	other molecular function	Pf01400	181564	WBGene00001828	cel:CELE_F40E10.1; Q21059	hch-1			0	0	1.751	1.54	0.902	1.026	0.0442372	0.177591	0.831429	1	0.133025	0.764753	1	1	68.1	119.3	104.9	107.6	39.83	29.99	14.97	18.14	Peak Found
High	Q5FC79	Sideroflexin-5 [OS=Caenorhabditis elegans]	0	FALSE	18.521	19	6	41	6	331	37	9.17	14.02		6		transport	other membranes;mitochondrion	transporter activity	Pf03820	174303	WBGene00044049	cel:CELE_C41C4.10; Q5FC79	sfxn-5			0	0	1.749	1.314	0.746	0.993	0.00294894	0.133362	0.366056	0.952916	0.0181637	0.656195	0.87789	1	74.5	130.4	97.9	97.2	8.35	8.14	8.44	35.4	High
High	P53993	GDP-Man:Man(3)GlcNAc(2)-PP-Dol alpha-1,2-mannosyltransferase [OS=Caenorhabditis elegans]	0.001	FALSE	13.033	7	3	38	3	470	53.6	7.23	3.86		3		protein metabolism;other metabolic processes	other membranes;ER/Golgi	other molecular function	Pf00534, Pf15924	176032	WBGene00015162	cel:CELE_B0361.8; P53993	algn-11			0	0	1.746	1.424	0.941	1.154	0.10313	0.511113	0.974948	0.892482	0.257825	1	1	1	68.8	120.1	98	113.1	41.37	21.34	19.2	11.71	Peak Found
High	Q09348	Uncharacterized protein T05H10.4 [OS=Caenorhabditis elegans]	0.008	FALSE	7.654	8	2	6	2	436	49.4	5.58	6.52		2						174293	WBGene00011509	cel:CELE_T05H10.4; Q09348				0	0	1.745	1.495	0.748	0.873	0.006843	0.0440626	0.455675	0.967448	0.0344174	0.330914	0.974817	1	72.1	125.9	107.8	94.2	27.15	15.01	6.97	25.86	Peak Found
Medium	Q09306	Tubby protein homolog 1 [OS=Caenorhabditis elegans]	0.016	FALSE	6.17	4	2	112	2	426	48.4	7.74	35.4		2		other metabolic processes;other biological processes	plasma membrane;other membranes;other cell component		Pf01167	174312	WBGene00006655	cel:CELE_F10B5.4; Q09306; Q9UB22	tub-1	Hedgehog 'off' state		1	0	1.744	0.924	0.787	1.486	0.00010086	0.889484	0.0372377	0.00451815	0.00152057	1	0.239987	0.0441123	79.4	138.4	73.3	108.9	10.24	18.8	7.38	14.76	High
High	Q9N3T2	Flap endonuclease 1 [OS=Caenorhabditis elegans]	0	FALSE	42.747	28	6	72	6	382	42.5	8.59	47.81	0	6	1	cell organization and biogenesis;DNA metabolism;RNA metabolism OR transcription;other metabolic processes;stress response	mitochondrion;nucleus	nucleic acid binding activity;other molecular function	Pf00752, Pf00867	171917	WBGene00000794	cel:CELE_Y47G6A.8; Q9N3T2	crn-1	Removal of the Flap Intermediate; PCNA-Dependent Long Patch Base Excision Repair; HDR through MMEJ (alt-NHEJ)		3	0	1.737	1.339	1.016	1.319	0.00607849	0.0643554	0.998935	0.630126	0.0314811	0.418473	1	1	68.5	119	91.7	120.9	8.96	15.52	21.95	21.09	Medium
Medium	Q9XTF3	Dual specificity tyrosine-phosphorylation-regulated kinase mbk-2 [OS=Caenorhabditis elegans]	0.028	FALSE	4.731	4	2	9	2	817	89.8	9.57	0		2		cell cycle OR cell proliferation;cell organization and biogenesis;protein metabolism;other metabolic processes;developmental processes;other biological processes	cytoskeleton;nucleus;other cell component	kinase activity;other molecular function	Pf00069	178250	WBGene00003150	cel:CELE_F49E11.1; H9G2V8; H9G2V9; J7SF89; Q20604; Q27GP3; Q2EEP1; Q9TVF4; Q9XTF3	mbk-2			0	0	1.735	1.085	0.789	1.262	0.000532255	0.670881	0.125283	0.211382	0.00516065	1	0.511705	0.615489	77.1	133.7	83.6	105.6	8.24	16.14	21.29	6.32	Peak Found
High	Q18020	Aspartic protease 10 [OS=Caenorhabditis elegans]	0	FALSE	20.782	11	4	180	4	428	46	6.39	191.91	1.79	3	1	protein metabolism;other biological processes	non-structural extracellular;other cytoplasmic organelle	other molecular function	Pf00026	182635	WBGene00007605	cel:CELE_C15C8.3; E0AHB8; Q18020	hrg-7	Neutrophil degranulation; Surfactant metabolism; MHC class II antigen presentation		3	0	1.733	0.345	0.265	1.33	0.000517129	1.34074e-06	8.00574e-08	0.0802361	0.00507026	0.000113739	1.46677e-05	0.339808	113.1	196	39	51.9	18.36	11.34	6.5	17.24	High
Medium	O01393	Innexin unc-9 [OS=Caenorhabditis elegans]	0.026	FALSE	5.03	3	1	16	1	386	45.2	7.49	0		1		transport;other biological processes	plasma membrane;other membranes;other cell component	transporter activity;cytoskeletal activity	Pf00876	181443	WBGene00006749	cel:CELE_R12H7.1; O01393; Q9NAN6	unc-9			0	0	1.732	0.01	0.476	100	0.0670518		0.00398426		0.183654		0.0535059		112.5	194.8		92.8	29.03	25.42		21.98	Peak Found
High	P09588	Histone H2A [OS=Caenorhabditis elegans]	0	FALSE	18.025	36	4	1582	3	127	13.4	10.7	964.63		4		DNA metabolism;other metabolic processes;stress response;other biological processes	nucleus;other cell component	nucleic acid binding activity;other molecular function	Pf00125, Pf16211	172860; 175025; 175028; 175034; 177521; 178048; 178056; 179261; 179265; 180073; 184112; 186671; 191669; 191676; 191678; 259800	WBGene00001877; WBGene00001881; WBGene00001886; WBGene00001890; WBGene00001893; WBGene00001895; WBGene00001904; WBGene00001907; WBGene00001917; WBGene00001921; WBGene00001925; WBGene00001927; WBGene00001931; WBGene00001935; WBGene00001939; WBGene00001942	cel:CELE_B0035.7; cel:CELE_F07B7.10; cel:CELE_F07B7.3; cel:CELE_F08G2.2; cel:CELE_F17E9.13; cel:CELE_F35H10.1; cel:CELE_F45F2.4; cel:CELE_F55G1.10; cel:CELE_H02I12.7; cel:CELE_K06C4.11; cel:CELE_K06C4.3; cel:CELE_T10C6.12; cel:CELE_T23D8.6; cel:CELE_ZK131.10; cel:CELE_ZK131.6; P09588; Q7JKF5	his-12; his-16; his-19; his-21; his-3; his-30; his-33; his-43; his-47; his-51; his-53; his-57; his-61; his-65; his-68; his-7			0	0	1.728	1.196	0.78	1.126	0.0020818	0.308489	0.166528	0.879652	0.0137173	1	0.594851	1	75.9	131.1	90.8	102.2	23.55	7.79	19.55	4.06	High
High	P34455	Probable aconitate hydratase, mitochondrial [OS=Caenorhabditis elegans]	0	FALSE	524.702	53	43	5675	43	777	84	8.03	8938.62	84.2	40	5	other metabolic processes	cytosol	other molecular function	Pf00330, Pf00694	176121	WBGene00000041	cel:CELE_F54H12.1; P34455; Q8IG17; Q8WQF0	aco-2	Citric acid cycle (TCA cycle)		1	0	1.726	0.924	0.751	1.403	6.61375e-06	0.508278	0.00155377	0.000902482	0.000196105	1	0.0295216	0.0128139	80.9	139.6	74.7	104.8	12.1	2.88	10.74	5.8	High
High	O02101	SWI/SNF chromatin-remodeling accessory subunit 2 [OS=Caenorhabditis elegans]	0	FALSE	32.112	25	8	48	7	449	52.2	8.35	6.39		8		cell organization and biogenesis;other biological processes	nucleus;other cell component	other molecular function	Pf02201	172018	WBGene00015971	cel:CELE_C18E3.2; O02101	swsn-2.2	RMTs methylate histone arginines; RUNX1 interacts with co-factors whose precise effect on RUNX1 targets is not known		2	1	1.725	0.955	0.781	1.41	0.000306204	0.914716	0.0278313	0.0254428	0.00342465	1	0.199889	0.150193	79.6	137.3	76	107.2	12	24.23	10.89	6.4	High
High	P17329	Glyceraldehyde-3-phosphate dehydrogenase 2 [OS=Caenorhabditis elegans]	0	FALSE	413.664	61	26	7777	1	341	36.4	7.27	12011.2	140.28	18	8	other metabolic processes	other cell component	other molecular function	Pf00044, Pf02800		WBGene00001684	P17329	gpd-2	Glycolysis; Gluconeogenesis		2	29	1.718	1.078	0.911	1.453	1.89017e-05	0.67257	0.635586	0.000514171	0.000429519	1	1	0.00811883	74.6	128.2	80.4	116.8	9.25	6.62	12.54	6.34	High
High	O44443	EGF-like domain-containing protein C02B10.3 [OS=Caenorhabditis elegans]	0.001	FALSE	14.712	16	4	39	4	247	27.3	7.37	10.55		4			other membranes	signal transduction activity or receptor binding		177284	WBGene00015328	cel:CELE_C02B10.3; O44443				0	0	1.718	1.108	0.9	1.396	0.000233643	0.176624	0.490112	0.104884	0.00286437	0.761879	1	0.399335	74.4	127.9	82.5	115.1	16.88	4.93	17.19	11.69	High
High	P34479	Probable amino acid transporter skat-1 [OS=Caenorhabditis elegans]	0.001	FALSE	14.493	7	3	20	3	460	51.3	8.65	30.23		3		transport	other membranes;other cytoplasmic organelle	transporter activity	Pf01490	176271	WBGene00010307	cel:CELE_F59B2.2; P34479; Q9U3E0	skat-1	Amino acid transport across the plasma membrane; Proton-coupled neutral amino acid transporters; Tryptophan catabolism		3	0	1.718	1.096	0.622	0.975	0.0328829	0.880649	0.141431	0.999237	0.106953	1	0.541363	1	81.9	140.7	89.8	87.5	23.34	27.19	13.96	32.92	Peak Found
High	P53806	Calcipressin-like protein [OS=Caenorhabditis elegans]	0.002	FALSE	10.511	16	3	12	3	207	23	5.41	4.43		3		signal transduction;other biological processes	nucleus;other cell component	enzyme regulator activity;nucleic acid binding activity;other molecular function	Pf04847	175788	WBGene00004321	cel:CELE_F54E7.7; P53806; Q9U6V5	rcan-1			0	0	1.718	1.294	0.544	0.722	0.0298669	0.280968	0.01403	0.146639	0.0999484	0.980884	0.13182	0.489689	80.9	139	104.6	75.6	10.82	15.66	42.25	21.52	High
Medium	P34577	Bestrophin homolog 18 [OS=Caenorhabditis elegans]	0.024	FALSE	5.198	5	2	11	2	456	53.1	9.2	0		2		transport	plasma membrane;other membranes	transporter activity	Pf01062	176436	WBGene00011868	cel:CELE_T20G5.4; P34577	best-18	Stimuli-sensing channels		1	0	1.716	1.136	0.727	1.099	0.0621241	0.734552	0.282381	0.999808	0.173251	1	0.779965	1	78.4	134.6	89.1	97.9	39.22	10.63	12.6	37.33	Peak Found
High	P54816	Tat-binding homolog 7 [OS=Caenorhabditis elegans]	0	FALSE	16.824	6	6	33	6	1291	146.3	5.49	3.42		6		other biological processes	nucleus	other molecular function	Pf00004, Pf00439, Pf17862	178146	WBGene00008682	A7LPG7; A7LPG8; cel:CELE_F11A10.1; P54816; Q21337; Q3YFF5	lex-1			0	0	1.711	0.911	0.776	1.457	0.00561454	0.992008	0.171074	0.158553	0.0298272	1	0.600281	0.519308	80.8	138.3	73.6	107.3	1.35	19.22	18.54	22.53	Peak Found
High	P91868	snRNA-activating protein complex subunit 4 homolog [OS=Caenorhabditis elegans]	0.009	FALSE	7.024	4	3	16	3	944	109.4	7.83	13.77	2.1	3	1	RNA metabolism OR transcription;other metabolic processes	nucleus;other cell component	nucleic acid binding activity	Pf00249, Pf13921	172711	WBGene00001568	cel:CELE_F32H2.1; O62208; P91868	snpc-4	RNA polymerase II transcribes snRNA genes		1	0	1.71	1.906	0.921	0.826	0.294612	0.0451166	0.989483	0.480695	0.550777	0.333784	1	0.99003	64.6	110.5	123.2	101.7	43.51	14.13	44.99	7.12	Peak Found
High	Q22618	Double-stranded RNA-specific adenosine deaminase adr-2 [OS=Caenorhabditis elegans]	0.001	FALSE	15.308	14	6	40	6	495	55.3	8.02	1.67		6		RNA metabolism OR transcription;other metabolic processes;other biological processes	nucleus;other cell component	nucleic acid binding activity;other molecular function	Pf00035, Pf02137	176022	WBGene00000080	cel:CELE_T20H4.4; O76295; Q22618	adr-2	C6 deamination of adenosine; Formation of editosomes by ADAR proteins		2	0	1.709	1.054	0.798	1.294	0.0020606	0.998222	0.258544	0.0797229	0.0136423	1	0.741795	0.338194	78	133.3	82.2	106.4	3.16	20.09	14.39	19.84	High
High	Q94234	HMG box-containing protein 5 [OS=Caenorhabditis elegans]	0.001	FALSE	14.971	30	6	30	6	204	23.4	9.73	6.94		6		cell organization and biogenesis;DNA metabolism;other metabolic processes	mitochondrion;nucleus;other cell component	nucleic acid binding activity;other molecular function	Pf00505, Pf09011	177543	WBGene00001975	cel:CELE_F45E4.9; Q94234	hmg-5			0	0	1.707	0.683	0.581	1.454	0.086838	0.365786	0.242901	0.141157	0.225963	1	0.712755	0.478252	91.3	155.8	62.3	90.6	15.26	37.31	15.28	22.77	High
High	Q22633	4-hydroxyphenylpyruvate dioxygenase [OS=Caenorhabditis elegans]	0	FALSE	224.244	43	19	1782	19	393	44.4	5.67	2881.95	3.86	18	1	other metabolic processes	other membranes;ER/Golgi	other molecular function	Pf00903, Pf13669		WBGene00001993	Q22633	hpd-1	Tyrosine catabolism		1	0	1.706	1.231	0.979	1.356	3.86243e-06	0.0138362	0.952024	0.00124753	0.000140262	0.155123	1	0.0167077	71.3	121.7	87.9	119.1	10.99	7.9	7.45	6.1	High
High	Q95XU6	Zinc finger CCCH domain-containing protein 14 [OS=Caenorhabditis elegans]	0	FALSE	18.4	9	4	59	4	740	82.8	8.59	27.25		4		other biological processes	nucleus;other cell component	nucleic acid binding activity;other molecular function	Pf14608	178847	WBGene00022019	cel:CELE_Y61A9LA.8; Q95XU6	sut-2			0	0	1.7	0.94	0.709	1.283	0.025911	0.841173	0.23496	0.191302	0.0907134	1	0.701597	0.581178	82.5	140.3	77.6	99.5	16.85	22.28	15.15	11.72	High
High	Q20772	Probable glutaryl-CoA dehydrogenase, mitochondrial [OS=Caenorhabditis elegans]	0	FALSE	93.299	32	11	460	11	409	44.9	7.88	297.93	148.58	9	2	other metabolic processes	mitochondrion	other molecular function	Pf00441, Pf02770, Pf02771		WBGene00010052	Q20772		Lysine catabolism		1	0	1.697	1.189	0.895	1.277	5.12269e-07	0.00485325	0.263653	0.00146575	3.14183e-05	0.0682405	0.751411	0.0189363	74	125.6	88	112.4	2.78	5.36	10.93	3.62	High
High	O01159	Probable splicing factor, arginine/serine-rich 7 [OS=Caenorhabditis elegans]	0	FALSE	16.159	11	4	41	4	452	52.6	9.92	13.25		4		RNA metabolism OR transcription;other metabolic processes	nucleus	nucleic acid binding activity	Pf00076		WBGene00004704	O01159; P90797; Q8STE7	rsp-7	mRNA 3'-end processing; RNA Polymerase II Transcription Termination; Transport of Mature mRNA derived from an Intron-Containing Transcript; mRNA Splicing - Major Pathway		5	0	1.694	1.364	0.97	1.204	1.01712e-05	0.000816407	0.9976	0.0513954	0.000281919	0.0188887	1	0.245279	70.2	118.9	95.7	115.3	2.99	14.44	4.54	4.79	High
High	Q02335	Mitochondrial import receptor subunit tomm-70 [OS=Caenorhabditis elegans]	0	FALSE	121.916	35	22	783	22	569	64.8	6.44	790.78		22		cell organization and biogenesis;transport;other biological processes	other membranes;mitochondrion	other molecular function		176228	WBGene00022722	cel:CELE_ZK370.8; Q02335	tomm-70	Ub-specific processing proteases		1	0	1.692	0.812	0.626	1.304	1.38481e-06	0.000869682	3.90756e-06	0.000201941	6.92407e-05	0.0194153	0.000303724	0.00409973	87.7	148.3	71.2	92.8	6.24	2.88	8.84	7.59	High
High	Q21122	6-phosphofructo-2-kinase/fructose-2,6-bisphosphatase [OS=Caenorhabditis elegans]	0	FALSE	48.752	28	9	159	9	457	52.1	5.95	207.11		9		other metabolic processes	cytosol	kinase activity;other molecular function	Pf00300, Pf01591	177363	WBGene00019295	cel:CELE_K02B2.1; Q21122	pfkb-1.2	Regulation of glycolysis by fructose 2,6-bisphosphate metabolism		1	0	1.692	0.928	0.86	1.568	9.15824e-05	0.999992	0.236487	0.00192251	0.00144587	1	0.704311	0.0233071	78.8	133.4	73.1	114.7	5.71	9.37	20.14	5.38	High
High	O02495	Synaptobrevin-1 [OS=Caenorhabditis elegans]	0	FALSE	30.203	33	3	175	3	109	12	9.11	307.82		3		cell-cell signaling;cell organization and biogenesis;transport;developmental processes;other biological processes	plasma membrane;other membranes;ER/Golgi;other cell component	other molecular function	Pf00957		WBGene00004897	O02495	snb-1	Neutrophil degranulation; RHOA GTPase cycle; RAC1 GTPase cycle; RAC3 GTPase cycle; RHOH GTPase cycle; Cargo recognition for clathrin-mediated endocytosis; RHOQ GTPase cycle; Norepinephrine Neurotransmitter Release Cycle; Insertion of tail-anchored proteins into the endoplasmic reticulum membrane; RHOD GTPase cycle; Retrograde transport at the Trans-Golgi-Network; Golgi Associated Vesicle Biogenes…		21	0	1.685	0.881	0.774	1.482	3.90533e-06	0.482773	0.00672098	0.000113683	0.000140262	1	0.0785935	0.00271778	82.1	138.4	72.3	107.2	11.69	8.9	4.82	2.84	High
Medium	G5ECJ6	Tyrosine-protein kinase csk-1 [OS=Caenorhabditis elegans]	0.03	FALSE	4.523	6	2	29	2	539	60.1	7.49	1.64		2		protein metabolism;other metabolic processes;developmental processes;other biological processes	plasma membrane;other membranes;other cell component	kinase activity;other molecular function	Pf00017, Pf07714	266817	WBGene00000812	cel:CELE_Y48G1C.2; G5ECJ6; V6CL92	csk-1	Downregulation of ERBB2 signaling		1	0	1.684	1.133	1.03	1.53	7.48155e-05	0.876097	0.943273	9.78812e-05	0.00124692	1	1	0.00245471	72.1	121.3	81.7	124.9	9.87	7	15.49	1.52	Peak Found
High	Q9BMN8	Tyrosine-protein phosphatase Lar-like [OS=Caenorhabditis elegans]	0.001	FALSE	13.146	4	6	36	6	2200	246.5	7.64	5.24		6		cell cycle OR cell proliferation;cell organization and biogenesis;protein metabolism;other metabolic processes;developmental processes;other biological processes	plasma membrane;other membranes;other cell component	other molecular function	Pf00041, Pf00102, Pf07679, Pf13927	174685	WBGene00004215	Q09434; Q17859; Q20137; Q9BMN7; Q9BMN8	ptp-3	Receptor-type tyrosine-protein phosphatases		1	0	1.68	0.835	0.688	1.385	3.86339e-05	0.481011	0.00103593	0.0136405	0.000713887	1	0.0217009	0.0963879	85.6	143.9	71.5	99	8.21	13.61	13.06	9.57	High
High	P52057	Pyridoxal phosphate homeostasis protein [OS=Caenorhabditis elegans]	0	FALSE	30.489	40	6	57	6	244	27.2	6.32	27.93		6				other molecular function	Pf01168	173906	WBGene00017286	cel:CELE_F09E5.8; P52057				0	0	1.679	0.85	0.617	1.22	0.0166157	0.836935	0.0479989	0.498865	0.06679	1	0.280181	1	87.6	147.1	74.4	90.8	27.1	7.38	11.44	26.41	High
Medium	P91119	Probable 3',5'-cyclic phosphodiesterase pde-5 [OS=Caenorhabditis elegans]	0.047	FALSE	4.069	4	2	10	2	728	83.2	6.62	0		2		cell cycle OR cell proliferation;cell organization and biogenesis;stress response;signal transduction;other biological processes		other molecular function	Pf00233, Pf01590	183125	WBGene00016328	cel:CELE_C32E12.2; P91119	pde-5	G alpha (s) signalling events; cGMP effects		2	0	1.679	0.915	0.779	1.43	0.000604539	0.792019	0.0499062	0.0187882	0.00560573	1	0.285099	0.121981	81.6	137	74.7	106.8	12.96	18.03	7.63	13.29	Peak Found
High	Q22460	Beta carbonic anhydrase 1 [OS=Caenorhabditis elegans]	0	FALSE	40.024	22	5	165	5	270	30.7	7.2	176.23		5				other molecular function	Pf00484	180890	WBGene00000245	cel:CELE_T13C5.5; Q22460	bca-1			0	0	1.677	1.464	0.994	1.138	0.00956102	0.0122674	0.961569	0.921994	0.0434762	0.140003	1	1	68.9	115.5	100.9	114.8	9.72	22.94	16.83	5.58	High
High	P91148	Putative nudix hydrolase 7 [OS=Caenorhabditis elegans]	0	FALSE	31.361	24	6	115	6	295	33.5	5.76	59.12		6				other molecular function	Pf00293	183413	WBGene00003584	cel:CELE_C43E11.7; P91148	ndx-7	Peroxisomal lipid metabolism		1	0	1.677	0.919	0.743	1.355	0.00106459	0.362281	0.0963999	0.00457564	0.00840621	1	0.437639	0.0443351	82.6	138.6	75.9	102.9	6.36	16.34	12.47	8	High
High	P32742	Inhibitor of nuclear factor kappa-B kinase epsilon subunit homolog 1 [OS=Caenorhabditis elegans]	0.003	FALSE	10.048	4	3	22	3	820	93.1	6.92	3.57		3		protein metabolism;other metabolic processes;other biological processes	other cell component	kinase activity;other molecular function	Pf00069	176278	WBGene00011299	cel:CELE_R107.4; P32741; P32742; Q5FC85	ikke-1			0	0	1.676	1.087	0.01	0.01	0.0248888	0.797459			0.0881601	1			106.3	178.2	115.5		19.64	22.74	16.5		Peak Found
High	P46559	Choline kinase B2 [OS=Caenorhabditis elegans]	0	FALSE	20.853	22	7	58	7	369	42.2	6.13	32.26		7		other metabolic processes	other cell component	kinase activity;other molecular function	Pf01633	175565	WBGene00000512	cel:CELE_B0285.9; P46559; Q8IS23	ckb-2	Synthesis of PC; Synthesis of PE		2	0	1.674	0.933	0.525	0.943	8.3032e-06	0.99992	2.26343e-06	0.708864	0.000237901	1	0.000206001	1	89.2	149.2	83.2	78.4	13.59	6.55	6.74	5.72	High
High	Q04457	Gut esterase 1 [OS=Caenorhabditis elegans]	0	FALSE	74.472	36	13	208	13	562	63.7	5.06	221.5	41.85	12	1	other metabolic processes	ER/Golgi;other cytoplasmic organelle	other molecular function	Pf00135	178633	WBGene00001578	cel:CELE_R12A1.4; O16702; Q04457	ges-1	Neurotransmitter clearance; Aspirin ADME; Physiological factors; Synthesis of PC; Metabolism of Angiotensinogen to Angiotensins; Phase I - Functionalization of compounds; LDL clearance		7	0	1.673	1.278	0.86	1.125	0.0115539	0.1919	0.729996	0.925494	0.0504702	0.807158	1	1	74.2	124.2	94.9	106.7	17.29	23.78	11.15	7	High
High	Q21902	DNA replication licensing factor mcm-5 [OS=Caenorhabditis elegans]	0	FALSE	185.281	53	37	710	37	759	84.9	8.81	663.65		37		cell cycle OR cell proliferation;cell organization and biogenesis;DNA metabolism;other metabolic processes;stress response;other biological processes	cytosol;nucleus;other cell component	nucleic acid binding activity;other molecular function	Pf00493, Pf14551, Pf17207, Pf17855	175552	WBGene00003157	cel:CELE_R10E4.4; Q21902	mcm-5	Orc1 removal from chromatin; Activation of the pre-replicative complex; Assembly of the pre-replicative complex	DNA replication	5	0	1.672	1.083	0.919	1.419	0.00140016	0.762354	0.622011	0.0623458	0.0102598	1	1	0.284476	75.6	126.4	81.9	116.2	13.52	18.99	14.3	14.25	High
High	Q27535	Probable arginine kinase ZC434.8 [OS=Caenorhabditis elegans]	0	FALSE	163.556	52	22	1613	21	360	40.4	8.41	1813.93	14.82	21	1	other metabolic processes		kinase activity;other molecular function	Pf00217, Pf02807	172907	WBGene00013894	cel:CELE_ZC434.8; Q27535				0	0	1.672	1.159	0.877	1.265	0.000156656	0.458241	0.361884	0.0309986	0.00211362	1	0.876606	0.17346	75.5	126.3	87.5	110.7	17.81	8.13	5.69	6.5	High
High	G5ECH5	Serine/threonine-protein phosphatase 4 regulatory subunit 1 [OS=Caenorhabditis elegans]	0	FALSE	54.842	11	13	67	13	1562	174.1	4.97	34		13		cell cycle OR cell proliferation;cell organization and biogenesis;protein metabolism;other metabolic processes;developmental processes;other biological processes	other cell component	enzyme regulator activity;other molecular function		172761	WBGene00008878	cel:CELE_F16A11.3; G5ECH5; G5ED93; G5EFI6	ppfr-1			0	0	1.672	1.721	0.848	0.824	0.000833033	0.00015645	0.225496	0.0370002	0.00699218	0.00479718	0.686933	0.195067	68.8	115.1	118.5	97.6	13.2	8.63	14.17	12.69	High
High	P55853	Small ubiquitin-related modifier [OS=Caenorhabditis elegans]	0	FALSE	50.908	64	9	539	9	91	10.2	4.82	411.08	128.51	6	3	cell cycle OR cell proliferation;cell organization and biogenesis;protein metabolism;other metabolic processes;developmental processes;other biological processes	cytoskeleton;nucleus;other cell component	other molecular function	Pf00240	266820	WBGene00004888	cel:CELE_K12C11.2; P55853	smo-1	SUMOylation of chromatin organization proteins; SUMOylation of DNA damage response and repair proteins; SUMOylation of SUMOylation proteins; Regulation of IFNG signaling; Formation of Incision Complex in GG-NER; Postmitotic nuclear pore complex (NPC) reformation; SUMOylation of DNA replication proteins; SUMOylation of intracellular receptors; SUMOylation of transcription factors; SUMO is proteoly…		17	0	1.672	0.88	0.708	1.346	0.273655	0.799342	0.372385	0.674071	0.522713	1	0.883896	1	84.5	141.2	74.3	100	19.66	26.59	29.16	20.46	High
High	Q09228	Egg-laying defective protein 27 [OS=Caenorhabditis elegans]	0.003	FALSE	10.001	5	4	17	4	1129	128.3	6.13	0		4		cell adhesion;cell-cell signaling;cell organization and biogenesis;developmental processes;signal transduction;other biological processes	nucleus	nucleic acid binding activity;other molecular function	Pf00320, Pf01426, Pf01448	174121	WBGene00001194	cel:CELE_C04A2.3; J7RNK9; Q09228; Q09229; Q86LT4; Q8MQF3; Q9XYD0	egl-27			0	0	1.665	0.821	0.595	1.207	0.0525267	0.569057	0.0432222	0.634718	0.15214	1	0.261474	1	89.3	148.8	73.4	88.5	13.76	32.56	15.96	15.01	Medium
High	G5EBZ4	Protein let-418 [OS=Caenorhabditis elegans]	0	FALSE	131.604	17	26	427	24	1829	209	5.2	258.59		26		cell organization and biogenesis;developmental processes;other biological processes	nucleus;other cell component	nucleic acid binding activity;other molecular function	Pf00176, Pf00271, Pf00385, Pf00628, Pf06461, Pf06465, Pf08073, Pf08074	178970	WBGene00002637	cel:CELE_F26F12.7; G5EBZ4	let-418	SUMOylation of chromatin organization proteins; NGF-stimulated transcription; Regulation of PTEN gene transcription		3	1	1.662	1.324	1.039	1.303	0.0587455	0.486467	0.976423	0.312858	0.165893	1	1	0.773227	70	116.4	92.7	120.9	13.65	23.1	11.32	27.19	High
High	O02115	Proliferating cell nuclear antigen [OS=Caenorhabditis elegans]	0	FALSE	72.991	61	14	796	14	263	29	4.58	786.3		14		DNA metabolism;other metabolic processes;stress response;other biological processes	nucleus	enzyme regulator activity;nucleic acid binding activity;other molecular function	Pf00705, Pf02747	177161	WBGene00003955	cel:CELE_W03D2.4; O02115	pcn-1	Translesion synthesis by POLK; Polymerase switching; Removal of the Flap Intermediate; PCNA-Dependent Long Patch Base Excision Repair; Dual incision in TC-NER; SUMOylation of DNA replication proteins; Mismatch repair (MMR) directed by MSH2:MSH6 (MutSalpha); Gap-filling DNA repair synthesis and ligation in TC-NER; Translesion Synthesis by POLH; Translesion synthesis by REV1; Recognition of DNA dam…		14	0	1.657	1.071	0.932	1.441	0.00249777	0.612766	0.855914	0.0842917	0.0158836	1	1	0.352317	75.9	125.7	81.3	117.1	11.61	12.59	16.55	22.69	High
High	O01683	FACT complex subunit ssrp1-B [OS=Caenorhabditis elegans]	0	FALSE	66.34	23	15	169	9	689	77.7	5.21	69.04		15		cell organization and biogenesis;DNA metabolism;other metabolic processes;stress response;developmental processes;other biological processes	nucleus	nucleic acid binding activity;other molecular function	Pf00505, Pf03531, Pf08512, Pf17292	172250	WBGene00001973	cel:CELE_C32F10.5; O01683	hmg-3			0	4	1.656	1.025	0.82	1.326	0.00628994	0.987048	0.412574	0.0579568	0.0320147	1	0.93156	0.268091	79.4	131.5	81.3	107.8	20.76	16.67	10.01	4.25	High
Medium	O17608	Protein tofu-1 [OS=Caenorhabditis elegans]	0.028	FALSE	4.81	5	2	13	2	373	42	4.31	0		2			other cell component			179389	WBGene00007785	cel:CELE_C27H6.3; O17608	tofu-1			0	0	1.654	1.404	1.929	2.272	0.954334	0.999999	0.350014	0.162448	1	1	0.870926	0.525339	55.2	91.3	77.5	176.1	92.23	36.79	71.04	32.03	Medium
High	P34643	Protein transport protein sec-16A.1 [OS=Caenorhabditis elegans]	0	FALSE	44.634	7	7	56	7	1232	134.8	6.01	50.82		7		cell organization and biogenesis;other metabolic processes;transport;other biological processes	other membranes;ER/Golgi		Pf12931, Pf12932	176289	WBGene00013985	cel:CELE_ZK512.5; M1ZK05; P34643	sec-16A.1	COPII-mediated vesicle transport		1	0	1.652	0.977	0.486	0.823	0.295923	1	0.119788	0.930449	0.551916	1	0.498792	1	90.3	149.1	88.1	72.5	11.17	32.16	7.34	43.1	High
High	Q17886	Protein NASP homolog 1 [OS=Caenorhabditis elegans]	0	FALSE	34.74	23	7	170	7	382	42.2	4.42	130.1		7		cell organization and biogenesis;stress response	nucleus	other molecular function	Pf10516	174697	WBGene00007500	cel:CELE_C09H10.6; Q17886	nasp-1			0	0	1.652	1.217	0.938	1.273	0.247927	0.688888	0.999921	0.849018	0.489329	1	1	1	73.8	122	89.8	114.4	34.31	38.41	23.8	23.69	High
High	A5JYS0	Glutathione gamma-glutamylcysteinyltransferase [OS=Caenorhabditis elegans]	0.005	FALSE	9.394	8	3	25	3	426	48.2	7.68	5.09		3		other metabolic processes;stress response;other biological processes		other molecular function	Pf05023	174775	WBGene00003960	A5JYS0; A5JYS1; cel:CELE_F54D5.1; G5ECE4	pcs-1			0	0	1.652	1.587	0.856	0.891	9.29478e-05	0.0017136	0.130565	0.959411	0.00145409	0.0325457	0.523195	1	70.8	116.9	112.3	100	4.5	14.63	14.98	6.7	Peak Found
High	Q9N5N8	SURF1-like protein [OS=Caenorhabditis elegans]	0.002	FALSE	10.177	10	3	27	3	323	36.8	9.76	5.71		3		cell organization and biogenesis	other membranes;mitochondrion		Pf02104	175415	WBGene00004787	cel:CELE_H06I04.2; Q9N5N8	sft-1			0	0	1.648	1.106	1.033	1.54	0.158676	0.991309	0.918139	0.0898604	0.354471	1	1	0.36837	73.3	120.8	81.1	124.8	21.63	33.2	21.9	12.04	Medium
High	O02161	Probable mitochondrial import inner membrane translocase subunit tin-44 [OS=Caenorhabditis elegans]	0	FALSE	182.238	57	24	854	24	425	49.4	6.81	1001.29		24		cell organization and biogenesis;transport	other membranes;mitochondrion	other molecular function	Pf04280	172302	WBGene00020383	cel:CELE_T09B4.9; O02161	tin-44			0	0	1.645	0.854	0.723	1.393	1.59449e-05	0.0995766	0.00259033	0.000293916	0.000381754	0.545583	0.038855	0.00544809	85.3	140.3	72.9	101.5	8.4	6.52	9.62	8.15	High
High	P34255	Probable 3-ketoacyl-CoA thiolase [OS=Caenorhabditis elegans]	0	FALSE	109.079	33	16	1225	16	448	47.8	9.07	1580.68	1.61	16	1	other metabolic processes		other molecular function	Pf00108, Pf02803	176216	WBGene00015125	cel:CELE_B0303.3; P34255		Beta oxidation of decanoyl-CoA to octanoyl-CoA-CoA; Acyl chain remodeling of CL; Beta oxidation of myristoyl-CoA to lauroyl-CoA; Beta oxidation of palmitoyl-CoA to myristoyl-CoA; Beta oxidation of lauroyl-CoA to decanoyl-CoA-CoA; Beta oxidation of octanoyl-CoA to hexanoyl-CoA; Beta oxidation of hexanoyl-CoA to butanoyl-CoA	Fatty acid beta-oxidation 1; Fatty acid beta-oxidation 2; Fatty acid beta-oxidation meta-pathway; Beta-oxidation of unsaturated fatty acids; Fatty acid beta-oxidation 3	12	0	1.644	1.065	0.872	1.346	3.88475e-06	0.381371	0.202399	0.000619607	0.000140262	1	0.657988	0.00949075	77.8	127.9	82.8	111.5	8.92	8.91	3.64	4.2	High
High	P34500	Transthyretin-like protein 2 [OS=Caenorhabditis elegans]	0	FALSE	101.523	38	7	396	7	148	15.7	8.15	638.21		7			non-structural extracellular;other cell component		Pf01060	176403	WBGene00010539	cel:CELE_K03H1.4; P34500	ttr-2			0	0	1.644	0.955	0.77	1.325	0.0356808	0.923277	0.21656	0.359635	0.113449	1	0.671678	0.840902	82.2	135.2	78.5	104.1	18.03	29.1	20.4	8.66	High
Medium	Q9XWU2	Protein SUP-1 [OS=Caenorhabditis elegans]	0.04	FALSE	4.18	10	1	25	1	103	11.3	7.5	3.64		1			plasma membrane;other membranes;ER/Golgi;other cell component		Pf10853	189815	WBGene00012759	cel:CELE_Y41C4A.13; Q9XWU2	sup-1			0	0	1.64	0.849	0.668	1.29	0.00715017	0.378218	0.0190602	0.169035	0.0354726	1	0.161886	0.537801	87.2	143.1	74.1	95.6	6.52	18.22	16.12	27.06	High
High	O45933	Nucleoporin SEH1 [OS=Caenorhabditis elegans]	0	FALSE	36.527	21	6	84	6	363	41.7	7.91	54.26		6		stress response;transport;other biological processes	other membranes;nucleus;other cytoplasmic organelle;other cell component	other molecular function	Pf00400	176748	WBGene00003804	cel:CELE_Y43F4B.4; O45933	npp-18	SUMOylation of chromatin organization proteins; SUMOylation of DNA damage response and repair proteins; Transport of Mature mRNA Derived from an Intronless Transcript; Transport of the SLBP independent Mature mRNA; Transport of the SLBP Dependant Mature mRNA; Transport of Mature mRNA derived from an Intron-Containing Transcript; Nuclear Pore Complex (NPC) Disassembly; Regulation of HSF1-mediated …		10	0	1.638	0.831	1.041	2.053	0.0645492	0.960147	0.999476	0.0227666	0.178525	1	1	0.138578	77.3	126.6	64.2	131.9	23.33	20.09	26.8	25.37	High
High	P32740	ATP-dependent (S)-NAD(P)H-hydrate dehydratase [OS=Caenorhabditis elegans]	0	FALSE	31.378	36	7	56	7	307	33.9	7.31	53.19		7		other metabolic processes		other molecular function	Pf01256	176277	WBGene00011298	cel:CELE_R107.2; P32740		Nicotinamide salvaging		1	0	1.631	0.845	0.787	1.518	0.000972654	0.377539	0.0614599	0.00694357	0.00784895	1	0.329777	0.0616724	84	137.1	71	107.8	12.24	6.25	18.07	10.62	High
High	P91343	Ribosome biogenesis protein WDR12 homolog [OS=Caenorhabditis elegans]	0	FALSE	82.026	36	11	223	11	439	49	5.17	154.05		11		RNA metabolism OR transcription;other metabolic processes	nucleus;other cell component	other molecular function	Pf00400, Pf08154	172226	WBGene00018893	cel:CELE_F55F8.5; P91343	wdr-12	Major pathway of rRNA processing in the nucleolus and cytosol; Antigen processing: Ubiquitination & Proteasome degradation; Neddylation		3	0	1.63	1.516	0.635	0.683	0.0026079	0.00908171	0.00157746	0.00537925	0.0164201	0.110588	0.0297513	0.0504701	77.2	125.8	117	79.9	6.66	13.49	5.2	22.06	High
Medium	Q09336	F-box A protein 224 [OS=Caenorhabditis elegans]	0.034	FALSE	4.299	5	2	29	2	384	44.6	5.81	0		2					Pf00646, Pf01827, Pf17906	191557	WBGene00022890	cel:CELE_ZK1290.9; Q09336	fbxa-224			0	0	1.63	2.967	0.56	0.308	0.382947	0.00117106	0.134845	0.00037999	0.654062	0.0240047	0.534586	0.00639483	61.4	100.2	182.3	56.1	17.17	45.08	10.1	4.93	Peak Found
High	O17883	Steroidogenic acute regulatory-like protein 1 [OS=Caenorhabditis elegans]	0	FALSE	49.876	52	10	150	10	259	29.1	6.65	130.31		10		cell organization and biogenesis;transport	other membranes;other cytoplasmic organelle;other cell component	other molecular function	Pf01852	172846	WBGene00009940	cel:CELE_F52F12.7; O17883	strl-1			0	0	1.627	1.162	1.073	1.501	0.00217177	0.841075	0.897495	0.00271007	0.0142	1	1	0.0298808	72.3	117.6	84	126.1	18.9	7.41	12.77	8.52	High
High	Q9TY03	Frataxin, mitochondrial [OS=Caenorhabditis elegans]	0	FALSE	21.055	29	3	23	3	136	15.7	5.55	27.54		3		cell organization and biogenesis;protein metabolism;other metabolic processes;stress response;transport;other biological processes	mitochondrion	other molecular function	Pf01491	174002	WBGene00001486	cel:CELE_F59G1.7; Q9TY03	frh-1	Mitochondrial iron-sulfur cluster biogenesis		1	0	1.624	1.132	0.89	1.278	0.00070414	0.289217	0.665172	0.119761	0.006213	0.998722	1	0.432695	76.9	124.9	87	111.2	19.62	7.33	17.21	3.52	High
High	Q19537	Probable replication factor A 73 kDa subunit [OS=Caenorhabditis elegans]	0	FALSE	263.271	51	28	1001	28	655	73.2	6.04	1159.49		28		cell cycle OR cell proliferation;cell organization and biogenesis;DNA metabolism;other metabolic processes;stress response;other biological processes	nucleus	nucleic acid binding activity;other molecular function	Pf01336, Pf08646, Pf16900	174238	WBGene00017546	cel:CELE_F18A1.5; Q19537	rpa-1			0	0	1.623	1.051	0.836	1.291	0.00518946	0.788287	0.396709	0.364677	0.0283365	1	0.911684	0.847944	79.5	129	83.6	107.9	11.89	23.01	17.23	11.92	High
High	G5EDB8	V-type proton ATPase 21 kDa proteolipid subunit c'' [OS=Caenorhabditis elegans]	0	FALSE	34.347	7	2	82	2	214	22.1	8.91	204.5		2		transport;developmental processes	other membranes	transporter activity	Pf00137	174272	WBGene00006913	cel:CELE_T01H3.1; G5EDB8	vha-4	ROS and RNS production in phagocytes; Insulin receptor recycling; Transferrin endocytosis and recycling; Amino acids regulate mTORC1; Ion channel transport		5	0	1.623	1.306	0.836	1.039	0.327534	0.991699	0.888339	0.860996	0.590159	1	1	1	75.7	122.8	98.8	102.7	29.56	13.81	36.6	16.62	High
High	Q23238	Ubiquitin-like protease 2 [OS=Caenorhabditis elegans]	0	FALSE	24.618	8	6	40	6	893	102.4	8.22	15.36		6		cell organization and biogenesis;protein metabolism;other metabolic processes;other biological processes	cytosol;nucleus	other molecular function	Pf02902	173859	WBGene00006737	Q23238	ulp-2	Major pathway of rRNA processing in the nucleolus and cytosol; SUMO is proteolytically processed		2	0	1.619	1.002	0.776	1.255	0.00541897	0.986601	0.113114	0.210428	0.0293986	1	0.481155	0.613767	82	132.8	82.2	103.1	9.93	10.3	10.56	22.7	High
High	B2D6K9	Serine/threonine-protein phosphatase 6 regulatory subunit [OS=Caenorhabditis elegans]	0	FALSE	86.741	20	13	259	13	778	87.3	4.77	220.07		13		cell cycle OR cell proliferation;cell organization and biogenesis;developmental processes;other biological processes	cytosol;cytoskeleton;nucleus;other cell component	enzyme regulator activity;other molecular function	Pf04499	174725	WBGene00008166	A5Z2S4; B2D6K9; cel:CELE_C47G2.5; Q18696	saps-1			0	0	1.615	0.903	0.738	1.32	0.00126146	0.728958	0.0352966	0.0484886	0.00954517	1	0.230371	0.234469	84.9	137.2	76.7	101.2	11.14	23.24	7.05	6.96	High
High	Q20375	Serine palmitoyltransferase 2 [OS=Caenorhabditis elegans]	0	FALSE	63.037	18	8	169	8	558	62.7	7.18	157.82		8		other metabolic processes	ER/Golgi	other molecular function	Pf00155	266646	WBGene00018398	cel:CELE_F43H9.2; Q20375; Q95ZT7	sptl-2			0	0	1.615	0.786	0.595	1.222	0.0214401	0.164037	0.0132226	0.248986	0.0798137	0.729851	0.125615	0.686321	91.7	148.1	72.1	88.1	5.8	13.48	23.03	24.99	High
High	Q9TW45	Serine/threonine-protein kinase par-1 [OS=Caenorhabditis elegans]	0	FALSE	62.033	13	9	104	9	1192	126.3	9.52	165.08		9		cell cycle OR cell proliferation;cell organization and biogenesis;protein metabolism;other metabolic processes;developmental processes;signal transduction;other biological processes	other cell component	cytoskeletal activity;kinase activity;other molecular function	Pf00069, Pf02149	179912	WBGene00003916	B1Q266; cel:CELE_H39E23.1; E0AHE2; E0AHE3; E1B6W1; G5EE60; G5EE76; H2L2K6; H2L2K7; N1NTJ6; Q17346; Q17368; Q1ZXR3; Q9TVG6; Q9TW45	par-1			0	0	1.614	0.996	0.699	1.134	1.0879e-05	0.977061	0.000230335	0.2944	0.000295123	1	0.00711817	0.748585	84.4	136.3	84	95.3	5.63	7.88	7.83	11.33	High
High	Q9N4Z0	L-2-hydroxyglutarate dehydrogenase, mitochondrial [OS=Caenorhabditis elegans]	0	FALSE	101.863	48	17	429	17	433	47.9	9.07	461.59		17			mitochondrion	other molecular function	Pf01266	178733	WBGene00021564	cel:CELE_Y45G12B.3; Q9N4Z0		Interconversion of 2-oxoglutarate and 2-hydroxyglutarate		1	0	1.61	0.818	0.927	1.825	2.87223e-05	0.0838119	0.745439	3.84375e-06	0.000581284	0.492613	1	0.000223462	81.3	130.9	66.5	121.3	5.37	4.08	12.96	10.97	High
High	O17040	Very-long-chain (3R)-3-hydroxyacyl-CoA dehydratase hpo-8 [OS=Caenorhabditis elegans]	0	FALSE	32.527	21	4	180	4	218	24.6	9.45	273.76		4		other metabolic processes	other membranes	other molecular function	Pf04387	188513	WBGene00020517	cel:CELE_T15B7.2; O17040	hpo-8	Synthesis of very long-chain fatty acyl-CoAs		1	0	1.606	1.28	0.999	1.253	0.0432127	0.723825	0.999855	0.216024	0.131181	1	1	0.625808	72.9	117	93.3	116.9	22.75	3.87	31.37	4.55	High
High	Q17802	Chondroitin proteoglycan 1 [OS=Caenorhabditis elegans]	0.001	FALSE	13.082	7	3	162	3	584	61.8	3.75	146.88	10.49	2	1	cell cycle OR cell proliferation;developmental processes;other biological processes	non-structural extracellular;other cell component	other molecular function	Pf01607	175586	WBGene00000465	cel:CELE_C07G2.1; Q17802; Q1A3T6	cpg-1			0	0	1.605	0.888	0.794	1.435	0.135243	0.835228	0.449893	0.37391	0.314186	1	0.971359	0.856762	83.9	134.6	74.5	106.9	33.21	75.73	9.38	15.52	High
High	O45503	Metaxin-1 homolog [OS=Caenorhabditis elegans]	0.001	FALSE	12.501	13	2	18	2	312	35.3	6.05	24.9		2		cell organization and biogenesis;transport	other membranes;mitochondrion;other cell component		Pf10568, Pf17171	173340	WBGene00009559	cel:CELE_F39B2.11; O45503	mtx-1			0	0	1.605	1.193	0.847	1.14	0.0109468	0.471778	0.90014	0.384504	0.0482948	1	1	0.868869	77.5	124.5	92.5	105.4	14.31	21.41	18.37	18.93	n/a
High	Q9TZM3	Leucine-rich repeat serine/threonine-protein kinase 1 [OS=Caenorhabditis elegans]	0.008	FALSE	7.659	2	4	11	4	2393	266.2	6.74	0		4		cell cycle OR cell proliferation;cell organization and biogenesis;protein metabolism;other metabolic processes;stress response;transport;developmental processes;other biological processes	ER/Golgi;other cell component	kinase activity;other molecular function	Pf00069, Pf08477, Pf12796, Pf13637, Pf16095	172995	WBGene00003068	A3KFB1; cel:CELE_T27C10.6; Q9TZM3	lrk-1			0	0	1.605	1.078	0.668	0.994	0.000220935	0.744305	0.00149318	0.996626	0.00274821	1	0.0287971	1	84.1	135	90.7	90.2	6.7	13.81	10.89	8.97	Peak Found
High	Q18594	Uncharacterized protein C44B7.5 [OS=Caenorhabditis elegans]	0	FALSE	57.557	31	9	301	9	236	26.3	8.22	332.13		9			non-structural extracellular			174124	WBGene00016627	cel:CELE_C44B7.5; Q18594				0	0	1.601	1.017	1.132	1.781	7.77397e-05	0.994946	0.40731	1.27979e-05	0.00127894	1	0.926198	0.000519634	73.7	117.9	74.9	133.5	15.62	9.41	5.26	3.35	High
High	P45895	Chondroitin sulfate synthase mig-22 [OS=Caenorhabditis elegans]	0	FALSE	24.23	10	6	52	6	804	91	6.02	10.14		6		protein metabolism;other metabolic processes	other membranes;ER/Golgi	other molecular function	Pf05679	176231	WBGene00003253	cel:CELE_PAR2.4; P45895; Q5NUN9; Q8IG00	mig-22			0	0	1.596	0.778	0.655	1.343	0.0359636	0.325561	0.0721383	0.180949	0.113781	1	0.36756	0.561051	90.5	144.4	70.5	94.6	8.7	30.91	5.23	17.52	High
High	P34616	Cadherin-3 [OS=Caenorhabditis elegans]	0.001	FALSE	13.436	3	6	45	6	3343	375.5	5.4	38.72		6		cell adhesion;cell organization and biogenesis;developmental processes	extracellular matrix;plasma membrane;other membranes;other cell component	other molecular function	Pf00028	176085	WBGene00000395	cel:CELE_ZK112.7; P34616	cdh-3			0	0	1.591	1.117	0.741	1.055	0.0673187	0.935766	0.363876	0.954848	0.18399	1	0.876606	1	81.8	130.2	91.5	96.5	16.06	22.98	17.35	14.05	High
High	Q09216	Putative endoplasmic reticulum metallopeptidase 1-A [OS=Caenorhabditis elegans]	0	FALSE	107.032	21	16	666	16	895	102.1	7.02	825.41		16		protein metabolism	other membranes;ER/Golgi	other molecular function	Pf04389	174245	WBGene00015206	cel:CELE_B0495.7; Q09216				0	0	1.586	0.937	0.828	1.401	0.00835961	0.935066	0.472415	0.0407726	0.0396227	1	0.993304	0.207349	82.7	131.2	77.5	108.6	22.4	6.12	17.24	5.83	High
High	Q9NAE2	Probable urocanate hydratase [OS=Caenorhabditis elegans]	0	FALSE	70.325	22	14	220	14	670	74.4	6.25	196.12		14		other metabolic processes		other molecular function	Pf01175, Pf17391, Pf17392		WBGene00013103	Q9NAE2		Histidine catabolism		1	0	1.586	0.916	0.909	1.575	8.98318e-05	0.601864	0.455137	0.000129968	0.00143427	1	0.974479	0.0029163	80.9	128.4	74.1	116.7	11.6	5.77	12.3	7.97	High
High	Q23652	U6 snRNA-specific terminal uridylyltransferase [OS=Caenorhabditis elegans]	0	FALSE	23.758	14	8	101	8	662	75.2	6.8	6.38		8		RNA metabolism OR transcription;other metabolic processes	nucleus	other molecular function	Pf03828	179670	WBGene00014124	cel:CELE_ZK863.4; Q23652	usip-1			0	0	1.585	1.326	0.919	1.099	0.000189997	0.0097944	0.656285	0.600802	0.00244693	0.11648	1	1	74.5	118.1	98.8	108.6	12.05	9.36	9.54	10.32	High
High	P91276	Importin subunit alpha-2 [OS=Caenorhabditis elegans]	0	FALSE	149.188	34	16	722	16	531	59.1	5.15	1099.8	11.96	15	1	cell cycle OR cell proliferation;cell organization and biogenesis;transport;developmental processes;other biological processes	nucleus;other cell component	other molecular function	Pf00514, Pf01749, Pf16186	172329	WBGene00002073	cel:CELE_F26B1.3; P91276	ima-2			0	0	1.584	1.071	0.83	1.228	4.21502e-05	0.666806	0.0475194	0.0302006	0.00076229	1	0.278281	0.170914	80.5	127.5	86.2	105.9	10.86	3.04	8.72	9.8	High
High	Q22288	Transthyretin-like protein 15 [OS=Caenorhabditis elegans]	0	FALSE	75.188	40	6	821	6	130	14.5	7.74	1067.87		6			non-structural extracellular;other cell component		Pf01060	176448	WBGene00011561	cel:CELE_T07C4.5; Q22288	ttr-15			0	0	1.582	1.3	0.947	1.152	0.000629302	0.0336747	0.898394	0.384163	0.00573115	0.289534	1	0.868867	74.3	117.6	96.6	111.4	13.6	5.08	16.99	2.79	High
High	Q8I4N3	Nucleoporin ndc-1 [OS=Caenorhabditis elegans]	0	FALSE	49.309	21	11	84	11	588	65.7	8.34	48.06		11		cell organization and biogenesis;transport	other membranes;nucleus	other molecular function	Pf09531	179607	WBGene00007118	cel:CELE_B0240.4; Q8I4N3	npp-22	Regulation of HSF1-mediated heat shock response; SUMOylation of chromatin organization proteins; SUMOylation of DNA damage response and repair proteins; Transport of Mature mRNA Derived from an Intronless Transcript; Transport of the SLBP independent Mature mRNA; Transport of the SLBP Dependant Mature mRNA; Transport of Mature mRNA derived from an Intron-Containing Transcript; Nuclear Pore Comple…		9	0	1.582	1.506	1.023	1.074	0.0188889	0.0780113	0.98482	0.964227	0.0725404	0.471589	1	1	70.1	110.9	105.6	113.4	16.56	13.56	16.75	20.1	High
High	Q21166	Acetoacetyl-CoA synthetase [OS=Caenorhabditis elegans]	0	FALSE	247.76	43	26	1248	26	700	78.3	6.54	1510.6	32.31	25	1	other metabolic processes	cytosol;nucleus	other molecular function	Pf00501, Pf13193, Pf16177	180992	WBGene00006351	cel:CELE_K03A1.5; Q21166	sur-5	Synthesis of Ketone Bodies		1	0	1.58	0.999	0.588	0.93	0.13089	0.951738	0.0652837	0.999551	0.306686	1	0.344553	1	88.7	140.2	88.7	82.4	29.19	17.64	21.1	11.47	High
High	P91454	Mitochondrial import inner membrane translocase subunit TIM14 [OS=Caenorhabditis elegans]	0	FALSE	18.398	34	3	87	3	112	11.7	9.99	25.25		3		cell organization and biogenesis;transport	other membranes;mitochondrion	other molecular function		172231	WBGene00001039	cel:CELE_T19B4.4; P91454	dnj-21			0	0	1.58	0.921	0.798	1.37	1.9055e-05	0.24247	0.00909775	0.000282531	0.000429519	0.910156	0.0997253	0.00531408	84	132.7	77.3	105.9	3.61	7.55	12.05	6.07	High
High	Q21554	DNA damage-binding protein 1 [OS=Caenorhabditis elegans]	0	FALSE	56.555	14	15	179	15	1134	125.6	5.3	102.73		15		cell cycle OR cell proliferation;protein metabolism;DNA metabolism;other metabolic processes;stress response	nucleus;other cell component	nucleic acid binding activity	Pf03178, Pf10433	178156	WBGene00010890	cel:CELE_M18.5; Q21554	ddb-1	Neddylation; Formation of Incision Complex in GG-NER; Dual incision in TC-NER; Formation of TC-NER Pre-Incision Complex; Gap-filling DNA repair synthesis and ligation in TC-NER; DNA Damage Recognition in GG-NER; Recognition of DNA damage by PCNA-containing replication complex		7	0	1.579	0.955	0.95	1.57	0.000321174	0.999186	0.95812	0.000566393	0.00357639	1	1	0.00879199	79.5	125.5	75.9	119.2	11.56	3.51	15.71	5.81	High
High	P34712	Multidrug resistance protein pgp-1 [OS=Caenorhabditis elegans]	0	FALSE	38.813	12	12	193	11	1321	145	7.85	80.28		12		stress response;transport;other biological processes	plasma membrane;other membranes	transporter activity;other molecular function	Pf00005, Pf00664	178215	WBGene00003995	cel:CELE_K08E7.9; P34712; Q21349	pgp-1	Antigen Presentation: Folding, assembly and peptide loading of class I MHC		1	1	1.578	1.115	0.746	1.055	0.000277162	0.630529	0.0211171	0.519637	0.00318362	1	0.171409	1	82.2	129.6	91.6	96.6	9.22	11.15	15.78	1.31	High
High	Q23307	Uncharacterized protein ZC412.3 [OS=Caenorhabditis elegans]	0	FALSE	18.421	19	5	34	5	250	26.7	6.54	52.48		5			non-structural extracellular			3565691	WBGene00013884	Q23307				0	0	1.577	0.725	0.659	1.433	0.00553325	0.145895	0.0123417	0.0679298	0.0297048	0.685061	0.120826	0.300111	92.1	145.3	66.8	95.7	17.63	28.5	10.15	11.39	High
High	Q20222	Fatty acid-binding protein homolog 3 [OS=Caenorhabditis elegans]	0	FALSE	141.116	61	11	905	10	165	19.1	8.35	1195.97		11			non-structural extracellular	other molecular function			WBGene00002255	Q20222	lbp-3			0	2	1.575	0.56	0.449	1.262	8.55779e-05	1.70982e-05	3.79269e-07	0.0230003	0.00138996	0.000805831	5.13293e-05	0.13909	104.1	164	58.3	73.6	12.19	7.11	6.38	11.81	High
High	P90747	Probable manganese-transporting ATPase catp-8 [OS=Caenorhabditis elegans]	0	FALSE	69.054	15	12	130	12	1178	131.9	7.42	125.71		12		cell cycle OR cell proliferation;cell organization and biogenesis;transport;developmental processes;other biological processes	other membranes;ER/Golgi	transporter activity;other molecular function	Pf00122, Pf00702	178070	WBGene00007514	cel:CELE_C10C6.6; O02620; P90747	catp-8	Ion transport by P-type ATPases		1	0	1.571	1.107	0.805	1.143	0.0259208	0.98071	0.393483	0.564865	0.0907134	1	0.908071	1	80.9	127.1	89.6	102.4	28.74	6.21	26.88	4.83	High
High	Q7YZW5	Protein vem-1 [OS=Caenorhabditis elegans]	0	FALSE	37.342	31	5	112	5	183	20.5	4.96	130.32		5		developmental processes	other membranes;ER/Golgi;other cell component		Pf00173	181066	WBGene00006890	cel:CELE_K07E3.8; Q7YZW5	vem-1	Neutrophil degranulation; RHOD GTPase cycle		2	0	1.569	0.885	0.796	1.41	0.00256115	0.376525	0.108097	0.0107522	0.0161959	1	0.467976	0.0825952	85.1	133.5	75.3	106.2	6.28	11.28	21.98	10.15	High
High	Q17938	Cholesterol 7-desaturase [OS=Caenorhabditis elegans]	0.001	FALSE	13.776	9	3	12	3	428	49.5	6.95	5.85		3		other metabolic processes	other membranes;other cell component	other molecular function	Pf00355, Pf19298	179422	WBGene00007536	cel:CELE_C12D8.5; Q17938	daf-36		Biosynthesis and regulation of nematode bile acids	1	0	1.567	0.831	0.758	1.429	0.000895689	0.235548	0.021266	0.0101252	0.00739161	0.892229	0.171532	0.0794486	87.2	136.7	72.5	103.6	7.17	23.52	8.34	11.77	Medium
High	P34600	WW domain-containing protein ZK1098.1 [OS=Caenorhabditis elegans]	0.009	FALSE	7.071	7	3	9	3	724	84.6	9.07	1.61		3		RNA metabolism OR transcription;other metabolic processes	nucleus	nucleic acid binding activity	Pf00397, Pf01846	176343	WBGene00014218	cel:CELE_ZK1098.1; G3MTW8; P34600				0	0	1.562	1.429	0.944	1.032	0.27195	0.173728	0.99889	0.998537	0.520234	0.755587	1	1	73.2	114.3	104.6	107.9	18.26	38.89	11.3	11.61	Medium
High	P34419	Putative esterase F42H10.6 [OS=Caenorhabditis elegans]	0	FALSE	21.731	41	4	57	4	169	18.3	7.55	52.89		4				other molecular function	Pf03061	176198	WBGene00018370	cel:CELE_F42H10.6; P34419				0	0	1.56	1.396	1.025	1.145	0.451875	0.461297	0.876144	0.868688	0.730216	1	1	1	72	112.3	100.5	115.1	14.38	29.61	15.91	23.12	High
High	P91253	Probable glutathione S-transferase 7 [OS=Caenorhabditis elegans]	0	FALSE	119.25	61	13	1199	12	206	23.1	6.8	1650.22		13				other molecular function	Pf02798, Pf14497	173842	WBGene00001755	cel:CELE_F11G11.2; P91253	gst-7			0	1	1.555	0.79	0.947	1.866	0.0140764	0.459771	0.998979	0.00135754	0.0588442	1	1	0.0177173	83	129.1	65.6	122.3	21.24	11.37	22.19	10.57	High
High	P49191	Putative fatty acid elongation protein 3 [OS=Caenorhabditis elegans]	0	FALSE	21.14	22	4	55	4	320	37.8	9.14	85.62		4		other metabolic processes	other membranes;ER/Golgi	other molecular function	Pf01151		WBGene00001241	P49191	elo-3	Synthesis of very long-chain fatty acyl-CoAs; Linoleic acid (LA) metabolism; alpha-linolenic acid (ALA) metabolism		3	0	1.555	1.152	0.978	1.321	0.045274	0.781816	0.999587	0.248878	0.135344	1	1	0.686321	76.5	119	88.1	116.4	27.79	10.61	30.83	13.72	High
High	P49594	Protein phosphatase fem-2 [OS=Caenorhabditis elegans]	0	FALSE	48.125	27	8	138	8	449	50.9	4.83	136.77		8		protein metabolism;other metabolic processes;developmental processes;other biological processes	other cell component	other molecular function	Pf00481	175217	WBGene00001412	cel:CELE_T19C3.8; P49594	fem-2			0	0	1.552	1.254	0.978	1.209	0.0142409	0.44104	0.830751	0.585248	0.0594343	1	1	1	75.1	116.6	94.3	114	16.68	22.41	11.33	13.49	High
High	P91408	Ethanolamine-phosphate phospho-lyase homolog 1 [OS=Caenorhabditis elegans]	0	FALSE	22.876	14	5	84	5	467	51.6	6.73	70.87		5				other molecular function	Pf00202	177646	WBGene00020139	cel:CELE_T01B11.2; P91408	eppl-1	Collagen degradation; Synthesis of PE; Lysine catabolism		3	0	1.549	1.214	1.191	1.52	0.0192119	0.587989	0.40969	0.0109124	0.0733387	1	0.928318	0.0835312	71.3	110.5	86.6	131.6	12.85	16.85	24.69	10.8	High
High	P91127	Tubulin polymerization-promoting protein homolog [OS=Caenorhabditis elegans]	0	FALSE	57.508	49	8	421	8	180	19.4	9.45	570.24		8		cell organization and biogenesis;other biological processes		cytoskeletal activity	Pf05517	171948	WBGene00016321	cel:CELE_C32E8.3; P91127	tppp-1			0	0	1.546	0.8	0.779	1.505	0.00609585	0.255925	0.141831	0.011933	0.0314811	0.943953	0.541363	0.0879675	87.9	135.9	70.3	105.9	12.43	15.9	7.32	18.13	High
High	Q09221	Copine family protein 2 [OS=Caenorhabditis elegans]	0	FALSE	66.595	4	22	160	22	7705	857.6	5.29	74.63		22					Pf07002	174250	WBGene00015061	cel:CELE_B0228.4; D7SFI9; Q09221; Q10908; Q27GU7; Q5WRU1; Q5WRU2; Q5WRU3	cpna-2			0	0	1.545	1.178	0.867	1.137	0.00558576	0.559484	0.353072	0.658795	0.0298272	1	0.870926	1	79	122.1	93.1	105.8	6.67	25.42	7.64	13.37	High
High	O45818	Serine/threonine-protein kinase dkf-2 [OS=Caenorhabditis elegans]	0.006	FALSE	8.292	5	3	17	3	1070	120.5	7.11	2		3		protein metabolism;other metabolic processes;stress response;transport;signal transduction;other biological processes	plasma membrane;other membranes;cytosol;other cell component	kinase activity;other molecular function	Pf00069, Pf00130, Pf00169	180121	WBGene00012019	B1V8I6; cel:CELE_T25E12.4; G5EEQ6; H9G324; H9G325; O45818; O62166; O62167	dkf-2	Sphingolipid de novo biosynthesis		1	0	1.543	8.884	0.566	0.098	0.748104	0.00900353	0.55979	0.00511327	1	0.110163	1	0.0486236	32.5	50.2	288.9	28.4	29.29	128.22	43.69	27.83	High
High	O44502	Conserved oligomeric Golgi complex subunit 8 [OS=Caenorhabditis elegans]	0	FALSE	31.863	10	6	61	6	743	83.8	4.75	28.97		6		transport;developmental processes;other biological processes	other membranes;ER/Golgi		Pf04124	176841	WBGene00019820	cel:CELE_R02D3.2; O44502	cogc-8	COPI-mediated anterograde transport; Intra-Golgi traffic		2	0	1.541	1.418	0.972	1.056	0.00771765	0.012984	0.999254	0.973278	0.0375573	0.147519	1	1	73.3	113	104	109.8	10.94	21.08	12.99	9.36	High
High	Q11107	Zinc finger protein lin-13 [OS=Caenorhabditis elegans]	0.002	FALSE	10.968	2	3	8	3	2248	253.3	7.34	3.68		3		other biological processes	nucleus	nucleic acid binding activity;other molecular function		176083	WBGene00003002	cel:CELE_C03B8.4; Q11107; Q9NBV2	lin-13			0	0	1.541	0.01	0.794	100	0.00424789		0.150453		0.0238593		0.560919		106.2	163.7		130.1	11.16	15.68		7.12	Medium
High	P53585	Probable ATP-citrate synthase [OS=Caenorhabditis elegans]	0	FALSE	404.086	49	41	2209	41	1106	121.5	7.05	2997.8	112.24	38	3	other metabolic processes	cytosol	other molecular function	Pf00285, Pf00549, Pf02629, Pf08442, Pf16114	180485	WBGene00016995	cel:CELE_D1005.1; P53585	acly-1	Neutrophil degranulation; Fatty acyl-CoA biosynthesis	Fatty acid biosynthesis	3	0	1.538	0.946	0.607	0.987	0.00169963	0.93691	0.000587085	0.99978	0.0118094	1	0.0140736	1	90.5	139.3	85.7	84.5	8.27	7.09	21.1	7.58	High
High	G5EGS3	Kinesin-like protein klp-12 [OS=Caenorhabditis elegans]	0	FALSE	26.588	6	8	32	8	1605	179.2	6.6	13.8		8		other biological processes	cytoskeleton	cytoskeletal activity;other molecular function	Pf00225, Pf00400	178057	WBGene00002223	A0A486WUN2; B3GWD7; G5EFJ0; G5EGS3; Q9GRC3	klp-12	COPI-dependent Golgi-to-ER retrograde traffic; Kinesins		2	0	1.538	1.403	1.073	1.177	0.439455	0.837716	0.958221	0.629266	0.718423	1	1	1	71.5	110	100.3	118.1	42.15	5.71	22.91	15.66	High
High	Q9U3D6	A-to-I RNA editing regulator adr-1 [OS=Caenorhabditis elegans]	0	FALSE	136.093	26	19	460	19	964	107.4	8.09	409.5	29.55	18	1	RNA metabolism OR transcription;other metabolic processes;other biological processes	cytosol;translational apparatus;nucleus;other cell component	nucleic acid binding activity;other molecular function	Pf00035, Pf02137	172542	WBGene00000079	cel:CELE_H15N14.1; G5EF17; G5EG30; Q86GC2; Q86GC3; Q8I8G9; Q8I8H0; Q8I8H1; Q9U3D6	adr-1			0	0	1.537	0.914	0.71	1.194	0.00149311	0.817563	0.00624336	0.353985	0.0106651	1	0.07414	0.83457	88.1	135.3	80.5	96.1	11.62	9.04	12.33	15.99	High
High	Q18237	Structural maintenance of chromosomes protein 5 [OS=Caenorhabditis elegans]	0	FALSE	16.101	5	5	16	5	1076	123.4	6.93	7.53		5		cell cycle OR cell proliferation;cell organization and biogenesis;DNA metabolism;other metabolic processes;stress response	nucleus;other cell component	nucleic acid binding activity;other molecular function	Pf02463	173874	WBGene00016151	cel:CELE_C27A2.1; Q18237	smc-5	SUMOylation of DNA damage response and repair proteins		1	0	1.537	0.671	0.68	1.556	0.0294319	0.105093	0.0679956	0.0462406	0.0986219	0.56786	0.35163	0.227468	94.1	144.5	63.1	98.3	24.7	14.11	16.2	20	High
High	O16658	UDP-N-acetylglucosamine/UDP-N-acetylgalactosamine transporter nstp-4 [OS=Caenorhabditis elegans]	0.002	FALSE	10.728	8	3	71	3	339	37.2	8.91	62.5		3		transport	other membranes;ER/Golgi	transporter activity	Pf04142	173428	WBGene00015404	cel:CELE_C03H5.2; O16658	nstp-4	Transport of nucleotide sugars		1	0	1.535	0.924	0.775	1.287	0.0585189	0.976999	0.479068	0.319195	0.165436	1	1	0.78284	86.1	132.1	79.5	102.4	33.08	7.31	23.13	5.17	High
High	O17583	Protein lin-10 [OS=Caenorhabditis elegans]	0.001	FALSE	14.128	6	4	34	4	982	105.2	5.21	18.54		4		cell-cell signaling;developmental processes;other biological processes	plasma membrane;other membranes;ER/Golgi;other cell component	other molecular function	Pf00595, Pf00640	172597	WBGene00002999	cel:CELE_C09H6.2; O17583; Q9XZQ5	lin-10	Dopamine Neurotransmitter Release Cycle		1	0	1.534	1.348	0.662	0.753	0.53043	0.325083	0.696718	0.466685	0.813837	1	1	0.969765	81.7	125.3	110.1	82.9	7.18	24.07	75.07	27.91	High
High	Q19564	D-aspartate oxidase 2 [OS=Caenorhabditis elegans]	0	FALSE	60.114	30	9	217	8	334	37.6	8.06	268.14		9		other metabolic processes	other cell component	other molecular function	Pf01266		WBGene00017565	Q08I99; Q19564; Q8I7K8	ddo-2	Glyoxylate metabolism and glycine degradation		1	1	1.532	1.643	1.459	1.361	0.0498802	0.00681433	0.0193876	0.136204	0.146656	0.0898573	0.163047	0.466411	62.4	95.6	102.5	139.5	12.45	11.85	24.95	7.89	High
High	P34313	Protein BUD31 homolog [OS=Caenorhabditis elegans]	0	FALSE	20.686	27	4	38	4	147	17.1	8.46	12.79		4		RNA metabolism OR transcription;other metabolic processes	nucleus		Pf01125		WBGene00007400	P34313	bud-31	mRNA Splicing - Major Pathway		1	0	1.53	2.068	1.139	0.843	0.0771996	0.00111398	0.630237	0.602193	0.20592	0.0230494	1	1	63.1	96.5	130.5	110	31.42	13.17	5.7	13.56	Medium
Medium	Q09449	Uncharacterized ATP-dependent helicase C05C10.2 [OS=Caenorhabditis elegans]	0.011	FALSE	6.495	1	2	36	2	1523	172.2	7.21	1.83		2				nucleic acid binding activity;other molecular function	Pf13087		WBGene00007329	Q09449				0	0	1.53	1.212	0.939	1.185	0.000518956	0.259309	0.372511	0.228317	0.00507026	0.948873	0.883896	0.652063	77.2	118.2	93.6	110.9	12.11	18.21	6.4	6.67	High
High	Q19584	Ubiquitin fusion degradation protein 1 homolog [OS=Caenorhabditis elegans]	0	FALSE	57.507	36	9	358	9	342	36.9	8.57	297.5		9		protein metabolism;other metabolic processes;stress response;developmental processes;other biological processes	other membranes;ER/Golgi;nucleus	other molecular function	Pf03152	3565860	WBGene00006733	cel:CELE_F19B6.2; Q19584	ufd-1	Translesion Synthesis by POLH; Neddylation; Ub-specific processing proteases; KEAP1-NFE2L2 pathway		4	0	1.528	1.062	0.79	1.136	1.07255e-05	0.888084	0.00209656	0.0511131	0.000294087	1	0.03492	0.244388	83.4	127.4	88.6	100.6	9.25	5.72	5.48	6.16	High
High	Q27484	Probable histone H2B 3 [OS=Caenorhabditis elegans]	0	FALSE	100.945	55	8	4504	8	123	13.5	10.35	4498.51	0	8	1		nucleus;other cell component	nucleic acid binding activity;other molecular function	Pf00125	179340	WBGene00001915	cel:CELE_C50F4.5; Q27484	his-41			0	0	1.527	1.242	0.928	1.141	0.0204347	0.270642	0.926558	0.778891	0.0768563	0.96601	1	1	77.1	117.8	95.8	109.3	14.41	5.34	21.4	17.4	High
High	P52872	Dolichyl-diphosphooligosaccharide--protein glycosyltransferase subunit dad-1 [OS=Caenorhabditis elegans]	0.001	FALSE	15.148	22	3	232	3	113	12.7	7.12	151.37		3		protein metabolism;other metabolic processes;other biological processes	other membranes;ER/Golgi		Pf02109	172370	WBGene00000896	cel:CELE_F57B10.10; P52872	dad-1			0	0	1.527	1.072	0.87	1.239	0.0198956	0.999436	0.711268	0.15031	0.0752728	1	1	0.497405	81.2	123.9	87	107.8	24.21	7.1	18.99	8.97	High
High	Q10010	Uncharacterized protein T19C3.4 [OS=Caenorhabditis elegans]	0	FALSE	20.09	21	4	37	4	229	26.6	9.82	19.74		4		cell organization and biogenesis	other membranes;cytoskeleton;ER/Golgi	cytoskeletal activity	Pf03134	175216	WBGene00020562	cel:CELE_T19C3.4; Q10010				0	0	1.525	0.996	0.769	1.177	0.0818626	0.999846	0.547685	0.523776	0.21565	1	1	1	85.2	130	84.9	99.9	28.12	21.62	20.09	20.16	High
High	Q23027	Innexin-5 [OS=Caenorhabditis elegans]	0	FALSE	28.032	16	6	146	6	447	51.1	4.89	120.61		6		transport	plasma membrane;other membranes;other cell component	transporter activity	Pf00876	181086	WBGene00002127	cel:CELE_R09F10.4; Q23027	inx-5			0	0	1.523	0.983	0.793	1.229	0.00156679	0.999997	0.074219	0.161467	0.0110368	1	0.372547	0.52349	84.9	129.2	83.4	102.5	11.57	13.76	9.44	13.1	High
High	Q17941	Serine/threonine-protein kinase akt-1 [OS=Caenorhabditis elegans]	0	FALSE	35.009	19	9	170	9	541	62.2	5.95	50.81		9		protein metabolism;other metabolic processes;stress response;signal transduction;other biological processes	plasma membrane;other membranes;other cell component	kinase activity;other molecular function	Pf00069, Pf00169, Pf00433	179424	WBGene00000102	cel:CELE_C12D8.10; Q17941; Q17942; Q8MQE0	akt-1	PTK6 Regulates RTKs and Their Effectors AKT1 and DOK1; KEAP1-NFE2L2 pathway; RAB GEFs exchange GTP for GDP on RABs; Cyclin A:Cdk2-associated events at S phase entry; PI5P, PP2A and IER3 Regulate PI3K/AKT Signaling; FLT3 Signaling; CTLA4 inhibitory signaling; AKT phosphorylates targets in the nucleus; Estrogen-dependent nuclear events downstream of ESR-membrane signaling; Tetrahydrobiopterin (BH4)…		28	0	1.522	1.146	0.897	1.192	3.29442e-08	0.00269945	0.00598228	0.000642554	3.1114e-06	0.0470554	0.0723799	0.00978365	79.5	120.9	91.1	108.5	2.15	4.28	3.95	5.5	High
High	Q95XR2	5-methylcytosine rRNA methyltransferase nsun-4 [OS=Caenorhabditis elegans]	0	FALSE	22.243	13	5	120	5	465	51.5	7.74	8.27		5		RNA metabolism OR transcription;other metabolic processes	mitochondrion	nucleic acid binding activity;other molecular function	Pf01189	171790	WBGene00021476	cel:CELE_Y39G10AR.21; Q95XR2; X5LQ37; X5LVB3	nsun-4			0	0	1.521	1.117	0.921	1.253	6.9812e-05	0.558341	0.264288	0.0124826	0.0011868	1	0.752386	0.0904717	79.4	120.8	88.7	111.2	9.67	15.59	4.82	3.69	High
High	O17732	Pyruvate carboxylase 1 [OS=Caenorhabditis elegans]	0	FALSE	601.631	58	60	3936	60	1175	129.2	6.99	5070.64	128.14	54	7	other metabolic processes	other cell component	other molecular function	Pf00289, Pf00364, Pf00682, Pf02436, Pf02785, Pf02786		WBGene00004258	O17732	pyc-1	Gluconeogenesis; Biotin transport and metabolism		2	0	1.519	1.115	1.006	1.37	9.1008e-06	0.022938	0.999527	0.00130945	0.000257856	0.223667	1	0.0172658	77.5	117.7	86.4	118.4	3.11	2.77	13.31	2.81	High
High	P24888	ATP synthase subunit a [OS=Caenorhabditis elegans]	0.001	FALSE	13.144	7	1	38	1	199	23	5.38	33.99		1		other metabolic processes;transport	other membranes;mitochondrion	transporter activity	Pf00119	2565704	WBGene00010960	cel:KEF34_p09; P24888	atp-6			0	0	1.516	2.336	1.044	0.677	0.791794	0.364444	1	0.859391	1	1	1	1	62.2	94.2	145.2	98.4	46.75	54.29	30.62	49.96	High
High	Q8T8B9	2-amino-3-carboxymuconate-6-semialdehyde decarboxylase [OS=Caenorhabditis elegans]	0.002	FALSE	11.916	6	2	13	2	401	45.7	6.54	6.91		2		other metabolic processes;other biological processes	cytosol;other cell component	other molecular function	Pf04909	175280	WBGene00022104	cel:CELE_Y71D11A.3; Q8T8B9	acsd-1			0	0	1.515	1.459	1.153	1.197	0.0308724	0.0454059	0.523676	0.404481	0.101843	0.334951	1	0.893322	69.9	106	102	122.1	22.75	19.81	8.69	21.09	n/a
High	P55216	Putative cystathionine gamma-lyase 2 [OS=Caenorhabditis elegans]	0	FALSE	143.424	38	13	1014	13	392	43.1	5.95	1220.56	0	13	1	other metabolic processes	other cell component	other molecular function	Pf01053	174155	WBGene00022856	cel:CELE_ZK1127.10; P55216	cth-2	Degradation of cysteine and homocysteine; Cysteine formation from homocysteine		2	0	1.514	0.59	0.595	1.526	0.198378	0.105326	0.119551	0.176184	0.415458	0.567915	0.498615	0.550814	99.9	151.2	58.9	89.9	39.27	16.27	31.91	14.83	High
High	Q21824	Probable peroxiredoxin prdx-3 [OS=Caenorhabditis elegans]	0	FALSE	141.778	42	17	1523	16	226	24.9	7.36	2158.59	45.76	15	2	other metabolic processes;stress response;other biological processes	cytosol;mitochondrion	other molecular function	Pf00578, Pf10417	175573	WBGene00011110	cel:CELE_R07E5.2; Q21824	prdx-3	Detoxification of Reactive Oxygen Species		1	0	1.512	1.049	0.899	1.295	1.01417e-05	0.755094	0.19712	0.000802148	0.000281919	1	0.646027	0.0117251	81.3	122.9	85.3	110.5	10.1	2.94	7.62	3.28	High
High	Q27511	Histone H2A.V [OS=Caenorhabditis elegans]	0	FALSE	64.169	41	6	879	5	140	14.7	10.61	941.12		6		other biological processes	nucleus;other cell component	nucleic acid binding activity;other molecular function	Pf00125, Pf16211	177212	WBGene00019947	cel:CELE_R08C7.3; Q27511	htz-1	RUNX1 regulates genes involved in megakaryocyte differentiation and platelet function	Proteasome degradation	2	1	1.508	1.218	0.949	1.175	0.0950778	0.632561	0.985242	0.732363	0.243618	1	1	1	77.6	116.9	94.5	111	22.05	9.15	24.21	10.08	High
High	Q27539	ATP-dependent Clp protease proteolytic subunit 1, mitochondrial [OS=Caenorhabditis elegans]	0	FALSE	33.063	30	6	125	6	221	24.3	7.5	88.24		6		protein metabolism;other metabolic processes;stress response	mitochondrion;other cell component	other molecular function	Pf00574	174594	WBGene00014172	B6VQ47; cel:CELE_ZK970.2; H2FLG3; Q27539	clpp-1			0	0	1.507	0.705	1.022	2.183	0.0236136	0.0102944	0.963711	2.70152e-05	0.0854107	0.120733	1	0.00103142	84.2	126.8	59.4	129.6	22.85	15.35	5.73	8.14	High
High	P34317	Putative UDP-glucuronosyltransferase ugt-60 [OS=Caenorhabditis elegans]	0.005	FALSE	9.258	7	3	15	3	507	57.7	7.44	6.28		3			other membranes	other molecular function	Pf00201	176366	WBGene00007402	cel:CELE_C07A9.6; P34317	ugt-60	Glycosphingolipid metabolism; Paracetamol ADME; Prednisone ADME	Metapathway UDP-glucuronosyltransferases	4	0	1.507	0.903	1.076	1.795	0.207787	0.99555	0.988951	0.183044	0.429382	1	1	0.56481	79.5	119.8	71.8	128.9	44.33	11.5	29.81	17	Peak Found
High	Q19978	Bestrophin homolog 14 [OS=Caenorhabditis elegans]	0	FALSE	27.711	19	6	111	6	405	47.3	5.95	39.28		6		transport	other membranes	transporter activity	Pf01062	179471	WBGene00009340	cel:CELE_F32G8.4; Q19978	best-14	Stimuli-sensing channels		1	0	1.506	1.074	0.772	1.083	0.00449114	0.833882	0.117957	0.723295	0.0250053	1	0.494578	1	84.3	127	90.5	98.1	17.83	3.18	11.36	17.82	High
High	Q9TZI4	G-protein alpha subunit activating protein gbas-1 [OS=Caenorhabditis elegans]	0.008	FALSE	7.63	5	4	61	4	758	88.3	5.57	5.16		4		signal transduction		enzyme regulator activity;other molecular function		173603	WBGene00019130	cel:CELE_F59H5.1; Q86RS8; Q9TZI4	gbas-1			0	0	1.506	0.892	0.829	1.399	0.00139132	0.888364	0.237277	0.0125518	0.0102244	1	0.704417	0.0906988	86.1	129.6	76.8	107.5	7.01	12.65	13.05	12.62	Medium
Medium	P41880	Uncharacterized protein F37A4.2 [OS=Caenorhabditis elegans]	0.02	FALSE	5.864	10	2	12	2	189	21.6	6.2	0		2		other biological processes	nucleus	enzyme regulator activity;nucleic acid binding activity;other molecular function	Pf06658	175947	WBGene00018132	cel:CELE_F37A4.2; P41880		mRNA Splicing - Major Pathway		1	0	1.506	0.819	0.791	1.454	0.0085245	0.308089	0.0743993	0.0417729	0.0398279	1	0.372723	0.209932	88.5	133.4	72.6	105.5	17.74	17.71	7.15	15.43	Peak Found
High	Q9XWV2	Putative phospholipase B-like 1 [OS=Caenorhabditis elegans]	0	FALSE	161.346	46	21	863	21	571	65.4	7.05	796.69		21		other metabolic processes	non-structural extracellular;other cytoplasmic organelle	other molecular function	Pf04916	176698	WBGene00012544	cel:CELE_Y37D8A.2; Q9XWV2				0	0	1.502	1.224	1.147	1.408	0.00798767	0.0841675	0.419053	0.0519231	0.0384312	0.493381	0.940394	0.247336	73.4	110.3	89.8	126.5	6.27	20.18	14.01	10.64	High
High	G5EFT4	Aminopeptidase ltah-1.1 [OS=Caenorhabditis elegans]	0	FALSE	157.453	38	19	509	19	609	68.2	5.72	569.39		19		protein metabolism;other metabolic processes	cytosol	other molecular function	Pf01433, Pf09127, Pf17900	178176	WBGene00016589	A3QMC1; A3QMC2; cel:CELE_C42C1.11; G5EFT4	ltah-1.1	Neutrophil degranulation; Synthesis of Leukotrienes (LT) and Eoxins (EX); Biosynthesis of D-series resolvins; Biosynthesis of E-series 18(S)-resolvins; Biosynthesis of aspirin-triggered D-series resolvins; Biosynthesis of E-series 18(R)-resolvins; Biosynthesis of protectins		7	0	1.501	1.092	0.972	1.336	0.000143569	0.789078	0.910138	0.00168561	0.00199468	1	1	0.020931	79.2	118.9	86.5	115.5	5.04	10.64	13.63	2.66	High
Medium	Q9XUS7	Transducer of Cdc42-dependent actin assembly protein 2 homolog [OS=Caenorhabditis elegans]	0.024	FALSE	5.158	8	3	17	3	610	68.4	8.09	3.41		3		transport;developmental processes;signal transduction;other biological processes	plasma membrane;other membranes;other cytoplasmic organelle;other cell component		Pf00018, Pf00611	176812	WBGene00010663	cel:CELE_K08E3.3; Q9U3B8; Q9XUS7	toca-2	Clathrin-mediated endocytosis; RHOQ GTPase cycle		2	0	1.501	0.976	0.798	1.227	0.309362	0.981873	0.709864	0.685693	0.569172	1	1	1	85.6	128.4	83.5	102.5	36.79	13.2	32.44	23.09	High
High	P34335	Probable phosphorylase b kinase regulatory subunit alpha [OS=Caenorhabditis elegans]	0	FALSE	20.632	6	6	66	6	1226	139.4	6.15	8.61		6		other metabolic processes	other cell component	other molecular function	Pf00723, Pf19292	176149	WBGene00015754	cel:CELE_C14B9.8; P34335		Glycogen breakdown (glycogenolysis)	Glycogen metabolism	2	0	1.5	1.161	0.803	1.037	0.0329961	0.325284	0.484978	0.999961	0.107185	1	1	1	82.2	123.3	95.5	99	18.11	24.44	19.86	16.55	High
High	Q27527	Enolase [OS=Caenorhabditis elegans]	0	FALSE	615.576	79	39	8185	39	434	46.6	5.86	15067	234.55	28	13	other metabolic processes	cytosol;other cell component	other molecular function	Pf00113, Pf03952	174423	WBGene00011884	cel:CELE_T21B10.2; Q27527; Q6A4N1; Q8I4F9	enol-1	Glycolysis; Gluconeogenesis		2	0	1.499	0.969	0.903	1.396	3.61799e-06	0.999954	0.236728	4.02741e-05	0.0001377	1	0.704311	0.00134081	83	124.4	80.4	112.3	5.53	7.32	7.77	3.18	High
High	Q965X7	N-acyl-phosphatidylethanolamine-hydrolyzing phospholipase D 1 [OS=Caenorhabditis elegans]	0.001	FALSE	15.271	12	3	20	1	356	40.3	6.43	24.56		3		other metabolic processes	other cell component	other molecular function	Pf12706	177137	WBGene00021371	cel:CELE_Y37E11AR.4; Q965X7	nape-1			0	0	1.499	1.075	0.806	1.124	0.999069	0.991344	0.993606	0.999537	1	1	1	1	83.7	125.4	89.9	101	31.64	56.73	15.64	19.5	Peak Found
High	Q8I4E2	Sorting nexin lst-4 [OS=Caenorhabditis elegans]	0.005	FALSE	8.943	6	3	90	3	566	64.3	6.79	14.79		3		cell cycle OR cell proliferation;cell organization and biogenesis;transport;other biological processes	plasma membrane;other membranes;other cell component	other molecular function	Pf00787, Pf10456, Pf14604	178361	WBGene00003086	cel:CELE_Y37A1B.2; D3NQ98; J7SA60; Q8I4E1; Q8I4E2; Q9XXG2; Q9XXG3	lst-4	Clathrin-mediated endocytosis; Golgi Associated Vesicle Biogenesis		2	0	1.499	1.538	1.021	0.995	0.0128352	0.0010848	0.775708	0.956777	0.0548236	0.0226296	1	1	71.9	107.7	110.5	109.9	5.14	19.75	9.93	6.03	High
High	G5ECL2	Synaptojanin [OS=Caenorhabditis elegans]	0.006	FALSE	8.457	2	2	15	2	1119	124.1	7.09	11.8		2		cell organization and biogenesis;other metabolic processes;transport;other biological processes	ER/Golgi;other cell component	other molecular function	Pf02383, Pf03372, Pf08952	178284	WBGene00006763	B3CJ53; cel:CELE_JC8.10; G5ECL2; G5EDR8; G5EEJ9	unc-26	Clathrin-mediated endocytosis; Synthesis of IP3 and IP4 in the cytosol; Synthesis of PIPs at the plasma membrane; Synthesis of IP2, IP, and Ins in the cytosol		4	0	1.499	1.106	0.91	1.233	0.00443285	0.836638	0.478182	0.225406	0.024789	1	1	0.648582	80.5	120.7	89	109.8	19.56	14.42	16.19	5.1	Peak Found
High	P91268	Probable peptidyl-alpha-hydroxyglycine alpha-amidating lyase pgal-1 [OS=Caenorhabditis elegans]	0.002	FALSE	12.105	18	4	68	4	350	38.6	5.27	9.06		4		other metabolic processes	non-structural extracellular;other membranes	other molecular function	Pf01436	172108	WBGene00017671	cel:CELE_F21F3.1; P91268	pgal-1			0	0	1.498	0.38	1.419	5.598	0.125685	0.000389487	0.306818	1.67242e-06	0.297746	0.0104342	0.818696	0.000119148	79.9	119.8	30.4	169.9	28.11	13.85	33.2	7.22	High
High	Q9XWV3	Probable actin-related protein 2/3 complex subunit 3 [OS=Caenorhabditis elegans]	0	FALSE	29.383	31	4	96	4	183	21	8.79	25.74		4		cell organization and biogenesis;developmental processes;other biological processes	cytoskeleton	cytoskeletal activity	Pf04062	176697	WBGene00000203	cel:CELE_Y37D8A.1; Q9XWV3	arx-5	EPHB-mediated forward signaling; Clathrin-mediated endocytosis; Regulation of actin dynamics for phagocytic cup formation; RHO GTPases Activate WASPs and WAVEs		4	0	1.497	1.141	0.793	1.04	0.00216234	0.806146	0.0431791	0.836917	0.0141747	1	0.261474	1	82.9	124.1	94.6	98.4	15.61	7.91	11.38	8.36	High
High	Q9XVS3	C-type lectin domain-containing protein 87 [OS=Caenorhabditis elegans]	0	FALSE	58.625	33	7	379	7	233	26.7	5.26	547.79	4.41	6	1		plasma membrane;other membranes	other molecular function	Pf00059	172885	WBGene00007709	cel:CELE_C25A1.8; Q9XVS3	clec-87			0	0	1.496	1.193	0.997	1.25	0.443362	0.662455	0.962381	0.822725	0.721413	1	1	1	77.2	115.5	92.1	115.2	19.35	26.76	30.72	27.95	High
High	Q95XD3	Biogenesis of lysosome-related organelles complex 1 subunit 2 [OS=Caenorhabditis elegans]	0	FALSE	32.483	56	5	39	5	132	15	4.97	65.73		5		transport;other biological processes	cytoskeleton;other cell component	cytoskeletal activity	Pf10046	177395	WBGene00022251	cel:CELE_Y73B6BL.30; Q95XD3	blos-2			0	0	1.496	1.209	0.71	0.879	0.0178545	0.55257	0.0233833	0.642031	0.0696161	1	0.18267	1	83.9	125.5	101.4	89.1	12.01	23.36	24.9	15.9	High
High	G5ECM9	Cystatin cpi-2 [OS=Caenorhabditis elegans]	0	FALSE	39.602	57	7	223	7	143	15.7	5.57	303.01	92.05	4	3	other biological processes	non-structural extracellular;other cell component	enzyme regulator activity	Pf00031	178992	WBGene00000534	cel:CELE_R01B10.1; G5ECM9	cpi-2	Neutrophil degranulation; Regulation of Insulin-like Growth Factor (IGF) transport and uptake by Insulin-like Growth Factor Binding Proteins (IGFBPs); Post-translational protein phosphorylation		3	0	1.494	1.052	1.01	1.435	0.0149656	0.992449	0.990474	0.0405811	0.0617569	1	1	0.207349	79.1	118.2	83.2	119.5	12.75	14.13	24.23	7.76	High
Medium	E7EAU8	Receptor-type guanylate cyclase gcy-9 [OS=Caenorhabditis elegans]	0.02	FALSE	5.643	2	2	19	2	1081	121.7	7.2	0		2		protein metabolism;other metabolic processes;signal transduction;other biological processes	plasma membrane;other membranes;other cell component	kinase activity;other molecular function	Pf00211, Pf01094, Pf07714	191645	WBGene00001536	cel:CELE_ZK455.2; E7EAU8; Q23496	gcy-9			0	0	1.494	0.913	0.771	1.262	2.96919e-05	0.516573	0.00119181	0.00925271	0.000591519	1	0.0242489	0.0755868	87.7	131.1	80.1	101.1	5.73	13.37	7.74	2.8	Peak Found
High	O17861	GILT-like protein F37H8.5 [OS=Caenorhabditis elegans]	0	FALSE	42.343	23	6	361	6	277	30.8	7.12	351.56		6			non-structural extracellular	other molecular function	Pf03227	3564874	WBGene00009514	cel:CELE_F37H8.5; O17861		MHC class II antigen presentation		1	0	1.493	1.088	0.864	1.185	0.00309646	0.571683	0.475791	0.331313	0.0186666	1	0.997878	0.797272	82.1	122.6	89.4	105.9	11.86	10.63	15.86	6.41	High
High	Q09218	Uncharacterized protein B0495.9 [OS=Caenorhabditis elegans]	0	FALSE	18.059	22	4	113	4	267	30	9.73	88		4			other membranes			174247	WBGene00015208	cel:CELE_B0495.9; Q09218				0	0	1.493	0.795	0.805	1.513	0.000721102	0.00967991	0.0159398	0.000461355	0.00629081	0.115958	0.142978	0.00751685	89.1	133	70.8	107.1	7.47	10.49	8.99	11.75	High
High	P34340	Putative cuticle collagen 90 [OS=Caenorhabditis elegans]	0.002	FALSE	12.008	8	2	10	2	305	30.6	5.83	6.06		2		other biological processes	other cell component	other molecular function	Pf01484	176117	WBGene00000665	cel:CELE_C29E4.1; P34340	col-90			0	0	1.492	0.508	0.335	0.984	0.471816	0.0200908	0.00133849	0.999678	0.749148	0.203709	0.0264094	1	114.3	170.5	58.1	57.2	36	39.2	15.14	15.55	Peak Found
High	P18833	Cuticle collagen 8 [OS=Caenorhabditis elegans]	0	FALSE	52.169	25	4	252	4	282	28.1	5.8	499.51		4		other biological processes	other cell component	other molecular function	Pf01484		WBGene00000597	P18833; Q19359	col-8			0	0	1.491	0.691	0.713	1.539	0.281021	0.378914	0.384207	0.276737	0.531734	1	0.899171	0.73054	94.2	140.5	65.1	100.2	30.58	8.23	40.37	22.84	High
High	Q9BKQ5	Rab proteins geranylgeranyltransferase component A 1 [OS=Caenorhabditis elegans]	0	FALSE	32.499	27	10	41	10	510	56.8	5	21.36		10		protein metabolism;other metabolic processes;transport;signal transduction	cytosol;nucleus;other cell component	enzyme regulator activity	Pf00996	175311	WBGene00022051	cel:CELE_Y67D2.1; Q9BKQ5	rep-1	RAB GEFs exchange GTP for GDP on RABs; RAB geranylgeranylation; TP53 regulates transcription of several additional cell death genes whose specific roles in p53-dependent apoptosis remain uncertain		3	0	1.49	1.143	0.971	1.266	0.000136249	0.192088	0.689469	0.0280918	0.00193019	0.807158	1	0.161844	78.7	117.3	90	113.9	5.52	9.08	3.38	15.29	Peak Found
Medium	Q9GYI0	Lysine-specific demethylase 7 homolog [OS=Caenorhabditis elegans]	0.022	FALSE	5.379	6	3	29	3	910	104.6	6.55	22.6		3		cell organization and biogenesis;protein metabolism;other metabolic processes;other biological processes	nucleus	other molecular function	Pf02373, Pf17811	177232	WBGene00017920	Q9BI67; Q9GYI0	jmjd-1.2	HDMs demethylate histones		1	0	1.489	0.635	0.561	1.317	0.358998	0.363705	0.164007	0.660137	0.624572	1	0.58836	1	101	150.4	64.1	84.4	37.57	26.75	41.16	25.83	High
High	Q9N4I0	Actin-related protein 3 [OS=Caenorhabditis elegans]	0	FALSE	103.619	39	11	342	11	425	48.1	5.74	297.15		11		cell organization and biogenesis;developmental processes;other biological processes	cytoskeleton;other cell component	cytoskeletal activity;other molecular function	Pf00022	171857	WBGene00000199	cel:CELE_Y71F9AL.16; Q9N4I0	arx-1	EPHB-mediated forward signaling; Clathrin-mediated endocytosis; Regulation of actin dynamics for phagocytic cup formation; RHO GTPases Activate WASPs and WAVEs		4	0	1.488	1.306	0.901	1.027	0.0605737	0.0865509	0.990207	0.999735	0.16974	0.504055	1	1	77.9	115.9	101.7	104.5	15.35	22.79	15.12	8.7	High
High	Q23629	Probable 2-oxoglutarate dehydrogenase E1 component DHKTD1 homolog, mitochondrial [OS=Caenorhabditis elegans]	0	FALSE	193.632	43	29	709	29	911	102.7	6.46	897.79		29		other metabolic processes	mitochondrion	other molecular function	Pf00676, Pf02779, Pf16870	179674	WBGene00014098	cel:CELE_ZK836.2; Q23629	ogdh-2	Glyoxylate metabolism and glycine degradation		1	0	1.487	1.136	0.926	1.212	0.00242069	0.161051	0.942097	0.280918	0.0155095	0.72034	1	0.733799	80	119	90.9	110.1	9.18	2.72	20.82	7.9	High
High	Q17433	DnaJ homolog dnj-2 [OS=Caenorhabditis elegans]	0	FALSE	50.593	29	8	86	8	337	40	7.02	64.83		8		protein metabolism;other metabolic processes	other membranes;ER/Golgi		Pf00226	178043	WBGene00001020	cel:CELE_B0035.2; Q17433	dnj-2			0	0	1.485	0.812	0.816	1.492	0.00839428	0.261208	0.197208	0.0116853	0.0396396	0.949685	0.646027	0.0868922	88.7	131.7	72.1	107.5	22.37	22.04	5.88	6.32	High
High	G5EEW9	Connector enhancer of kinase suppressor of ras [OS=Caenorhabditis elegans]	0.001	FALSE	12.432	9	4	34	4	801	90.1	8.15	11.66		4			other membranes;other cell component		Pf00169, Pf00536, Pf00595, Pf10534	187518	WBGene00000564	cel:CELE_R01H10.8; G5EEW9	cnk-1	MAP2K and MAPK activation		1	0	1.485	0.774	0.678	1.301	0.000473259	0.0297733	0.00094004	0.0138883	0.00473259	0.266807	0.0200933	0.0975995	93.8	139.3	72.6	94.4	7.1	14.47	8.87	11.95	Medium
High	Q18508	Protein mel-28 [OS=Caenorhabditis elegans]	0	FALSE	36.254	7	9	67	9	1784	200.7	5.2	26.3		9		cell cycle OR cell proliferation;cell organization and biogenesis;transport;other biological processes	other membranes;nucleus;other cell component	nucleic acid binding activity;other molecular function		175634	WBGene00003210	cel:CELE_C38D4.3; Q18508	mel-28			0	0	1.483	1.168	0.845	1.073	0.00569082	0.30617	0.289281	0.954941	0.0300447	1	0.787691	1	81.6	120.9	95.3	102.2	11.14	28.36	17.37	5.65	High
High	Q23628	Cuticle collagen lon-3 [OS=Caenorhabditis elegans]	0	FALSE	21.679	7	2	46	2	324	32.9	4.63	87.12	2.58	1	1	other biological processes	extracellular matrix;other cell component	other molecular function	Pf01391, Pf01484	179673	WBGene00003057	cel:CELE_ZK836.1; Q23628	lon-3			0	0	1.481	0.852	0.517	0.899	0.995272	0.996701	0.696546	0.910254	1	1	1	1	97.6	144.6	83.1	74.7	115.03	81.26	66.5	14.28	High
High	P41842	Tetratricopeptide repeat-containing protein trd-1 [OS=Caenorhabditis elegans]	0	FALSE	71.47	20	14	165	14	771	87.9	5.59	95.25		14		other biological processes	other cell component		Pf01535, Pf13181	176055	WBGene00020600	cel:CELE_T20B12.1; P41842	trd-1			0	0	1.478	1.158	0.842	1.075	0.953482	0.988838	0.762741	0.998698	1	1	1	1	82	121.2	94.9	102	125.15	70.74	29.77	16.43	High
Medium	Q9U1W2	Mediator of RNA polymerase II transcription subunit 8 [OS=Caenorhabditis elegans]	0.028	FALSE	4.886	7	2	4	2	297	33.4	6.96	0		2		other biological processes	nucleus	nucleic acid binding activity;other molecular function	Pf10232	174763	WBGene00007013	cel:CELE_Y62F5A.1; Q9U1W2; Q9U1W3	mdt-8			0	0	1.477	1.024	0.52	0.75	0.0122821	0.720068	0.0007616	0.0773722	0.052775	1	0.0172877	0.330414	93.7	138.4	96	72	17.26	21.48	14.8	11.72	n/a
High	Q22703	Transcription factor dpl-1 [OS=Caenorhabditis elegans]	0.001	FALSE	13.747	12	4	16	4	598	67.9	9.2	3.88		4		cell cycle OR cell proliferation;developmental processes;other biological processes	nucleus	nucleic acid binding activity;other molecular function	Pf02319, Pf08781	174458	WBGene00001061	cel:CELE_T23G7.1; Q22703	dpl-1	G0 and Early G1; Cyclin D associated events in G1; SMAD2/SMAD3:SMAD4 heterotrimer regulates transcription		3	0	1.476	1.243	0.951	1.129	0.000292985	0.0391309	0.694922	0.306009	0.00332049	0.313171	1	0.76291	78.1	115.3	97	109.6	11.81	16.76	3.39	7.03	High
Medium	Q9XW78	FAM172 family protein homolog Y75B8A.31 [OS=Caenorhabditis elegans]	0.025	FALSE	5.066	5	2	24	2	313	35.3	6.09	0		2		cell organization and biogenesis	nucleus			176658	WBGene00013561	cel:CELE_Y75B8A.31; Q9XW78				0	0	1.474	1.23	0.908	1.088	0.00350438	0.15265	0.305739	0.982331	0.0204958	0.69873	0.818602	1	79.3	116.9	97.6	106.2	8.03	18.25	13.21	15.31	Peak Found
Medium	Q19948	Uncharacterized protein F32A5.4 [OS=Caenorhabditis elegans]	0.028	FALSE	4.871	13	2	19	2	243	26.4	7.03	7.23		2			non-structural extracellular		Pf06394	174188	WBGene00017970	cel:CELE_F32A5.4; Q19948; Q8IG24				0	0	1.473	0.751	0.716	1.405	0.102661	0.213738	0.164593	0.135534	0.257158	0.853946	0.58964	0.465363	93.5	137.7	70.2	98.6	15.54	9.47	29.9	20.65	Peak Found
High	Q03565	Barrier-to-autointegration factor 1 [OS=Caenorhabditis elegans]	0	FALSE	33.988	62	6	399	6	89	9.9	5.12	497.39		6		cell cycle OR cell proliferation;cell organization and biogenesis;DNA metabolism;other metabolic processes;stress response;developmental processes;other biological processes	nucleus;other cell component	nucleic acid binding activity;other molecular function	Pf02961		WBGene00000235	Q03565; Q9BMU1	baf-1	Initiation of Nuclear Envelope (NE) Reformation		1	0	1.472	1.069	0.755	1.04	0.101571	0.999922	0.379871	0.842939	0.255934	1	0.891463	1	86	126.6	91.9	95.6	17.01	15.64	11.49	9.27	High
High	O45903	Enoyl-[acyl-carrier-protein] reductase, mitochondrial [OS=Caenorhabditis elegans]	0	FALSE	53.415	28	10	262	10	344	38.2	8.84	196.71		10		other metabolic processes	mitochondrion	other molecular function	Pf00107, Pf08240	174963	WBGene00012375	cel:CELE_W09H1.5; O45903		Beta oxidation of decanoyl-CoA to octanoyl-CoA-CoA	Fatty acid biosynthesis	2	0	1.47	0.917	0.723	1.159	0.000394976	0.515054	0.00121008	0.200928	0.00420988	1	0.0242489	0.59834	89.9	132.1	82.5	95.5	10.02	11.06	5.63	8.69	High
High	Q09313	Protein dct-6 [OS=Caenorhabditis elegans]	0	FALSE	16.864	11	7	23	7	923	104.3	6.39	7.35		7						175846	WBGene00017773	cel:CELE_F25B5.1; Q09313; Q2PJB0; Q2PJB1	dct-6			0	0	1.469	1.114	0.999	1.316	0.0281742	0.401064	0.987154	0.240991	0.0960485	1	1	0.673722	79.2	116.3	88.3	116.2	7.96	16.76	22.75	7.04	Peak Found
Medium	Q18412	Shugoshin [OS=Caenorhabditis elegans]	0.047	FALSE	4.071	8	2	14	2	309	34.5	9.82	1.82		2		cell cycle OR cell proliferation;other biological processes	nucleus;other cell component		Pf07558	183189	WBGene00016381	cel:CELE_C33H5.15; Q18412; W6SBE3	sgo-1			0	0	1.469	1.049	0.883	1.236	0.0176656	0.982651	0.812161	0.149075	0.0693036	1	1	0.493956	83.1	122	87.1	107.8	19.83	7.66	13.92	11.32	Peak Found
High	Q21489	ATP-dependent DNA helicase chl-1 [OS=Caenorhabditis elegans]	0.007	FALSE	7.921	8	4	26	4	830	94.6	8.44	0		4		cell cycle OR cell proliferation;cell organization and biogenesis;DNA metabolism;other metabolic processes;stress response;other biological processes	nucleus	nucleic acid binding activity;other molecular function	Pf06733, Pf13307	176457	WBGene00010839	cel:CELE_M03C11.2; Q21489	chl-1			0	0	1.468	1.67	0.972	0.855	0.202701	0.0224123	0.986024	0.766218	0.421605	0.219382	1	1	71.9	105.5	120	102.6	12.77	21.43	16.73	15.72	Peak Found
High	V6CJ04	Protein bicaudal D homolog [OS=Caenorhabditis elegans]	0	FALSE	79.312	30	17	188	17	737	84.1	5.26	115.02		17		cell organization and biogenesis;transport;developmental processes;other biological processes	cytosol;cytoskeleton;ER/Golgi;nucleus;other cell component	cytoskeletal activity;other molecular function	Pf09730	183417	WBGene00016611	cel:CELE_C43G2.2; V6CJ04; V6CK55	bicd-1	COPI-independent Golgi-to-ER retrograde traffic		1	0	1.466	1.113	0.99	1.303	0.0133859	0.782424	0.994409	0.10474	0.0567954	1	1	0.399335	79.5	116.6	88.5	115.4	25.5	7.34	10.83	3.72	High
Medium	Q27483	ATP-dependent 6-phosphofructokinase 2 [OS=Caenorhabditis elegans]	0.034	FALSE	4.286	6	2	2	2	756	83.2	8.13	0	0	1	1	other metabolic processes	cytosol	kinase activity;other molecular function	Pf00365	179335	WBGene00008230	cel:CELE_C50F4.2; Q27483	pfk-1.2	Neutrophil degranulation; Glycolysis		2	0	1.466	1.185	0.838	1.036	0.394732	0.465423	0.991046	0.99862	0.667259	1	1	1	82	120.2	97.1	100.7	28.59	38.56	44.89	9.28	Peak Found
High	O62250	Mitochondrial import inner membrane translocase subunit tim-16 [OS=Caenorhabditis elegans]	0	FALSE	34.505	46	6	207	6	136	15.3	8.85	205.11		6		cell organization and biogenesis;transport	other membranes;mitochondrion		Pf03656	176769	WBGene00009734	cel:CELE_F45G2.8; O62250				0	0	1.464	0.763	0.701	1.345	0.00557554	0.0539322	0.0105921	0.0283396	0.0298272	0.376048	0.109995	0.16254	94.1	137.7	71.8	96.5	11.26	8.03	16.45	15.46	High
High	Q21270	Conserved oligomeric Golgi complex subunit 6 [OS=Caenorhabditis elegans]	0	FALSE	24.178	12	6	34	6	642	73.6	5.8	37.92		6		transport;developmental processes;other biological processes	other membranes;ER/Golgi		Pf06419	179201	WBGene00019481	cel:CELE_K07C11.9; Q21270	cogc-6	COPI-mediated anterograde transport; Intra-Golgi traffic		2	0	1.464	1.263	0.938	1.088	0.104973	0.529353	0.953972	0.921049	0.260512	1	1	1	78.4	114.8	99	107.7	23.93	13.37	9.5	6.89	Medium
High	Q27245	Putative aminopeptidase W07G4.4 [OS=Caenorhabditis elegans]	0	FALSE	293.562	50	24	2304	24	522	56.1	7.05	3665.26	2.26	24	1	protein metabolism	other cell component	other molecular function	Pf00883	179790	WBGene00002250	cel:CELE_W07G4.4; Q27245	lap-2			0	0	1.463	0.986	0.848	1.258	0.00046749	0.978795	0.241724	0.0257498	0.0046933	1	0.711036	0.151421	85.3	124.8	84.1	105.8	8.91	13.89	5.62	1.94	High
High	O62220	Acidic leucine-rich nuclear phosphoprotein 32-related protein 1 [OS=Caenorhabditis elegans]	0	FALSE	36.205	22	5	509	4	229	24.8	4.15	152.64		5				other molecular function			WBGene00009367	O62220				0	0	1.463	0.948	0.809	1.249	0.0285306	0.881113	0.215486	0.259106	0.0964893	1	0.669153	0.702113	87	127.4	82.5	103.1	26.99	9.1	11.69	1.84	High
High	Q9N3T5	AFG3-like protein spg-7 [OS=Caenorhabditis elegans]	0	FALSE	157.855	31	24	1263	24	782	87.4	8.56	1226.94		24		cell organization and biogenesis;protein metabolism;other metabolic processes;stress response;other biological processes	other membranes;mitochondrion	other molecular function	Pf00004, Pf01434, Pf06480, Pf17862	171915	WBGene00004978	cel:CELE_Y47G6A.10; Q9N3T5	spg-7	Processing of SMDT1		1	0	1.462	0.891	0.804	1.319	0.000337282	0.193397	0.0278355	0.00213576	0.00369128	0.80953	0.199889	0.0250609	88.3	129.2	78.7	103.8	7.61	7.26	10.57	5.56	High
High	Q19200	Stomatin-1 [OS=Caenorhabditis elegans]	0	FALSE	58.543	51	11	122	10	330	35.8	5.29	126.06		11			plasma membrane;other membranes		Pf01145	181017	WBGene00006063	Q19200	sto-1			0	0	1.462	1.278	1.057	1.209	0.00144529	0.0548715	0.999992	0.211499	0.0105117	0.377427	1	0.615489	75.7	110.6	96.7	117	10.82	18.1	6.12	11.42	High
High	Q93341	Putative dihydrofolate reductase [OS=Caenorhabditis elegans]	0	FALSE	25.631	23	4	111	4	189	21.6	6.8	107.2		4		other metabolic processes	mitochondrion	other molecular function	Pf00186	172681	WBGene00007974	cel:CELE_C36B1.7; Q93341	dhfr-1	Metabolism of folate and pterines		1	0	1.461	1.36	0.847	0.91	0.016968	0.0495343	0.673478	0.951142	0.0670433	0.355513	1	1	79.1	115.5	107.6	97.9	20.23	7.33	14.67	16.75	High
High	Q9N5A0	V-type proton ATPase subunit B 2 [OS=Caenorhabditis elegans]	0	FALSE	128.059	25	9	1153	3	501	56	6.57	2234.04	26.51	8	1	other metabolic processes;transport;other biological processes	other membranes;other cell component	transporter activity;other molecular function	Pf00006, Pf02874	172137	WBGene00004959	cel:CELE_Y110A7A.12; Q9N5A0	spe-5	ROS and RNS production in phagocytes; Insulin receptor recycling; Transferrin endocytosis and recycling; Amino acids regulate mTORC1; Ion channel transport		5	0	1.46	1.122	0.729	0.948	0.000275795	0.286424	0.00135168	0.821812	0.00318225	0.992688	0.0264662	1	86.1	125.7	96.6	91.6	11.96	1.84	6.35	10.53	High
High	P34388	Small ribosomal subunit protein uS9m [OS=Caenorhabditis elegans]	0	FALSE	76.96	30	11	356	11	392	43.7	9.58	291.42		11		protein metabolism;other metabolic processes	mitochondrion;translational apparatus	nucleic acid binding activity;other molecular function	Pf00380	184267	WBGene00017319	cel:CELE_F09G8.3; P34388; Q8MNT6	mrps-9	Mitochondrial translation elongation; Mitochondrial translation termination		2	0	1.46	1.107	0.844	1.113	0.0014469	0.940421	0.180328	0.159603	0.0105117	1	0.61345	0.521091	83.3	121.7	92.2	102.7	13.78	6.69	6.33	8.02	High
High	P34664	Uncharacterized protein ZK652.6 [OS=Caenorhabditis elegans]	0.01	FALSE	6.628	5	2	11	2	575	64.1	4.61	2.35		2		cell-cell signaling	plasma membrane;other membranes;nucleus;other cell component	nucleic acid binding activity;other molecular function	Pf00569, Pf05605	176095	WBGene00022785	cel:CELE_ZK652.6; P34664; Q7Z143		Neutrophil degranulation		1	0	1.457	1.832	1.388	1.104	0.0354013	0.0059749	0.539116	0.984363	0.113124	0.0808836	1	1	63.4	92.4	116.1	128.2	30.96	19.62	14.37	16.19	High
High	A0A0K3AUJ9	Peroxiredoxin prdx-2 [OS=Caenorhabditis elegans]	0	FALSE	278.888	70	19	4324	18	201	22.4	6.11	7547.64	81.18	14	7	other metabolic processes;stress response;other biological processes	cytosol;other cell component	other molecular function	Pf00578, Pf10417	266858	WBGene00006434	A0A0K3AUJ9; H2KZL7; Q8IG31	prdx-2	TP53 Regulates Metabolic Genes; NFE2L2 regulating anti-oxidant/detoxification enzymes		2	1	1.456	0.936	0.848	1.32	2.76066e-05	0.464853	0.0256585	0.00037574	0.000563175	1	0.191727	0.00639483	86.4	125.9	80.9	106.8	10	5.37	6	2.87	High
High	A7DTF0	Mortality factor related protein 1 [OS=Caenorhabditis elegans]	0	FALSE	53.948	34	10	107	10	337	38.4	7.15	80.68		10		cell cycle OR cell proliferation;cell organization and biogenesis;protein metabolism;DNA metabolism;other metabolic processes;stress response;developmental processes;other biological processes	nucleus;other cell component		Pf05712, Pf11717	176702	WBGene00003406	A7DTF0; cel:CELE_Y37D8A.9; Q9XWW2	mrg-1			0	0	1.455	0.775	0.81	1.519	0.07358	0.280907	0.456199	0.0387048	0.198759	0.980884	0.975126	0.202055	90.7	132	70.4	106.9	25.11	21.07	16.95	6.71	High
Medium	Q9XXN3	Nuclear envelope phosphatase-regulatory subunit 1 homolog [OS=Caenorhabditis elegans]	0.028	FALSE	4.945	16	2	27	2	140	15.8	8.88	10.29		2		other metabolic processes;other biological processes	other membranes;nucleus;other cell component		Pf09771	172625	WBGene00011828	Q9XXN3	nepr-1	Depolymerization of the Nuclear Lamina		1	0	1.454	1.092	1.695	2.258	0.00342632	0.591558	0.000129303	2.2525e-06	0.0201781	1	0.0046453	0.000147741	66.5	96.8	72.7	164.1	18.62	4.64	9.58	7.29	High
High	Q95ZQ4	5'-AMP-activated protein kinase catalytic subunit alpha-2 [OS=Caenorhabditis elegans]	0	FALSE	85.469	26	13	260	13	626	70.4	8.28	369.51	5.03	12	1	protein metabolism;other metabolic processes;stress response;signal transduction;other biological processes	other cell component	kinase activity;other molecular function	Pf00069, Pf16579	181727	WBGene00020142	cel:CELE_T01C8.1; Q22068; Q86FL6; Q95ZQ4	aak-2	TP53 Regulates Metabolic Genes; Macroautophagy; Energy dependent regulation of mTOR by LKB1-AMPK		3	0	1.453	1.224	0.682	0.81	0.00775333	0.228319	0.00424135	0.132603	0.037659	0.884059	0.0566618	0.458655	85.7	124.5	104.9	85	6.16	26.29	7.06	6.14	High
High	Q03564	Uncharacterized protein B0464.6 [OS=Caenorhabditis elegans]	0	FALSE	45.858	17	8	58	8	643	72.6	8.53	21.48		8			other membranes		Pf09786	176329	WBGene00007186	cel:CELE_B0464.6; Q03564				0	0	1.453	0.896	0.762	1.236	0.0136938	0.924787	0.0275686	0.74353	0.0577177	1	0.199773	1	89.7	130.4	80.4	99.4	7.63	10.47	19.63	16.59	High
High	Q20683	Tetratricopeptide repeat protein 36 [OS=Caenorhabditis elegans]	0	FALSE	23.822	27	4	78	4	179	19.6	5.27	55.7	0	4	1	cell cycle OR cell proliferation;cell organization and biogenesis			Pf00515	174562	WBGene00009947	cel:CELE_F52H3.5; Q20683	ttc-36			0	0	1.452	1.116	0.905	1.178	0.813085	0.981413	0.981003	0.999078	1	1	1	1	81.9	119	91.4	107.7	50.9	28.93	31.18	35.95	High
High	Q9TW67	Peptide-N(4)-(N-acetyl-beta-glucosaminyl)asparagine amidase [OS=Caenorhabditis elegans]	0	FALSE	35.966	19	9	90	9	606	69.1	7.03	92.37		9		cell organization and biogenesis;protein metabolism;other metabolic processes;stress response;other biological processes	cytosol;ER/Golgi;nucleus;other cell component	other molecular function	Pf00085, Pf01841, Pf04721	173028	WBGene00010160	cel:CELE_F56G4.5; Q9NBD6; Q9TW67	png-1	N-glycan trimming in the ER and Calnexin/Calreticulin cycle		1	0	1.451	1.057	0.891	1.224	0.00663603	0.952913	0.48731	0.034521	0.0334425	1	1	0.185905	83.3	120.9	88	107.7	13.05	7.32	18.43	6.06	High
Medium	Q23405	MutS protein homolog him-14 [OS=Caenorhabditis elegans]	0.02	FALSE	5.818	2	2	50	2	842	96.3	6.89	56.08		2		cell cycle OR cell proliferation;cell organization and biogenesis;DNA metabolism;other metabolic processes;stress response;developmental processes	nucleus	nucleic acid binding activity;other molecular function	Pf00488, Pf05192	174157	WBGene00001872	cel:CELE_ZK1127.11; Q23405	him-14			0	0	1.447	1.658	1.093	0.954	0.0135073	0.00157343	0.882441	0.950417	0.0571103	0.0303362	1	1	70.3	101.8	116.6	111.3	11.77	15.8	14.42	10.37	High
High	P90916	Probable histone-binding protein lin-53 [OS=Caenorhabditis elegans]	0	FALSE	76.266	31	11	746	11	417	47.1	5.05	697.66		11		cell organization and biogenesis;protein metabolism;other metabolic processes;stress response;developmental processes;other biological processes	nucleus;other cell component	other molecular function	Pf00400, Pf12265	172802	WBGene00003036	A2JDY3; cel:CELE_K07A1.12; O62411; P90916	lin-53	Regulation of PTEN gene transcription; RMTs methylate histone arginines; Neddylation; G0 and Early G1; HATs acetylate histones		5	0	1.446	1.107	0.914	1.194	0.0973584	0.675268	0.998903	0.581655	0.248674	1	1	1	82.1	118.6	90.8	108.5	10.29	22.07	12.32	5.87	High
High	Q20748	ATPase family AAA domain-containing protein 3 [OS=Caenorhabditis elegans]	0	FALSE	327.14	57	34	1944	34	595	67.1	9.35	2531.88		34		cell organization and biogenesis	other membranes;mitochondrion	other molecular function	Pf00004, Pf12037	174590	WBGene00010015	cel:CELE_F54B3.3; Q20748	atad-3	Neutrophil degranulation		1	0	1.445	0.949	0.786	1.197	3.78566e-05	0.184985	0.0021982	0.00182571	0.00070463	0.785955	0.0356859	0.0224786	88.3	127.6	83.8	100.3	5.78	4.63	8.05	6.94	High
High	P34453	Putative peroxisomal biogenesis factor 19 [OS=Caenorhabditis elegans]	0	FALSE	92.97	64	12	341	12	282	31	4.26	336.43		12		cell organization and biogenesis;transport;developmental processes	other membranes;other cytoplasmic organelle	other molecular function	Pf04614	176239	WBGene00004201	cel:CELE_F54F2.8; P34453	prx-19	Class I peroxisomal membrane protein import; ABC transporters in lipid homeostasis		2	0	1.445	0.67	0.819	1.767	0.0169242	0.042555	0.677394	0.000659775	0.0670433	0.326213	1	0.00986962	93	134.4	62.4	110.2	11.9	13.25	19.7	5.94	High
High	Q09316	CDK5RAP1-like protein [OS=Caenorhabditis elegans]	0.001	FALSE	13.221	8	4	23	4	547	61.3	8.53	7.25		4		RNA metabolism OR transcription;other metabolic processes;other biological processes	cytosol;mitochondrion	other molecular function	Pf00919, Pf01938, Pf04055	175841	WBGene00017776	cel:CELE_F25B5.5; Q09316				0	0	1.443	0.863	0.081	0.135	0.993734	0.960893	0.001647	0.00240616	1	1	0.0306127	0.0273554	116.9	168.7	100.9	13.6	16.09	64.94	11.42	14.22	High
Medium	G5ECN5	STE20-related kinase adapter protein strd-1 [OS=Caenorhabditis elegans]	0.025	FALSE	5.082	9	2	6	2	388	44.2	5.85	0		2		cell cycle OR cell proliferation;cell organization and biogenesis;protein metabolism;other metabolic processes;stress response;developmental processes;signal transduction;other biological processes	nucleus;other cell component	enzyme regulator activity;kinase activity;other molecular function	Pf00069	176526	WBGene00013132	cel:CELE_Y52D3.1; G5ECN5	strd-1	Oxidative Stress Induced Senescence; activated TAK1 mediates p38 MAPK activation		2	0	1.441	1.225	1.216	1.431	0.0249321	0.58012	0.845547	0.0577624	0.0881789	1	1	0.268091	73.8	106.4	90.4	129.4	16.77	9.66	10.34	18.7	Peak Found
High	P41949	Uncharacterized kinase-like protein D1044.1 [OS=Caenorhabditis elegans]	0.001	FALSE	13.406	11	3	25	3	376	43	5.2	5.64		3		other metabolic processes		kinase activity	Pf07914		WBGene00017027	P41949				0	0	1.44	0.674	0.725	1.551	0.115857	0.0625656	0.0786882	0.0927076	0.278977	0.41466	0.385801	0.374574	96.2	138.5	64.8	100.5	13.86	24.07	23.69	24.44	Peak Found
High	Q9U2A8	Large ribosomal subunit protein eL43 [OS=Caenorhabditis elegans]	0	FALSE	25.311	30	3	320	3	91	10.1	10.39	461.15		3		protein metabolism;other metabolic processes	cytosol;translational apparatus	other molecular function	Pf01780	175070	WBGene00004456	cel:CELE_Y48B6A.2; Q9U2A8	rpl-43	L13a-mediated translational silencing of Ceruloplasmin expression; Nonsense Mediated Decay (NMD) independent of the Exon Junction Complex (EJC); Nonsense Mediated Decay (NMD) enhanced by the Exon Junction Complex (EJC); SRP-dependent cotranslational protein targeting to membrane; GTP hydrolysis and joining of the 60S ribosomal subunit; Formation of a pool of free 40S subunits	Cytoplasmic ribosomal proteins	7	0	1.439	0.876	0.751	1.234	0.301519	0.988593	0.346025	0.974486	0.55868	1	0.865907	1	91	130.9	79.7	98.3	16.29	34	28.85	31.39	High
High	O01789	Structural maintenance of chromosomes protein 1 [OS=Caenorhabditis elegans]	0	FALSE	115.285	25	26	198	26	1262	144.1	7.59	91.95		26		cell cycle OR cell proliferation;cell organization and biogenesis;DNA metabolism;other metabolic processes;stress response;developmental processes;other biological processes	nucleus;other cell component	nucleic acid binding activity;other molecular function	Pf02463, Pf06470	172116	WBGene00001860	cel:CELE_F28B3.7; O01789; Q2A957	him-1	Establishment of Sister Chromatid Cohesion; Cohesin Loading onto Chromatin; Resolution of Sister Chromatid Cohesion; SUMOylation of DNA damage response and repair proteins	mRNA processing	5	0	1.438	1.013	0.78	1.107	3.51956e-05	0.948716	0.00104063	0.330542	0.000664806	1	0.0217009	0.796914	87.5	125.8	88.6	98.1	10.9	4.91	6.17	3.57	High
High	P91001	COP9 signalosome complex subunit 5 [OS=Caenorhabditis elegans]	0	FALSE	46.213	34	9	101	9	368	41	5.58	92.98		9		cell cycle OR cell proliferation;protein metabolism;other metabolic processes;developmental processes;other biological processes	cytoskeleton;nucleus;other cell component	other molecular function	Pf01398, Pf18323	177342	WBGene00000817	cel:CELE_B0547.1; P91001	csn-5	Neddylation; Cargo recognition for clathrin-mediated endocytosis; Formation of TC-NER Pre-Incision Complex; DNA Damage Recognition in GG-NER		4	0	1.438	0.927	0.771	1.196	0.00111505	0.455277	0.00733839	0.0869981	0.00869533	1	0.0838455	0.361805	89.4	128.6	82.9	99.1	13.86	10	5	8.36	High
High	P34537	E3 ubiquitin-protein ligase bre-1 [OS=Caenorhabditis elegans]	0	FALSE	22.602	8	6	24	6	837	97.4	6.93	18.86		6		cell organization and biogenesis;protein metabolism;other metabolic processes	nucleus;other cell component	other molecular function	Pf00097	176180	WBGene00007008	cel:CELE_R05D3.4; P34537; Q65ZS6	rfp-1			0	0	1.435	1.216	0.832	0.981	0.0718735	0.727092	0.489766	0.994027	0.194769	1	1	1	82.6	118.5	100.4	98.6	18.25	22.08	6.71	6.97	High
High	P91136	Nucleolar complex protein 3 homolog [OS=Caenorhabditis elegans]	0	FALSE	17.476	8	6	36	6	778	88.9	8.81	5.45		6		DNA metabolism;other metabolic processes	nucleus	other molecular function	Pf03914, Pf07540	178874	WBGene00016508	cel:CELE_C37H5.5; P91136				0	0	1.433	1.022	0.775	1.086	0.0220846	0.871868	0.141743	0.986499	0.0815366	1	0.541363	1	87.6	125.5	89.6	97.3	7.17	20.61	27.91	11.86	High
High	G5EFF1	RNA-binding protein asd-2 [OS=Caenorhabditis elegans]	0.002	FALSE	11.321	7	2	15	2	445	47.8	6.1	10.27		2		RNA metabolism OR transcription;other metabolic processes;other biological processes	nucleus;other cell component	nucleic acid binding activity	Pf00013, Pf16544	188703	WBGene00006423	G5EFF1; G5EFG9; O02065	asd-2			0	0	1.433	1.128	0.727	0.924	0.334419	0.948922	0.621515	1	0.598434	1	1	1	86.9	124.5	98	90.5	23.81	30.08	18.39	22.84	Medium
High	Q18120	TWiK family of potassium channels protein 18 [OS=Caenorhabditis elegans]	0	FALSE	37.81	19	9	104	9	461	52.7	5.08	60.06		9		transport;other biological processes	other membranes	transporter activity	Pf07885		WBGene00006672	Q18120; Q9TZP8	twk-18			0	0	1.432	0.969	0.892	1.319	0.0056452	0.906964	0.726871	0.109384	0.0298657	1	1	0.409671	85.5	122.4	82.8	109.2	20.98	9.3	13.08	10.85	High
High	Q94392	Vesicle-fusing ATPase [OS=Caenorhabditis elegans]	0	FALSE	174.83	51	31	900	30	824	91.3	7.55	1119.29		31		cell organization and biogenesis;transport	ER/Golgi	other molecular function	Pf00004, Pf02359, Pf02933, Pf17862	266842	WBGene00003818	cel:CELE_H15N14.2; Q94392	nsf-1	COPI-mediated anterograde transport; Intra-Golgi traffic; Retrograde transport at the Trans-Golgi-Network; COPI-dependent Golgi-to-ER retrograde traffic; COPII-mediated vesicle transport		5	0	1.429	1.057	0.851	1.151	3.5615e-06	0.7994	0.00185154	0.0158121	0.000137603	1	0.0323043	0.107506	85.1	121.6	89.9	103.5	4.69	8.43	3.16	2.98	High
High	Q23670	DNA topoisomerase 2 top-2 [OS=Caenorhabditis elegans]	0	FALSE	295.154	37	50	1403	38	1520	172.2	8.51	1416.07		50		cell cycle OR cell proliferation;cell organization and biogenesis;DNA metabolism;other metabolic processes;other biological processes	cytoskeleton;nucleus;other cell component	nucleic acid binding activity;other molecular function	Pf00204, Pf00521, Pf01751, Pf02518, Pf16898	174825	WBGene00010785	cel:CELE_K12D12.1; Q23670; Q27509	top-2	SUMOylation of DNA replication proteins		1	9	1.428	1.045	0.876	1.197	1.20306e-05	0.377634	0.0257131	0.0252755	0.00030678	1	0.191727	0.149664	84.7	120.9	88.5	105.9	6.67	3.58	8.98	3.36	High
High	Q18801	GDP-mannose 4,6 dehydratase 1 [OS=Caenorhabditis elegans]	0	FALSE	79.33	44	12	240	12	399	44.5	6.42	256.15		12		other metabolic processes;other biological processes		other molecular function	Pf01370	177717	WBGene00000266	cel:CELE_C53B4.7; Q067Y3; Q067Y4; Q067Y5; Q18801; Q1H8X5; Q1H8X6; Q8T8N2; Q8T8N3	bre-1	GDP-fucose biosynthesis		1	0	1.426	0.962	0.756	1.121	3.31548e-05	0.865005	0.000178252	0.247168	0.000640491	1	0.00593788	0.686321	89.6	127.7	86.2	96.6	5.64	6.17	6.88	8.33	High
High	Q19905	UDP-glucose 6-dehydrogenase [OS=Caenorhabditis elegans]	0	FALSE	153.044	48	19	835	19	481	52.7	6.32	1035.88	0	19	1	other metabolic processes;developmental processes;other biological processes	cytosol;nucleus;other cell component	other molecular function	Pf00984, Pf03720, Pf03721	179484	WBGene00005022	cel:CELE_F29F11.1; Q19905	sqv-4	Formation of the active cofactor, UDP-glucuronate		1	0	1.422	1.063	0.92	1.231	0.0029955	0.890504	0.54826	0.105954	0.018274	1	1	0.400342	83.4	118.6	88.7	109.2	3.44	13.17	14.94	7.43	High
High	P41877	Chromatin-remodeling complex ATPase chain isw-1 [OS=Caenorhabditis elegans]	0	FALSE	98.033	27	25	252	25	1009	116.6	7.31	145.74		25		cell organization and biogenesis;other biological processes	nucleus;other cell component	nucleic acid binding activity;other molecular function	Pf00176, Pf00271, Pf09110, Pf09111		WBGene00002169	P41877	isw-1			0	0	1.422	0.985	0.795	1.147	6.40487e-06	0.8455	0.00049814	0.00786745	0.00019507	1	0.012264	0.0677607	88.2	125.4	86.8	99.6	4.69	6.42	4.27	5.23	High
High	Q17392	Cullin-4 [OS=Caenorhabditis elegans]	0	FALSE	22.475	8	5	28	5	840	96.5	7.56	8.84		5		protein metabolism;other metabolic processes;stress response	other cell component	other molecular function	Pf00888, Pf10557	174198	WBGene00000839	cel:CELE_F45E12.3; Q17392; Q20428	cul-4	Neddylation; Formation of Incision Complex in GG-NER; Dual incision in TC-NER; Formation of TC-NER Pre-Incision Complex; Gap-filling DNA repair synthesis and ligation in TC-NER; DNA Damage Recognition in GG-NER; Recognition of DNA damage by PCNA-containing replication complex		7	0	1.422	0.841	0.905	1.529	0.0598314	0.766762	0.727536	0.0675928	0.168029	1	1	0.299799	87.9	125	74	113.1	22.56	46.75	16.1	19.61	Medium
High	Q19189	Peroxisome assembly protein 12 [OS=Caenorhabditis elegans]	0.008	FALSE	7.17	7	2	72	2	359	41.3	9.25	12.2		2		cell organization and biogenesis;protein metabolism;other metabolic processes;transport;developmental processes	other membranes;other cytoplasmic organelle;other cell component	other molecular function	Pf04757	181331	WBGene00004197	cel:CELE_F08B12.2; Q19189	prx-12	Class I peroxisomal membrane protein import		1	0	1.422	0.757	0.831	1.561	0.0118662	0.0211211	0.236967	0.00102325	0.0515481	0.210797	0.704311	0.0143817	91.7	130.4	69.4	108.4	13.43	12.22	4.15	18.57	High
High	P53795	Histidine triad nucleotide-binding protein 1 [OS=Caenorhabditis elegans]	0	FALSE	37.385	62	7	184	7	130	14.2	7.68	108.6		7		other metabolic processes	nucleus;other cell component	other molecular function	Pf01230	184760	WBGene00009002	cel:CELE_F21C3.3; P53795	hint-1			0	0	1.421	1.023	0.827	1.149	0.147176	0.996419	0.50261	0.696542	0.334491	1	1	1	86.6	123	88.6	101.8	23.39	28.78	11.48	12.83	High
High	Q17390	Cullin-2 [OS=Caenorhabditis elegans]	0	FALSE	63.227	22	14	132	14	791	91.3	7.64	100.24		14		cell cycle OR cell proliferation;cell organization and biogenesis;protein metabolism;other metabolic processes;developmental processes;other biological processes	nucleus;other cell component	other molecular function	Pf00888, Pf10557	176806	WBGene00000837	cel:CELE_ZK520.4; O46021; Q17390; Q8I4A7; Q8WQ96; Q9NA22	cul-2	Neddylation; Antigen processing: Ubiquitination & Proteasome degradation; Oxygen-dependent proline hydroxylation of Hypoxia-inducible Factor Alpha		3	0	1.419	0.914	0.879	1.365	0.00517138	0.987458	0.553845	0.0305797	0.0283365	1	1	0.172294	87.3	123.9	79.8	108.9	8.17	15.48	12.15	12.17	High
High	Q95XX1	Nicotinate phosphoribosyltransferase [OS=Caenorhabditis elegans]	0	FALSE	56.852	20	12	265	12	562	63.3	6.64	301.95		12		other metabolic processes;stress response	cytosol	other molecular function	Pf04095, Pf17767, Pf17956	177070	WBGene00021882	cel:CELE_Y54G2A.17; Q8WTL1; Q95XX1	nprt-1	Neutrophil degranulation; Nicotinamide salvaging		2	0	1.419	1.173	0.934	1.13	0.0924538	0.68693	0.99999	0.455895	0.237898	1	1	0.958233	81.3	115.4	95.4	107.8	10.53	21.56	3.27	7.92	High
High	Q10011	Uncharacterized protein T19C3.5 [OS=Caenorhabditis elegans]	0.002	FALSE	10.397	6	3	7	3	490	54.8	7.97	0		3			non-structural extracellular	other molecular function	Pf01273, Pf02886		WBGene00020563	Q10011		Toll Like Receptor 4 (TLR4) Cascade; Regulation of TLR by endogenous ligand		2	0	1.419	1.649	1.011	0.87	0.33262	0.105929	0.998619	0.93002	0.596555	0.568751	1	1	72.7	103.1	119.9	104.3	27.51	20.51	15.32	12.86	Peak Found
High	Q09508	Succinate dehydrogenase [ubiquinone] flavoprotein subunit, mitochondrial [OS=Caenorhabditis elegans]	0	FALSE	265.555	47	27	2089	27	646	70.4	6.86	3197.17		27		other metabolic processes	other membranes;mitochondrion	other molecular function	Pf00890, Pf02910	181108	WBGene00015391	cel:CELE_C03G5.1; Q09508; Q17616; Q34089	sdha-1	Citric acid cycle (TCA cycle)		1	0	1.417	0.902	0.829	1.304	2.22074e-05	0.133194	0.00489817	0.000323554	0.000479905	0.656195	0.0618906	0.00594229	89	126.1	80.2	104.6	4.97	4.35	6.16	9.7	High
High	P90994	Glutathione-independent glyoxalase DJR-1.1 [OS=Caenorhabditis elegans]	0	FALSE	43.486	47	8	335	8	187	19.7	5.43	394.53		8		other metabolic processes;stress response;other biological processes	mitochondrion;nucleus;other cell component	other molecular function	Pf01965	173416	WBGene00015184	cel:CELE_B0432.2; P90994	djr-1.1	Aggrephagy; SUMOylation of transcription cofactors		2	0	1.414	1.162	0.951	1.157	1.48106e-06	0.00816067	0.222716	0.00623664	7.12586e-05	0.103328	0.681703	0.0561737	81.3	114.9	94.5	109.3	6.72	7.26	2.91	1.3	High
High	Q03206	Ras-related protein ced-10 [OS=Caenorhabditis elegans]	0.001	FALSE	14.35	25	4	103	4	191	21.4	8.24	17.98	0	3	1	cell cycle OR cell proliferation;cell organization and biogenesis;stress response;transport;developmental processes;signal transduction;other biological processes	plasma membrane;other membranes;cytosol;cytoskeleton;other cell component	other molecular function	Pf00071	177111	WBGene00000424	cel:CELE_C09G12.8; O44463; O44464; Q03206	ced-10	Neutrophil degranulation; Factors involved in megakaryocyte development and platelet production; NRAGE signals death through JNK; EPHB-mediated forward signaling; RAC1 GTPase cycle; RAC3 GTPase cycle; EPH-ephrin mediated repulsion of cells; PCP/CE pathway; RHO GTPases Activate Formins; Azathioprine ADME; PIP3 activates AKT signaling; Signaling by SCF-KIT; PI5P, PP2A and IER3 Regulate PI3K/AKT Sig…		30	0	1.414	1.129	0.907	1.135	0.000202149	0.172324	0.353185	0.141883	0.00256457	0.751705	0.870926	0.479659	82.9	117.2	93.6	106.3	10.27	6.42	8.81	6.62	High
High	P92199	Rho-associated protein kinase let-502 [OS=Caenorhabditis elegans]	0	FALSE	63.814	19	20	162	20	1173	135.7	6.37	65.58		20		cell cycle OR cell proliferation;cell organization and biogenesis;protein metabolism;other metabolic processes;developmental processes;signal transduction;other biological processes	plasma membrane;other membranes;cytoskeleton;nucleus;other cell component	kinase activity;other molecular function	Pf00069	172088	WBGene00002694	cel:CELE_C10H11.9; P92199	let-502	Neutrophil degranulation; G alpha (12/13) signalling events; EPHB-mediated forward signaling; RHOA GTPase cycle; RHOH GTPase cycle; Sema4D induced cell migration and growth-cone collapse; Apoptotic cleavage of cellular proteins; VEGFA-VEGFR2 Pathway; RHO GTPases Activate ROCKs		9	0	1.413	1.095	0.843	1.088	0.000289805	0.215533	0.0551785	0.716372	0.00331391	0.856717	0.307012	1	85.1	120.3	93.2	101.4	1.94	13.18	11.69	4.67	High
High	Q17438	DnaJ homolog subfamily B member 1 [OS=Caenorhabditis elegans]	0	FALSE	25.268	20	6	65	6	401	46.6	9.04	33.02		6		cell organization and biogenesis;protein metabolism;other metabolic processes;stress response	other membranes;ER/Golgi	other molecular function	Pf00226, Pf09320	178040	WBGene00001019	cel:CELE_B0035.14; K8ESE7; Q17438	dnj-1			0	0	1.413	0.877	0.731	1.177	0.0159265	0.561948	0.0539623	0.23053	0.0649801	1	0.30247	0.655219	92.5	130.8	81.2	95.5	8.03	10.27	11.74	24.78	High
High	Q20498	GTPase-activating protein rrc-1 [OS=Caenorhabditis elegans]	0.003	FALSE	9.876	7	5	18	5	759	87	7.56	0		5		signal transduction;other biological processes		enzyme regulator activity	Pf00620	181195	WBGene00009800	Q20498; Q5WRQ3	rrc-1			0	0	1.413	1.3	0.968	1.051	0.0397422	0.34253	0.994729	0.690382	0.121761	1	1	1	78.7	111.2	102.4	107.6	20.4	11.02	15.92	2.41	Medium
Medium	Q09254	Hemiasterlin resistant protein 1 [OS=Caenorhabditis elegans]	0.028	FALSE	4.804	7	1	46	1	154	15.4	9.17	63.78		1		cell organization and biogenesis;other biological processes	nucleus		Pf06747	175529	WBGene00007630	cel:CELE_C16C10.11; Q09254	har-1			0	0	1.413	0.592	0.762	1.818	0.130104	0.112222	0.198062	0.0717692	0.306338	0.58646	0.647996	0.312221	98	138.5	58	105.5	19.65	31	25.89	30.95	High
High	Q95Y80	Bromodomain-containing protein bet-1 [OS=Caenorhabditis elegans]	0.001	FALSE	14.46	5	3	8	3	853	94	8.54	1.72		3		cell organization and biogenesis;developmental processes;other biological processes	nucleus;other cell component	other molecular function	Pf00439, Pf17035		WBGene00022473	H2KZI7; Q95Y80	bet-1			0	0	1.412	0.784	0.74	1.332	0.0460846	0.375314	0.0845571	0.229298	0.137285	1	0.40389	0.652776	94.3	133.2	74	98.6	14.74	21.45	19.75	12.22	Peak Found
High	Q9N4H4	Poly [ADP-ribose] polymerase 1 [OS=Caenorhabditis elegans]	0.002	FALSE	12.032	6	5	34	5	945	107.9	7.97	10.43		5		protein metabolism;DNA metabolism;other metabolic processes;stress response;other biological processes	nucleus	nucleic acid binding activity;other molecular function	Pf00644, Pf00645, Pf02877, Pf05406, Pf08063	266823	WBGene00004049	cel:CELE_Y71F9AL.18; Q8MZU4; Q9N4H4	parp-1	Formation of Incision Complex in GG-NER; DNA Damage Recognition in GG-NER		2	0	1.411	1.25	1.018	1.149	0.0168847	0.0796108	0.961921	0.536914	0.0670433	0.476728	1	1	78.5	110.7	98.1	112.7	15.23	14.57	7.65	8.23	High
High	Q21067	Intermediate filament protein ifc-2 [OS=Caenorhabditis elegans]	0	FALSE	285.219	54	39	3059	33	622	70.1	6.76	3771.76	2.62	38	1	cell organization and biogenesis;transport;developmental processes;other biological processes	cytoskeleton;nucleus;other cell component	cytoskeletal activity	Pf00038	180414	WBGene00002056	O02366; Q21067; Q21579; Q21580	ifc-2	Formation of Senescence-Associated Heterochromatin Foci (SAHF); RHOD GTPase cycle; RHOF GTPase cycle; Depolymerization of the Nuclear Lamina		4	5	1.41	0.889	0.607	0.962	0.00376129	0.211588	0.000132205	0.999977	0.0215535	0.853779	0.0046453	1	96.3	135.7	85.6	82.4	3.52	6.95	15.55	11.74	High
High	Q27514	Putative cytochrome P450 CYP13A5 [OS=Caenorhabditis elegans]	0	FALSE	72.557	28	11	70	8	520	59.5	8.06	76.04		11				other molecular function	Pf00067	188356	WBGene00011672	cel:CELE_T10B9.2; Q27514	cyp-13A5			0	0	1.41	0.8	0.641	1.13	0.00141726	0.1077	0.000269749	0.490129	0.0103553	0.575834	0.00786258	0.996622	97.2	137.1	77.8	87.9	5.6	21.37	8.69	6.37	Peak Found
High	Q10040	Putative zinc protease C28F5.4 [OS=Caenorhabditis elegans]	0.007	FALSE	7.276	4	3	89	3	856	98.2	6.83	138.73		3		protein metabolism;other metabolic processes	cytosol;mitochondrion	other molecular function	Pf00675, Pf05193, Pf16187			Q10040				0	0	1.407	0.944	0.821	1.224	9.18554e-05	0.798048	0.0112711	0.00928352	0.00144587	1	0.11518	0.0755868	88.8	124.9	83.8	102.5	7.78	8.67	8.79	3.68	High
High	G5ECG7	Microsomal triglyceride transfer protein homolog [OS=Caenorhabditis elegans]	0	FALSE	157.3	33	25	578	25	892	101	7.02	560.04		25		cell organization and biogenesis;protein metabolism;other metabolic processes;transport	plasma membrane;other membranes;ER/Golgi	transporter activity;other molecular function	Pf19444	176852	WBGene00001099	cel:CELE_K02D7.4; G5ECG7	dsc-4	LDL remodeling		1	0	1.406	0.768	0.767	1.404	0.0122935	0.145671	0.0351013	0.05363	0.052775	0.685061	0.230268	0.254503	94.1	132.3	72.2	101.4	5.04	24.45	4.58	17.19	High
High	Q9BKU8	Modifier of protein aggregation 4 [OS=Caenorhabditis elegans]	0	FALSE	25.023	37	3	55	3	82	8.9	10.18	68.93		3		other biological processes	cytosol;nucleus		Pf04419		WBGene00021348	Q9BKU8	moag-4			0	0	1.406	0.964	0.777	1.132	0.0279888	0.965694	0.207775	0.381971	0.0960485	1	0.66173	0.866974	89.6	126	86.4	97.9	13.04	18.28	7.22	14.29	High
High	Q95NM6	Endonuclease G, mitochondrial [OS=Caenorhabditis elegans]	0	FALSE	28.387	25	7	196	7	308	34.5	8.7	183.95		7		cell organization and biogenesis;DNA metabolism;RNA metabolism OR transcription;other metabolic processes	other membranes;mitochondrion;nucleus	nucleic acid binding activity;other molecular function	Pf01223	172045	WBGene00000787	cel:CELE_C41D11.8; Q95NM6	cps-6			0	0	1.405	1.013	0.842	1.169	0.00205014	0.939928	0.197117	0.202783	0.0136142	1	0.646027	0.599675	86.9	122.1	88	102.9	11.24	12.26	4.42	3.71	High
High	G5EE56	Tyrosine protein-kinase src-1 [OS=Caenorhabditis elegans]	0	FALSE	17.047	10	5	18	5	533	60.6	7.11	13.54		5		cell cycle OR cell proliferation;cell organization and biogenesis;protein metabolism;other metabolic processes;stress response;developmental processes;signal transduction;other biological processes	plasma membrane;other membranes;cytoskeleton;other cell component	signal transduction activity or receptor binding;kinase activity;other molecular function	Pf00017, Pf00018, Pf07714	171722	WBGene00005077	G5EE56; W6RRW6; W6RTE9; W6SBD5	src-1	Downregulation of ERBB4 signaling; Neutrophil degranulation; EPHB-mediated forward signaling; RHOH GTPase cycle; EPH-ephrin mediated repulsion of cells; RHO GTPases Activate Formins; G alpha (i) signalling events; PIP3 activates AKT signaling; Downstream signal transduction; PI5P, PP2A and IER3 Regulate PI3K/AKT Signaling; Receptor Mediated Mitophagy; DCC mediated attractive signaling; Extra-nucl…		37	0	1.405	0.533	0.808	2.131	0.00652362	0.00117901	0.195402	5.96951e-05	0.0330064	0.0240047	0.643395	0.00178131	98.2	138	52.3	111.5	12.81	15.77	8.13	20.32	High
High	Q86MP3	Ectopic P granules protein 6 [OS=Caenorhabditis elegans]	0.005	FALSE	8.933	11	4	41	4	388	43.7	8.44	18.92		4		cell organization and biogenesis;protein metabolism;other metabolic processes	other membranes;cytosol;other cell component	other molecular function		189705	WBGene00012641	cel:CELE_Y39A1A.1; E3CTH5; Q5DTE8; Q86MP3; Q9XX21	epg-6	Macroautophagy		1	0	1.404	1.42	1.053	1.041	0.175216	0.102732	0.774549	0.921564	0.381555	0.55747	1	1	75.4	105.9	107.1	111.6	15.24	24.24	14.43	11.09	High
High	Q09629	Probable adenylate kinase isoenzyme ZK673.2 [OS=Caenorhabditis elegans]	0	FALSE	105.14	74	15	626	15	222	24.9	9.19	662.54		15		other metabolic processes	mitochondrion;other cell component	kinase activity;other molecular function	Pf00406, Pf05191	174608	WBGene00014058	cel:CELE_ZK673.2; Q09629		Interconversion of nucleotide di- and triphosphates; Factors involved in megakaryocyte development and platelet production		2	0	1.403	0.945	0.792	1.176	0.077145	0.821816	0.114699	0.693556	0.20592	1	0.486287	1	89.7	125.8	84.8	99.7	17.17	7.81	23.69	10.91	High
High	Q9U2M1	Condensin complex subunit 1 [OS=Caenorhabditis elegans]	0	FALSE	16.872	6	6	20	6	1499	170.9	6.62	9.33		6		cell cycle OR cell proliferation;cell organization and biogenesis;other biological processes	nucleus;other cell component	other molecular function	Pf12717	176509	WBGene00001087	cel:CELE_Y39A1B.3; Q9U2M1	dpy-28			0	0	1.403	1.854	1.04	0.787	0.431978	0.0623491	0.964661	0.850291	0.711132	0.41466	1	1	70	98.2	129.8	102.1	17.65	36.68	18.54	26.31	n/a
High	Q09294	Uncharacterized protein EEED8.3 [OS=Caenorhabditis elegans]	0.003	FALSE	9.935	12	2	15	2	194	22.3	6.55	9.69		2						184042	WBGene00017134	cel:CELE_EEED8.3; Q09294				0	0	1.402	0.819	0.671	1.149	0.0534923	0.201242	0.0159775	0.506346	0.154479	0.830263	0.142978	1	96.1	134.7	78.7	90.4	13.59	18.19	11.14	22.21	High
High	Q94177	Progestin and adipoQ receptor-like protein 1 [OS=Caenorhabditis elegans]	0.007	FALSE	8.147	6	2	15	2	434	49.7	6.76	6.66		2		other metabolic processes;signal transduction;other biological processes	plasma membrane;other membranes	other molecular function	Pf03006		WBGene00016610	Q94177	paqr-1			0	0	1.402	0.481	1.022	2.98	0.989511	0.163516	0.926875	0.035116	1	0.728804	1	0.188316	92.7	130	44.6	132.8	32.75	59.75	5.23	34.38	n/a
High	P31161	Superoxide dismutase [Mn] 1, mitochondrial [OS=Caenorhabditis elegans]	0	FALSE	61.907	31	6	652	3	221	24.5	7.94	857.81	1.69	6	1	other metabolic processes;stress response	other membranes;mitochondrion	other molecular function	Pf00081, Pf02777	172632	WBGene00004931	cel:CELE_F10D11.1; P31161	sod-2	Detoxification of Reactive Oxygen Species		1	3	1.401	0.952	0.833	1.225	0.0169961	0.923526	0.334266	0.121787	0.0670433	1	0.853977	0.43816	88.5	124	84.3	103.2	19.66	8.25	12.74	4.15	High
High	Q9NAN1	SUMO-activating enzyme subunit uba-2 [OS=Caenorhabditis elegans]	0	FALSE	43.609	25	10	146	10	582	64.8	5.25	128.43		10		protein metabolism;other metabolic processes;developmental processes	nucleus;other cell component	other molecular function	Pf00899, Pf14732	24104970	WBGene00006700	cel:CELE_W02A11.4; Q9NAN1	uba-2	SUMO is conjugated to E1 (UBA2:SAE1); SUMO is transferred from E1 to E2 (UBE2I, UBC9)		2	0	1.4	1.082	1.031	1.335	0.0244534	0.613286	0.936225	0.43698	0.0870886	1	1	0.939324	81.2	113.7	87.8	117.3	11.71	17.04	20.31	16.73	High
High	O44518	Cytoplasmic FMR1-interacting protein homolog [OS=Caenorhabditis elegans]	0	FALSE	36.094	7	8	64	8	1262	144.9	6.89	54.82		8		cell cycle OR cell proliferation;cell organization and biogenesis;developmental processes;other biological processes	other cell component	nucleic acid binding activity;other molecular function	Pf05994, Pf07159	176885	WBGene00001579	cel:CELE_F56A11.1; O44518; Q95YG2	gex-2	Neutrophil degranulation; RAC1 GTPase cycle; RAC3 GTPase cycle; Regulation of actin dynamics for phagocytic cup formation; RHO GTPases Activate WASPs and WAVEs		5	0	1.4	0.995	0.889	1.25	0.457998	0.998521	0.682014	0.944772	0.733602	1	1	1	86.2	120.7	85.8	107.3	18.47	26.66	28.44	30.57	High
High	O45952	Chromosome segregation and cytokinesis defective protein 1 [OS=Caenorhabditis elegans]	0	FALSE	30.958	33	6	72	6	249	26.8	5.17	87.13		6		cell cycle OR cell proliferation;cell organization and biogenesis;other biological processes	cytoskeleton;nucleus;other cell component			175006	WBGene00000804	cel:CELE_Y48E1B.12; O45952	csc-1			0	0	1.4	1.185	0.964	1.14	0.0336671	0.568511	0.90773	0.632258	0.108672	1	1	1	81	113.5	96	109.4	23.06	7.04	17.29	6.82	High
Medium	Q17353	Partitioning defective protein 3 [OS=Caenorhabditis elegans]	0.033	FALSE	4.413	1	2	59	2	1379	149.2	9.1	12.75		2		cell adhesion;cell cycle OR cell proliferation;cell organization and biogenesis;developmental processes;other biological processes	plasma membrane;other membranes;other cell component	other molecular function	Pf00595, Pf12053	175783	WBGene00003918	Q17353; Q27GV0; Q95QE9	par-3			0	0	1.4	0.689	0.96	1.95	0.237166	0.0328717	0.991704	0.00167998	0.47248	0.286535	1	0.020931	90.2	126.3	62.2	121.2	19.62	7.72	30.28	12.66	High
High	Q93615	Probable electron transfer flavoprotein subunit alpha, mitochondrial [OS=Caenorhabditis elegans]	0	FALSE	273.322	66	24	2341	24	332	34.4	9.19	3354.58	358.68	20	5	other metabolic processes	mitochondrion	other molecular function	Pf00766, Pf01012	172535	WBGene00009187	cel:CELE_F27D4.1; Q93615; Q9U5I1		Respiratory electron transport		1	0	1.399	1.03	0.929	1.263	0.000215638	0.341246	0.633682	0.0285896	0.00269548	1	1	0.163607	84.6	118.3	87.1	110	11.14	3.23	11.11	1.03	High
High	Q19766	Mitochondrial import receptor subunit TOM20 homolog [OS=Caenorhabditis elegans]	0	FALSE	51.146	32	7	411	7	188	20.4	4.67	516.11		7		cell organization and biogenesis;transport	other membranes;mitochondrion	other molecular function	Pf02064	179691	WBGene00009092	cel:CELE_F23H12.2; Q19766	tomm-20	Ub-specific processing proteases		1	0	1.399	0.822	0.789	1.344	0.00988676	0.395097	0.0531486	0.0933206	0.0445428	1	0.299618	0.375337	92.5	129.4	76	102.1	12.07	13.85	8.93	20.24	High
High	P34280	Uncharacterized GTP-binding protein C02F5.3 [OS=Caenorhabditis elegans]	0	FALSE	77.213	37	13	352	13	366	40.8	8.29	249.59		13		protein metabolism;other metabolic processes	other cell component	other molecular function	Pf01926, Pf02824, Pf16897	176163	WBGene00015346	cel:CELE_C02F5.3; P34280				0	0	1.398	1.021	0.702	0.962	0.00239538	0.972668	0.000699772	0.648016	0.0153859	1	0.0163174	1	90.9	127.1	92.8	89.2	5.16	8.98	7.63	13.24	High
High	Q09591	Mitotic chromosome and X-chromosome-associated protein mix-1 [OS=Caenorhabditis elegans]	0	FALSE	91.695	21	21	213	21	1244	140.3	8.13	168.87		21		cell cycle OR cell proliferation;cell organization and biogenesis;developmental processes;other biological processes	nucleus;other cell component	other molecular function	Pf02463, Pf06470	174669	WBGene00003367	cel:CELE_M106.1; Q09591	mix-1	Condensation of Prophase Chromosomes		1	0	1.397	1.203	0.833	0.967	0.00764264	0.337153	0.218628	0.996154	0.0372965	1	0.676295	1	84	117.3	101	97.7	3.29	10.41	19.07	2.28	High
High	Q18240	Suppressor of presenilin-2 [OS=Caenorhabditis elegans]	0	FALSE	55.692	29	6	215	6	312	35.9	4.17	239.58		6		cell organization and biogenesis;other biological processes	nucleus;other cell component	other molecular function	Pf00956	177704	WBGene00005007	Q18240; Q9GPJ0	spr-2			0	0	1.396	1.127	0.902	1.117	0.0289551	0.738473	0.627142	0.730981	0.0971518	1	1	1	83.6	116.8	94.3	105.3	22.69	13.18	8.75	15.07	High
Medium	P91573	Warthog protein 6 [OS=Caenorhabditis elegans]	0.035	FALSE	4.343	2	1	71	1	593	66.4	5.97	0		1		cell-cell signaling;protein metabolism;other metabolic processes;developmental processes	non-structural extracellular;plasma membrane;other membranes;other cell component	other molecular function	Pf01079	180638	WBGene00006952	cel:CELE_ZK377.1; P91573; Q9U7D2	wrt-6			0	0	1.396	0.01	1.148	100	0.132281		0.151419		0.309181		0.5637		100.1	139.6		160.3	21.07	11.79		12.17	High
High	P46563	Fructose-bisphosphate aldolase 2 [OS=Caenorhabditis elegans]	0	FALSE	375.37	61	27	4270	27	366	38.8	7.88	7256.25	113.42	22	5	other metabolic processes	cytosol;other cell component	other molecular function	Pf00274	175827	WBGene00017166	cel:CELE_F01F1.12; P46563	aldo-2	Platelet degranulation ; Neutrophil degranulation; Glycolysis; Gluconeogenesis		4	0	1.395	1.077	0.94	1.217	4.29177e-07	0.0785001	0.206746	0.000121702	2.80616e-05	0.473419	0.66173	0.00280462	83.6	116.7	90.1	109.6	5.55	2.15	5.41	1.47	High
Medium	Q8I4N4	Receptor-type guanylate cyclase daf-11 [OS=Caenorhabditis elegans]	0.01	FALSE	6.534	4	3	24	3	1077	121.8	5.22	1.74		3		cell cycle OR cell proliferation;cell organization and biogenesis;protein metabolism;other metabolic processes;stress response;developmental processes;signal transduction;other biological processes	plasma membrane;other membranes;other cell component	kinase activity;other molecular function	Pf00211, Pf01094, Pf07714	179605	WBGene00000907	cel:CELE_B0240.3; Q8I4N4	daf-11			0	0	1.395	0.768	0.952	1.729	0.944873	0.967827	0.901478	0.988193	1	1	1	1	89.1	124.3	68.4	118.3	16.82	41.6	65.26	52.05	Medium
High	P34497	Probable glutamine synthetase [OS=Caenorhabditis elegans]	0	FALSE	30.593	21	5	63	5	367	41.3	7.01	61.86		5		other metabolic processes	other cell component	other molecular function	Pf00120, Pf03951	176407	WBGene00001603	cel:CELE_K03H1.1; P34497	gln-2	Astrocytic Glutamate-Glutamine Uptake And Metabolism; Glutamate and glutamine metabolism		2	0	1.393	0.867	0.955	1.533	0.112197	0.686693	0.821613	0.0739499	0.272218	1	1	0.318995	87.2	121.4	75.6	115.9	11.47	31.01	21.52	22.67	High
High	P34642	Signal recognition particle 9 kDa protein [OS=Caenorhabditis elegans]	0.002	FALSE	11.202	36	3	110	3	76	8.8	8.85	40.83		3		transport;other biological processes	translational apparatus	nucleic acid binding activity	Pf05486	176293	WBGene00013984	cel:CELE_ZK512.4; P34642		SRP-dependent cotranslational protein targeting to membrane		1	0	1.393	1.092	0.63	0.804	0.204489	0.734855	0.0895777	0.441938	0.424286	1	0.418519	0.943748	91.7	127.7	100.1	80.5	11.3	18.81	20.37	15.43	High
Medium	Q9N3X8	Protein sidekick homolog [OS=Caenorhabditis elegans]	0.024	FALSE	5.197	1	2	20	2	2325	259	5.74	0	0	2	1	cell adhesion	other membranes		Pf00041, Pf07679, Pf13927	177597	WBGene00004371	cel:CELE_Y42H9B.2; Q9N3X8	rig-4			0	0	1.391	0.84	0.818	1.354	0.000783543	0.212609	0.0301957	0.00549342	0.00668239	0.853779	0.211563	0.0507298	91.6	127.4	76.9	104.1	7.99	10.78	9.75	8.15	High
High	Q02332	Probable [pyruvate dehydrogenase (acetyl-transferring)] kinase, mitochondrial [OS=Caenorhabditis elegans]	0	FALSE	93.733	45	14	188	14	401	45.3	6.47	160.29		14		protein metabolism;other metabolic processes;other biological processes	mitochondrion;other cell component	kinase activity;other molecular function	Pf02518, Pf10436	176226	WBGene00022719	cel:CELE_ZK370.5; Q02332	pdhk-2	Signaling by Retinoic Acid; Regulation of pyruvate dehydrogenase (PDH) complex		2	0	1.389	1.281	0.777	0.843	0.104846	0.060158	0.213606	0.127573	0.260512	0.407187	0.668767	0.448212	84.2	117	107.9	90.9	12.47	16.15	26.58	10.07	High
High	Q23120	Probable splicing factor, arginine/serine-rich 2 [OS=Caenorhabditis elegans]	0	FALSE	37.583	27	9	402	9	281	32.4	11.22	261.62		9		RNA metabolism OR transcription;other metabolic processes;developmental processes;other biological processes	nucleus	nucleic acid binding activity	Pf00076	174747	WBGene00004699	cel:CELE_W02B12.2; Q23120	rsp-2	mRNA Splicing - Major Pathway; mRNA Splicing - Minor Pathway; RNA Polymerase II Transcription Termination; mRNA 3'-end processing; Transport of Mature mRNA derived from an Intron-Containing Transcript	mRNA processing	7	0	1.389	1.152	0.879	1.06	0.0242347	0.794103	0.358506	0.875476	0.0867957	1	0.876029	1	84	116.7	96.8	102.6	20.84	5.24	7.31	6.85	High
High	Q95Q95	Target of rapamycin homolog [OS=Caenorhabditis elegans]	0	FALSE	56.308	10	17	73	17	2697	306.3	8.31	34.96		17		cell organization and biogenesis;protein metabolism;other metabolic processes;developmental processes;signal transduction;other biological processes	nucleus;other cell component	kinase activity;other molecular function	Pf00454, Pf02259, Pf02260, Pf08771, Pf11865	172167	WBGene00002583	cel:CELE_B0261.2; O01438; Q95Q95	let-363	TP53 Regulates Metabolic Genes; HSF1-dependent transactivation; Macroautophagy; Energy dependent regulation of mTOR by LKB1-AMPK; PIP3 activates AKT signaling; mTORC1-mediated signalling; Amino acids regulate mTORC1; Regulation of PTEN gene transcription; CD28 dependent PI3K/Akt signaling; VEGFR2 mediated vascular permeability; Regulation of TP53 Degradation		12	0	1.388	0.882	0.867	1.365	0.00084182	0.257387	0.06679	0.00338388	0.00699232	0.946279	0.348303	0.0351868	89.4	124.1	78.8	107.6	6.19	14.35	9.32	9.31	High
High	P34378	Large ribosomal subunit protein uL18m [OS=Caenorhabditis elegans]	0	FALSE	19.201	38	6	110	6	170	19.4	9.28	25.84		6		protein metabolism;other metabolic processes	mitochondrion;translational apparatus	nucleic acid binding activity;other molecular function		183940	WBGene00017044	cel:CELE_D2007.4; P34378	mrpl-18	Mitochondrial translation elongation; Mitochondrial translation termination		2	0	1.387	1.163	0.896	1.067	0.00597811	0.16643	0.375909	0.993166	0.031237	0.735356	0.887087	1	83.5	115.7	97.1	103.7	11.68	9.45	6.96	15.1	High
High	Q9NEU5	Ribosome biogenesis protein NOP53 [OS=Caenorhabditis elegans]	0	FALSE	78.634	41	15	300	15	438	49.7	9.73	233.91		15		cell organization and biogenesis;RNA metabolism OR transcription;other metabolic processes;other biological processes	nucleus	nucleic acid binding activity	Pf07767		WBGene00012692	Q9NEU5				0	0	1.385	0.988	0.774	1.086	0.00790802	0.99895	0.0413224	0.850576	0.0382646	1	0.256019	1	90	124.7	88.9	96.5	10.59	14.76	8.73	13.84	High
High	Q18938	Probable maleylacetoacetate isomerase [OS=Caenorhabditis elegans]	0	FALSE	61.708	50	8	295	8	214	23.6	6.7	357		8		other metabolic processes	mitochondrion	other molecular function	Pf02798, Pf14497	183911	WBGene00001790	cel:CELE_D1053.1; Q18938	gst-42	Glutathione conjugation; Regulation of pyruvate dehydrogenase (PDH) complex; Tyrosine catabolism		3	0	1.385	1.186	0.952	1.111	0.00106808	0.17956	0.818795	0.193173	0.00840621	0.770989	1	0.583396	81.8	113.3	97.1	107.8	4.95	2.89	13.88	7.31	High
High	Q93561	Derlin-1 [OS=Caenorhabditis elegans]	0	FALSE	23.693	18	3	79	3	245	28.4	7.01	68.01		3		protein metabolism;other metabolic processes;stress response;transport;signal transduction	other membranes;ER/Golgi;other cytoplasmic organelle;other cell component	other molecular function	Pf04511	172915	WBGene00000843	cel:CELE_F25D7.1; Q93561	cup-2	ABC-family proteins mediated transport; N-glycan trimming in the ER and Calnexin/Calreticulin cycle		2	0	1.385	0.956	0.853	1.236	0.223835	0.817424	0.688781	0.314273	0.454804	1	1	0.775974	88.4	122.5	84.6	104.5	16.16	5.89	35.55	15.54	High
High	O01803	Ras-related protein rab-11.1 [OS=Caenorhabditis elegans]	0	FALSE	82.373	64	12	905	12	211	23.4	6.93	1374.85		12		cell cycle OR cell proliferation;cell organization and biogenesis;transport;developmental processes;other biological processes	plasma membrane;other membranes;cytosol;cytoskeleton;ER/Golgi;other cytoplasmic organelle;other cell component	other molecular function	Pf00071	171601	WBGene00004274	cel:CELE_F53G12.1; I7EVK5; O01803	rab-11.1	TBC/RABGAPs; RAB geranylgeranylation; VxPx cargo-targeting to cilium; Anchoring of the basal body to the plasma membrane		4	0	1.383	0.872	0.827	1.312	5.94058e-06	0.0231017	0.000892341	6.79279e-05	0.000187018	0.223762	0.0195629	0.00188869	90.9	125.8	79.3	104	4.18	4.27	8.34	1.25	High
High	Q18892	Ectopic P granules protein 5 [OS=Caenorhabditis elegans]	0.009	FALSE	6.833	1	2	22	2	1599	179.9	6.65	0		2		cell organization and biogenesis;other metabolic processes;other biological processes	other membranes;other cell component				WBGene00016968	Q18892	epg-5			0	0	1.383	1.033	1.118	1.497	0.747306	0.980178	0.883249	0.201413	1	1	1	0.599086	80.6	111.5	83.3	124.6	19.77	41.59	19.24	13.48	Peak Found
Medium	B3CKG1	Ubiquitin-related modifier 1 homolog [OS=Caenorhabditis elegans]	0.02	FALSE	5.577	19	2	44	2	100	10.8	4.7	7.33		2		protein metabolism;RNA metabolism OR transcription;other metabolic processes	cytosol;nucleus	other molecular function	Pf09138	13191153	WBGene00185048	B3CKG1; C0P277; cel:CELE_F43D9.6	urm-1			0	0	1.383	0.827	0.7	1.171	0.149696	0.634003	0.145673	0.643991	0.33931	1	0.549692	1	95.7	132.4	79.1	92.7	29.11	12.27	13.3	12.65	High
High	Q8WQA4	Chloride intracellular channel exc-4 [OS=Caenorhabditis elegans]	0	FALSE	26.199	26	6	71	6	290	33.7	6.54	66.79		6		transport;other biological processes	plasma membrane;other membranes;other cytoplasmic organelle;other cell component	transporter activity		173314	WBGene00001365	cel:CELE_Y105E8A.22; Q8WQA4	exc-4			0	0	1.382	1.147	0.866	1.043	0.298704	0.817768	0.979116	0.934291	0.554767	1	1	1	84.6	117	97.1	101.3	16.64	21.74	8.71	8.13	High
High	Q09601	Nucleoporin NUP35 [OS=Caenorhabditis elegans]	0	FALSE	18.644	12	4	87	4	381	40.8	9.26	98.99		4		cell cycle OR cell proliferation;cell organization and biogenesis;transport;developmental processes;other biological processes	other membranes;nucleus	nucleic acid binding activity;other molecular function	Pf05172	174663	WBGene00003805	cel:CELE_R06F6.5; O62340; Q09601	npp-19	Transport of Mature mRNA derived from an Intron-Containing Transcript; SUMOylation of chromatin organization proteins; SUMOylation of DNA damage response and repair proteins; Transport of Mature mRNA Derived from an Intronless Transcript; Transport of the SLBP independent Mature mRNA; Transport of the SLBP Dependant Mature mRNA; Nuclear Pore Complex (NPC) Disassembly; Regulation of HSF1-mediated …		9	0	1.38	1.145	0.803	0.968	0.00738978	0.641159	0.0494739	0.99955	0.0364486	1	0.283894	1	86.3	119.1	98.9	95.7	13.23	9.1	4.7	7.35	High
High	Q22560	Importin subunit alpha-1 [OS=Caenorhabditis elegans]	0.01	FALSE	6.583	5	3	16	2	524	59.9	5.3	1.61		3		transport	nucleus;other cell component	other molecular function	Pf01749, Pf16186		WBGene00002072	O44926; Q22560	ima-1	Interferon alpha/beta signaling		1	0	1.38	0.804	0.824	1.413	0.389271	0.726969	0.458034	0.650491	0.66132	1	0.976607	1	92.6	127.7	74.5	105.2	24.89	50	7.96	17.98	Medium
High	O01739	D-aspartate oxidase 3 [OS=Caenorhabditis elegans]	0	FALSE	76.726	30	9	301	9	383	42.5	8.44	340.8		9		other metabolic processes	non-structural extracellular	other molecular function	Pf01266	184746	WBGene00017648	cel:CELE_F20H11.5; O01739; Q08I98	ddo-3	Glyoxylate metabolism and glycine degradation		1	0	1.379	0.889	0.926	1.437	0.0360593	0.953564	0.82408	0.0654735	0.113942	1	1	0.293827	88	121.4	78.2	112.4	12.49	33.05	9.82	13.32	High
High	P90947	Alpha-catenin-like protein hmp-1 [OS=Caenorhabditis elegans]	0	FALSE	48.917	14	11	99	11	927	103.9	5.97	62.85		11		cell adhesion;cell organization and biogenesis;developmental processes;other biological processes	plasma membrane;other membranes;other cell component	cytoskeletal activity;other molecular function	Pf01044	179624	WBGene00001978	P90947	hmp-1	Myogenesis; VEGFR2 mediated vascular permeability		2	0	1.378	1.077	0.816	1.044	0.0206932	0.998095	0.139078	0.781886	0.0775178	1	0.540293	1	87.3	120.4	94.1	98.2	14.36	19.15	4.24	11.58	High
High	P34429	Probable replication factor C subunit 5 [OS=Caenorhabditis elegans]	0	FALSE	35.383	20	6	156	6	368	41.1	5.97	139.29		6		DNA metabolism;other metabolic processes;stress response	nucleus;other cell component	nucleic acid binding activity;other molecular function	Pf00004, Pf08542	176131	WBGene00018409	cel:CELE_F44B9.8; P34429; Q8ST15		Translesion synthesis by POLK; Polymerase switching; PCNA-Dependent Long Patch Base Excision Repair; Dual incision in TC-NER; Activation of ATR in response to replication stress; Gap-filling DNA repair synthesis and ligation in TC-NER; Translesion Synthesis by POLH; Translesion synthesis by REV1; Recognition of DNA damage by PCNA-containing replication complex; Termination of translesion DNA synt…	DNA replication	13	0	1.378	1.172	1.061	1.248	0.164684	0.651121	0.925637	0.371275	0.362959	1	1	0.854835	79.8	110	93.5	116.7	13.45	28.52	14.74	15.62	High
High	Q11117	LAMP family protein lmp-1 [OS=Caenorhabditis elegans]	0	FALSE	29.232	20	4	430	4	237	25.8	5.36	516.93		4			other membranes;other cytoplasmic organelle;other cell component			180912	WBGene00003053	cel:CELE_C03B1.12; Q11117	lmp-1	Neutrophil degranulation; Platelet degranulation		2	0	1.377	1.016	0.776	1.053	0.000113324	0.9572	0.0017916	0.585218	0.00166078	1	0.031913	1	89.6	123.5	91.1	95.9	5.4	7.7	6.98	6.02	High
High	Q9NAH4	Density-regulated protein homolog [OS=Caenorhabditis elegans]	0	FALSE	29.04	39	5	108	5	192	20.3	5.53	91.45		5		cell organization and biogenesis;protein metabolism;other metabolic processes		nucleic acid binding activity	Pf01253	176556	WBGene00012932	cel:CELE_Y47D3A.21; Q9NAH4				0	0	1.377	1.07	0.835	1.075	0.994225	0.99213	0.980548	0.984374	1	1	1	1	87	119.8	93.1	100.1	9.92	41.84	6.64	9.93	High
High	Q09931	Probable ubiquitin carboxyl-terminal hydrolase K02C4.3 [OS=Caenorhabditis elegans]	0	FALSE	60.161	15	14	109	14	1276	144.8	5.25	65.17		14		protein metabolism;other metabolic processes;other biological processes	cytosol;nucleus	other molecular function	Pf00443	174300	WBGene00010502	Q09931		Ub-specific processing proteases		1	0	1.376	1.398	0.912	0.897	0.957484	0.509489	0.999569	0.844531	1	1	1	1	79.6	109.5	111.2	99.8	38.68	37.5	10.59	24.59	High
High	Q9BPN8	Uncharacterized protein Y92H12BR.3 [OS=Caenorhabditis elegans]	0	FALSE	98.562	35	17	627	17	637	71	5.49	649.8		17			other membranes			171707	WBGene00022369	cel:CELE_Y92H12BR.3; Q3V5I6; Q9BPN8				0	0	1.375	1.213	0.988	1.12	0.00657667	0.0369563	0.999962	0.732963	0.0332089	0.300491	1	1	80.9	111.2	98.1	109.9	5.12	14.19	8.52	12.95	High
High	P34358	ABC transporter ced-7 [OS=Caenorhabditis elegans]	0	FALSE	30.1	5	6	77	6	1704	191.3	7.06	88.07		6		cell cycle OR cell proliferation;cell organization and biogenesis;transport;developmental processes;other biological processes	plasma membrane;other membranes;other cell component	transporter activity;other molecular function	Pf00005, Pf12698	176352	WBGene00000421	O76287; P34358; P34359	ced-7	Surfactant metabolism; ABC transporters in lipid homeostasis		2	0	1.375	0.769	0.699	1.249	0.157588	0.132124	0.0788752	0.252925	0.352499	0.656195	0.385801	0.693056	97.4	134	75	93.6	17.83	2.21	15.27	23.84	High
High	Q9NAM7	Phytanoyl-CoA dioxygenase domain-containing protein 1 homolog [OS=Caenorhabditis elegans]	0	FALSE	27.825	24	4	46	4	288	33	6.13	32.99		4				other molecular function	Pf05721	178445	WBGene00013650	cel:CELE_Y105C5B.9; Q9NAM7				0	0	1.375	1.052	0.876	1.145	0.357561	0.999492	0.968948	0.662178	0.623373	1	1	1	86.4	118.8	90.8	104	21.19	29.83	15.37	6.86	High
High	G5EDF7	Dual specificity mitogen-activated protein kinase kinase sek-1 [OS=Caenorhabditis elegans]	0	FALSE	17.073	19	5	19	5	336	38.7	8.03	1.61		5		protein metabolism;other metabolic processes;stress response;developmental processes;signal transduction;other biological processes		kinase activity;other molecular function	Pf00069	181043	WBGene00004758	cel:CELE_R03G5.2; G5EDF7	sek-1	Oxidative Stress Induced Senescence; activated TAK1 mediates p38 MAPK activation		2	0	1.373	0.87	0.698	1.102	0.275879	0.64467	0.313055	0.591691	0.526171	1	0.826968	1	95.2	130.7	82.8	91.2	33.84	21.67	14.53	22.25	Medium
Medium	O44712	Aryl hydrocarbon receptor protein 1 [OS=Caenorhabditis elegans]	0.02	FALSE	5.796	6	3	19	3	602	68.2	6.9	0		3		developmental processes;signal transduction;other biological processes	nucleus	nucleic acid binding activity;other molecular function	Pf00989, Pf08447	172788	WBGene00000096	cel:CELE_C41G7.5; O44712; Q564W4; Q93369	ahr-1	Aryl hydrocarbon receptor signalling		2	0	1.373	0.989	1.236	1.716	0.327767	0.999996	0.331791	0.018705	0.590159	1	0.850389	0.121749	79.1	108.6	78.2	134.2	25.46	26.36	15.37	15.1	High
High	Q20616	Peroxidase skpo-1 [OS=Caenorhabditis elegans]	0	FALSE	120.463	30	15	342	15	655	73.4	8.4	426.84		15		stress response;other biological processes	non-structural extracellular	other molecular function	Pf01549, Pf03098	174340	WBGene00009897	cel:CELE_F49E12.1; Q20616	skpo-1	Neutrophil degranulation; Thyroxine biosynthesis; Crosslinking of collagen fibrils; Events associated with phagocytolytic activity of PMN cells		4	0	1.369	0.927	1.011	1.493	0.0675448	0.997675	0.978261	0.0962969	0.18441	1	1	0.381903	85.5	117	79.3	118.3	11.2	29.13	14.6	18.61	High
High	Q03560	RNA polymerase-associated protein CTR9 [OS=Caenorhabditis elegans]	0	FALSE	30.667	9	9	38	9	1150	132.3	6.54	18.74		9		protein metabolism;RNA metabolism OR transcription;other metabolic processes;other biological processes	nucleus	other molecular function		176335	WBGene00007184	C0P268; C0P269; C0P270; cel:CELE_B0464.2; Q03560	ctr-9	Formation of RNA Pol II elongation complex ; RNA Polymerase II Pre-transcription Events		3	0	1.369	0.957	1.004	1.435	0.0235697	0.850509	0.937194	0.0157735	0.0853731	1	1	0.107506	85.1	116.5	81.5	116.9	6.86	22.61	10.75	15.41	High
High	Q22638	Mitochondrial scaffolding protein 1 [OS=Caenorhabditis elegans]	0.001	FALSE	14.154	12	2	20	2	269	29.7	5.27	25.99		2			other membranes		Pf00595	179475	WBGene00011890	cel:CELE_T21C9.1; Q22638	mics-1			0	0	1.369	2.139	1.418	0.908	0.351082	0.00171189	0.143204	0.826136	0.616625	0.0325457	0.545794	1	62	84.9	132.6	120.4	30.09	22.59	9.06	14.22	High
High	H2L099	Germinal center kinase 1 [OS=Caenorhabditis elegans]	0	FALSE	48.878	18	12	112	12	653	71.2	7.23	66.85		12		cell cycle OR cell proliferation;protein metabolism;other metabolic processes;developmental processes;other biological processes	plasma membrane;other membranes;other cell component	kinase activity;other molecular function	Pf00069	179274	WBGene00001526	H2L099; H2L0A0; H2L0A1; Q6ABW4	gck-1	Apoptotic cleavage of cellular proteins		2	0	1.367	1.357	0.983	0.991	0.000835015	0.00220701	0.902105	0.99976	0.00699218	0.0401202	1	1	78.9	107.9	107.1	106.1	6.57	8.99	12.04	4.1	High
High	Q21307	Dual specificity mitogen-activated protein kinase kinase mek-1 [OS=Caenorhabditis elegans]	0	FALSE	29.32	17	5	87	5	347	39.4	6.46	75.3		5		cell cycle OR cell proliferation;cell organization and biogenesis;protein metabolism;other metabolic processes;stress response;signal transduction;other biological processes	other cell component	kinase activity;other molecular function	Pf00069	181004	WBGene00003185	cel:CELE_K08A8.1; Q21307; Q7Z1P1	mek-1	Oxidative Stress Induced Senescence; activated TAK1 mediates p38 MAPK activation; NOD1/2 Signaling Pathway; PI5P Regulates TP53 Acetylation		4	0	1.367	1.267	1.179	1.272	0.831302	0.89475	0.908175	0.848132	1	1	1	1	76.2	104.3	96.6	122.9	62.6	9.94	20.77	12.69	High
High	P34475	Tubulin gamma chain [OS=Caenorhabditis elegans]	0	FALSE	56.413	23	8	168	8	444	49.9	6.32	40.15		8		cell cycle OR cell proliferation;cell organization and biogenesis;other biological processes	cytoskeleton;nucleus;other cell component	cytoskeletal activity;other molecular function	Pf00091, Pf03953	176361	WBGene00006540	cel:CELE_F58A4.8; P34475	tbg-1			0	0	1.366	1.358	1.047	1.053	0.0561379	0.115361	0.928609	0.73411	0.160125	0.599173	1	1	77.6	106	105.4	111	7.89	16.21	15.73	8.38	High
High	P11141	Heat shock protein hsp-6 [OS=Caenorhabditis elegans]	0	FALSE	575.47	61	44	6048	42	657	70.8	6.2	10100.9	17.01	41	6	protein metabolism;other metabolic processes;stress response	mitochondrion;other cell component	other molecular function	Pf00012		WBGene00002010	P11141; P91135	hsp-6	Regulation of HSF1-mediated heat shock response		1	0	1.365	0.797	0.905	1.548	0.00181768	0.0628576	0.610368	0.000154072	0.0124935	0.415513	1	0.00330338	91	124.1	72.5	112.3	12.65	6.57	12.03	3.08	High
High	Q19546	ATP-dependent helicase wrn-1 [OS=Caenorhabditis elegans]	0.009	FALSE	6.819	3	3	27	3	1056	118.4	6.49	3.62		3		cell organization and biogenesis;DNA metabolism;other metabolic processes;stress response;other biological processes	nucleus;other cell component	nucleic acid binding activity;other molecular function	Pf00270, Pf00271, Pf00570, Pf09382, Pf14493, Pf16124	174081	WBGene00006944	cel:CELE_F18C5.2; Q19546	wrn-1			0	0	1.365	1.075	0.825	1.047	0.0764603	0.963366	0.576004	0.784797	0.204804	1	1	1	87.6	119.6	94.2	98.6	11.04	5.35	25.8	10.41	High
High	P34308	Calpain clp-1 [OS=Caenorhabditis elegans]	0	FALSE	169.755	37	24	724	24	780	83.6	5.01	592.22	72.87	21	3	cell organization and biogenesis;protein metabolism;other biological processes	cytoskeleton;other cell component	other molecular function	Pf00648, Pf01067	176122	WBGene00000542	cel:CELE_C06G4.2; P34308; P34309; Q5DX51; Q5DX52	clp-1			0	0	1.364	1.205	0.826	0.935	0.17757	0.467553	0.740015	0.988241	0.385038	1	1	1	85.2	116.2	102.6	96	17.4	17.07	6.47	17.03	High
High	P91252	Probable glutathione S-transferase 6 [OS=Caenorhabditis elegans]	0	FALSE	65.305	48	7	328	7	206	23.6	5.91	208.24		7				other molecular function	Pf02798, Pf14497	173841	WBGene00001754	cel:CELE_F11G11.3; P91252	gst-6			0	0	1.364	0.381	0.293	1.049	0.104989	7.84985e-06	4.69645e-07	0.999731	0.260512	0.000434302	5.73637e-05	1	127.2	173.5	48.4	50.8	13.24	14.98	22.75	7.03	High
High	Q19642	Centromere/kinetochore protein zw10 homolog [OS=Caenorhabditis elegans]	0	FALSE	122.48	35	23	485	23	778	87.9	5.87	379.5		23		cell cycle OR cell proliferation;transport;signal transduction;other biological processes	cytoskeleton;nucleus;other cell component		Pf06248	177587	WBGene00017643	cel:CELE_F20D12.4; Q19642	czw-1	COPI-dependent Golgi-to-ER retrograde traffic		1	0	1.362	1.122	0.914	1.11	0.0339402	0.75597	0.757261	0.633811	0.109415	1	1	1	84.6	115.2	94.9	105.3	11.22	10.44	7.4	11	High
High	P34423	Uncharacterized protein F44B9.2 [OS=Caenorhabditis elegans]	0.002	FALSE	10.398	7	3	18	3	503	55.7	4.93	15.61		3						176129	WBGene00018407	cel:CELE_F44B9.2; P34423				0	0	1.362	2.792	1.27	0.62	0.101226	2.24163e-06	0.130748	0.00182781	0.255571	0.000162689	0.523195	0.0224786	58.1	79.2	162.2	100.5	12.37	9.64	18.4	16.93	High
High	Q95XQ8	DNA replication licensing factor mcm-4 [OS=Caenorhabditis elegans]	0	FALSE	212.703	49	32	916	32	823	91.5	6.28	944.78		32		cell cycle OR cell proliferation;cell organization and biogenesis;DNA metabolism;other metabolic processes;stress response;developmental processes;other biological processes	nucleus;other cell component	nucleic acid binding activity;other molecular function	Pf00493, Pf14551, Pf17207, Pf17855	171793	WBGene00003156	cel:CELE_Y39G10AR.14; Q95XQ8	mcm-4	Orc1 removal from chromatin; Activation of the pre-replicative complex; Assembly of the pre-replicative complex	DNA replication	5	0	1.36	1.251	0.989	1.075	0.0435055	0.207912	0.986715	0.924626	0.13169	0.842572	1	1	80.7	109.8	101	108.6	13.23	20.64	14.91	14.49	High
Medium	Q20636	Guanine nucleotide-binding protein subunit beta-2 [OS=Caenorhabditis elegans]	0.021	FALSE	5.618	5	2	15	2	369	40.7	6.02	11.33		2		cell-cell signaling;signal transduction;other biological processes	plasma membrane;other membranes;other cell component	other molecular function	Pf00400	172483	WBGene00001680	cel:CELE_F52A8.2; Q20636	gpb-2	G alpha (12/13) signalling events; Ca2+ pathway; G-protein activation; G alpha (q) signalling events; G alpha (i) signalling events; Activation of G protein gated Potassium channels; Inhibition of voltage gated Ca2+ channels via Gbeta/gamma subunits; G alpha (s) signalling events; G alpha (z) signalling events; ADP signalling through P2Y purinoceptor 12; G beta:gamma signalling through PI3Kgamma;…		16	0	1.36	0.389	0.956	3.341	0.0719837	9.31459e-07	0.999998	7.09162e-08	0.19486	8.69644e-05	1	1.28631e-05	98.8	134.3	38.4	128.5	8.91	18.16	12.27	6.17	Peak Found
High	Q09456	Putative cuticle collagen 80 [OS=Caenorhabditis elegans]	0	FALSE	31.585	6	1	64	1	317	31.3	10.51	133.26		1		other biological processes	other cell component	other molecular function	Pf01391, Pf01484	174652	WBGene00000656	cel:CELE_C09G5.5; Q09456	col-80			0	0	1.359	3.695	0.924	0.34	0.996323	0.376013	0.988461	0.669432	1	1	1	1	54.7	74.4	202.2	68.7	101.88	21.38	50.32	48.95	High
High	Q95XZ0	Conserved oligomeric Golgi complex subunit 4 [OS=Caenorhabditis elegans]	0	FALSE	20.441	12	7	39	7	801	91	6.1	2.34		7		cell organization and biogenesis;transport;developmental processes;other biological processes	other membranes;ER/Golgi		Pf08318	173518	WBGene00021784	cel:CELE_Y51H7C.6; Q3V5K1; Q95XY9; Q95XZ0	cogc-4	COPI-mediated anterograde transport; Intra-Golgi traffic		2	0	1.359	0.755	0.739	1.33	0.121819	0.146346	0.123763	0.14409	0.290316	0.68528	0.508739	0.484178	97.1	132	73.4	97.6	12.24	31.92	22.23	10.37	Medium
High	Q19555	Cohesin subunit scc-3 [OS=Caenorhabditis elegans]	0	FALSE	50.71	16	13	167	13	1096	124.7	6.84	111.45		13		cell cycle OR cell proliferation;cell organization and biogenesis;DNA metabolism;other metabolic processes;stress response;other biological processes	nucleus;other cell component	nucleic acid binding activity;other molecular function	Pf08514	179749	WBGene00004738	cel:CELE_F18E2.3; Q19555	scc-3	Establishment of Sister Chromatid Cohesion; Cohesin Loading onto Chromatin; Resolution of Sister Chromatid Cohesion; SUMOylation of DNA damage response and repair proteins		4	0	1.357	1.164	0.922	1.075	0.219029	0.426671	0.997954	0.988854	0.446462	1	1	1	83.8	113.7	97.6	104.9	12.53	27.3	9.01	14.38	High
High	G5EFZ1	2,3-bisphosphoglycerate-independent phosphoglycerate mutase [OS=Caenorhabditis elegans]	0	FALSE	249.328	46	21	1678	21	539	59.2	6.16	2658.48	23.41	19	2	other metabolic processes	other cell component	other molecular function	Pf01676, Pf06415	172376	WBGene00019001	cel:CELE_F57B10.3; G5EFZ1; Q8IA68	ipgm-1			0	0	1.356	0.99	0.956	1.31	0.0236474	0.987627	0.997097	0.0586337	0.0854119	1	1	0.270243	86.2	116.8	85.3	111.7	5.17	19.46	10.14	6.42	High
High	P34697	Superoxide dismutase [Cu-Zn] [OS=Caenorhabditis elegans]	0	FALSE	169.571	48	8	977	8	180	18.7	6.64	2092.98		8		other metabolic processes;stress response;other biological processes	cytosol;mitochondrion;other cell component	other molecular function	Pf00080	174141	WBGene00004930	cel:CELE_C15F1.7; P34697; Q5W7E8; Q9N5Y1	sod-1	Platelet degranulation ; Detoxification of Reactive Oxygen Species		2	0	1.356	1.339	1.138	1.153	0.00510274	0.0065112	0.107008	0.0845493	0.0280431	0.0867592	0.466003	0.352818	76.4	103.5	102.2	117.9	7.79	5.8	13.99	6.04	High
High	Q10657	Triosephosphate isomerase [OS=Caenorhabditis elegans]	0	FALSE	220.895	62	15	2636	15	247	26.6	6.7	4747.15	15.93	13	3	other metabolic processes;other biological processes	cytosol	other molecular function	Pf00121		WBGene00006601	Q10657; Q9U2R2	tpi-1	Glycolysis; Gluconeogenesis		2	0	1.353	1.036	0.902	1.179	0.000513115	0.999868	0.363673	0.00762682	0.0050519	1	0.876606	0.0661336	86.8	117.4	89.9	106	11.27	2.36	6.02	5.86	High
High	Q09660	Probable cytochrome P450 CYP44 [OS=Caenorhabditis elegans]	0.001	FALSE	12.762	9	4	23	4	489	56	9.04	8.94		4				other molecular function	Pf00067	173936	WBGene00000375	cel:CELE_ZK177.5; Q09660	cyp-44A1	Estrogen biosynthesis; Vitamin D (calciferol) metabolism; Vitamins; Endogenous sterols		4	0	1.353	1.037	0.896	1.17	0.00177292	0.766332	0.233267	0.274712	0.0122519	1	0.69771	0.727447	86.9	117.6	90.1	105.4	9.97	12.7	9.18	9.37	High
High	P30639	Protein linkin [OS=Caenorhabditis elegans]	0.002	FALSE	11.171	7	3	24	3	599	67.5	5.47	2.65		3		cell adhesion	plasma membrane;other membranes		Pf13517		WBGene00014023	P30639	lnkn-1			0	0	1.348	0.923	0.828	1.209	0.239725	0.638633	0.360377	0.470856	0.475718	1	0.876526	0.975263	91.2	122.9	84.2	101.7	19.66	10.96	6.57	21.9	High
High	O01615	Acidic leucine-rich nuclear phosphoprotein 32-related protein 2 [OS=Caenorhabditis elegans]	0	FALSE	103.626	63	11	933	10	225	24.4	4.23	1108.86	0	11	1			other molecular function		178881	WBGene00020588	cel:CELE_T19H12.2; O01615				0	2	1.346	1.033	0.996	1.297	0.270681	0.930741	0.996771	0.452536	0.518539	1	1	0.953531	84.7	114.1	87.6	113.6	25.36	11.81	23.72	19.97	High
High	P90829	DNA polymerase delta catalytic subunit [OS=Caenorhabditis elegans]	0	FALSE	62.319	16	14	132	14	1081	120.8	8.47	82.12		14		DNA metabolism;other metabolic processes;stress response	nucleus	nucleic acid binding activity;other molecular function	Pf00136, Pf03104, Pf14260	179652	WBGene00008645	cel:CELE_F10C2.4; P90829		Polymerase switching; Removal of the Flap Intermediate; PCNA-Dependent Long Patch Base Excision Repair; Dual incision in TC-NER; Gap-filling DNA repair synthesis and ligation in TC-NER; Recognition of DNA damage by PCNA-containing replication complex; Termination of translesion DNA synthesis; Gap-filling DNA repair synthesis and ligation in GG-NER	DNA replication	10	0	1.346	1.001	1.051	1.413	0.217481	0.992129	0.996765	0.242028	0.444508	1	1	0.675882	84	113.1	84.1	118.8	28.21	23.21	16.08	29.58	High
High	Q9XU84	Nucleoside-diphosphatase uda-1 [OS=Caenorhabditis elegans]	0	FALSE	26.456	14	5	33	5	479	53.8	5.34	11.37		5		other metabolic processes	other membranes;other cell component	other molecular function	Pf01150	179395	WBGene00010697	cel:CELE_K08H10.4; Q9XU84	uda-1	Phosphate bond hydrolysis by NTPDase proteins		1	0	1.344	1.546	0.97	0.843	0.0601836	0.0304519	0.960967	0.816109	0.168832	0.27098	1	1	77	103.5	119.1	100.4	16.77	20.84	15	8.99	High
High	P52709	Threonine--tRNA ligase, cytoplasmic [OS=Caenorhabditis elegans]	0	FALSE	277.334	46	37	2454	37	725	84.4	7.44	3045.92		37		protein metabolism;RNA metabolism OR transcription;other metabolic processes;other biological processes	other cell component	other molecular function	Pf00587, Pf02824, Pf03129, Pf07973	174790	WBGene00006617	cel:CELE_C47D12.6; P52709	tars-1			0	0	1.343	1.163	0.907	1.046	0.00362919	0.164406	0.54471	0.822519	0.0210328	0.730215	1	1	84.7	113.7	98.5	103.1	6.18	12.23	8.85	3.68	High
High	Q9UAV5	Malate dehydrogenase, cytoplasmic [OS=Caenorhabditis elegans]	0	FALSE	232.618	59	18	3025	18	336	35.8	7.09	4406.69	17.72	15	3	other metabolic processes	cytosol	other molecular function	Pf00056, Pf02866	179041	WBGene00018491	cel:CELE_F46E10.10; Q9UAV5	mdh-1	Gluconeogenesis		1	0	1.343	1.059	0.966	1.225	0.000417475	0.292031	0.700733	0.0608905	0.00438091	1	1	0.279136	85.1	114.3	90.1	110.4	3.59	8.23	13.41	2.23	High
High	Q93244	Cysteine synthase 1 [OS=Caenorhabditis elegans]	0	FALSE	137.788	56	16	778	16	341	35.9	5.96	997.57	10.6	15	2	other metabolic processes;stress response		other molecular function	Pf00291		WBGene00007653	Q93244	cysl-1			0	0	1.342	1.053	0.906	1.155	0.000243272	0.526526	0.139706	0.12574	0.00292615	1	0.540493	0.445486	86.7	116.4	91.4	105.5	5.14	11.2	10.01	4.13	High
High	P34703	Suppressor of Ty 6 homolog [OS=Caenorhabditis elegans]	0	FALSE	136.764	19	24	299	24	1521	175.7	5	297.23		24		cell organization and biogenesis;RNA metabolism OR transcription;other metabolic processes;other biological processes	nucleus	nucleic acid binding activity;other molecular function	Pf00575, Pf14632, Pf14633, Pf14635, Pf14639, Pf14641, Pf17674	175621	WBGene00001259	cel:CELE_T04A8.14; P34703; Q7JMP9	emb-5	Formation of RNA Pol II elongation complex ; RNA Polymerase II Pre-transcription Events		3	0	1.342	1.409	0.846	0.806	0.0095818	0.00367937	0.165454	0.0663277	0.0434762	0.0578024	0.591897	0.295072	81.9	109.9	115.3	93	13.86	6.84	4.29	13.3	High
High	Q19191	Uncharacterized protein F08B12.4 [OS=Caenorhabditis elegans]	0	FALSE	69.225	50	7	593	7	102	10.3	6.95	654.95	43.87	4	3						WBGene00008572	Q19191				0	0	1.342	0.877	0.981	1.501	0.19354	0.87174	0.981225	0.105128	0.407201	1	1	0.399335	88.2	118.4	77.3	116.1	26.16	18.49	26.1	11.48	High
High	Q9U2M4	Hydroxyacid-oxoacid transhydrogenase, mitochondrial [OS=Caenorhabditis elegans]	0	FALSE	277.717	51	23	1790	23	465	50.5	7.21	2510.19	59.97	19	5	other metabolic processes	mitochondrion	other molecular function	Pf00465	174942	WBGene00012608	cel:CELE_Y38F1A.6; Q9U2M4	hphd-1	Interconversion of 2-oxoglutarate and 2-hydroxyglutarate		1	0	1.341	2.434	1.812	0.998	0.0318158	6.56214e-06	0.000386924	0.996922	0.104684	0.000397634	0.0103381	1	55.5	74.5	135.1	134.9	15.12	12.68	18.23	7.98	High
High	P34652	Calnexin [OS=Caenorhabditis elegans]	0	FALSE	92.454	25	15	464	15	619	69.2	4.64	368.71	76.9	13	2	protein metabolism;other metabolic processes;stress response;signal transduction	other membranes;ER/Golgi;other cell component	other molecular function	Pf00262	176390	WBGene00000567	cel:CELE_ZK632.6; P34652	cnx-1	Calnexin/calreticulin cycle		1	0	1.341	1.039	0.9	1.162	0.000834379	0.978995	0.576652	0.0145629	0.00699218	1	1	0.101228	87.2	116.9	90.6	105.3	7.55	8.07	8.33	3.48	High
High	G5EFJ4	Condensin complex subunit capg-1 [OS=Caenorhabditis elegans]	0.002	FALSE	12.115	6	5	82	5	1153	131.4	7.91	10.2		5		cell cycle OR cell proliferation;cell organization and biogenesis;developmental processes;other biological processes	nucleus;other cell component		Pf12719	172521	WBGene00009254	cel:CELE_F29D11.2; G5EFJ4	capg-1			0	0	1.341	1.096	0.891	1.09	0.0371707	0.698731	0.725854	0.754257	0.116587	1	1	1	86.4	115.8	94.7	103.1	11.71	11.43	11.77	18.07	High
High	Q07085	Esterase CM06B1 [OS=Caenorhabditis elegans]	0	FALSE	54.343	18	9	226	9	554	61.8	6.24	205.04		9			plasma membrane;other membranes;other cell component	other molecular function	Pf00135	179020	WBGene00017431	cel:CELE_F13H6.3; O16351; Q07085				0	0	1.34	1.034	0.984	1.275	0.00864238	0.999983	0.929015	0.026428	0.0401422	1	1	0.154344	85.2	114.2	88.1	112.4	11.82	10.43	9.05	6.9	High
Medium	Q95QD1	Transmembrane protein 135 homolog [OS=Caenorhabditis elegans]	0.029	FALSE	4.666	7	2	5	2	445	50.4	9.51	0		2		stress response;other biological processes	other membranes;other cell component		Pf15982	180740	WBGene00019345	cel:CELE_K02G10.3; Q95QD1	tmem-135			0	0	1.34	0.01	0.908	100	0.0788021		0.509668		0.209755		1		112.4	150.7		136.9	18.59	16.74		8.65	n/a
High	O17214	Probable fumarate hydratase, mitochondrial [OS=Caenorhabditis elegans]	0	FALSE	326.098	51	23	1944	23	501	53.6	7.96	3624.64		23		other metabolic processes	mitochondrion;other cell component	other molecular function	Pf00206, Pf10415	176059	WBGene00001503	cel:CELE_H14A12.2; O17214	fum-1	Citric acid cycle (TCA cycle)		1	0	1.339	0.941	0.813	1.157	0.000355597	0.882651	0.0178184	0.0406336	0.0038586	1	0.155456	0.207349	91.6	122.6	86.1	99.7	8.15	5.4	7.2	5.64	High
High	O17901	Probable coatomer subunit zeta [OS=Caenorhabditis elegans]	0.009	FALSE	6.926	10	2	67	2	184	20.7	4.86	68.9		2		transport;developmental processes;other biological processes	other membranes;ER/Golgi		Pf01217	174675	WBGene00010333	cel:CELE_F59E10.3; O17901	copz-1	COPI-dependent Golgi-to-ER retrograde traffic; COPI-mediated anterograde transport		2	0	1.339	0.927	0.816	1.179	0.0394652	0.851429	0.256456	0.258723	0.121102	1	0.736628	0.701818	91.8	122.9	85.1	100.3	2.7	18.22	10.45	12.81	High
High	Q9U2Q9	Glycogen synthase kinase-3 [OS=Caenorhabditis elegans]	0	FALSE	59.789	19	7	287	7	362	40.9	8.82	390.93		7		cell-cell signaling;cell cycle OR cell proliferation;cell organization and biogenesis;protein metabolism;other metabolic processes;transport;developmental processes;signal transduction;other biological processes	cytosol;nucleus;other cell component	kinase activity;other molecular function	Pf00069		WBGene00001746	Q9U2Q9; Q9Y0C2	gsk-3	Regulation of HSF1-mediated heat shock response; Beta-catenin phosphorylation cascade; CRMPs in Sema3A signaling; GSK3B and BTRC:CUL1-mediated-degradation of NFE2L2		5	0	1.338	1.025	0.923	1.204	0.0128877	0.993974	0.771897	0.105532	0.0549171	1	1	0.399335	87	116.4	89.2	107.4	4.7	17.55	3.76	2.43	High
High	P34519	Putative tricarboxylate transport protein, mitochondrial [OS=Caenorhabditis elegans]	0	FALSE	50.832	36	13	482	13	312	34.2	9.33	320.94	14.04	12	1	transport	other membranes;mitochondrion	transporter activity	Pf00153	176398	WBGene00010780	cel:CELE_K11H3.3; P34519		Gluconeogenesis; Fatty acyl-CoA biosynthesis		2	0	1.338	1.152	1.034	1.202	0.00176673	0.212805	0.999988	0.0607592	0.0122423	0.853779	1	0.279034	82.1	109.8	94.5	113.6	4.9	14.44	12.34	5.52	High
High	Q7Z1Z1	Chondroitin sulfate synthase sqv-5 [OS=Caenorhabditis elegans]	0.001	FALSE	13.721	8	5	26	5	736	83.5	8.28	5.69		5		protein metabolism;other metabolic processes;developmental processes;other biological processes	other membranes;ER/Golgi;other cell component	other molecular function	Pf05679	172851	WBGene00005023	cel:CELE_T24D1.1; G5EGA1; O02330; Q7YTF6; Q7Z1Z1	sqv-5			0	0	1.337	1.281	0.949	0.991	0.359521	0.489327	0.999593	0.983917	0.624572	1	1	1	81.8	109.4	104.8	103.9	31.93	18.17	21.87	20.51	Peak Found
High	P62784	Histone H4 [OS=Caenorhabditis elegans]	0	FALSE	133.149	44	11	4685	11	103	11.4	11.19	4953.18	136.13	8	3	cell organization and biogenesis	nucleus;other cell component	nucleic acid binding activity;other molecular function	Pf15511	175027; 175032; 177522; 178050; 178055; 178066; 179233; 179260; 179264; 179267; 179341; 188792; 191667; 191671; 191677; 191680	WBGene00001875; WBGene00001879; WBGene00001884; WBGene00001888; WBGene00001892; WBGene00001900; WBGene00001902; WBGene00001905; WBGene00001911; WBGene00001912; WBGene00001920; WBGene00001924; WBGene00001930; WBGene00001934; WBGene00001938; WBGene00001941	cel:CELE_B0035.9; cel:CELE_C50F4.7; cel:CELE_F07B7.9; cel:CELE_F17E9.12; cel:CELE_F22B3.1; cel:CELE_F45F2.3; cel:CELE_F54E12.3; cel:CELE_F55G1.11; cel:CELE_K03A1.6; cel:CELE_K06C4.10; cel:CELE_K06C4.2; cel:CELE_T10C6.14; cel:CELE_T23D8.5; cel:CELE_ZK131.1; cel:CELE_ZK131.4; cel:CELE_ZK131.8; O02619; P02306; P18678; P62784; Q7JNV2	his-1; his-10; his-14; his-18; his-26; his-28; his-31; his-37; his-38; his-46; his-5; his-50; his-56; his-60; his-64; his-67	SUMOylation of chromatin organization proteins; HDMs demethylate histones; RMTs methylate histone arginines; RUNX1 regulates genes involved in megakaryocyte differentiation and platelet function; PKMTs methylate histone lysines; HATs acetylate histones		6	0	1.336	1.175	1.052	1.197	0.386708	0.439932	0.865494	0.816782	0.659225	1	1	1	81.4	108.7	95.6	114.4	10.66	19	26.11	13.89	High
High	Q20679	Multifunctional procollagen lysine hydroxylase and glycosyltransferase [OS=Caenorhabditis elegans]	0	FALSE	30.832	18	10	83	10	730	84.4	5.3	79.98	2.05	9	1	protein metabolism;other metabolic processes	non-structural extracellular;other membranes;ER/Golgi	other molecular function			WBGene00002497	Q20679	let-268	Collagen biosynthesis and modifying enzymes		1	0	1.336	1.142	0.98	1.147	0.00287821	0.194848	0.799566	0.433967	0.0178142	0.814265	1	0.934418	83.5	111.6	95.4	109.4	4.22	10.14	12.52	7.63	High
Medium	Q09320	Putative metallophosphoesterase F40B5.2 [OS=Caenorhabditis elegans]	0.028	FALSE	4.755	7	2	9	2	482	53.5	8.88	0		2			other membranes	other molecular function	Pf00149	181090	WBGene00018226	cel:CELE_F40B5.2; Q09320; Q1W0S1; Q1W0S2; Q8ST16; Q8ST17				0	0	1.336	0.831	0.807	1.298	0.0161838	0.070988	0.0749512	0.0153002	0.0657145	0.441722	0.374756	0.104928	94.2	125.9	78.3	101.6	14.65	9.3	12.66	9.34	Medium
High	P04970	Glyceraldehyde-3-phosphate dehydrogenase 1 [OS=Caenorhabditis elegans]	0	FALSE	318.327	62	24	4187	17	341	36.4	7.88	5044.1	32.82	21	3	other metabolic processes	other cell component	other molecular function	Pf00044, Pf02800	174603	WBGene00001683	cel:CELE_T09F3.3; P04970	gpd-1	Glycolysis; Gluconeogenesis		2	0	1.335	1.31	1.17	1.192	0.348554	0.145883	0.571181	0.886063	0.614499	0.685061	1	1	76.8	102.6	100.7	120	4.51	26.97	20.96	22.55	High
Medium	Q10124	Putative RNA exonuclease pqe-1 [OS=Caenorhabditis elegans]	0.041	FALSE	4.16	2	2	6	2	1647	182.1	9.42	0		2		other biological processes	nucleus	nucleic acid binding activity;other molecular function		175731	WBGene00004095	cel:CELE_F52C9.8; G8JYC4; Q10124; Q8MQ26; Q8MQ27; Q8MQ28; Q8MQ29; Q8MQ30; Q8MQ31	pqe-1			0	0	1.334	0.814	0.805	1.32	0.201575	0.646645	0.330658	0.450673	0.419605	1	0.850389	0.951653	94.7	126.4	77.1	101.8	14.79	23.66	7.48	28.38	Peak Found
High	G5EG38	Cell division cycle protein 16 homolog [OS=Caenorhabditis elegans]	0	FALSE	17.962	13	7	27	7	655	75.1	6.58	5.22		7		cell cycle OR cell proliferation;protein metabolism;other metabolic processes;transport;developmental processes;other biological processes	nucleus;other cell component		Pf13181	174314	WBGene00001281	cel:CELE_F10B5.6; G5EG38	emb-27	Antigen processing: Ubiquitination & Proteasome degradation		1	0	1.333	1.365	1.059	1.034	0.00693659	0.00402898	0.88556	0.97606	0.0347511	0.0614076	1	1	78.3	104.3	106.9	110.5	4.61	8.19	10.48	13.18	Peak Found
High	Q20065	Prolyl 4-hydroxylase subunit alpha-2 [OS=Caenorhabditis elegans]	0	FALSE	147.9	45	21	564	21	539	61.5	6.93	565.24	11.84	20	1	protein metabolism;other metabolic processes	ER/Golgi	other molecular function	Pf03171, Pf08336	178170	WBGene00004025	cel:CELE_F35G2.4; Q20065	phy-2			0	0	1.332	1.18	0.805	0.909	0.278267	0.832938	0.32861	0.886075	0.529143	1	0.847159	1	87.3	116.2	103	93.5	33.56	6.72	16.66	9.6	High
High	Q09225	Nose resistant to fluoxetine protein 6 [OS=Caenorhabditis elegans]	0	FALSE	17.233	8	7	54	7	822	94.1	7.83	5.57		7		transport	other membranes	other molecular function	Pf01757, Pf20146	174287	WBGene00003813	cel:CELE_C08B11.4; Q09225; Q9U4I8	nrf-6			0	0	1.332	0.893	0.889	1.326	0.0732839	0.924325	0.781789	0.126149	0.19817	1	1	0.445702	90.7	120.8	81	107.5	23.92	7.24	20.67	5.65	High
High	P52012	Peptidyl-prolyl cis-trans isomerase 4 [OS=Caenorhabditis elegans]	0	FALSE	15.844	12	5	33	5	523	58.5	8.92	3.43		5		protein metabolism;other metabolic processes;developmental processes;other biological processes	nucleus	other molecular function	Pf00160, Pf04641	174674	WBGene00000880	cel:CELE_F59E10.2; P52012; Q09548	cyn-4	mRNA Splicing - Major Pathway		1	0	1.328	1.181	0.893	1.005	0.0154891	0.224292	0.326442	0.997261	0.0636027	0.876841	0.845122	1	85.2	113.1	100.6	101.1	6.2	11.4	11.42	10.37	High
High	Q27487	Peroxisomal catalase 1 [OS=Caenorhabditis elegans]	0	FALSE	152.006	53	19	806	11	500	57.4	7.9	916.65		19		cell organization and biogenesis;other metabolic processes;stress response;other biological processes	mitochondrion;other cytoplasmic organelle;other cell component	other molecular function	Pf00199, Pf06628	175085	WBGene00000831	cel:CELE_Y54G11A.5; O18192; Q27487; Q9XVZ5	ctl-2			0	0	1.327	1.716	1.561	1.207	0.00246425	2.46672e-06	1.04991e-05	0.0214052	0.0157096	0.000169671	0.000626284	0.131622	65.4	86.8	112.3	135.5	6.75	9.46	7.27	5.68	High
High	P46562	Putative aldehyde dehydrogenase family 7 member A1 homolog [OS=Caenorhabditis elegans]	0	FALSE	113.294	31	19	1761	19	531	57	6.7	2067.79	29.66	18	1	other metabolic processes		other molecular function	Pf00171	175820	WBGene00000115	cel:CELE_F01F1.6; P46562	alh-9	Choline catabolism; Lysine catabolism		2	0	1.327	0.884	0.959	1.439	0.00643719	0.414483	0.953534	0.00104935	0.0326989	1	1	0.0145094	89.2	118.4	78.9	113.5	6.39	3.36	16.06	5.16	High
High	P34307	KH domain-containing protein C06G4.1 [OS=Caenorhabditis elegans]	0.009	FALSE	6.698	2	2	68	2	886	103.5	7.36	14.03		2		developmental processes;other biological processes	cytosol;nucleus;other cell component	nucleic acid binding activity	Pf00013	176123	WBGene00015557	cel:CELE_C06G4.1; P34307				0	0	1.327	0.843	0.896	1.41	0.044052	0.407039	0.333019	0.0575965	0.132781	1	0.852489	0.268091	91.8	121.8	77.3	109.1	14.72	22.78	17.9	7.95	High
High	Q9XTB5	LEM protein 2 [OS=Caenorhabditis elegans]	0	FALSE	49.156	20	9	185	9	500	55.1	9.55	184.69		9		cell cycle OR cell proliferation;cell organization and biogenesis;other biological processes	other membranes;nucleus;other cell component	nucleic acid binding activity;other molecular function	Pf03020	175058	WBGene00002275	cel:CELE_W01G7.5; Q9XTB5	lem-2			0	0	1.326	0.952	0.993	1.384	0.027417	0.882636	0.992978	0.0121541	0.0945812	1	1	0.0888837	87	115.4	82.9	114.7	18.6	4	12.6	1.31	High
High	Q9XUU9	Protein jagunal homolog [OS=Caenorhabditis elegans]	0	FALSE	23.117	16	3	148	3	189	22.1	8.72	239.3		3		cell organization and biogenesis;transport	other membranes;ER/Golgi		Pf07086		WBGene00010579	Q9XUU9				0	0	1.326	0.795	0.844	1.407	0.24889	0.429486	0.42532	0.251806	0.490667	1	0.94618	0.691857	94.4	125.1	75	105.6	18.63	20.07	29.53	22.76	High
High	Q09529	Uncharacterized protein EEED8.2 [OS=Caenorhabditis elegans]	0.007	FALSE	7.714	14	4	24	4	299	35.2	5.69	0		4				other molecular function		173923	WBGene00017133	cel:CELE_EEED8.2; Q09529				0	0	1.326	1.247	0.847	0.9	0.198702	0.287066	0.662546	0.80154	0.415458	0.992688	1	1	85.2	113	106.2	95.6	20.86	14.39	11.13	2.57	Medium
High	P91406	Glutamate carboxypeptidase 2 homolog [OS=Caenorhabditis elegans]	0	FALSE	35.308	17	12	181	12	770	85.4	7.72	83.41		12		protein metabolism	other membranes	other molecular function	Pf02225, Pf04253, Pf04389	180386	WBGene00020082	cel:CELE_R57.1; P91406; Q65ZG3; Q65ZG4; Q86FL5	gcp-2.1	Aspartate and asparagine metabolism		1	0	1.325	0.848	0.773	1.208	0.0281373	0.122611	0.0327944	0.106225	0.0960485	0.62409	0.221943	0.40071	95.3	126.3	80.8	97.6	10.86	15.34	12.36	2.93	High
High	Q18600	Putative endoplasmic reticulum metallopeptidase 1-B [OS=Caenorhabditis elegans]	0	FALSE	23.321	7	6	37	6	895	101.8	7.34	10.91		6		protein metabolism	other membranes;ER/Golgi	other molecular function	Pf04389	183431	WBGene00016631	cel:CELE_C44B7.11; Q18600				0	0	1.325	0.947	0.984	1.377	0.28072	0.999951	0.99932	0.253684	0.531734	1	1	0.693296	87.4	115.8	82.8	114	24.68	22.78	18.3	5.12	Peak Found
High	Q09610	Probable galaptin lec-8 [OS=Caenorhabditis elegans]	0	FALSE	57.043	20	3	423	3	180	20.4	6.68	826.73		3		stress response;other biological processes	other cell component	other molecular function	Pf00337	181198	WBGene00002271	cel:CELE_R07B1.10; Q09610; Q9GNP9	lec-8	Neutrophil degranulation		1	0	1.323	0.877	1.087	1.64	0.0657782	0.910985	0.981741	0.0109665	0.181328	1	1	0.0835312	86.2	114.1	75.6	124	7.9	19.76	21.56	12.39	High
High	P54811	Transitional endoplasmic reticulum ATPase homolog 1 [OS=Caenorhabditis elegans]	0	FALSE	438.072	52	38	3995	14	809	89.7	5.33	5006.9	0	38	1	cell cycle OR cell proliferation;cell organization and biogenesis;protein metabolism;other metabolic processes;stress response;transport;developmental processes;other biological processes	other membranes;cytosol;ER/Golgi;nucleus;other cell component	other molecular function	Pf00004, Pf02359, Pf02933, Pf09336, Pf17862	174624	WBGene00007352	cel:CELE_C06A1.1; P54811	cdc-48.1			0	0	1.322	1.237	0.924	0.987	0.504815	0.398693	0.999886	0.999115	0.78657	1	1	1	83.7	110.6	103.5	102.2	8.06	26.17	7.22	21.76	High
High	Q18905	GTP-binding protein cgp-1 [OS=Caenorhabditis elegans]	0	FALSE	45.035	16	7	120	7	613	67.7	9.17	122.39		7		protein metabolism;other metabolic processes		nucleic acid binding activity;other molecular function	Pf00009, Pf03144	178540	WBGene00000480	cel:CELE_Y38C9A.2; Q18905; Q9UAZ4	cgp-1			0	0	1.319	1.401	1.057	0.995	0.158815	0.121928	0.99997	0.996643	0.354471	0.621856	1	1	78.2	103.2	109.6	109	11.93	15.72	9.29	23.54	High
High	O45666	Nuclear hormone receptor family member nhr-49 [OS=Caenorhabditis elegans]	0	FALSE	20.307	15	5	70	5	501	55.4	6.05	28.83		5		stress response;signal transduction;other biological processes	nucleus;other cell component	nucleic acid binding activity;other molecular function	Pf00104, Pf00105	172839	WBGene00003639	O45666; Q8I4H3; Q8I4H4; Q8WQE4; Q9BJL0; Q9GTG4; Q9GTG5; Q9GTG6; Q9GTG7	nhr-49	Nuclear Receptor transcription pathway		1	0	1.319	0.993	0.942	1.252	0.460993	0.984113	0.999997	0.300392	0.737473	1	1	0.756644	87.8	115.8	87.2	109.2	14.29	14.84	14.88	23.78	High
High	Q95XR4	Ectopic P granules protein 2 [OS=Caenorhabditis elegans]	0.006	FALSE	8.315	7	4	11	4	690	79.9	4.79	0		4		other metabolic processes;other biological processes	other cell component			171787	WBGene00021468	cel:CELE_Y39G10AR.10; Q95XR4	epg-2			0	0	1.319	0.868	0.891	1.354	0.359377	0.416806	0.963632	0.0629284	0.624572	1	1	0.285916	91.7	120.9	79.6	107.8	12.05	18.42	15.15	8.37	High
High	P46975	Dolichyl-diphosphooligosaccharide--protein glycosyltransferase subunit stt-3 [OS=Caenorhabditis elegans]	0	FALSE	85.546	18	14	644	14	757	85.1	8.81	642.3		14		protein metabolism;other metabolic processes	other membranes;ER/Golgi	other molecular function	Pf02516	175886	WBGene00020437	cel:CELE_T12A2.2; P46975	stt-3			0	0	1.317	1.011	0.889	1.157	0.136947	0.996815	0.739236	0.441424	0.316892	1	1	0.943748	88.9	117.1	89.9	104	24.77	4.49	23.63	2.74	High
High	Q9NES8	Serine/threonine-protein phosphatase 5 [OS=Caenorhabditis elegans]	0	FALSE	72.914	31	13	425	13	496	56.4	5.77	319.18		13		other biological processes	cytosol;cytoskeleton;nucleus;other cell component	other molecular function	Pf00149, Pf08321		WBGene00012665	Q9NES8	pph-5	Negative regulation of MAPK pathway; ESR-mediated signaling		2	0	1.312	0.83	0.822	1.298	0.0615482	0.0530469	0.0690837	0.0471961	0.172092	0.373973	0.356539	0.230396	94.8	124.3	78.7	102.2	21	9.86	5.22	5.51	High
High	Q9XW12	Probable cytosolic iron-sulfur protein assembly protein CIAO1 homolog [OS=Caenorhabditis elegans]	0	FALSE	24.288	18	5	51	5	337	38.2	5.08	38.55		5		cell organization and biogenesis;other metabolic processes	other cell component		Pf00400	173152	WBGene00012479	cel:CELE_Y18D10A.9; Q9XW12				0	0	1.312	1.241	0.9	0.951	0.0321386	0.0854971	0.507778	0.826263	0.105474	0.49906	1	1	84.5	110.9	104.9	99.8	14.39	3.2	12.26	12.77	High
High	Q965S8	Eukaryotic translation initiation factor 3 subunit I [OS=Caenorhabditis elegans]	0	FALSE	85.938	36	11	699	11	327	36.9	5.54	980.95		11		cell organization and biogenesis;protein metabolism;other metabolic processes	translational apparatus;other cell component	nucleic acid binding activity	Pf00400	171809	WBGene00001232	cel:CELE_Y74C10AR.1; Q965S8	eif-3.I	L13a-mediated translational silencing of Ceruloplasmin expression; Formation of a pool of free 40S subunits; Translation initiation complex formation; Ribosomal scanning and start codon recognition; Formation of the ternary complex, and subsequently, the 43S complex	Translation factors	6	0	1.311	1.061	0.812	1.004	0.0327603	0.90037	0.224295	0.962769	0.106947	1	0.685035	1	90.2	118.2	95.6	96	6.39	16.38	7.58	9.17	High
High	G5EDG2	SWI/SNF-related matrix-associated actin-dependent regulator of chromatin subfamily A containing DEAD/H box 1 homolog [OS=Caenorhabditis elegans]	0	FALSE	27.854	12	9	65	9	989	113	5.55	7.72		9		cell organization and biogenesis;DNA metabolism;other metabolic processes;stress response	nucleus	nucleic acid binding activity;other molecular function	Pf00176, Pf00271	176462	WBGene00010845	cel:CELE_M03C11.8; G5EDG2				0	0	1.311	1.144	0.893	1.023	0.0114822	0.515983	0.362204	0.897885	0.0503088	1	0.876606	1	86.5	113.4	98.9	101.2	16.38	9.28	9.93	2.52	High
High	Q9GYK2	Uncharacterized integrin beta-like protein C05D9.3 [OS=Caenorhabditis elegans]	0	FALSE	20.86	15	6	64	6	423	46.2	5.52	10.7		6		signal transduction			Pf18372	182254	WBGene00015472	Q9GYK2				0	0	1.311	0.947	0.887	1.227	0.310937	0.939977	0.954053	0.879437	0.570834	1	1	1	90.5	118.6	85.7	105.2	35.29	41.59	8.77	12.73	High
High	O17581	Maternal uncoordinated protein 2 [OS=Caenorhabditis elegans]	0.002	FALSE	10.111	6	3	18	3	593	67.8	8.06	3.51		3		cell cycle OR cell proliferation;cell organization and biogenesis;developmental processes;other biological processes	nucleus;other cell component	nucleic acid binding activity		172598	WBGene00003136	cel:CELE_C09H6.3; O17581	mau-2	Cohesin Loading onto Chromatin		1	0	1.311	1.055	1.035	1.286	0.823358	0.990459	0.978191	0.773139	1	1	1	1	84.7	111	89.4	114.9	24.54	37.41	17.43	11.11	n/a
High	P34686	F-actin-capping protein subunit beta [OS=Caenorhabditis elegans]	0	FALSE	71.975	40	8	271	8	270	30.8	5.19	299.37		8		cell organization and biogenesis;developmental processes;other biological processes	cytoskeleton;other cell component	cytoskeletal activity	Pf01115	174673	WBGene00000293	cel:CELE_M106.5; P34686	cap-2	Factors involved in megakaryocyte development and platelet production; RHOD GTPase cycle; RHOF GTPase cycle; HSP90 chaperone cycle for steroid hormone receptors (SHR) in the presence of ligand; COPI-mediated anterograde transport; COPI-independent Golgi-to-ER retrograde traffic		6	0	1.31	0.999	0.878	1.151	0.00120471	0.932344	0.249856	0.0977598	0.00922527	1	0.722527	0.384471	89.7	117.5	89.6	103.2	10.9	4.57	6.79	4.51	High
High	G5EEM5	Zygote defective protein 9 [OS=Caenorhabditis elegans]	0	FALSE	209.235	39	45	776	45	1415	156.1	7.56	588.55		45		cell cycle OR cell proliferation;cell organization and biogenesis;developmental processes;other biological processes	cytoskeleton;other cell component	cytoskeletal activity;other molecular function		174350	WBGene00006994	cel:CELE_F22B5.7; G5EEM5	zyg-9			0	0	1.309	1.265	0.994	1.028	0.000103939	0.000951345	0.96769	0.746119	0.00154096	0.0206413	1	1	82	107.4	103.8	106.8	8.16	6.13	3.33	5.8	High
High	P41847	Anamorsin homolog [OS=Caenorhabditis elegans]	0	FALSE	51.999	39	8	362	8	238	25.5	4.75	411.94	1.97	8	1	cell organization and biogenesis;other metabolic processes	mitochondrion;other cell component	other molecular function	Pf05093	176051	WBGene00020604	cel:CELE_T20B12.7; P41847				0	0	1.309	1.022	0.879	1.125	5.5946e-05	0.952345	0.0275711	0.0250128	0.000963934	1	0.199773	0.148797	89.2	116.8	91.3	102.7	2.54	8.43	4.81	3.23	High
High	O01583	Serine/threonine-protein kinase mrck-1 [OS=Caenorhabditis elegans]	0	FALSE	35.875	8	10	61	10	1592	180.6	5.55	23.4		10		cell organization and biogenesis;protein metabolism;other metabolic processes;developmental processes;other biological processes	cytoskeleton;other cell component	kinase activity;other molecular function	Pf00069, Pf00130, Pf00780	179013	WBGene00006437	O01583	mrck-1	RAC1 GTPase cycle; RHOQ GTPase cycle		2	0	1.309	1.182	0.886	0.981	0.00040855	0.00362543	0.0802755	0.554391	0.00430497	0.0573089	0.389975	1	86	112.6	101.7	99.7	6.48	3.02	12.89	4.16	High
High	P34552	Apoptosis-linked gene 2-interacting protein X 1 [OS=Caenorhabditis elegans]	0	FALSE	275.308	47	37	1278	37	882	98.2	6.58	1407.17	8.21	36	1	cell cycle OR cell proliferation;cell organization and biogenesis;transport;other biological processes	plasma membrane;other membranes;other cytoplasmic organelle;other cell component	signal transduction activity or receptor binding	Pf03097, Pf13949	176410	WBGene00007010	cel:CELE_R10E12.1; P34552; Q7YXC7; Q8I114; Q8I115; Q94159	alx-1			0	0	1.308	0.985	0.832	1.104	0.00199412	0.917203	0.0168129	0.28576	0.0133928	1	0.148196	0.739853	91.3	119.4	89.9	99.3	2.31	10.75	5.2	11.75	High
High	Q18486	Atypical kinase coq-8, mitochondrial [OS=Caenorhabditis elegans]	0	FALSE	100.663	30	15	312	15	755	83.6	7.28	191.34		15		other metabolic processes	mitochondrion	other molecular function	Pf03109	175647	WBGene00000767	cel:CELE_C35D10.4; Q18486	coq-8			0	0	1.308	1.271	0.911	0.938	0.016802	0.0340121	0.737546	0.922355	0.0669382	0.290473	1	1	83.8	109.7	106.5	99.9	6.97	14.01	10.02	7.67	High
High	Q9N5R9	FACT complex subunit spt-16 [OS=Caenorhabditis elegans]	0	FALSE	168.492	30	31	528	31	1030	116.8	5.77	432.71		31		cell organization and biogenesis;DNA metabolism;RNA metabolism OR transcription;other metabolic processes;stress response;developmental processes;other biological processes	nucleus	other molecular function	Pf00557, Pf08512, Pf08644, Pf14826	172984	WBGene00018849	cel:CELE_F55A3.3; Q9N5R9	spt-16	Formation of RNA Pol II elongation complex ; RNA Polymerase II Pre-transcription Events; TP53 Regulates Transcription of DNA Repair Genes; Regulation of TP53 Activity through Phosphorylation		5	0	1.307	0.902	0.796	1.153	0.00134774	0.241764	0.005351	0.0645382	0.00996156	0.908846	0.0669528	0.291162	94.1	123	84.9	97.9	10.44	7.61	7.01	3.06	High
High	Q17439	Uncharacterized protein B0035.15 [OS=Caenorhabditis elegans]	0	FALSE	55.407	41	11	188	11	283	33.3	8.46	121.11		11		cell organization and biogenesis			Pf06784	178039	WBGene00007113	cel:CELE_B0035.15; Q17439		Complex I biogenesis		1	0	1.306	0.861	0.855	1.297	0.135285	0.506698	0.464781	0.152754	0.314186	1	0.986073	0.503538	93.4	121.9	80.4	104.3	19.08	9.01	14.77	11.1	High
High	Q21795	Kynurenine 3-monooxygenase [OS=Caenorhabditis elegans]	0	FALSE	19.538	13	6	39	6	461	52.3	8	15.12		6		other metabolic processes	other membranes;mitochondrion	other molecular function	Pf01494	179657	WBGene00011089	cel:CELE_R07B7.5; Q21795	kmo-1	Tryptophan catabolism		1	0	1.306	0.775	0.827	1.393	0.146817	0.167876	0.226079	0.106983	0.333974	0.740459	0.687893	0.402444	96.1	125.5	74.5	103.8	19.61	10.48	7.92	23.49	High
High	Q968A5	GDP-fucose transporter [OS=Caenorhabditis elegans]	0.009	FALSE	7.062	6	2	20	2	363	40.4	8.82	10.6		2		protein metabolism;other metabolic processes;transport	other membranes;ER/Golgi	transporter activity	Pf03151	179342	WBGene00008237	cel:CELE_C50F4.14; Q18747; Q968A5	nstp-10	GDP-fucose biosynthesis; Transport of nucleotide sugars		2	0	1.306	0.905	0.913	1.317	0.386746	0.910807	0.907658	0.391063	0.659225	1	1	0.877491	90.9	118.6	82.2	108.3	25.29	14.91	31.47	14.98	High
High	Q21752	Probable voltage-dependent anion-selective channel [OS=Caenorhabditis elegans]	0	FALSE	359.52	91	31	9682	31	283	29.9	9.22	13896.6	303.03	21	14	cell organization and biogenesis;transport;other biological processes	other membranes;mitochondrion	transporter activity	Pf01459	177524	WBGene00019900	cel:CELE_R05G6.7; Q21752	vdac-1	Ub-specific processing proteases; Pyruvate metabolism; PINK1-PRKN Mediated Mitophagy		3	0	1.305	1.036	0.905	1.14	0.000272394	0.513055	0.185282	0.110285	0.00315729	1	0.624888	0.410814	88.5	115.5	91.6	104.5	3.74	9.18	6.72	3.03	High
High	Q9XWZ2	Acyl-CoA dehydrogenase family member 11 [OS=Caenorhabditis elegans]	0	FALSE	158.342	53	28	728	28	617	68.2	8.27	490.38	27.5	27	1	other metabolic processes		other molecular function	Pf00441, Pf02770, Pf18158	176477	WBGene00012860	cel:CELE_Y45F3A.3; Q3T978; Q9XWZ2	acdh-11			0	0	1.303	0.719	0.812	1.471	0.0195947	0.0509117	0.0885617	0.0110872	0.0743722	0.361928	0.416194	0.0841574	98.1	127.8	70.5	103.7	18.07	10.01	12.47	10.22	High
High	Q17703	Putative steroid dehydrogenase 1 [OS=Caenorhabditis elegans]	0	FALSE	41.49	23	5	195	4	314	34.6	7.52	302.3		5		other metabolic processes	ER/Golgi	other molecular function	Pf00106	182291	WBGene00007363	cel:CELE_C06B3.4; Q17703	stdh-1			0	0	1.302	1.258	1.206	1.249	0.0166848	0.072844	0.388309	0.110332	0.0667915	0.448881	0.902185	0.410814	78	101.5	98	122.5	17.16	10.05	10.32	9.47	High
High	Q22070	1-phosphatidylinositol 4,5-bisphosphate phosphodiesterase gamma plc-3 [OS=Caenorhabditis elegans]	0.007	FALSE	7.842	2	2	96	2	1350	154.5	7.44	5.27		2		other metabolic processes;transport;signal transduction;other biological processes		other molecular function	Pf00017, Pf00018, Pf00168, Pf00387, Pf00388	174586	WBGene00004038	cel:CELE_T01E8.3; Q22070	plc-3	ISG15 antiviral mechanism; Downstream signal transduction; Synthesis of IP3 and IP4 in the cytosol; GPVI-mediated activation cascade; EGFR interacts with phospholipase C-gamma; CLEC7A (Dectin-1) signaling; Dectin-2 family; Generation of second messenger molecules; Phospholipase C-mediated cascade: FGFR1; Phospholipase C-mediated cascade; FGFR4		10	0	1.302	1.035	0.894	1.125	0.963769	0.961498	0.819551	0.999776	1	1	1	1	88.9	115.7	92	103.4	114.41	63.96	23.86	15.81	High
High	Q20053	ATP synthase F(0) complex subunit B1, mitochondrial [OS=Caenorhabditis elegans]	0	FALSE	133.05	60	21	1224	19	301	34.3	8.85	1259.09	91.15	20	2	other metabolic processes;transport	other membranes;mitochondrion;other cell component	transporter activity	Pf05405	175605	WBGene00000206	cel:CELE_F35G12.10; Q20053	asb-1	Formation of ATP by chemiosmotic coupling; Cristae formation		2	0	1.301	0.939	0.848	1.175	0.00050367	0.669434	0.00961727	0.053929	0.00499249	1	0.103215	0.254521	92.1	119.8	86.5	101.6	3.99	12.54	4.17	6.22	High
High	P41956	Succinate dehydrogenase cytochrome b560 subunit, mitochondrial [OS=Caenorhabditis elegans]	0.001	FALSE	15.05	14	3	481	3	182	20	10.07	204.28		3		other metabolic processes;stress response;other biological processes	other membranes;mitochondrion	other molecular function	Pf01127		WBGene00003225	P41956	mev-1			0	0	1.301	0.971	0.924	1.239	0.277069	0.879867	0.992093	0.137837	0.527983	1	1	0.468242	89.4	116.3	86.8	107.5	18.34	16.66	16.24	12.11	High
High	Q19286	Intermediate filament protein ifb-2 [OS=Caenorhabditis elegans]	0	FALSE	486.016	74	48	4586	46	543	61.6	5.64	7284.83	3.18	47	2	cell organization and biogenesis;transport;other biological processes	cytoskeleton;nucleus;other cell component	cytoskeletal activity	Pf00038	173973	WBGene00002054	Q19286; Q21064; Q95QM2	ifb-2	RHOF GTPase cycle; Formation of Senescence-Associated Heterochromatin Foci (SAHF); RHOD GTPase cycle; Depolymerization of the Nuclear Lamina		4	0	1.3	0.899	0.632	0.914	0.00764943	0.206151	5.50072e-05	0.718261	0.0372965	0.839446	0.00261284	1	99.5	129.3	89.5	81.7	7.9	4.54	5.94	13.67	High
High	Q9U3C8	Defective in cullin neddylation protein 1 [OS=Caenorhabditis elegans]	0	FALSE	41.785	31	9	59	9	295	34.1	5.3	39.29		9		cell cycle OR cell proliferation;cell organization and biogenesis;protein metabolism;other metabolic processes;other biological processes	nucleus;other cell component	other molecular function	Pf03556, Pf14555	175556	WBGene00010428	cel:CELE_H38K22.2; Q9U3C8; Q9U3C9	dcn-1	Neddylation		1	0	1.299	1.028	0.828	1.047	0.0288918	0.998503	0.0726504	0.981156	0.0970673	1	0.368265	1	90.8	118	93.4	97.8	4.21	29.94	11.06	8.51	High
High	O44953	Signal peptidase complex subunit 1 [OS=Caenorhabditis elegans]	0	FALSE	29.186	27	2	102	2	105	11.8	9.58	126.17		2		protein metabolism;other metabolic processes;transport	other membranes;ER/Golgi		Pf06645	172967	WBGene00016395	cel:CELE_C34B2.10; O44953	spcs-1			0	0	1.298	1.032	1.024	1.288	0.114855	0.981296	0.990165	0.318815	0.277348	1	1	0.782657	85.9	111.5	88.6	114.1	18.44	13.02	27.02	4.42	High
High	Q18286	Exocyst complex component 6 [OS=Caenorhabditis elegans]	0.005	FALSE	9.198	4	3	22	3	817	93.8	6.25	8.99		3		cell organization and biogenesis;transport	other cell component		Pf04091, Pf08700	181131	WBGene00016188	cel:CELE_C28G1.3; Q18286	sec-15	VxPx cargo-targeting to cilium; Insulin processing		2	0	1.298	1.084	1.129	1.352	0.0503398	0.545493	0.919504	0.168236	0.147548	1	1	0.536593	82.5	107.1	89.5	120.9	14.81	27.64	12.62	10.84	High
High	Q22647	Mitochondrial import inner membrane translocase subunit TIM50 [OS=Caenorhabditis elegans]	0	FALSE	161.015	55	17	495	17	452	51.3	7.17	610.07		17		cell organization and biogenesis;transport	other membranes;mitochondrion		Pf03031	179481	WBGene00011897	cel:CELE_T21C9.12; Q22647	scpl-4			0	0	1.297	0.972	0.957	1.277	0.237707	0.941597	0.999979	0.104625	0.472819	1	1	0.399335	88.7	115	86.2	110.1	9.47	18.54	9.52	5.97	High
High	Q02328	Huntington interacting protein related 1 [OS=Caenorhabditis elegans]	0	FALSE	97.115	31	24	318	24	927	104.4	6.13	279.6		24		cell-cell signaling;cell organization and biogenesis;transport;other biological processes	cytoskeleton;other cell component	cytoskeletal activity;other molecular function	Pf01608, Pf07651	176224	WBGene00022717	cel:CELE_ZK370.3; Q02328; Q95PX2	hipr-1	Clathrin-mediated endocytosis; Golgi Associated Vesicle Biogenesis		2	0	1.297	0.911	0.683	0.972	0.0209141	0.473096	0.000338383	0.756621	0.0780834	1	0.00952891	1	97.7	126.7	89	86.5	6.97	7.35	10.17	11.18	High
High	Q18785	MIF-like protein mif-2 [OS=Caenorhabditis elegans]	0	FALSE	60.575	56	7	727	7	120	12.8	8.19	791.16		7		signal transduction	non-structural extracellular	signal transduction activity or receptor binding;other molecular function	Pf01187		WBGene00003235	Q18785	mif-2			0	0	1.297	0.982	1.016	1.341	0.00430292	0.997954	0.997888	0.00428901	0.0241153	1	1	0.0423602	87	112.9	85.5	114.6	11.01	4.75	9.64	8.14	High
High	Q9TVL3	Probable cyclin-dependent kinase 9 [OS=Caenorhabditis elegans]	0.005	FALSE	8.862	9	4	14	3	478	53.6	9.16	0	0	3	1	protein metabolism;other metabolic processes;developmental processes;other biological processes	nucleus;other cell component	kinase activity;other molecular function	Pf00069	173023	WBGene00000410	cel:CELE_H25P06.2; Q9TVL3; Q9XTH5	cdk-9	Formation of RNA Pol II elongation complex ; RNA Polymerase II Pre-transcription Events; SMAD2/SMAD3:SMAD4 heterotrimer regulates transcription; RNA polymerase II transcribes snRNA genes; Estrogen-dependent gene expression; TP53 Regulates Transcription of DNA Repair Genes		7	0	1.297	5.519	3.499	0.822	0.132233	3.05954e-09	6.90342e-08	0.254932	0.309181	7.78652e-07	1.46677e-05	0.695219	32.4	42	178.7	146.9	13.26	8.18	20.55	2.75	Medium
High	Q93714	Probable isocitrate dehydrogenase [NAD] subunit alpha, mitochondrial [OS=Caenorhabditis elegans]	0	FALSE	215.959	52	18	2131	18	358	38.4	7.39	3291.96	6.61	17	3	other metabolic processes		other molecular function	Pf00180	172655	WBGene00009664	cel:CELE_F43G9.1; Q93714	idha-1	Citric acid cycle (TCA cycle)		1	0	1.296	0.977	0.823	1.091	0.0208224	0.933895	0.127681	0.390539	0.0778549	1	0.515753	0.877411	92.2	119.5	90.1	98.3	7.81	6.34	9.4	13.46	High
High	O01634	Innexin-12 [OS=Caenorhabditis elegans]	0	FALSE	36.815	18	6	133	6	408	47.1	7.2	41.73		6		transport;other biological processes	plasma membrane;other membranes;other cell component	transporter activity	Pf00876	171944	WBGene00002134	cel:CELE_ZK770.3; O01634	inx-12			0	0	1.294	1.113	0.961	1.116	0.00101907	0.156691	0.833018	0.201811	0.0081646	0.709569	1	0.599573	86	111.3	95.8	106.9	6.8	6.23	6.86	9.33	High
High	V6CLA2	E3 ubiquitin-protein ligase hecd-1 [OS=Caenorhabditis elegans]	0	FALSE	264.324	23	48	732	48	2648	292	5.62	554.87	0	48	1	protein metabolism;other metabolic processes;other biological processes	nucleus	other molecular function	Pf00632, Pf06701, Pf07738, Pf12796	177486	WBGene00016405	V6CLA2	hecd-1	Antigen processing: Ubiquitination & Proteasome degradation		1	0	1.293	0.989	0.804	1.051	0.0448449	0.999021	0.0835114	0.957286	0.134377	1	0.401136	1	92.6	119.7	91.5	96.2	3.97	13.27	7.56	19.39	High
High	Q18493	Probable UDP-N-acetylglucosamine pyrophosphorylase [OS=Caenorhabditis elegans]	0	FALSE	180.795	43	16	1103	16	484	53.5	6.39	1457.04		16			other cell component	other molecular function	Pf01704	175497	WBGene00007965	cel:CELE_C36A4.4; Q18493		Synthesis of UDP-N-acetyl-glucosamine		1	0	1.293	1.033	0.916	1.148	0.010692	0.963517	0.851141	0.0977324	0.0474995	1	1	0.384471	88.7	114.7	91.6	105.1	9.43	9.44	6.94	7.21	High
High	Q17750	E3 UFM1-protein ligase 1 homolog [OS=Caenorhabditis elegans]	0	FALSE	53.021	23	13	164	13	735	81	6.09	25.47		13		protein metabolism;other metabolic processes;stress response;other biological processes	other membranes;ER/Golgi	other molecular function	Pf09743	177471	WBGene00015555	cel:CELE_C06G3.9; Q17750	ufl-1	Antigen processing: Ubiquitination & Proteasome degradation		1	0	1.293	1.433	0.921	0.831	1.35318e-05	6.01515e-07	0.066809	0.000567114	0.000338295	6.37856e-05	0.348303	0.00879199	81.3	105.2	116.6	96.9	4.28	6.89	3.34	2.74	High
High	Q9XWU8	Ectopic P granules protein 3 [OS=Caenorhabditis elegans]	0.001	FALSE	13.598	10	4	103	4	458	51.8	7.15	59.99		4		cell organization and biogenesis;other metabolic processes;other biological processes	other membranes;ER/Golgi;other cell component			176712	WBGene00012559	cel:CELE_Y37D8A.22; Q9XWU8	epg-3			0	0	1.293	1.368	1.298	1.226	0.697911	0.201286	0.0566447	0.289516	0.975163	0.830263	0.311789	0.744043	74.9	96.9	102.5	125.7	14.45	22.61	21.49	11.32	High
High	Q95ZK7	Defective in germ line development protein 3 [OS=Caenorhabditis elegans]	0.009	FALSE	6.961	4	3	18	3	969	110.3	6.96	3.55		3		cell cycle OR cell proliferation;cell organization and biogenesis;RNA metabolism OR transcription;other metabolic processes;developmental processes;other biological processes	other cell component	enzyme regulator activity;nucleic acid binding activity;other molecular function	Pf17905	174174	WBGene00001597	cel:CELE_T07F8.3; Q95ZK6; Q95ZK7	gld-3			0	0	1.293	0.866	0.922	1.378	0.60296	0.621251	0.997399	0.0817743	0.886706	1	1	0.343479	91.9	118.9	79.6	109.6	9.79	26.61	12.43	4	High
High	P52899	Probable pyruvate dehydrogenase E1 component subunit alpha, mitochondrial [OS=Caenorhabditis elegans]	0	FALSE	254.503	54	23	1992	23	397	43.8	7.46	2923.25	10.43	22	1	other metabolic processes	mitochondrion	other molecular function	Pf00676		WBGene00011510	P52899		Glyoxylate metabolism and glycine degradation; Signaling by Retinoic Acid; Regulation of pyruvate dehydrogenase (PDH) complex		4	0	1.292	1.075	0.956	1.149	1.14736e-05	0.0696816	0.314751	0.010972	0.00030042	0.436797	0.828888	0.0835312	86.9	112.3	93.4	107.3	3	1.49	5.11	6.17	High
High	Q20223	Fatty acid-binding protein homolog 1 [OS=Caenorhabditis elegans]	0	FALSE	101.303	62	13	1965	7	159	18.3	8.5	1297.57	0	12	1		non-structural extracellular	other molecular function		180616	WBGene00002253	cel:CELE_F40F4.3; Q20223	lbp-1			0	5	1.292	1.23	1.204	1.265	0.425984	0.498095	0.700037	0.622399	0.705363	1	1	1	78.8	101.8	96.9	122.6	17.74	24	32.56	10.58	High
High	Q20060	Structural maintenance of chromosomes protein 4 [OS=Caenorhabditis elegans]	0	FALSE	46.13	10	11	68	11	1549	176.5	8	62.59		11		cell cycle OR cell proliferation;cell organization and biogenesis;other biological processes	nucleus;other cell component	other molecular function	Pf02463, Pf06470	175603	WBGene00004874	cel:CELE_F35G12.8; Q20060	smc-4			0	0	1.292	0.912	0.825	1.168	0.0193722	0.904487	0.110775	0.370357	0.0737301	1	0.473565	0.85349	93.7	121	85.5	99.8	16.01	9.56	2.19	12.18	Peak Found
High	P34650	Probable mannose-6-phosphate isomerase [OS=Caenorhabditis elegans]	0	FALSE	87.061	37	11	389	11	416	46.4	5.5	545.69		11		other metabolic processes	cytosol	other molecular function	Pf01238, Pf20511, Pf20512	176388	WBGene00014013	cel:CELE_ZK632.4; P34650		Synthesis of GDP-mannose		1	0	1.291	1.442	1.019	0.912	0.98633	0.995047	0.985851	0.994796	1	1	1	1	79.2	102.3	114.2	104.2	86.48	53.27	17.14	1.65	High
High	G5EER4	GDP-L-fucose synthase [OS=Caenorhabditis elegans]	0	FALSE	27.621	22	6	135	6	315	35.5	5.91	123.44		6		other metabolic processes		other molecular function	Pf01370	187512	WBGene00019813	cel:CELE_R01H2.5; G5EER4	ger-1	GDP-fucose biosynthesis		1	0	1.291	0.83	0.702	1.091	0.0539602	0.311516	0.0189159	0.627771	0.155654	1	0.161886	1	99.3	128.2	82.4	90	8.88	27.36	9.77	10.72	High
High	P42170	Ribonucleoside-diphosphate reductase small chain [OS=Caenorhabditis elegans]	0	FALSE	140.976	40	18	750	18	381	44.3	4.88	772.74	6.65	17	1	DNA metabolism;other metabolic processes;developmental processes	cytosol	other molecular function	Pf00268	175525	WBGene00004392	cel:CELE_C03C10.3; P42170	rnr-2	Interconversion of nucleotide di- and triphosphates		1	0	1.286	0.974	0.963	1.271	0.26579	0.996551	0.99231	0.496021	0.513458	1	1	1	88.9	114.3	86.6	110.1	8.99	23.5	16.33	22	High
High	G5EDP2	Non-specific lipid-transfer protein-like 2 [OS=Caenorhabditis elegans]	0	FALSE	128.786	43	13	697	13	412	44.4	7.62	1181.09		13		other metabolic processes;transport;developmental processes;other biological processes	other cytoplasmic organelle	other molecular function	Pf00108, Pf02803	174881	WBGene00013284	cel:CELE_Y57A10C.6; G5EDP2	daf-22		Mitochondrial long chain fatty acid beta-oxidation	1	0	1.286	1.242	1.276	1.321	0.000582535	0.00554073	0.00202791	0.000235029	0.00552218	0.0766572	0.0344477	0.00462465	77.4	99.5	96.1	127	8.71	5.61	4.92	6.67	High
High	O44441	ATPase inhibitor mai-2, mitochondrial [OS=Caenorhabditis elegans]	0	FALSE	49.544	45	8	828	8	109	12	8.5	754.67		8		other metabolic processes;other biological processes	mitochondrion	other molecular function	Pf04568	177106	WBGene00015248	cel:CELE_B0546.1; O44441	mai-2			0	0	1.286	0.755	0.808	1.376	0.141879	0.166307	0.213685	0.108821	0.324478	0.735356	0.668767	0.408157	98	126.1	74	101.8	15.89	17.78	11.92	16.46	High
High	O01971	Emerin homolog 1 [OS=Caenorhabditis elegans]	0	FALSE	19.207	15	2	144	2	166	18.1	4.7	189.93		2		cell cycle OR cell proliferation;cell organization and biogenesis;other biological processes	other membranes;nucleus	other molecular function	Pf03020	171752	WBGene00001309	cel:CELE_M01D7.6; O01971	emr-1			0	0	1.286	1.082	0.842	1	0.0743374	0.767646	0.409137	0.9986	0.199885	1	0.928172	1	89.9	115.6	97.3	97.3	16.83	17.73	4.06	5.67	High
High	Q94218	Ufm1-specific protease [OS=Caenorhabditis elegans]	0	FALSE	89.703	26	12	326	12	589	66.5	7.43	316.79		12		protein metabolism;other biological processes	other membranes;ER/Golgi;other cell component	other molecular function	Pf07910	177417	WBGene00018160	cel:CELE_F38A5.1; Q86MF8; Q94218	odr-8			0	0	1.285	1.013	0.932	1.181	0.13093	0.999832	0.786167	0.53251	0.306686	1	1	1	89	114.3	90.2	106.5	21.48	11.65	6.21	11.67	High
High	P34283	Small RNA 2'-O-methyltransferase [OS=Caenorhabditis elegans]	0	FALSE	35.452	22	9	112	9	442	50.8	5.33	44.8		9		RNA metabolism OR transcription;other metabolic processes	nucleus;other cell component	nucleic acid binding activity;other molecular function		176159	WBGene00015349	cel:CELE_C02F5.6; P34283; Q8T3F9	henn-1			0	0	1.285	0.959	0.874	1.17	0.0810508	0.922188	0.242773	0.571276	0.213954	1	0.712755	1	91.6	117.7	87.8	102.8	14.74	10.84	8.2	15.78	High
High	Q9NEW6	Probable splicing factor, arginine/serine-rich 3 [OS=Caenorhabditis elegans]	0	FALSE	82.124	40	10	1188	9	258	28.7	10.29	1396.14		10		cell organization and biogenesis;RNA metabolism OR transcription;other metabolic processes;developmental processes	nucleus	nucleic acid binding activity	Pf00076		WBGene00004700	Q9GQI7; Q9NEW6	rsp-3	mRNA 3'-end processing; RNA Polymerase II Transcription Termination; Transport of Mature mRNA derived from an Intron-Containing Transcript; mRNA Splicing - Major Pathway; mRNA Splicing - Minor Pathway		6	1	1.284	1.217	0.816	0.861	0.596259	0.780163	0.27942	0.42809	0.879387	1	0.777344	0.926442	87.9	112.9	107	92.2	27.75	13.32	2.09	12.58	High
High	Q04833	Low-density lipoprotein receptor-related protein [OS=Caenorhabditis elegans]	0	FALSE	107.559	8	26	222	26	4753	526.1	5.12	85.62		26		transport;developmental processes;other biological processes	plasma membrane;other membranes;other cell component	transporter activity;other molecular function	Pf00057, Pf00058, Pf14670		WBGene00003071	Q04833	lrp-1			0	0	1.283	0.815	0.869	1.367	0.0135273	0.00754552	0.212059	0.000510216	0.0571103	0.0964992	0.668767	0.00810641	95	121.8	77.4	105.8	10.18	9.57	6.69	4.78	High
High	Q65XX2	E3 ubiquitin-protein ligase listerin [OS=Caenorhabditis elegans]	0	FALSE	79.049	13	15	136	15	1446	165.3	6	62.57		15		protein metabolism;other metabolic processes	cytosol;other cell component	translation activity;other molecular function	Pf13639	171893	WBGene00021831	cel:CELE_Y54E10A.11; Q65XX2		Antigen processing: Ubiquitination & Proteasome degradation		1	0	1.283	1.274	0.857	0.863	0.411836	0.304296	0.496485	0.375883	0.688637	1	1	0.856947	85.9	110.2	109.4	94.4	17.95	14.79	12.4	3.88	High
High	Q95PZ0	COP9 signalosome complex subunit 6 [OS=Caenorhabditis elegans]	0	FALSE	76.057	42	15	241	15	426	47.5	5.96	126.16		15		cell cycle OR cell proliferation;protein metabolism;other metabolic processes;other biological processes	nucleus;other cell component	other molecular function	Pf01398, Pf13012	178289	WBGene00000818	Q95PZ0	csn-6	Cargo recognition for clathrin-mediated endocytosis; Formation of TC-NER Pre-Incision Complex; Neddylation; DNA Damage Recognition in GG-NER		4	0	1.283	1.029	0.883	1.101	0.0255994	0.832337	0.640968	0.572441	0.0902885	1	1	1	90	115.5	92.6	101.9	10.07	8.59	8.92	13.89	High
High	Q11190	Electron transfer flavoprotein-ubiquinone oxidoreductase, mitochondrial [OS=Caenorhabditis elegans]	0	FALSE	188.474	40	17	669	17	597	65.3	6.73	980.92		17		other metabolic processes	other membranes;mitochondrion	other molecular function	Pf05187, Pf13450		WBGene00002855	Q11190	let-721	Respiratory electron transport		1	0	1.282	1.257	0.996	1.016	0.0831655	0.0465332	0.999947	0.991243	0.217957	0.340308	1	1	83.1	106.5	104.4	106.1	14.2	14.14	7.23	6.52	High
High	Q9N599	Proteasome subunit alpha type-4 [OS=Caenorhabditis elegans]	0	FALSE	67.231	38	11	656	11	250	28.3	7.09	621.27		11		protein metabolism;other metabolic processes	cytosol;nucleus;other cell component		Pf00227, Pf10584		WBGene00003924	Q9N599	pas-3	Oxygen-dependent proline hydroxylation of Hypoxia-inducible Factor Alpha; Degradation of beta-catenin by the destruction complex; Neddylation; Antigen processing: Ubiquitination & Proteasome degradation; Degradation of DVL; Asymmetric localization of PCP proteins; SCF(Skp2)-mediated degradation of p27/p21; Ub-specific processing proteases; Orc1 removal from chromatin; CDK-mediated phosphorylation…		23	0	1.282	1.049	0.888	1.085	0.000839602	0.93449	0.057145	0.282561	0.00699232	1	0.313869	0.733799	89.5	114.8	93.9	101.9	4.79	7.91	5.74	6.92	High
High	Q21241	Leukocyte cell-derived chemotaxin-2 homolog [OS=Caenorhabditis elegans]	0	FALSE	20.034	17	5	51	5	335	37.5	5.58	12.82		5		developmental processes;other biological processes	non-structural extracellular;extracellular matrix;other cell component	other molecular function	Pf01551	173978	WBGene00019407	A0A1B1LVF5; cel:CELE_K05F1.5; Q21241	lect-2			0	0	1.282	1.063	0.904	1.09	0.0303967	0.85229	0.426708	0.8166	0.101045	1	0.948444	1	88.8	113.9	94.4	102.9	18.37	20.18	8.58	8.97	Medium
High	Q09490	Protein lgg-1 [OS=Caenorhabditis elegans]	0.002	FALSE	10.865	15	2	98	2	123	14.8	8.27	3.87		2		cell organization and biogenesis;other metabolic processes;stress response;developmental processes;other biological processes	plasma membrane;other membranes;cytosol;mitochondrion;other cytoplasmic organelle;other cell component	signal transduction activity or receptor binding;other molecular function	Pf02991	174050	WBGene00002980	cel:CELE_C32D5.9; Q09490	lgg-1	Macroautophagy		1	0	1.281	1.279	0.978	0.98	0.48641	0.627736	0.997702	0.999902	0.762351	1	1	1	83.1	106.5	106.3	104.1	31.61	7.6	19.32	3.35	High
High	Q9NDC9	Lissencephaly-1 homolog [OS=Caenorhabditis elegans]	0	FALSE	43.363	16	5	126	5	404	45.7	6.95	153.67		5		cell-cell signaling;cell cycle OR cell proliferation;cell organization and biogenesis;DNA metabolism;transport;developmental processes;other biological processes	cytoskeleton;nucleus;other cell component	cytoskeletal activity;other molecular function	Pf00400, Pf08513	176758	WBGene00003047	cel:CELE_T03F6.5; O45742; Q9NDC9	lis-1	Neddylation; Antigen processing: Ubiquitination & Proteasome degradation; COPI-independent Golgi-to-ER retrograde traffic; Regulation of PLK1 Activity at G2/M Transition		4	0	1.28	1.033	0.829	1.028	0.00700813	0.856554	0.0234053	0.999599	0.0350407	1	0.18267	1	91.4	117	94.4	97.1	7.97	7.35	10.01	12.68	High
High	Q20655	14-3-3-like protein 2 [OS=Caenorhabditis elegans]	0	FALSE	212.572	59	18	3520	9	248	28.1	4.91	3982.93	8.16	16	2	developmental processes;signal transduction;other biological processes	nucleus;other cell component	other molecular function	Pf00244	181348	WBGene00001502	Q20655	ftt-2	Signaling by Hippo; Tristetraprolin (TTP, ZFP36) binds and destabilizes mRNA; Deactivation of the beta-catenin transactivating complex; mTORC1-mediated signalling; RHO GTPases activate PKNs; Chk1/Chk2(Cds1) mediated inactivation of Cyclin B:Cdk1 complex; RAF activation; Negative regulation of MAPK pathway; Frs2-mediated activation; MAP2K and MAPK activation; Butyrate Response Factor 1 (BRF1) bind…		18	0	1.279	0.847	0.854	1.289	0.0323051	0.205719	0.171676	0.0396744	0.105884	0.839029	0.601569	0.205439	94.8	121.3	80.3	103.5	12.18	12.53	9	6.8	High
High	A0A061AE05	Bifunctional 3'-phosphoadenosine 5'-phosphosulfate synthase pps-1 [OS=Caenorhabditis elegans]	0	FALSE	29.457	16	9	60	9	654	73.1	6.2	29.02		9		other metabolic processes	nucleus	kinase activity;other molecular function	Pf01583, Pf01747, Pf14306	177893	WBGene00004091	A0A061AE05; cel:CELE_T14G10.1; Q22501	pps-1	Transport and synthesis of PAPS		1	0	1.279	1.206	1.198	1.271	0.0641411	0.268378	0.568688	0.173617	0.177589	0.962903	1	0.546936	79.7	102	96.2	122.2	12.31	23.52	9.52	9.37	High
High	Q95QA6	Protein pat-12 [OS=Caenorhabditis elegans]	0	FALSE	234.318	54	32	1052	32	663	76.7	9.42	1061.74		32		cell organization and biogenesis;developmental processes	plasma membrane;other membranes;cytoskeleton;other cell component			175227	WBGene00003936	cel:CELE_T17H7.4; H2KYY3; H2KYY4; H2KYY5; H2KYY6; H2KYY7; H2KYY8; H2KYY9; H2KYZ0; H2KYZ1; H2KYZ2; Q8MPW4; Q95QA6	pat-12			0	0	1.277	0.869	0.698	1.025	0.171526	0.540018	0.0278886	0.991028	0.376412	1	0.199889	1	99.1	126.5	86.1	88.3	21.14	5.25	13.11	19.4	High
High	Q9NAA5	Cap-specific mRNA (nucleoside-2'-O-)-methyltransferase 1 [OS=Caenorhabditis elegans]	0	FALSE	56.231	14	9	80	9	918	105.2	6.57	71.59		9		RNA metabolism OR transcription;other metabolic processes	nucleus;other cell component	nucleic acid binding activity;other molecular function	Pf01585, Pf01728	175156	WBGene00013160	cel:CELE_Y53F4B.13; H8ESH8; H8ESH9; H8ESI0; H8ESI1; Q9NAA5				0	0	1.277	1.218	0.891	0.934	0.0161098	0.0843304	0.354275	0.867162	0.0655182	0.493381	0.870926	1	86.4	110.3	105.1	98.2	15.96	5.98	8.07	9.74	High
High	Q9BKU4	Mitochondrial prohibitin complex protein 1 [OS=Caenorhabditis elegans]	0	FALSE	132.686	59	15	1172	15	275	30	7.56	1453.91	32.87	13	3	cell organization and biogenesis;stress response;developmental processes;other biological processes	other membranes;mitochondrion		Pf01145	171768	WBGene00004014	cel:CELE_Y37E3.9; Q9BKU4	phb-1	Processing of SMDT1; RAF activation		2	0	1.276	0.921	0.917	1.27	0.00183434	0.449509	0.350282	0.00255558	0.0125741	1	0.870926	0.0286899	91.6	116.9	84.4	107.1	6.71	5.62	12.05	5.77	High
High	Q20224	Fatty acid-binding protein homolog 2 [OS=Caenorhabditis elegans]	0	FALSE	117.936	57	11	2503	5	161	18.8	6.7	1921.43		11			non-structural extracellular	other molecular function		180617	WBGene00002254	cel:CELE_F40F4.2; Q20224	lbp-2			0	0	1.275	0.976	1.042	1.361	0.387441	0.953965	0.999645	0.160789	0.659656	1	1	0.522617	87.3	111.3	85.3	116.1	25.86	9.16	27.2	3.73	High
High	Q09545	Succinate dehydrogenase [ubiquinone] iron-sulfur subunit, mitochondrial [OS=Caenorhabditis elegans]	0	FALSE	134.952	47	13	918	13	298	32.9	8.24	1045.6	257.19	11	2	other metabolic processes	other membranes;mitochondrion	other molecular function	Pf13085, Pf13534	174482	WBGene00006433	cel:CELE_F42A8.2; O44075; Q09545	sdhb-1	Citric acid cycle (TCA cycle)		1	0	1.274	1.028	0.883	1.094	0.312594	0.998224	0.579968	0.901039	0.571408	1	1	1	90.3	115.1	92.9	101.7	17.66	9.23	16.56	8.85	High
High	Q9N3B0	Mesencephalic astrocyte-derived neurotrophic factor homolog [OS=Caenorhabditis elegans]	0	FALSE	15.94	19	5	99	5	168	19	8.41	36.29		5		cell cycle OR cell proliferation;cell organization and biogenesis;developmental processes;other biological processes	non-structural extracellular;ER/Golgi	other molecular function	Pf10208, Pf20145	177074	WBGene00021888	cel:CELE_Y54G2A.23; Q9N3B0	manf-1	Platelet degranulation		1	0	1.274	0.823	0.757	1.173	0.294297	0.213644	0.186468	0.332625	0.550752	0.853946	0.625215	0.798926	98.5	125.5	81	95	12.14	22.43	14.66	15.78	High
High	P90900	Intermediate filament protein ifa-4 [OS=Caenorhabditis elegans]	0	FALSE	233.342	63	38	1628	34	575	66.3	6.65	1563.38		38		cell organization and biogenesis;transport;other biological processes	cytoskeleton;nucleus;other cell component	cytoskeletal activity	Pf00038, Pf00932	180765	WBGene00002052	cel:CELE_K05B2.3; P90900; Q9GYN4	ifa-4	Formation of Senescence-Associated Heterochromatin Foci (SAHF); RHOD GTPase cycle; RHOF GTPase cycle; Depolymerization of the Nuclear Lamina		4	0	1.273	0.94	0.828	1.122	0.0547245	0.999532	0.11836	0.940285	0.157503	1	0.494578	1	93.7	119.3	88.1	98.8	11.28	11.27	17.96	12.45	High
High	Q23655	Non-specific lipid-transfer protein-like 1 [OS=Caenorhabditis elegans]	0	FALSE	67.206	69	9	520	9	118	13.1	9.52	831.04		9			cytosol	other molecular function	Pf02036	191734	WBGene00003773	cel:CELE_ZK892.2; Q23655	nlt-1			0	0	1.273	1.051	0.944	1.144	0.0302075	0.966101	0.901389	0.203512	0.100956	1	1	0.59975	88.4	112.5	92.9	106.2	11.57	5.76	11.85	12.17	High
High	Q19842	Propionyl-CoA carboxylase alpha chain, mitochondrial [OS=Caenorhabditis elegans]	0	FALSE	402.518	56	36	2820	36	724	79.7	7.74	3337.74	28.15	35	2	other metabolic processes	mitochondrion	other molecular function	Pf00289, Pf00364, Pf02785, Pf02786, Pf18140	181026	WBGene00017864	cel:CELE_F27D9.5; Q19842	pcca-1	Propionyl-CoA catabolism; Biotin transport and metabolism		2	0	1.272	0.779	0.773	1.262	0.0118099	0.00970493	0.00219733	0.0538963	0.0513912	0.115958	0.0356859	0.254521	99.2	126.1	77.2	97.5	6.69	4.54	12.73	6.98	High
High	Q19426	Mannosyl-oligosaccharide glucosidase [OS=Caenorhabditis elegans]	0	FALSE	58.498	22	13	105	13	796	92.6	8.75	82.82		13		protein metabolism;other metabolic processes	other membranes;ER/Golgi	other molecular function	Pf03200, Pf16923	177998	WBGene00008775	A5JYS7; cel:CELE_F13H10.4; Q0G829; Q0G830; Q19426	mogs-1			0	0	1.272	1.114	1.169	1.335	0.375458	0.979796	0.556641	0.0883178	0.642562	1	1	0.363795	82.1	104.4	91.4	122.1	13.39	27.57	11.11	4.36	High
High	O16000	Syntaxin-1A homolog [OS=Caenorhabditis elegans]	0.002	FALSE	11.377	14	3	22	3	291	33.2	5.43	8.36		3		cell-cell signaling;cell organization and biogenesis;transport;developmental processes;signal transduction;other biological processes	plasma membrane;other membranes;ER/Golgi;other cell component	other molecular function	Pf00804, Pf05739	176743	WBGene00006798	O16000; O18657; O61526; Q9TZZ0	unc-64	Norepinephrine Neurotransmitter Release Cycle; Insertion of tail-anchored proteins into the endoplasmic reticulum membrane; Serotonin Neurotransmitter Release Cycle; Glutamate Neurotransmitter Release Cycle; Dopamine Neurotransmitter Release Cycle; Acetylcholine Neurotransmitter Release Cycle; Other interleukin signaling; GABA synthesis, release, reuptake and degradation		8	0	1.272	0.972	0.83	1.086	0.430225	0.98217	0.495616	0.994444	0.70962	1	1	1	93.1	118.3	90.4	98.2	26.37	5.19	30.48	22.15	High
High	Q10123	Uncharacterized protein F52C9.3 [OS=Caenorhabditis elegans]	0	FALSE	59.03	31	12	150	12	439	49.9	8.06	64.06		12		other metabolic processes	mitochondrion	kinase activity	Pf00781	175732	WBGene00018674	cel:CELE_F52C9.3; Q10123		Glycerophospholipid biosynthesis		1	0	1.27	0.903	0.814	1.144	0.199778	0.304679	0.309359	0.196437	0.417226	1	0.82132	0.591604	95.1	120.8	85.9	98.3	9.41	13.51	14.13	6.02	High
High	Q20263	Probable Golgi transport protein 1 [OS=Caenorhabditis elegans]	0.001	FALSE	14.122	14	2	49	2	141	15.6	9.31	59.24		2		transport	other membranes;cytosol;ER/Golgi		Pf04178	173819	WBGene00018270	cel:CELE_F41C3.4; Q20263	eas-1			0	0	1.27	0.626	1.246	2.526	0.509685	0.0359203	0.179791	0.000100439	0.791533	0.296809	0.61345	0.00247043	89.3	113.4	55.9	141.3	29.05	17.99	11.07	6.12	Medium
Medium	Q09287	Uncharacterized protein C56G2.3 [OS=Caenorhabditis elegans]	0.027	FALSE	4.983	9	2	15	2	318	36.5	9.42	2		2		RNA metabolism OR transcription;other metabolic processes;other biological processes	mitochondrion;nucleus	nucleic acid binding activity;other molecular function			WBGene00016978	Q09287				0	0	1.27	1.221	0.872	0.906	0.994579	0.795424	0.988306	0.983741	1	1	1	1	87	110.5	106.2	96.3	12.87	45.33	18.27	28.41	Peak Found
High	P53489	Actin-related protein 2 [OS=Caenorhabditis elegans]	0	FALSE	106.027	41	15	482	15	395	44.8	6.61	610.57		15		cell organization and biogenesis;developmental processes;other biological processes	cytoskeleton;other cell component	cytoskeletal activity;other molecular function	Pf00022	179440	WBGene00000200	cel:CELE_K07C5.1; P53489	arx-2	Neutrophil degranulation; Clathrin-mediated endocytosis; EPHB-mediated forward signaling; Regulation of actin dynamics for phagocytic cup formation; RHO GTPases Activate WASPs and WAVEs		5	0	1.269	0.94	0.785	1.06	0.0162548	0.681312	0.00673805	0.923463	0.0658978	1	0.0785935	1	95.1	120.7	89.4	94.8	5.21	13.46	4.02	10.16	High
High	Q95Y72	Probable 26S proteasome complex subunit dss-1 [OS=Caenorhabditis elegans]	0	FALSE	58.676	70	4	196	4	82	9.5	4.37	281.96		4		cell organization and biogenesis;DNA metabolism;other metabolic processes;stress response;transport;developmental processes;other biological processes	nucleus;other cell component		Pf05160		WBGene00022492	Q95Y72	dss-1			0	0	1.269	1.032	0.795	0.979	0.386088	0.998492	0.350988	0.995331	0.658985	1	0.870926	1	92.8	117.8	95.7	93.7	27.96	13.85	11.94	8.57	High
High	P39745	Mitogen-activated protein kinase mpk-1 [OS=Caenorhabditis elegans]	0	FALSE	34.49	18	7	129	7	444	50.6	7.08	85.35		7		cell cycle OR cell proliferation;protein metabolism;other metabolic processes;stress response;developmental processes;signal transduction;other biological processes	nucleus;other cell component	kinase activity;other molecular function	Pf00069	175545	WBGene00003401	cel:CELE_F43C1.2; P39745; Q9U3F3	mpk-1	Downregulation of SMAD2/3:SMAD4 transcriptional activity; Neutrophil degranulation; Regulation of HSF1-mediated heat shock response; Golgi Cisternae Pericentriolar Stack Reorganization; Regulation of actin dynamics for phagocytic cup formation; RHO GTPases Activate WASPs and WAVEs; SMAD2/SMAD3:SMAD4 heterotrimer regulates transcription; ERKs are inactivated; Recycling pathway of L1; NCAM signalin…		30	0	1.269	1.178	1.048	1.129	0.529245	0.99223	0.820972	0.994633	0.812508	1	1	1	83.7	106.3	98.6	111.4	14.37	77.99	15.75	34.55	High
High	Q9U1X4	Putative guanine nucleotide exchange factor MSS4 homolog [OS=Caenorhabditis elegans]	0	FALSE	19.332	40	3	79	3	98	10.9	4.7	89.66		3		transport;signal transduction	other membranes;cytosol	enzyme regulator activity;other molecular function	Pf04421			Q9U1X4				0	0	1.269	1.043	0.931	1.133	0.2547	0.879675	0.999994	0.639309	0.499604	1	1	1	89	113	92.9	105.2	10.27	17.9	11.69	15.45	High
High	Q09436	Zinc finger protein mex-6 [OS=Caenorhabditis elegans]	0.002	FALSE	12.026	10	3	28	3	467	52.4	8.95	11.31		3		other biological processes	cytosol;other cell component	nucleic acid binding activity;other molecular function	Pf00642	174504	WBGene00003231	cel:CELE_AH6.5; Q09436	mex-6			0	0	1.269	1.037	0.831	1.017	1	0.996272	0.935369	0.850275	1	1	1	1	91.7	116.4	95.1	96.7	15.68	43.9	8.85	42.54	High
High	Q09359	Uncharacterized protein ZK1307.1 [OS=Caenorhabditis elegans]	0	FALSE	74.569	39	10	654	10	279	31.2	5.71	802.54		10					Pf19420	174519	WBGene00014244	cel:CELE_ZK1307.1; Q09359				0	0	1.268	0.77	0.762	1.254	0.0288601	0.00885914	0.00766298	0.0333955	0.0970673	0.10892	0.0865883	0.181371	99.9	126.7	76.9	96.5	10.54	5.07	12.47	7.11	High
High	Q21624	Coronin-like protein cor-1 [OS=Caenorhabditis elegans]	0	FALSE	61.539	24	11	189	11	607	67.2	6.99	114.18		11		cell organization and biogenesis	cytoskeleton;other cell component	cytoskeletal activity	Pf00400, Pf08953, Pf16300	176440	WBGene00000768	cel:CELE_R01H10.3; Q21624; Q8T3D5; Q8T3D6; Q8T3D7	cor-1			0	0	1.268	0.989	0.831	1.064	0.12866	0.976417	0.160343	0.946495	0.303575	1	0.583376	1	92.8	117.6	91.8	97.7	15.46	4.02	8.26	13.64	High
High	P34539	Putative ATP synthase subunit epsilon, mitochondrial [OS=Caenorhabditis elegans]	0	FALSE	17.89	61	4	279	4	54	5.9	10.46	289.11		4		other metabolic processes;transport	other membranes;mitochondrion	transporter activity	Pf04627	191132	WBGene00019880; WBGene00022582	cel:CELE_ZC262.5; P34539				0	0	1.268	1.055	0.938	1.128	0.397372	0.972562	0.847684	0.978285	0.670614	1	1	1	88.6	112.4	93.5	105.4	28.31	30.74	10.22	10.78	High
High	Q22017	Probable FAD synthase [OS=Caenorhabditis elegans]	0	FALSE	58.678	31	13	154	13	519	58.9	6.95	108.53		13		other metabolic processes		other molecular function	Pf00994, Pf01507	3565030	WBGene00011271	cel:CELE_R53.1; Q22017; Q58AA6	flad-1	Vitamin B2 (riboflavin) metabolism		1	0	1.267	1.033	0.927	1.138	0.45029	0.999975	0.960138	0.705794	0.728578	1	1	1	89.4	113.3	92.3	105	5.83	25.68	8.52	14.99	High
High	P34480	N-acetylglucosamine-6-phosphate deacetylase [OS=Caenorhabditis elegans]	0	FALSE	20.776	15	4	55	4	418	44.9	6.16	55.59		4		other metabolic processes		other molecular function	Pf01979		WBGene00010308	P34480		Synthesis of UDP-N-acetyl-glucosamine		1	0	1.267	1.113	1.199	1.366	0.288671	0.766063	0.185396	0.0416234	0.544059	1	0.624888	0.209796	81.6	103.4	90.8	124.1	2.58	23.8	5.89	10.96	High
High	Q21355	Glutathione S-transferase 4 [OS=Caenorhabditis elegans]	0	FALSE	98.68	71	14	663	14	207	23.9	5.73	541.29		14		other metabolic processes	cytoskeleton	other molecular function	Pf02798, Pf14497	177886	WBGene00001752	cel:CELE_K08F4.7; Q21355	gst-4			0	0	1.266	0.704	1.211	2.178	0.0139734	0.000137856	0.0442313	8.04572e-08	0.0585094	0.0043314	0.265078	1.28631e-05	88.8	112.4	62.5	136.2	13.97	8.63	1.62	3.6	High
High	O17528	Suppressor/enhancer of lin-12 protein 9 [OS=Caenorhabditis elegans]	0	FALSE	28.04	40	6	166	6	203	23	5.26	168.11		6		cell organization and biogenesis;transport;other biological processes	other membranes;ER/Golgi;other cell component		Pf01105		WBGene00004766	O17528	sel-9	COPI-dependent Golgi-to-ER retrograde traffic; COPI-mediated anterograde transport; COPII-mediated vesicle transport; Cargo concentration in the ER; Pre-NOTCH Processing in Golgi		5	0	1.266	1.016	0.902	1.125	0.300226	0.998059	0.876694	0.595634	0.556782	1	1	1	90.4	114.5	91.8	103.3	17.79	10.1	21.19	15.12	High
High	Q7JKC3	Ubiquitin carboxyl-terminal hydrolase 7 [OS=Caenorhabditis elegans]	0	FALSE	215.293	35	31	887	31	1135	131.5	5.69	843.12		31		cell organization and biogenesis;protein metabolism;other metabolic processes;developmental processes;other biological processes	cytosol;nucleus;other cell component	other molecular function	Pf00443, Pf00917, Pf12436, Pf14533	179538	WBGene00010406	Q7JKC3	math-33	Ub-specific processing proteases; Dual incision in TC-NER; Formation of TC-NER Pre-Incision Complex; Gap-filling DNA repair synthesis and ligation in TC-NER		4	0	1.265	1.03	0.901	1.108	0.000435234	0.440206	0.0673047	0.500513	0.00447518	1	0.349986	1	90.2	114.1	92.9	102.9	1.48	5.85	8.81	5.29	High
High	Q20086	Putative UDP-glucuronosyltransferase ugt-58 [OS=Caenorhabditis elegans]	0	FALSE	53.57	22	9	184	9	533	61.1	8.02	104.5	9.9	8	1		other membranes	other molecular function	Pf00201	174507	WBGene00009450	cel:CELE_F35H8.6; Q20086	ugt-58	Glycosphingolipid metabolism; Paracetamol ADME; Prednisone ADME	Metapathway UDP-glucuronosyltransferases	4	0	1.265	0.986	0.886	1.136	0.124857	0.967465	0.751038	0.287582	0.296173	1	1	0.741953	91.5	115.7	90.2	102.5	17.11	7.28	17.75	7.63	High
High	Q9NEL2	Helicase ssl-1 [OS=Caenorhabditis elegans]	0	FALSE	37.854	7	13	67	13	2395	268.6	6.74	11.94		13		cell organization and biogenesis;other biological processes	nucleus	nucleic acid binding activity;other molecular function	Pf00176, Pf00271, Pf07529	190954	WBGene00007027	cel:CELE_Y111B2A.22; E0R7L4; E0R7L5; E0R7L6; Q6Q9H2; Q9NEL2	ssl-1			0	0	1.264	0.908	0.818	1.139	0.00834951	0.769971	0.0271084	0.394021	0.0396227	1	0.198666	0.881148	95.1	120.2	86.3	98.3	2.36	21.07	5.84	9.09	High
High	P34447	Zinc finger protein zfp-1 [OS=Caenorhabditis elegans]	0.002	FALSE	10.419	3	2	18	2	867	92.1	8.27	3.32		2		cell organization and biogenesis;protein metabolism;other metabolic processes;other biological processes	nucleus;other cell component	nucleic acid binding activity;other molecular function	Pf13831, Pf13832	176237	WBGene00006975	cel:CELE_F54F2.2; G8JYB8; P34447; P34448; P34449	zfp-1			0	0	1.263	0.819	0.835	1.287	0.0230871	0.127157	0.107807	0.0275591	0.0842231	0.638291	0.467895	0.160219	96.7	122.1	79.2	101.9	2.05	9.4	12.47	12.97	Medium
High	Q7YWX7	Protein wntless homolog [OS=Caenorhabditis elegans]	0.003	FALSE	9.952	7	4	38	4	549	63.3	5.73	5.23		4		cell-cell signaling;cell cycle OR cell proliferation;cell organization and biogenesis;transport;developmental processes;signal transduction;other biological processes	plasma membrane;other membranes;ER/Golgi;other cytoplasmic organelle;other cell component	other molecular function	Pf06664	175020	WBGene00003246	cel:CELE_R06B9.6; Q7YWX7	mig-14	WNT ligand biogenesis and trafficking		1	0	1.263	0.925	0.858	1.172	0.0386615	0.562945	0.247151	0.117226	0.11921	1	0.71889	0.426549	93.6	118.3	86.6	101.5	7.82	1.59	19.87	4.96	Medium
High	O62301	Nonsense-mediated mRNA decay factor SMG8 [OS=Caenorhabditis elegans]	0.008	FALSE	7.578	4	3	47	3	873	99.9	6.57	1.67		3		RNA metabolism OR transcription;other metabolic processes			Pf10220	175103	WBGene00010551	cel:CELE_K04B12.3; O62301	smg-8	Nonsense Mediated Decay (NMD) enhanced by the Exon Junction Complex (EJC)		1	0	1.263	0.748	1.153	1.946	0.899618	0.985055	0.49221	0.112529	1	1	1	0.415367	89.6	113.1	67	130.4	37.17	42.1	54.48	100.55	Medium
High	Q04908	26S proteasome non-ATPase regulatory subunit 3 [OS=Caenorhabditis elegans]	0	FALSE	336.503	61	30	1673	30	504	57.5	7.49	2203.98		30		protein metabolism;other metabolic processes;other biological processes	other cell component	enzyme regulator activity	Pf01399, Pf08375	176196	WBGene00004460	cel:CELE_C30C11.2; Q04908	rpn-3	Neutrophil degranulation; Antigen processing: Ubiquitination & Proteasome degradation; Neddylation; Degradation of DVL; Asymmetric localization of PCP proteins; SCF(Skp2)-mediated degradation of p27/p21; Ub-specific processing proteases; Orc1 removal from chromatin; CDK-mediated phosphorylation and removal of Cdc6; ABC-family proteins mediated transport; Ubiquitin Mediated Degradation of Phosphor…	Proteasome degradation	25	0	1.262	1.247	0.81	0.82	0.0050677	0.0104934	0.00793814	0.0165371	0.0279107	0.122503	0.0893041	0.111321	88.3	111.4	110	90.3	5.87	10.18	9.44	4.98	High
High	Q19326	Probable histone chaperone asf-1 [OS=Caenorhabditis elegans]	0	FALSE	68.024	34	7	212	5	275	31.2	4.09	279.75		7		cell organization and biogenesis;protein metabolism;other metabolic processes;developmental processes;other biological processes	nucleus	other molecular function	Pf04729	173809	WBGene00006817	cel:CELE_F10G7.3; Q19326	unc-85	Formation of Senescence-Associated Heterochromatin Foci (SAHF)		1	2	1.262	1.07	0.826	0.974	0.215707	0.981154	0.338266	0.999925	0.442877	1	0.858213	1	91.5	115.4	97.9	95.3	15.98	9.75	5.81	16.31	High
High	P52874	Protein clpf-1 [OS=Caenorhabditis elegans]	0	FALSE	20.994	20	7	110	7	428	47.6	5.55	43.23		7		RNA metabolism OR transcription;other metabolic processes	nucleus	kinase activity;other molecular function	Pf06807, Pf16573, Pf16575	175442	WBGene00010304	cel:CELE_F59A2.4; P52874	clpf-1	mRNA 3'-end processing; RNA Polymerase II Transcription Termination; Processing of Intronless Pre-mRNAs	mRNA processing	5	0	1.262	0.769	0.682	1.12	0.00297539	0.00211935	9.04226e-05	0.102918	0.0182727	0.0390851	0.00374087	0.397081	102.8	129.7	79	88.5	8.17	6.74	7.11	8.64	High
Medium	P34498	Probable pre-mRNA-splicing factor ATP-dependent RNA helicase mog-1 [OS=Caenorhabditis elegans]	0.013	FALSE	6.271	2	2	53	2	1131	129.3	6.86	8.73		2		RNA metabolism OR transcription;other metabolic processes;developmental processes	nucleus	nucleic acid binding activity;other molecular function	Pf00270, Pf00271, Pf04408, Pf07717	176409	WBGene00003389	cel:CELE_K03H1.2; P34498	mog-1	mRNA 3'-end processing; RNA Polymerase II Transcription Termination; Transport of Mature mRNA derived from an Intron-Containing Transcript; mRNA Splicing - Major Pathway	mRNA processing	5	0	1.262	1.158	0.906	0.988	0.103947	0.402411	0.754425	0.999781	0.259345	1	1	1	87.6	110.6	101.5	100.3	15.16	9.98	10.08	2.34	High
High	P90920	Leucine-rich repeat-containing protein egg-6 [OS=Caenorhabditis elegans]	0	FALSE	16.951	6	5	33	5	961	105.3	7.24	5.88		5			plasma membrane;other membranes		Pf13855	172670	WBGene00010621	cel:CELE_K07A12.2; P90920	egg-6			0	0	1.261	0.613	0.615	1.265	0.427797	0.0212978	0.0337355	0.30406	0.706987	0.211731	0.225135	0.761788	109.6	138.2	67.2	85	6.51	35.85	6.11	6.03	High
High	Q18806	Neuronal immunoglobulin domain-containing protein rig-3 [OS=Caenorhabditis elegans]	0.001	FALSE	15.583	15	5	17	5	487	54.6	5.31	9.68		5		cell adhesion;cell cycle OR cell proliferation;cell organization and biogenesis;developmental processes	plasma membrane;other membranes;other cell component	other molecular function	Pf00047, Pf07679	180958	WBGene00004370	cel:CELE_C53B7.1; Q18806	rig-3	Regulation of commissural axon pathfinding by SLIT and ROBO		1	0	1.261	0.975	0.804	1.039	0.00611557	0.999435	0.01045	0.973428	0.0315045	1	0.109405	1	94.1	118.7	91.8	95.4	12.47	13.46	6.74	2.29	High
High	Q21065	Intermediate filament protein ifa-3 [OS=Caenorhabditis elegans]	0	FALSE	50.265	20	11	412	5	581	66.5	6.04	320.8		11		cell organization and biogenesis;transport;other biological processes	cytoskeleton;nucleus;other cell component	cytoskeletal activity	Pf00038, Pf00932	181699	WBGene00002051	cel:CELE_F52E10.5; Q20671; Q21065; Q94367	ifa-3	Formation of Senescence-Associated Heterochromatin Foci (SAHF); RHOD GTPase cycle; RHOF GTPase cycle; Depolymerization of the Nuclear Lamina		4	0	1.259	11.426	7.357	0.811	0.700089	9.56779e-07	2.39692e-06	0.995735	0.976067	8.69644e-05	0.000206001	1	17.4	21.9	199.2	161.5	7.16	18.08	37.78	22.4	High
High	Q23424	Transmembrane GTPase fzo-1 [OS=Caenorhabditis elegans]	0	FALSE	82.615	31	20	264	20	774	87.4	6.51	205.3		20		cell organization and biogenesis;other biological processes	other membranes;mitochondrion	other molecular function	Pf00350, Pf04799	173990	WBGene00001509	cel:CELE_ZK1248.14; Q23424	fzo-1	Factors involved in megakaryocyte development and platelet production; PINK1-PRKN Mediated Mitophagy; RHOT2 GTPase cycle		3	0	1.258	1.018	0.978	1.209	0.00230218	0.293846	0.891948	0.184214	0.0148808	1	1	0.566369	88.8	111.7	90.3	109.2	9.8	9.51	12.53	5.57	High
High	P90795	Probable glycerol-3-phosphate dehydrogenase, mitochondrial [OS=Caenorhabditis elegans]	0	FALSE	177.819	40	27	940	27	722	80.8	8.32	1047.95		27		other metabolic processes	mitochondrion;other cell component	other molecular function	Pf01266, Pf16901	172509	WBGene00012031	cel:CELE_T25G3.4; P90795; Q22793	gpdh-3	Synthesis of PA; Triglyceride catabolism	Fatty acid beta-oxidation 1; Fatty acid beta-oxidation meta-pathway	4	0	1.256	0.91	0.708	0.978	6.45207e-06	0.00573164	7.65325e-08	0.994997	0.00019507	0.0784249	1.46677e-05	1	98.6	123.9	89.7	87.7	2.17	2.9	6.11	1.49	High
High	O17966	DNA topoisomerase 1 [OS=Caenorhabditis elegans]	0	FALSE	34.447	10	7	91	7	806	94	8.98	86.29		7		cell cycle OR cell proliferation;cell organization and biogenesis;DNA metabolism;other metabolic processes	cytoskeleton;nucleus;other cell component	nucleic acid binding activity;other molecular function	Pf01028, Pf02919, Pf14370	266847	WBGene00006595	cel:CELE_M01E5.5; O17965; O17966; Q27529	top-1	SUMOylation of DNA replication proteins		1	0	1.256	1.111	0.932	1.053	0.475395	0.733273	0.977498	0.999949	0.751554	1	1	1	88.1	110.7	97.9	103.2	14.57	11.3	10.42	32.58	High
High	Q9NAL4	Mediator of RNA polymerase II transcription subunit 17 [OS=Caenorhabditis elegans]	0	FALSE	19.731	11	6	31	6	667	77	6.04	8.98		6		other biological processes	nucleus	other molecular function		180325	WBGene00007017	G2HJZ8; G2HJZ9; Q9NAL4	mdt-17			0	0	1.256	0.211	0.276	1.643	0.999952	3.5834e-05	0.00152527	0.113693	1	0.00144758	0.0291964	0.417856	142.1	178.6	30	49.3	23.33	40.21	6.26	5	High
High	P41932	14-3-3-like protein 1 [OS=Caenorhabditis elegans]	0	FALSE	192.652	59	18	4808	9	248	28.2	4.81	4626.04	2.6	17	1	cell cycle OR cell proliferation;cell organization and biogenesis;stress response;transport;developmental processes;signal transduction;other biological processes	nucleus;other cell component		Pf00244		WBGene00003920	P41932; Q21537	par-5	MAP2K and MAPK activation; Signaling by Hippo; Tristetraprolin (TTP, ZFP36) binds and destabilizes mRNA; mTORC1-mediated signalling; RHO GTPases activate PKNs; Chk1/Chk2(Cds1) mediated inactivation of Cyclin B:Cdk1 complex; RAF activation; Negative regulation of MAPK pathway; Frs2-mediated activation; Butyrate Response Factor 1 (BRF1) binds and destabilizes mRNA; Rap1 signalling; Regulation of lo…		14	11	1.255	0.977	0.885	1.137	0.000611947	0.865361	0.0406487	0.0306466	0.00563345	1	0.253216	0.172294	92.1	115.6	90	102.3	4.44	8.03	7.64	3.08	High
High	P55955	Transthyretin-like protein 16 [OS=Caenorhabditis elegans]	0	FALSE	57.127	35	7	848	7	132	14.7	5.34	1236.05		7			non-structural extracellular;other cell component		Pf01060		WBGene00012382	P55955; Q9XWL2	ttr-16			0	0	1.255	1.09	0.937	1.079	0.204098	0.826889	0.933435	0.907519	0.423975	1	1	1	88.5	111.1	96.4	104	10.83	12.33	20.25	6.12	High
High	P34594	Uncharacterized protein ZC262.2 [OS=Caenorhabditis elegans]	0.001	FALSE	14.667	15	3	42	3	233	26.8	9.89	44.3		3					Pf15477	191130	WBGene00022579	cel:CELE_ZC262.2; P34594; Q8I7F4				0	0	1.255	0.898	0.82	1.146	0.136558	0.838706	0.0885934	0.9398	0.316279	1	0.416194	1	95.6	120	85.9	98.4	5.68	28.17	15.96	16.79	High
Medium	G5EDB2	Probable dual specificity protein kinase madd-3 [OS=Caenorhabditis elegans]	0.045	FALSE	4.112	2	2	20	2	887	96.9	9.76	6.7		2		protein metabolism;other metabolic processes;other biological processes	nucleus;other cell component	kinase activity;other molecular function	Pf00069	3565068	WBGene00006517	G5EDB2; G5EGK0	madd-3		mRNA processing	1	0	1.255	1.295	0.87	0.843	0.55878	0.405883	0.604782	0.446927	0.84313	1	1	0.946391	86.2	108.1	111.6	94.1	19.82	12.78	7.01	19.55	Peak Found
High	O45218	Alkyldihydroxyacetonephosphate synthase [OS=Caenorhabditis elegans]	0	FALSE	166.566	37	16	869	16	597	66.5	6.83	1005.27	0	15	1	other metabolic processes	other cytoplasmic organelle	other molecular function	Pf01565, Pf02913	175192	WBGene00000081	cel:CELE_Y50D7A.7; O45218	ads-1	Plasmalogen biosynthesis	Triacylglyceride synthesis	2	0	1.254	1.172	1.029	1.101	0.191853	0.729134	0.999009	0.609858	0.405045	1	1	1	84.8	106.3	99.4	109.4	24.72	10.2	14.62	5.16	High
High	Q09596	Probable glutathione S-transferase 5 [OS=Caenorhabditis elegans]	0	FALSE	57.314	45	9	479	8	207	23.2	7.42	527.02		9				other molecular function	Pf02798, Pf14497	187537	WBGene00001753	cel:CELE_R03D7.6; Q09596	gst-5			0	0	1.254	0.642	0.793	1.548	0.986282	0.216062	0.953123	0.281568	1	0.856717	1	0.733799	102.8	128.9	66	102.2	19.94	26.21	32.53	34.38	High
High	Q20797	Putative syntaxin-5 [OS=Caenorhabditis elegans]	0	FALSE	19.934	18	5	19	5	413	45.8	6.55	7.16		5		cell-cell signaling;cell organization and biogenesis;transport	other membranes;ER/Golgi;other cell component	other molecular function	Pf05739, Pf11416	179611	WBGene00006373	cel:CELE_F55A11.2; Q20797	syx-5	COPII-mediated vesicle transport; Intra-Golgi traffic; Insertion of tail-anchored proteins into the endoplasmic reticulum membrane; COPI-mediated anterograde transport; Cargo concentration in the ER		5	0	1.254	0.742	0.626	1.058	0.108746	0.127936	0.00503344	0.919616	0.266733	0.640941	0.063288	1	105.8	132.6	78.5	83.1	16.39	28.16	12.01	6.2	High
High	Q09422	Serine/threonine-protein phosphatase Pgam5, mitochondrial [OS=Caenorhabditis elegans]	0	FALSE	74.393	45	12	693	12	284	32.5	8.9	562.96		12		protein metabolism;other metabolic processes;other biological processes	other membranes;mitochondrion	other molecular function	Pf00300	174231	WBGene00019941	cel:CELE_R07G3.5; Q09422	pgam-5	Receptor Mediated Mitophagy		1	0	1.253	1.007	0.828	1.03	0.047663	0.999101	0.0612532	0.999999	0.141326	1	0.329492	1	93.1	116.6	93.7	96.6	9.57	22.26	12.14	5.6	High
High	P52554	Probable prefoldin subunit 6 [OS=Caenorhabditis elegans]	0	FALSE	55.603	56	14	316	14	126	14.7	6.83	250.75		14		cell organization and biogenesis;protein metabolism;other metabolic processes	other cell component	other molecular function	Pf01920	172474	WBGene00009004	cel:CELE_F21C3.5; P52554	pfd-6			0	0	1.253	0.875	0.833	1.193	0.0168068	0.586699	0.0629559	0.224983	0.0669382	1	0.335232	0.648093	95.9	120.2	83.9	100	6.21	14.7	8.59	12.56	High
High	P36573	32 kDa beta-galactoside-binding lectin [OS=Caenorhabditis elegans]	0	FALSE	227.266	78	26	3731	26	279	31.8	6.6	4552.96	29.64	24	4		extracellular matrix	other molecular function	Pf00337		WBGene00002264	P36573	lec-1	Neutrophil degranulation		1	0	1.252	1.097	0.871	0.993	0.0475333	0.506241	0.354482	0.998626	0.141106	1	0.870926	1	90.1	112.8	98.9	98.2	9.36	4.07	14.95	10.26	High
High	Q9XW16	Profilin-1 [OS=Caenorhabditis elegans]	0	FALSE	121.755	73	14	2023	14	132	14.2	5.24	2978.95	99.37	11	4	cell organization and biogenesis	cytoskeleton;other cell component	cytoskeletal activity	Pf00235	173161	WBGene00003989	cel:CELE_Y18D10A.20; Q5GHR2; Q9XW16	pfn-1			0	0	1.252	1.044	0.974	1.168	0.00708574	0.275102	0.991129	0.282106	0.0352215	0.972977	1	0.733799	88.6	110.9	92.5	108	10.94	2.69	13.31	5.42	High
High	Q20448	Zinc finger protein ztf-7 [OS=Caenorhabditis elegans]	0	FALSE	75.621	26	12	495	12	614	71.1	5.27	423.23		12				other molecular function	Pf12756	179375	WBGene00009772	cel:CELE_F46B6.7; Q20448	ztf-7			0	0	1.252	1.288	0.997	0.969	0.00992938	0.00436218	0.981549	0.830417	0.044656	0.0638032	1	1	83.6	104.6	107.6	104.3	12.44	3.71	7.98	3.91	High
High	P34260	Vacuolar protein sorting-associated protein 33A [OS=Caenorhabditis elegans]	0.001	FALSE	15.113	9	4	37	4	603	68.1	6.77	7.69		4		cell organization and biogenesis;transport	plasma membrane;other membranes;other cytoplasmic organelle		Pf00995	176221	WBGene00015130	cel:CELE_B0303.9; P34260	vps-33.1			0	0	1.252	1.326	1.144	1.08	0.179545	0.308585	0.880809	0.693067	0.387199	1	1	1	79.9	99.9	105.8	114.4	12.53	11.9	19.06	16.78	High
High	O01812	Fatty acid-binding protein homolog 6 [OS=Caenorhabditis elegans]	0	FALSE	173.192	81	14	2894	14	135	15.6	7.4	5054.36	17.5	12	2	transport	cytosol;nucleus	other molecular function	Pf00061	172390	WBGene00002258	cel:CELE_W02D3.5; O01812	lbp-6	Neutrophil degranulation; RA biosynthesis pathway; Recycling of bile acids and salts; Retinoid metabolism and transport; Triglyceride catabolism; Heme degradation; The canonical retinoid cycle in rods (twilight vision)		8	0	1.251	1.093	1.076	1.231	0.00102138	0.342916	0.586594	0.00216799	0.0081646	1	1	0.025323	85.3	106.7	93.2	114.8	5.43	8.91	6.07	4.56	High
High	Q17569	Protein DDI1 homolog 1 [OS=Caenorhabditis elegans]	0	FALSE	41.968	30	9	134	9	389	43.7	5.62	54.25		9		protein metabolism;other biological processes	nucleus;other cell component	other molecular function	Pf09668	177413	WBGene00015308	cel:CELE_C01G5.6; Q17569	ddi-1			0	0	1.251	1.083	0.908	1.048	0.0416367	0.633751	0.386717	0.996482	0.12685	1	0.900118	1	89.5	112	96.9	101.6	7.42	14.75	13.13	11.97	High
High	P58798	Probable actin-related protein 2/3 complex subunit 4 [OS=Caenorhabditis elegans]	0	FALSE	29.45	30	5	212	5	169	19.7	8.62	190.64		5		cell organization and biogenesis;developmental processes;other biological processes	cytoskeleton;other cell component	cytoskeletal activity	Pf05856	175650	WBGene00000204	cel:CELE_C35D10.16; P58798; Q18491; Q95QS0	arx-6	EPHB-mediated forward signaling; Clathrin-mediated endocytosis; Regulation of actin dynamics for phagocytic cup formation; RHO GTPases Activate WASPs and WAVEs		4	0	1.251	1.026	0.928	1.132	0.009579	0.828848	0.718684	0.24028	0.0434762	1	1	0.673204	90.1	112.7	92.5	104.7	11.88	8.92	5.39	6.92	High
High	P34278	Kinetochore null protein 1 [OS=Caenorhabditis elegans]	0.001	FALSE	15.091	7	5	26	5	1010	113.2	5.01	10.74		5		cell cycle OR cell proliferation;cell organization and biogenesis;signal transduction;other biological processes	other cell component	cytoskeletal activity;other molecular function		176164	WBGene00002231	cel:CELE_C02F5.1; P34278	knl-1			0	0	1.251	0.832	0.827	1.244	0.0981351	0.091432	0.102607	0.0874104	0.249529	0.525182	0.456064	0.361805	97.1	121.5	80.8	100.5	21.61	6.01	4.74	4.66	High
High	P34575	Probable citrate synthase, mitochondrial [OS=Caenorhabditis elegans]	0	FALSE	309.716	56	28	4372	28	468	51.5	7.84	6086.76	242.89	19	9	other metabolic processes	mitochondrion	other molecular function	Pf00285	176437	WBGene00000833	cel:CELE_T20G5.2; P34575	cts-1	Citric acid cycle (TCA cycle)		1	0	1.25	1.043	0.9	1.08	0.000180744	0.631673	0.0541262	0.168867	0.00236357	1	0.30247	0.537801	90.5	113.2	94.4	101.9	4.9	2.51	3.42	6.12	High
High	O01592	Cysteine synthase 3 [OS=Caenorhabditis elegans]	0	FALSE	96.145	47	12	580	11	337	36.2	6.43	603.53	0	12	1	other metabolic processes	other cell component	other molecular function	Pf00291	259617	WBGene00019962	cel:CELE_R08E5.2; H2L0J5; O01592; Q86NC6	cysl-3			0	0	1.25	0.69	1.017	1.842	0.100615	0.0040295	0.985774	4.7848e-05	0.254532	0.0614076	1	0.00149263	95	118.7	65.5	120.7	3.51	12.98	18.14	3.33	High
High	O76512	Regulator of nonsense transcripts 1 [OS=Caenorhabditis elegans]	0	FALSE	65.222	19	15	166	15	1069	119.9	6.93	112.26		15		cell organization and biogenesis;RNA metabolism OR transcription;other metabolic processes;developmental processes;other biological processes	nucleus;other cell component	nucleic acid binding activity;other molecular function	Pf09416, Pf13086, Pf13087, Pf18141	171696	WBGene00004880	cel:CELE_Y48G8AL.6; O76512; Q9BL16	smg-2	Nonsense Mediated Decay (NMD) independent of the Exon Junction Complex (EJC); Nonsense Mediated Decay (NMD) enhanced by the Exon Junction Complex (EJC)		2	0	1.25	1.18	0.903	0.957	0.189473	0.291682	0.905543	0.980687	0.401625	1	1	1	87.7	109.7	103.5	99.1	16.06	18.66	4.71	2.84	High
High	Q93169	Methylthioribose-1-phosphate isomerase [OS=Caenorhabditis elegans]	0	FALSE	36.013	32	8	100	8	366	40.8	6.06	53.35		8		other metabolic processes	nucleus;other cell component	other molecular function	Pf01008	180016	WBGene00007236	cel:CELE_C01G10.9; Q93169		Methionine salvage pathway		1	0	1.25	1.374	1.179	1.072	0.0193094	0.00430464	0.341966	0.812168	0.0736008	0.0633959	0.861743	1	78.4	98.1	107.8	115.6	11.91	15.7	6.17	6.16	High
High	P91309	Inositol hexakisphosphate and diphosphoinositol-pentakisphosphate kinase [OS=Caenorhabditis elegans]	0.001	FALSE	14.074	5	6	53	6	1323	150	7.18	1.64		6		other metabolic processes	cytosol	kinase activity;other molecular function	Pf00328, Pf18086	172221	WBGene00018508	cel:CELE_F46F11.1; P91309; Q8T3B4		Synthesis of pyrophosphates in the cytosol		1	0	1.25	1.12	0.864	0.965	0.032441	0.485394	0.136761	0.924604	0.106057	1	0.538851	1	89.9	112.3	100.7	97.1	2.42	17.08	2.12	13.22	High
High	Q22038	Ras-like GTP-binding protein rhoA [OS=Caenorhabditis elegans]	0	FALSE	83.121	43	7	246	7	192	21.6	6.24	379.28	6.15	6	1	cell cycle OR cell proliferation;cell organization and biogenesis;signal transduction;other biological processes	plasma membrane;other membranes;cytoskeleton;other cell component	other molecular function	Pf00071	178458	WBGene00004357	cel:CELE_Y51H4A.3; Q22038	rho-1	Sema4D induced cell migration and growth-cone collapse; ERBB2 Regulates Cell Motility; Neutrophil degranulation; EPHB-mediated forward signaling; G alpha (12/13) signalling events; RHOA GTPase cycle; PCP/CE pathway; RHO GTPases Activate Formins; RHOD GTPase cycle; RHO GTPases activate PKNs; RHOF GTPase cycle; RHO GTPases Activate Rhotekin and Rhophilins; SLIT2:ROBO1 increases RHOA activity; Sema4…		22	0	1.249	0.905	0.757	1.044	0.136159	0.639005	0.0732313	0.842057	0.315928	1	0.369034	1	97.6	121.9	88.3	92.2	10.57	18.9	17.89	11.97	High
High	Q22492	Beta-hexosaminidase A [OS=Caenorhabditis elegans]	0	FALSE	40.022	26	11	151	11	555	64.3	5.69	116.07		11		other metabolic processes	other membranes;other cytoplasmic organelle	other molecular function	Pf00728, Pf14845	180533	WBGene00020509	A7DY65; cel:CELE_T14F9.3; Q22492	hex-1	Neutrophil degranulation; Glycosphingolipid metabolism; CS/DS degradation; Hyaluronan uptake and degradation; Keratan sulfate degradation		5	0	1.249	1.195	1.012	1.058	0.958345	0.894088	0.956033	0.990123	1	1	1	1	85	106.1	101.5	107.4	20.08	27.5	23.4	16.59	High
Medium	Q9XTB2	Guanine nucleotide-binding protein alpha-13 subunit [OS=Caenorhabditis elegans]	0.021	FALSE	5.42	3	1	76	1	348	40	7.11	51.58		1		signal transduction	plasma membrane;other membranes;other cell component	signal transduction activity or receptor binding;other molecular function	Pf00503	179746	WBGene00001675	cel:CELE_F18E2.5; Q9BIG3; Q9XTB2	gpa-13			0	0	1.248	1.08	0.764	0.883	0.418054	1	0.186269	0.936172	0.695847	1	0.625215	1	93.4	116.6	100.9	89.1	23.57	7.91	13.63	13.8	High
High	P34556	Cyclin-dependent kinase 1 [OS=Caenorhabditis elegans]	0	FALSE	80.903	45	12	278	11	332	38.3	6.27	282.8		12		cell cycle OR cell proliferation;protein metabolism;other metabolic processes;stress response;developmental processes;signal transduction;other biological processes	cytoskeleton;nucleus;other cell component	kinase activity;other molecular function	Pf00069	176374	WBGene00000405	cel:CELE_T05G5.3; P34556	cdk-1	Resolution of Sister Chromatid Cohesion; Cyclin A/B1/B2 associated events during G2/M transition; Nuclear Pore Complex (NPC) Disassembly; Regulation of PLK1 Activity at G2/M Transition; Transcriptional regulation by RUNX2; Depolymerization of the Nuclear Lamina; G2/M DNA replication checkpoint; TP53 Regulates Transcription of Genes Involved in G2 Cell Cycle Arrest; MAPK3 (ERK1) activation		9	1	1.247	1.005	0.948	1.177	0.658015	0.999872	0.999208	0.69179	0.93897	1	1	1	90.2	112.5	90.6	106.7	12.44	35.37	13.65	12.48	High
High	P34661	Ubiquitin-fold modifier 1 [OS=Caenorhabditis elegans]	0	FALSE	30.097	62	4	211	4	94	9.8	9.61	110.7		4		protein metabolism;other metabolic processes	nucleus;other cell component		Pf03671	176100	WBGene00044324	cel:CELE_ZK652.3; P34661	ufm-1			0	0	1.247	0.897	1.151	1.601	0.0381196	0.861941	0.310392	0.000475981	0.11831	1	0.822474	0.00770608	87.3	108.9	78.3	125.4	7.64	15.27	13.61	4.27	High
High	Q11183	Thioredoxin domain-containing protein 9 [OS=Caenorhabditis elegans]	0	FALSE	21.938	39	6	138	6	208	24.4	6.25	69.57		6		cell organization and biogenesis	nucleus;other cell component		Pf00085	182257	WBGene00006515	cel:CELE_C05D11.3; Q11183	txdc-9			0	0	1.247	1.008	0.794	0.983	0.0397751	0.97904	0.0454288	0.988865	0.121761	1	0.270359	1	94.2	117.5	94.9	93.3	5.1	11.81	7.86	15.29	High
High	P34496	Single-stranded DNA-binding protein, mitochondrial [OS=Caenorhabditis elegans]	0	FALSE	43.659	41	6	321	6	170	19.2	9.76	483.57		6		cell organization and biogenesis;DNA metabolism;other metabolic processes;other biological processes	mitochondrion	nucleic acid binding activity	Pf00436	187502	WBGene00019800	cel:CELE_PAR2.1; P34496	mtss-1			0	0	1.245	1.008	0.821	1.015	0.33078	0.868087	0.348181	0.851032	0.594425	1	0.870451	1	93.5	116.5	94.3	95.7	18.37	9.25	20.87	12.07	High
High	B2FDA8	Structural maintenance of chromosomes protein 3 [OS=Caenorhabditis elegans]	0	FALSE	118.162	21	25	320	25	1261	146.4	7.36	277.44		25		cell cycle OR cell proliferation;cell organization and biogenesis;DNA metabolism;other metabolic processes;stress response;other biological processes	nucleus;other cell component	nucleic acid binding activity;other molecular function	Pf02463, Pf06470	176559	WBGene00004873	B2FDA8; cel:CELE_Y47D3A.26; I2HAB3; Q9U2C1	smc-3	Establishment of Sister Chromatid Cohesion; Cohesin Loading onto Chromatin; Resolution of Sister Chromatid Cohesion; SUMOylation of DNA damage response and repair proteins		4	0	1.244	0.846	0.829	1.219	0.00416971	0.0368526	0.00806895	0.0188376	0.0235238	0.300491	0.0903793	0.121991	97.1	120.7	82.1	100.1	1.43	14.05	2.69	5.16	High
High	O02365	Intermediate filament protein ifa-2 [OS=Caenorhabditis elegans]	0	FALSE	256.928	58	36	1699	29	581	67.1	6.13	1995.58	27.84	35	1	cell adhesion;cell organization and biogenesis;transport;other biological processes	cytoskeleton;nucleus;other cell component	cytoskeletal activity	Pf00038	181698	WBGene00003485	cel:CELE_W10G6.3; O02365	mua-6	Formation of Senescence-Associated Heterochromatin Foci (SAHF); RHOD GTPase cycle; RHOF GTPase cycle; Depolymerization of the Nuclear Lamina		4	6	1.243	0.889	0.817	1.142	0.119535	0.60184	0.0979276	0.672415	0.28648	1	0.443006	1	96.5	119.9	85.7	97.9	3.92	25.11	4.23	16.68	High
High	Q9XVR6	Ubiquitin thioesterase otubain-like [OS=Caenorhabditis elegans]	0	FALSE	29.238	15	5	199	5	284	32.3	4.5	279.82		5		protein metabolism;other metabolic processes	nucleus	other molecular function	Pf10275		WBGene00007718	Q9XVR6	otub-1	Ovarian tumor domain proteases		1	0	1.243	0.921	0.823	1.111	0.317762	0.914962	0.466907	0.7791	0.579194	1	0.988132	1	95.5	118.7	88	97.8	21.04	13.04	9.31	2.95	High
High	P34558	Uncharacterized protein T05G5.5 [OS=Caenorhabditis elegans]	0.001	FALSE	12.64	19	3	38	3	237	27.4	8.79	35.26		3		other metabolic processes		kinase activity;other molecular function	Pf01121	176375	WBGene00011500	cel:CELE_T05G5.5; P34558				0	0	1.243	1.255	0.936	0.927	0.74568	0.616872	0.999769	0.989205	1	1	1	1	85.8	106.7	107.7	99.9	28.15	12.85	18.93	11.01	Medium
High	Q27464	Glucose-6-phosphate 1-dehydrogenase [OS=Caenorhabditis elegans]	0	FALSE	156.574	50	25	1048	25	522	60.2	8.03	864.88		25		other metabolic processes	cytosol	other molecular function	Pf00479, Pf02781	178046	WBGene00007108	cel:CELE_B0035.5; Q27464	gspd-1	TP53 Regulates Metabolic Genes; Pentose phosphate pathway	Pentose phosphate pathway	3	0	1.242	1.148	0.976	1.056	0.000598732	0.0399355	0.982639	0.20252	0.00559469	0.316623	1	0.599675	86.9	108	99.8	105.3	3.54	3.86	4.74	8.59	High
High	O76616	Protein pid-3 [OS=Caenorhabditis elegans]	0	FALSE	56.572	26	8	234	8	307	34.8	8.72	337.08		8		cell cycle OR cell proliferation;RNA metabolism OR transcription;other metabolic processes;developmental processes;other biological processes	nucleus;other cell component			171819	WBGene00021270	cel:CELE_Y23H5A.3; O76616	pid-3			0	0	1.242	1.069	0.891	1.036	0.214392	0.913528	0.925079	0.846909	0.440532	1	1	1	90.5	112.5	96.8	100.2	9.8	16.64	10.28	8.03	High
High	Q22347	Probable medium-chain specific acyl-CoA dehydrogenase 10, mitochondrial [OS=Caenorhabditis elegans]	0	FALSE	128.972	40	16	1085	16	417	44.8	8.18	1643.49	90.97	14	3	other metabolic processes	mitochondrion;other cell component	other molecular function	Pf00441, Pf02770, Pf02771	24104866	WBGene00020366	cel:CELE_T08G2.3; Q22347	acdh-10	Beta oxidation of decanoyl-CoA to octanoyl-CoA-CoA; Beta oxidation of octanoyl-CoA to hexanoyl-CoA; mitochondrial fatty acid beta-oxidation of unsaturated fatty acids		3	0	1.241	1.074	0.914	1.056	0.314535	0.904663	0.746515	0.999225	0.574545	1	1	1	89.9	111.6	96.6	102	17.37	13.11	9.6	6.1	High
High	Q18864	Surfeit locus protein 4 homolog [OS=Caenorhabditis elegans]	0	FALSE	57.532	29	7	254	7	277	31.8	8.51	185.07		7		cell organization and biogenesis;transport;developmental processes;other biological processes	other membranes;ER/Golgi;other cell component	other molecular function	Pf02077	180843	WBGene00004788	cel:CELE_C54H2.5; O18006; Q18864	sft-4	Neutrophil degranulation; COPI-dependent Golgi-to-ER retrograde traffic		2	0	1.241	1.071	0.88	1.019	0.327548	0.97741	0.965952	0.794438	0.590159	1	1	1	90.8	112.7	97.3	99.2	27.19	3.81	24.89	24.33	High
High	Q9NAP9	Small ribosomal subunit protein uS15m [OS=Caenorhabditis elegans]	0	FALSE	50.698	36	12	177	12	330	38.9	9.25	133.39		12		protein metabolism;other metabolic processes	mitochondrion;translational apparatus	other molecular function		187087	WBGene00010624	cel:CELE_K07A12.7; Q9NAP9	mrps-15	Mitochondrial translation elongation; Mitochondrial translation termination		2	0	1.241	0.912	0.943	1.282	0.11499	0.954596	0.814084	0.206139	0.277412	1	1	0.606793	92.5	114.8	84.4	108.2	14.48	15.07	14.34	11.3	High
High	G5EGA6	Dehydrogenase/reductase SDR family member 4 [OS=Caenorhabditis elegans]	0	FALSE	46.994	51	11	240	11	260	27.6	7.49	73.52		11				other molecular function	Pf13561	179772	WBGene00010063	cel:CELE_F54F3.4; G5EGA6	dhrs-4	RA biosynthesis pathway		1	0	1.241	0.892	0.731	1.017	0.109951	0.890957	0.00481212	0.696335	0.268559	1	0.0611044	1	99	122.9	88.3	89.8	7.47	9.85	11.94	17.24	High
High	Q20924	Sun domain-containing protein 1 [OS=Caenorhabditis elegans]	0	FALSE	24.094	11	4	46	4	473	54.1	7.28	17.56		4		developmental processes;other biological processes	other membranes;nucleus	other molecular function	Pf07738	179802	WBGene00006311	cel:CELE_F57B1.2; Q20924	sun-1			0	0	1.241	1.11	0.801	0.895	0.924035	0.837872	0.909569	0.817487	1	1	1	1	92.1	114.2	102.2	91.5	13.99	29.27	9.65	9.91	High
Medium	G5ED45	Ceramide synthase hyl-1 [OS=Caenorhabditis elegans]	0.022	FALSE	5.369	7	2	5	2	368	43.8	8.76	0		2		other metabolic processes;other biological processes	other membranes;ER/Golgi;other cell component	other molecular function	Pf03798	177660	WBGene00002043	G5ED45	hyl-1	Sphingolipid de novo biosynthesis		1	0	1.241	0.853	0.878	1.277	0.935639	0.962785	0.990409	0.997348	1	1	1	1	95.6	118.6	81.6	104.2	18.61	40.11	47.35	29.38	Peak Found
High	G5ECU1	Skp1-related protein [OS=Caenorhabditis elegans]	0	FALSE	62.64	49	8	373	8	176	20	4.79	465.2		8		protein metabolism;other metabolic processes;developmental processes;other biological processes	nucleus;other cell component	other molecular function	Pf01466, Pf03931	172775	WBGene00004807	cel:CELE_F46A9.5; G5ECU1; Q8WSZ9	skr-1	Antigen processing: Ubiquitination & Proteasome degradation; Neddylation; SCF(Skp2)-mediated degradation of p27/p21; Orc1 removal from chromatin; Cyclin D associated events in G1; Degradation of beta-catenin by the destruction complex; Regulation of PLK1 Activity at G2/M Transition; FBXL7 down-regulates AURKA during mitotic entry and in early mitosis; Regulation of RUNX2 expression and activity; …		11	0	1.24	0.916	0.827	1.12	0.0239716	0.926245	0.0760843	0.591938	0.0862165	1	0.37675	1	95.6	118.6	87.6	98.1	15.7	6.14	11.41	7.57	High
High	Q9U389	Allophagy receptor allo-1 [OS=Caenorhabditis elegans]	0	FALSE	51.663	23	7	119	7	402	45.1	4.73	80.76		7		cell organization and biogenesis;other metabolic processes;other biological processes	other cell component	other molecular function		177962	WBGene00011292	cel:CELE_R102.5; Q21891; Q9U389	allo-1			0	0	1.239	0.983	1.171	1.475	0.992381	0.999808	0.662006	0.548715	1	1	1	1	85.6	106.1	84.2	124.2	20.65	45.44	8.99	21.55	High
High	Q17688	Endoplasmic reticulum resident protein 44.2 [OS=Caenorhabditis elegans]	0	FALSE	58.033	30	12	148	12	413	47.2	6.01	79.75		12		protein metabolism;other metabolic processes	other membranes;ER/Golgi	other molecular function	Pf00085, Pf13848	177572	WBGene00015510	cel:CELE_C06A6.5; Q17688	erp-44.2			0	0	1.238	0.769	0.647	1.041	0.222679	0.0412719	0.00249606	0.971619	0.453177	0.322148	0.0381095	1	105	130.1	80.8	84.1	18.63	14.68	10.11	5.89	High
High	O62246	Coatomer subunit epsilon [OS=Caenorhabditis elegans]	0	FALSE	124.781	45	11	287	11	292	32.8	5.31	477.73		11		transport	other membranes;ER/Golgi	other molecular function	Pf04733	176766	WBGene00009732	cel:CELE_F45G2.4; O62246	cope-1	COPI-dependent Golgi-to-ER retrograde traffic; COPI-mediated anterograde transport		2	0	1.237	1.035	1.003	1.198	0.421309	0.999521	0.816635	0.844938	0.700452	1	1	1	88.7	109.6	91.8	110	24.66	62.05	13.77	5.62	High
High	P91390	Dolichyl-diphosphooligosaccharide--protein glycosyltransferase subunit 2 [OS=Caenorhabditis elegans]	0	FALSE	72.349	34	8	1072	8	280	31.1	9.03	1190.27	170.39	7	2	cell organization and biogenesis;protein metabolism;other metabolic processes;other biological processes	other membranes;ER/Golgi		Pf05817	172208	WBGene00019693	cel:CELE_M01A10.3; P91390	ostd-1		Proteasome degradation	1	0	1.236	1.125	0.971	1.066	0.137547	0.456037	0.969075	0.977693	0.317425	1	1	1	87.7	108.4	98.7	105.2	24.6	3.38	13.43	2.7	High
High	Q23237	Proteasome subunit beta type-3 [OS=Caenorhabditis elegans]	0	FALSE	88.612	38	7	569	7	204	22.7	5.44	1102.3		7		protein metabolism;other metabolic processes	nucleus;other cell component		Pf00227	173858	WBGene00003949	cel:CELE_Y38A8.2; Q23237	pbs-3	Antigen processing: Ubiquitination & Proteasome degradation; Neddylation; Oxygen-dependent proline hydroxylation of Hypoxia-inducible Factor Alpha; Degradation of DVL; Asymmetric localization of PCP proteins; SCF(Skp2)-mediated degradation of p27/p21; Ub-specific processing proteases; Orc1 removal from chromatin; CDK-mediated phosphorylation and removal of Cdc6; ABC-family proteins mediated trans…	Proteasome degradation	24	0	1.233	1.076	0.885	1.013	0.028671	0.952983	0.12719	0.983735	0.096836	1	0.515753	1	90.9	112.1	97.9	99.1	11.19	0.75	9.48	2.01	High
High	Q9N5U5	Cell division cycle protein 73 [OS=Caenorhabditis elegans]	0	FALSE	61.996	26	11	171	11	517	58.1	9.38	138.57		11		cell organization and biogenesis;protein metabolism;RNA metabolism OR transcription;other metabolic processes;other biological processes	nucleus	other molecular function	Pf05179, Pf16050	177160	WBGene00018064	cel:CELE_F35F11.1; Q9N5U5	cdc-73	Formation of RNA Pol II elongation complex ; RNA Polymerase II Pre-transcription Events; Formation of the beta-catenin:TCF transactivating complex		4	0	1.233	1.048	0.817	0.961	0.335451	0.827787	0.51441	0.956553	0.59986	1	1	1	93.3	115	97.8	93.9	31.08	11.13	2.36	18.24	High
High	P34815	Acetylcholine regulator unc-18 [OS=Caenorhabditis elegans]	0	FALSE	48.706	29	13	118	13	591	67.3	6.98	44.38		13		cell-cell signaling;transport;other biological processes	plasma membrane;other membranes;cytosol;other cell component	other molecular function	Pf00995	181030	WBGene00006757	cel:CELE_F27D9.1; P34815; Q26333; Q7JNZ2; Q7Z293	unc-18	Norepinephrine Neurotransmitter Release Cycle; Platelet degranulation ; Serotonin Neurotransmitter Release Cycle; Glutamate Neurotransmitter Release Cycle; Dopamine Neurotransmitter Release Cycle; Acetylcholine Neurotransmitter Release Cycle; Other interleukin signaling; GABA synthesis, release, reuptake and degradation; Disinhibition of SNARE formation		9	0	1.233	0.978	0.969	1.222	0.0328624	0.996893	0.749487	0.128346	0.106953	1	1	0.448511	90.8	112	88.8	108.5	6.26	12.91	9.76	8.77	High
High	P34808	Meiotic spindle formation protein mei-1 [OS=Caenorhabditis elegans]	0	FALSE	30.285	13	5	23	5	472	51.7	5.9	18.69		5		cell cycle OR cell proliferation;cell organization and biogenesis;developmental processes;other biological processes	cytoskeleton;nucleus;other cell component	cytoskeletal activity;other molecular function	Pf00004, Pf17862	172612	WBGene00003183	P34808; Q8I4G6	mei-1			0	0	1.232	1.121	1.037	1.139	0.341231	0.854629	0.999285	0.838572	0.606792	1	1	1	86.4	106.4	96.9	110.3	16.26	4.32	12.3	20.73	High
High	O01258	Vacuolar protein sorting-associated protein 26 [OS=Caenorhabditis elegans]	0	FALSE	26.103	22	7	85	7	356	40.9	6.18	72.86		7		transport	cytosol;other cytoplasmic organelle		Pf03643	177764	WBGene00006931	cel:CELE_T20D3.7; O01258	vps-26	WNT ligand biogenesis and trafficking		1	0	1.232	0.915	1.037	1.397	0.578509	0.794031	0.811534	0.0390513	0.865218	1	1	0.203035	90.4	111.4	82.7	115.5	17.61	19.66	10.63	7.46	High
High	Q19366	Probable DNA polymerase delta small subunit [OS=Caenorhabditis elegans]	0	FALSE	25.798	13	5	106	5	451	50.4	5.36	75.53		5		DNA metabolism;other metabolic processes	nucleus	nucleic acid binding activity;other molecular function	Pf04042, Pf18018	178077	WBGene00008722	cel:CELE_F12F6.7; Q19366		Polymerase switching; Removal of the Flap Intermediate; PCNA-Dependent Long Patch Base Excision Repair; Dual incision in TC-NER; Gap-filling DNA repair synthesis and ligation in TC-NER; Recognition of DNA damage by PCNA-containing replication complex; Termination of translesion DNA synthesis; Gap-filling DNA repair synthesis and ligation in GG-NER		9	0	1.232	1.15	0.946	1.014	0.752214	0.469926	0.970801	0.999928	1	1	1	1	88	108.4	101.1	102.5	8.12	21.99	8.13	5.94	High
High	Q9GZH3	Inosine-5'-monophosphate dehydrogenase [OS=Caenorhabditis elegans]	0	FALSE	166.895	48	21	1113	21	534	58.1	7.4	1133.79	24.28	20	2	other metabolic processes	other cell component	other molecular function	Pf00478, Pf00571	177457	WBGene00020682	cel:CELE_T22D1.3; Q9GZH3		Neutrophil degranulation; Azathioprine ADME; Purine ribonucleoside monophosphate biosynthesis		3	0	1.231	1.494	1.181	0.973	0.814238	0.0955431	0.526179	0.988921	1	0.536771	1	1	77.2	95.1	115.4	112.3	37.09	25.07	10.21	4.43	High
High	Q9N4G7	Phosphatidate cytidylyltransferase, mitochondrial [OS=Caenorhabditis elegans]	0	FALSE	61.38	40	13	159	13	321	36.9	9.41	81.84		13		other metabolic processes	other membranes;mitochondrion	other molecular function	Pf09139	171836	WBGene00022126	cel:CELE_Y71F9B.2; Q9N4G7				0	0	1.231	1.137	1.02	1.105	0.140975	0.471716	0.99999	0.840285	0.322699	1	1	1	86.5	106.5	98.4	108.7	8.46	27.93	5.55	15.76	High
High	P53596	Succinate--CoA ligase [ADP/GDP-forming] subunit alpha, mitochondrial [OS=Caenorhabditis elegans]	0	FALSE	107.874	44	13	1364	13	322	33.8	9	1548.79	114.91	11	3	other metabolic processes	other cell component	other molecular function	Pf00549, Pf02629	181570	WBGene00007350	cel:CELE_C05G5.4; P53596	sucl-1	Citric acid cycle (TCA cycle)		1	0	1.23	0.922	0.867	1.156	0.00751318	0.535711	0.053669	0.109745	0.0368435	1	0.301888	0.410422	94.8	116.6	87.4	101.1	3	7.13	6.79	10.05	High
High	P30632	ATPase asna-1 [OS=Caenorhabditis elegans]	0	FALSE	92.546	38	12	553	12	342	37.5	4.93	620.24		12		cell organization and biogenesis;transport;other biological processes	ER/Golgi;other cell component	other molecular function	Pf02374	176254	WBGene00014025	cel:CELE_ZK637.5; P30632	asna-1			0	0	1.23	0.987	0.83	1.035	0.17332	0.998532	0.486411	0.799386	0.379044	1	1	1	94.4	116.1	93.1	96.4	6.43	16.02	3.54	7.19	High
High	Q20938	Probable 26S proteasome regulatory subunit rpn-6.1 [OS=Caenorhabditis elegans]	0	FALSE	227.09	58	26	1141	26	438	49.1	5.44	1371.69	5.27	25	1	cell organization and biogenesis;protein metabolism;other metabolic processes;other biological processes	nucleus;other cell component	other molecular function	Pf01399, Pf18055, Pf18503	175972	WBGene00004462	cel:CELE_F57B9.10; Q20938; Q5DX45	rpn-6.1	Neutrophil degranulation; Antigen processing: Ubiquitination & Proteasome degradation; Neddylation; Degradation of DVL; SCF(Skp2)-mediated degradation of p27/p21; Ub-specific processing proteases; Orc1 removal from chromatin; CDK-mediated phosphorylation and removal of Cdc6; ABC-family proteins mediated transport; Ubiquitin Mediated Degradation of Phosphorylated Cdc25A; Degradation of beta-cateni…	Proteasome degradation	25	0	1.229	0.962	0.824	1.053	0.00735328	0.703913	0.00471665	0.839875	0.0363389	1	0.060795	1	95.2	116.9	91.5	96.4	2.63	8.96	4.62	7.27	High
High	G5EGK8	Serine/threonine-protein phosphatase 2A catalytic subunit [OS=Caenorhabditis elegans]	0	FALSE	88.982	35	9	340	9	318	36.3	5.26	386.65		9		cell cycle OR cell proliferation;cell organization and biogenesis;other biological processes	cytosol;cytoskeleton;other cell component	other molecular function	Pf00149		WBGene00002363	G5EGK8	let-92	Cyclin A/B1/B2 associated events during G2/M transition; Inhibition of replication initiation of damaged DNA by RB1/E2F1; Cyclin D associated events in G1; PI5P, PP2A and IER3 Regulate PI3K/AKT Signaling; Nonsense Mediated Decay (NMD) enhanced by the Exon Junction Complex (EJC); Beta-catenin phosphorylation cascade; ERKs are inactivated; CTLA4 inhibitory signaling; RAF activation; Negative regula…		13	0	1.229	1.089	0.949	1.071	0.403198	0.601351	0.99625	0.998894	0.678191	1	1	1	89.2	109.6	97.2	104.1	7.66	19.92	6.85	14.36	High
High	Q9TXH9	UBX domain-containing protein 1 [OS=Caenorhabditis elegans]	0	FALSE	60.224	53	12	254	12	299	32.9	7.05	232.3	11.03	11	1	developmental processes;other biological processes	nucleus;other cell component	other molecular function	Pf00789	171804	WBGene00017733	cel:CELE_F23C8.4; Q9TXH9	ubxn-1	N-glycan trimming in the ER and Calnexin/Calreticulin cycle		1	0	1.229	0.889	0.895	1.238	0.365113	0.388932	0.675564	0.174202	0.631213	1	1	0.547315	94.8	116.6	84.3	104.3	26.33	1.48	9.73	3.35	High
High	Q18969	Ras-related protein rab-39 [OS=Caenorhabditis elegans]	0	FALSE	22.493	31	5	38	5	229	26	5.68	21.26		5		other metabolic processes;transport;signal transduction;other biological processes	plasma membrane;other membranes;ER/Golgi	other molecular function	Pf00071	183941	WBGene00004286	cel:CELE_D2013.1; Q18969	rab-39	RAB GEFs exchange GTP for GDP on RABs; RAB geranylgeranylation; Intra-Golgi traffic		3	0	1.229	0.909	0.854	1.155	0.0550238	0.956045	0.177324	0.629219	0.15783	1	0.61345	1	95.5	117.4	86.8	100.3	7.55	6.97	17.82	8.23	Peak Found
High	P83351	Soluble NSF attachment protein 29 [OS=Caenorhabditis elegans]	0	FALSE	40.648	27	6	107	6	277	31.1	5.82	151.85		6		cell-cell signaling;cell organization and biogenesis;transport;other biological processes	plasma membrane;other membranes;other cytoplasmic organelle;other cell component	other molecular function		176233	WBGene00019305	cel:CELE_K02D10.5; P83351	snap-29	Neutrophil degranulation; Intra-Golgi traffic		2	0	1.228	0.914	0.888	1.194	0.0060487	0.393785	0.101159	0.0297174	0.0314779	1	0.451256	0.168927	94.5	116	86.4	103.1	9.64	5.49	5.07	8.44	High
High	O61931	Piwi-like protein ergo-1 [OS=Caenorhabditis elegans]	0	FALSE	18.419	8	6	14	6	1121	126.6	7.84	5.73		6		RNA metabolism OR transcription;other metabolic processes;other biological processes	other cell component	nucleic acid binding activity;other molecular function	Pf02170, Pf02171	178602	WBGene00019971	cel:CELE_R09A1.1; O61931	ergo-1	MicroRNA (miRNA) biogenesis; Small interfering RNA (siRNA) biogenesis		2	0	1.227	0.553	0.713	1.583	0.368778	0.0183884	0.124203	0.066072	0.636254	0.191797	0.50973	0.294493	109.4	134.3	60.5	95.7	13.46	20.23	32.97	11.09	Medium
High	Q21966	Aspartic protease 4 [OS=Caenorhabditis elegans]	0	FALSE	136.459	46	14	913	14	444	49.2	6.55	1488.76	3.36	13	1	protein metabolism;other biological processes	non-structural extracellular;other cytoplasmic organelle;other cell component	other molecular function	Pf00026	181444	WBGene00000217	cel:CELE_R12H7.2; Q21966	asp-4	Neutrophil degranulation; Surfactant metabolism; MHC class II antigen presentation	Crystal toxin triggered necrosis pathway	4	0	1.226	0.994	1.014	1.25	0.45435	0.993701	0.959933	0.339309	0.730973	1	1	0.80815	89.6	109.9	89.1	111.4	3.96	24.78	10.5	13.73	High
High	Q94230	Transcriptional activator plp-1 [OS=Caenorhabditis elegans]	0	FALSE	196.991	73	18	1868	18	226	25.5	9.26	2544.22	0	18	1	other biological processes	nucleus;other cell component	nucleic acid binding activity;other molecular function	Pf04845	177540	WBGene00004046	cel:CELE_F45E4.2; Q94230	plp-1			0	0	1.225	0.997	0.894	1.099	0.000141743	0.919697	0.019937	0.128191	0.00198596	1	0.165497	0.448511	92.6	113.5	92.4	101.5	5.41	5.88	6.1	1.95	High
High	Q9XZI6	Phosphatidylinositol-binding clathrin assembly protein unc-11 [OS=Caenorhabditis elegans]	0	FALSE	53.034	20	9	106	9	586	64	7.25	85.7		9		cell organization and biogenesis;protein metabolism;other metabolic processes;transport;developmental processes;other biological processes	plasma membrane;other membranes;ER/Golgi;other cell component	other molecular function	Pf01417	171952	WBGene00006751	cel:CELE_C32E8.10; Q95Q72; Q95Q73; Q95Q74; Q95Q75; Q9UA04; Q9UA05; Q9XZI6; Q9XZI7; Q9XZI8; Q9XZI9	unc-11	Golgi Associated Vesicle Biogenesis; Cargo recognition for clathrin-mediated endocytosis		3	0	1.225	0.776	0.692	1.092	0.0743887	0.0447843	0.00316161	0.632976	0.199885	0.333263	0.0455591	1	103.9	127.3	80.7	88.1	10.16	7.23	8.7	15.56	High
High	O01479	Tropomodulin [OS=Caenorhabditis elegans]	0	FALSE	46.63	28	7	159	7	392	44.4	4.69	172.47		7		cell organization and biogenesis;developmental processes;other biological processes	cytoskeleton;other cell component	cytoskeletal activity	Pf03250	172275	WBGene00006823	O01479; Q95Q88	unc-94	Smooth Muscle Contraction; Striated Muscle Contraction		2	0	1.225	0.918	0.828	1.105	0.993041	0.948247	0.996242	0.933995	1	1	1	1	96.2	117.8	88.3	97.6	3.55	38.76	15.78	5.8	High
High	Q19000	Probable gamma-butyrobetaine dioxygenase [OS=Caenorhabditis elegans]	0.004	FALSE	9.544	12	4	29	4	421	48.4	7.78	0		4		other metabolic processes	mitochondrion	other molecular function	Pf02668	174648	WBGene00001522	cel:CELE_D2089.5; Q19000	gbh-1	Carnitine synthesis		1	0	1.225	1.137	1.025	1.105	0.98121	0.937787	0.843883	0.923618	1	1	1	1	86.6	106.1	98.5	108.8	30.34	33.64	20.52	23.26	High
High	Q22067	Aspartate aminotransferase, cytoplasmic [OS=Caenorhabditis elegans]	0	FALSE	186.455	50	20	1421	20	408	45.5	7.4	1918.86	5.75	19	2	other metabolic processes;other biological processes	cytosol;other cell component	other molecular function	Pf00155	181726	WBGene00020146	cel:CELE_T01C8.5; Q22067	got-1.2	Gluconeogenesis; Aspartate and asparagine metabolism		2	0	1.224	0.948	0.856	1.104	0.0239344	0.715005	0.15446	0.18783	0.0862045	1	0.571701	0.573352	94.8	116	89.9	99.3	7.27	10.59	4.73	9.24	High
[truncated: 1,430 more rows]
[truncated: 18 more columns]

## Sheet: DEP
Gene ID	Gene Symbol	LOG2FC	(-)LOG10P
cel:CELE_T06D8.7; Q22252	fndc-1	6.64386	11.7032
cel:CELE_T10B9.10; Q27519	cyp-13A7	3.45667	4.62216
Q10918		3.27545	8.9874
B2MZA6; Q95QQ2; Q95QQ3		2.87204	2.57778
cel:CELE_C31H2.4; Q18347	C31H2.4	2.8504	8.8367
H2L0H5	wapl-1	2.78931	6.73815
cel:CELE_ZK1251.8; Q23435	twk-9	2.74071	9.13097
cel:CELE_T09E11.2; O02305	nhr-217	2.37128	5.30764
cel:CELE_F22F1.1; Q19743	hil-3	2.30071	3.20404
[truncated: 593 more rows]

## Sheet: DEP-Mito
						Upregulated
[truncated: 45 more rows]
