# Supplementary material for: Dietary lipid content modifies wah-1/AIFM1-associated phenotypes via LRK-1 and DRP-1 expression in C. elegans
Source: Nat Commun. 2025 Dec 1;16:10817. doi: 10.1038/s41467-025-66900-8 (PMC12669733; doi:10.1038/s41467-025-66900-8)
Supplement: Supplementary file 6 — Supplementary data 4 [file 41467_2025_66900_MOESM6_ESM.xlsx]

## Sheet: Information
	Sheet 1:	HT11wah1_HT115-vs-OP50_ALL5_wah1-vs-WT_Pvalue
		Data show the abundance value of individual proteins analyzed in each condition
		Gene ID	Gene-id of the protein
		Gene Symbol	Gene-symbol of the protein
		LOG2FC	Log2(Fold change)
		(-)LOG10P	(-)Log 10 (P-vlaue)
		Abundance Ratio: (HT115, wah-1) / (OP50, wah-1)	Normalized abundance
		Abundance Ratio P-Value: (HT115, wah-1) / (OP50, wah-1)	P-value
		Statistical analysis	The statistical tests were performed using a two-tailed t-test assuming unequal variance, and the resulting p-values were further adjusted using the Benjamini-Hochberg (BH) false discovery rate (FDR)
	Sheet 2:	DEP	Differentiall expressed protein in HT115-wah-1 vs OP50-wah-1
		Data show the differentially upregulated (red) and downeregulated proteins (green)
		Proteins	Symbol of the proteins
		LOG2FC	Log2(Fold change)
		(-)LOG10P	(-)Log 10 (P-vlaue)
	Sheet 3:	DEP-Mito
		Data show the differentially upregulated (red) and downeregulated mitochondrial proteins (green)

## Sheet: wah1_HT115-vs-OP50_ALL
Checked	Protein FDR Confidence: Combined	Master	Accession	Description	Exp. q-value: Combined	Contaminant	Sum PEP Score	Coverage [%]	# Peptides	# PSMs	# Unique Peptides	# AAs	MW [kDa]	calc. pI	Score Sequest HT: A5 Sequest HT	Score Sequest HT: A9 Sequest HT	# Peptides (by Search Engine): A5 Sequest HT	# Peptides (by Search Engine): A9 Sequest HT	Biological Process	Cellular Component	Molecular Function	Pfam IDs	Entrez Gene ID	Ensembl Gene ID	Gene Symbol	Gene ID	Reactome Pathways	WikiPathways	# Protein Pathway Groups	# Razor Peptides	Abundance Ratio: (HT115, wah-1) / (HT115, N2-WT)	Abundance Ratio: (HT115, N2-WT) / (OP50, N2-WT)	Abundance Ratio: (HT115, wah-1) / (OP50, wah-1)	Abundance Ratio: (OP50, wah-1) / (OP50, N2-WT)	Abundance Ratio P-Value: (HT115, wah-1) / (HT115, N2-WT)	Abundance Ratio P-Value: (HT115, N2-WT) / (OP50, N2-WT)	Abundance Ratio P-Value: (HT115, wah-1) / (OP50, wah-1)	Abundance Ratio P-Value: (OP50, wah-1) / (OP50, N2-WT)	Abundance Ratio Adj. P-Value: (HT115, wah-1) / (HT115, N2-WT)	Abundance Ratio Adj. P-Value: (HT115, N2-WT) / (OP50, N2-WT)	Abundance Ratio Adj. P-Value: (HT115, wah-1) / (OP50, wah-1)	Abundance Ratio Adj. P-Value: (OP50, wah-1) / (OP50, N2-WT)	Abundances (Grouped): HT115, N2-WT	Abundances (Grouped): HT115, wah-1	Abundances (Grouped): OP50, N2-WT	Abundances (Grouped): OP50, wah-1	Abundances (Grouped) CV [%]: HT115, N2-WT	Abundances (Grouped) CV [%]: HT115, wah-1	Abundances (Grouped) CV [%]: OP50, N2-WT
FALSE	High	Master Protein	P02566	Myosin-4 [OS=Caenorhabditis elegans]	0	FALSE	2797.79	65	192	32364	163	1963	224.6	5.74	59101	329.13	173	20	cell organization and biogenesis;other biological processes	cytoskeleton;other cell component	cytoskeletal activity;other molecular function	Pf00063, Pf01576, Pf02736	259839	WBGene00006789	unc-54	cel:CELE_F11C3.3; O02244; P02566	Striated Muscle Contraction		1	26	1.111	0.982	1.095	0.996	0.684764	0.972613	0.696506	0.976175	0.96419	1	1	1	96.5	107.2	98.3	98	6.27	6.41	10.27
FALSE	High	Master Protein	P05690	Vitellogenin-2 [OS=Caenorhabditis elegans]	0	FALSE	1940.7	70	150	37750	51	1613	187.6	6.61	61123.7	1454.81	117	39	transport	non-structural extracellular;other cell component	transporter activity;other molecular function	Pf00094, Pf01347, Pf09172	180781	WBGene00006926	vit-2	cel:CELE_C42D8.2; P05690			0	103	0.976	1.019	0.738	1.346	0.98808	0.93246	0.168071	0.108534	1	1	0.594954	0.407681	93.5	91.2	91.8	123.5	11.14	15.5	13.72
FALSE	High	Master Protein	P06125	Vitellogenin-5 [OS=Caenorhabditis elegans]	0	FALSE	1933.96	68	151	25706	29	1603	186.3	7.01	36442.9	887.72	119	33	transport	non-structural extracellular	transporter activity;other molecular function	Pf00094, Pf01347, Pf09172	180630	WBGene00006929	vit-5	cel:CELE_C04F6.1; P06125			0	130	0.285	1.087	0.317	0.976	2.91235e-05	0.818524	0.000142964	0.991588	0.000584762	1	0.00495543	1	128.9	36.7	118.6	115.7	23.25	20.04	16.38
FALSE	High	Master Protein	Q9N4J2	Vitellogenin-3 [OS=Caenorhabditis elegans]	0	FALSE	1909.8	68	146	24983	11	1603	186.4	6.9	35707	858.56	119	30	transport	non-structural extracellular	transporter activity;other molecular function	Pf00094, Pf01347, Pf09172		WBGene00006927	vit-3	Q9N4J2			0	0	0.273	1.198	0.462	0.708	2.73552e-06	0.699171	0.000458707	0.0657396	0.000113566	1	0.0115351	0.293989	148.2	40.4	123.8	87.6	24.59	9.29	11.72
FALSE	High	Master Protein	P18947	Vitellogenin-4 [OS=Caenorhabditis elegans]	0	FALSE	1887.68	67	147	25254	11	1603	186.2	7.01	35831.2	853.94	121	29	transport	non-structural extracellular	transporter activity;other molecular function	Pf00094, Pf01347, Pf09172	180646	WBGene00006928	vit-4	cel:CELE_F59D8.2; P18947; Q9BPP3			0	26	0.277	1.089	0.365	0.827	5.40528e-05	0.906603	0.000934334	0.606405	0.00093765	1	0.0200933	1	135.4	37.5	124.3	102.8	28.82	19.6	15.46
FALSE	High	Master Protein	P18948	Vitellogenin-6 [OS=Caenorhabditis elegans]	0	FALSE	1810.84	62	133	28045	133	1651	193.2	7.23	44246.1	1001.51	105	34	transport;other biological processes	non-structural extracellular	transporter activity;other molecular function	Pf00094, Pf01347, Pf09172	177619	WBGene00006930	vit-6	cel:CELE_K07H8.6; O45176; P18948; Q7KPP7; Q7YXH2			0	0	0.831	1.062	0.616	1.434	0.625833	0.996506	0.00902673	0.052705	0.910399	1	0.0993715	0.250594	97	80.7	91.3	131	10.16	15.51	6.14
FALSE	High	Master Protein	P55155	Vitellogenin-1 [OS=Caenorhabditis elegans]	0	FALSE	1626.54	67	137	28899	38	1616	187.9	6.93	42315.9	1346.51	113	28	transport	non-structural extracellular	transporter activity;other molecular function	Pf00094, Pf01347, Pf09172		WBGene00006925	vit-1	P55155			0	0	0.49	1.126	0.565	0.976	0.00160185	0.840092	0.00701781	0.999964	0.0112527	1	0.081451	1	123.3	60.4	109.5	106.8	21.47	25.19	15.87
FALSE	High	Master Protein	P10567	Paramyosin [OS=Caenorhabditis elegans]	0	FALSE	1377.75	73	96	12980	96	872	100.6	5.48	23381.3	187.55	88	10	cell organization and biogenesis;other biological processes	cytoskeleton;other cell component	cytoskeletal activity;other molecular function	Pf01576		WBGene00006754	unc-15	B3WFV3; P10567; Q93214; Q93439			0	0	0.848	1.266	1.035	1.037	0.102481	0.0189317	0.734113	0.999943	0.257063	0.194278	1	1	115.7	98.1	91.4	94.8	7.61	10.51	12.06
FALSE	High	Master Protein	P12844	Myosin-3 [OS=Caenorhabditis elegans]	0	FALSE	1376.67	61	130	8251	122	1969	225.4	5.66	12164.5	13.79	127	4	cell organization and biogenesis;other biological processes	cytoskeleton;other cell component	cytoskeletal activity;other molecular function	Pf00063, Pf01576, Pf02736	179676	WBGene00003515	myo-3	cel:CELE_K12F2.1; P12844; Q21440	Striated Muscle Contraction		1	0	1.204	0.966	1.154	1.007	0.0387947	0.976298	0.0949913	0.999383	0.119349	1	0.434319	1	93.4	112.4	96.7	97.4	6.33	8.14	3.84
FALSE	High	Master Protein	Q23551	Twitchin [OS=Caenorhabditis elegans]	0	FALSE	1308.06	36	207	5286	207	7158	788.5	6.09	5359.38	6.21	206	3	protein metabolism;other metabolic processes;other biological processes	cytoskeleton	kinase activity;other molecular function	Pf00041, Pf00069, Pf07679, Pf13927	178135	WBGene00006759	unc-22	A3RMU0; D3YT57; D3YT58; Q23020; Q23550; Q23551; Q27232; Q7JN85	Platelet degranulation ; Striated Muscle Contraction		2	0	1.103	1.096	1.089	1.11	0.178546	0.997489	0.516339	0.764883	0.386497	1	1	1	99.3	109.5	90.6	100.5	7.37	3.13	12.57
FALSE	High	Master Protein	P12845	Myosin-2 [OS=Caenorhabditis elegans]	0	FALSE	1281.43	60	132	9001	115	1947	222.9	6.34	13805.9	34.21	126	6	cell organization and biogenesis;other biological processes	cytoskeleton;other cell component	cytoskeletal activity;other molecular function	Pf00063, Pf01576, Pf02736	181404	WBGene00003514	myo-2	cel:CELE_T18D3.4; P12845; Q20439; Q22545	Striated Muscle Contraction		1	2	1.099	1.097	1.325	0.909	0.872069	0.528582	0.043753	0.805233	1	1	0.264062	1	104.2	114.5	95	86.4	10.07	7.79	2.98
FALSE	High	Master Protein	V6CLP5	Kettin homolog [OS=Caenorhabditis elegans]	0	FALSE	1258.88	39	158	6073	158	4963	554.5	5.73	6948.79	22.58	154	4		cytoskeleton	cytoskeletal activity	Pf07679	178740	WBGene00004130	ketn-1	A0A0M7RDU5; A0A0M9JJ85; cel:CELE_F54E2.3; H2L074; H2L075; H2L076; Q5PY59; Q8MXD8; Q9NL87; V6CJB8; V6CKH1; V6CLP5; V6CLT3; V6CLU0; V6CLU5			0	0	1.183	1.088	1.209	1.065	0.122614	0.787661	0.0441684	0.987051	0.291938	1	0.265078	1	98.1	115.9	90.1	95.9	6.55	5.87	9.96
FALSE	High	Master Protein	P02567	Myosin-1 [OS=Caenorhabditis elegans]	0	FALSE	1112.91	58	129	8194	110	1938	223.2	6.07	10627.4	18.05	126	4	cell organization and biogenesis;other biological processes	cytoskeleton;other cell component	cytoskeletal activity;other molecular function	Pf00063, Pf01576, Pf02736	172471	WBGene00002348	myo-1	cel:CELE_R06C7.10; P02567; Q19674	Striated Muscle Contraction		1	0	1.139	1.093	1.31	0.95	0.583069	0.634137	0.0366234	0.914804	0.869489	1	0.23722	1	102	116.1	93.3	88.6	10.18	8.86	3.67
FALSE	High	Master Protein	Q9N4M4	Nuclear anchorage protein 1 [OS=Caenorhabditis elegans]	0	FALSE	1102.49	55	122	5953	122	8545	955.9	4.84	8596.03	41.93	120	2	cell organization and biogenesis;transport;other biological processes	other membranes;cytoskeleton;nucleus;other cell component	cytoskeletal activity;other molecular function	Pf00307, Pf10541	172034	WBGene00000140	anc-1	O61841; O61842; Q6IMP3; Q9N4M4			0	0	1.121	1.092	1.216	1.007	0.78029	0.814721	0.215061	0.994313	1	1	0.668767	1	101	113.3	92.5	93.2	20.73	6.67	11.84
FALSE	High	Master Protein	P46561	ATP synthase subunit beta, mitochondrial [OS=Caenorhabditis elegans]	0	FALSE	946.4	75	48	19076	48	538	57.5	5.77	34373.5	626.05	29	21	other metabolic processes;stress response;transport;developmental processes;other biological processes	other membranes;mitochondrion;other cell component	transporter activity;other molecular function	Pf00006, Pf02874	175716	WBGene00000229	atp-2	cel:CELE_C34E10.6; P46561	Formation of ATP by chemiosmotic coupling; Cristae formation; Mitochondrial protein import		3	0	0.952	0.957	0.964	0.946	0.768236	0.967517	0.844339	0.928318	1	1	1	1	100.4	95.6	104.8	99.2	5.72	21.52	3.64
FALSE	High	Master Protein	P29691	Elongation factor 2 [OS=Caenorhabditis elegans]	0	FALSE	910.643	56	76	15534	76	852	94.7	6.52	20103.5	245.04	59	20	protein metabolism;other metabolic processes;stress response;other biological processes	cytosol;other cell component	translation activity;nucleic acid binding activity;other molecular function	Pf00009, Pf00679, Pf03144, Pf03764, Pf14492		WBGene00001167	eef-2	G3MU53; O17837; P29691	Neutrophil degranulation; Protein methylation; Peptide chain elongation; Synthesis of diphthamide-EEF2		4	0	0.894	0.993	1.024	0.866	0.166639	0.998852	0.985146	0.074718	0.366952	1	1	0.320686	106	94.7	106.8	92.5	10.6	3.76	8.2
FALSE	High	Master Protein	P34574	Probable clathrin heavy chain 1 [OS=Caenorhabditis elegans]	0	FALSE	868.506	48	74	4732	74	1681	191.4	6	6619.69	4.45	73	1	cell organization and biogenesis;transport;developmental processes;other biological processes	plasma membrane;other membranes;cytoskeleton;ER/Golgi;other cell component	other molecular function	Pf00637, Pf01394, Pf09268, Pf13838	176434	WBGene00011867	chc-1	cel:CELE_T20G5.1; P34574	EPH-ephrin mediated repulsion of cells; Cargo recognition for clathrin-mediated endocytosis; RHOU GTPase cycle; WNT5A-dependent internalization of FZD4; WNT5A-dependent internalization of FZD2, FZD5 and ROR2; LDL clearance; RHOV GTPase cycle; Golgi Associated Vesicle Biogenesis; Lysosome Vesicle Biogenesis; Recycling pathway of L1; VLDLR internalisation and degradation; Formation of annular gap j…		14	0	1.164	0.91	1.06	1	0.102523	0.719529	0.680677	0.983377	0.257063	1	1	1	91.7	106.8	100.7	100.8	8.54	9.13	8.54
FALSE	High	Master Protein	Q19020	Dynein heavy chain, cytoplasmic [OS=Caenorhabditis elegans]	0	FALSE	835.667	36	136	3026	136	4568	521.2	6.27	2745.24		136		cell-cell signaling;cell cycle OR cell proliferation;cell organization and biogenesis;transport;developmental processes;other biological processes	cytoskeleton;nucleus;other cell component	cytoskeletal activity;other molecular function	Pf03028, Pf08385, Pf08393, Pf12774, Pf12775, Pf12777, Pf12780, Pf12781, Pf17852, Pf18198, Pf18199	172041	WBGene00000962	dhc-1	cel:CELE_T21E12.4; Q19020	Neutrophil degranulation; HSP90 chaperone cycle for steroid hormone receptors (SHR) in the presence of ligand; COPI-mediated anterograde transport; COPI-independent Golgi-to-ER retrograde traffic; Aggrephagy		5	0	1.068	1.075	1.078	1.064	0.699753	0.809963	0.640353	0.858662	0.976067	1	1	1	100.3	107.1	93.3	99.3	14.11	9.47	10.15
FALSE	High	Master Protein	P50140	Chaperonin homolog Hsp-60, mitochondrial [OS=Caenorhabditis elegans]	0	FALSE	827.442	72	50	8920	50	568	60.1	5.4	14737	195.94	46	6	cell organization and biogenesis;protein metabolism;other metabolic processes;stress response;transport;developmental processes	other membranes;mitochondrion	other molecular function	Pf00118	175316	WBGene00002025	hsp-60	cel:CELE_Y22D7AL.5; P50140; Q965Q0			0	0	1.139	0.972	1.069	1.036	0.012099	0.860242	0.503615	0.43352	0.0522925	1	1	0.934242	94.5	107.6	97.2	100.7	6.91	2.98	7.7
FALSE	High	Master Protein	Q22866	Tropomyosin isoforms a/b/d/f [OS=Caenorhabditis elegans]	0	FALSE	741.326	81	48	8830	37	284	33	4.69	13920	33.5	43	8	cell organization and biogenesis;other biological processes	cytoskeleton;other cell component	cytoskeletal activity	Pf00261	173319	WBGene00002978	lev-11	cel:CELE_Y105E8B.1; Q22865; Q22866; Q27284; Q7K6W7; Q95Q31	RHOV GTPase cycle; Striated Muscle Contraction; Smooth Muscle Contraction		3	15	0.968	1.191	1.219	0.946	0.996524	0.647432	0.397225	0.909911	1	1	0.911684	1	111.1	107.5	93.2	88.2	27.25	13.41	18.53
FALSE	High	Master Protein	O01761	Muscle M-line assembly protein unc-89 [OS=Caenorhabditis elegans]	0	FALSE	733.566	26	170	2736	170	8081	893.7	5.57	1821.71	0	170	1	cell organization and biogenesis;protein metabolism;other metabolic processes;signal transduction;other biological processes	cytoskeleton	enzyme regulator activity;kinase activity;other molecular function	Pf00041, Pf00069, Pf00621, Pf05177, Pf07679	171990	WBGene00006820	unc-89	cel:CELE_C09D1.1; O01761; Q17362; Q5W614; Q5W615; Q5W616; Q5W617; Q646H5; Q64EQ8; Q7Z119; Q7Z120			0	0	1.133	0.971	1.058	1.04	0.190692	0.998919	0.795883	0.698131	0.403874	1	1	1	94.5	107	97.3	101.2	6.09	1.78	1.68
FALSE	High	Master Protein	P0DM41	Actin-1 [OS=Caenorhabditis elegans]	0	FALSE	724.323	76	58	34520	5	376	41.8	5.48	48914.5	2809.96	24	39	cell cycle OR cell proliferation;cell organization and biogenesis;developmental processes	cytoskeleton;other cell component	cytoskeletal activity;other molecular function	Pf00022	179535	WBGene00000063	act-1	cel:CELE_T04C12.6; P0DM41; P10983; P10985	EPHB-mediated forward signaling; EPH-ephrin mediated repulsion of cells; Clathrin-mediated endocytosis; RHO GTPases Activate Formins; Platelet degranulation ; Regulation of actin dynamics for phagocytic cup formation; RHO GTPases Activate WASPs and WAVEs; RHOF GTPase cycle; Recycling pathway of L1; MAP2K and MAPK activation; RHO GTPases activate IQGAPs; Cell-extracellular matrix interactions; VEG…		15	50	1.057	1.041	1.138	0.966	0.404884	0.976911	0.121016	0.973538	0.67934	1	0.50106	1	101.4	107.1	97.4	94.1	5.98	4.08	10.83
FALSE	High	Master Protein	Q18688	Heat shock protein 90 [OS=Caenorhabditis elegans]	0	FALSE	699.24	61	61	11557	58	702	80.2	5.05	15151.4	191.25	51	12	cell cycle OR cell proliferation;protein metabolism;other metabolic processes;stress response;transport;developmental processes;other biological processes	plasma membrane;other membranes;cytosol;other cell component	other molecular function	Pf00183, Pf02518	179971	WBGene00000915	daf-21	cel:CELE_C47E8.5; Q18688	Neutrophil degranulation; Regulation of necroptotic cell death; Downregulation of ERBB2 signaling; Extra-nuclear estrogen signaling; Tetrahydrobiopterin (BH4) synthesis, recycling, salvage and regulation; VEGFR2 mediated vascular permeability; eNOS activation; HSP90 chaperone cycle for steroid hormone receptors (SHR) in the presence of ligand; HSF1 activation; Attenuation phase; Drug-mediated inh…		15	3	0.969	1.001	1.025	0.947	0.964248	0.988045	0.834718	0.758161	1	1	1	1	102.2	99.1	102.1	96.6	2.32	7.41	5.96
FALSE	High	Master Protein	P09446	Heat shock protein hsp-1 [OS=Caenorhabditis elegans]	0	FALSE	697.463	70	57	13556	50	640	69.7	5.64	19796	208.91	45	16	protein metabolism;other metabolic processes;stress response;transport;other biological processes	plasma membrane;other membranes;cytosol;nucleus;other cell component	other molecular function	Pf00012	178507	WBGene00002005	hsp-1	cel:CELE_F26D10.3; P09446; Q93601	Neutrophil degranulation; Clathrin-mediated endocytosis; Regulation of HSF1-mediated heat shock response; HSF1-dependent transactivation; mRNA Splicing - Major Pathway; HSP90 chaperone cycle for steroid hormone receptors (SHR) in the presence of ligand; GABA synthesis, release, reuptake and degradation		7	6	1.018	0.96	1.032	0.947	0.935465	0.894251	0.674558	0.604817	1	1	1	1	98.8	100.6	103	97.6	6.2	4.25	4.26
FALSE	High	Master Protein	P10984	Actin-2 [OS=Caenorhabditis elegans]	0	FALSE	675.96	76	57	32910	4	376	41.8	5.48	44200.3	2412.65	24	38	cell cycle OR cell proliferation;cell organization and biogenesis;developmental processes;other biological processes	cytoskeleton;other cell component	other molecular function	Pf00022		WBGene00000064	act-2	O45744; P10984	EPHB-mediated forward signaling; EPH-ephrin mediated repulsion of cells; Clathrin-mediated endocytosis; RHO GTPases Activate Formins; Platelet degranulation ; Regulation of actin dynamics for phagocytic cup formation; RHO GTPases Activate WASPs and WAVEs; RHOF GTPase cycle; Recycling pathway of L1; MAP2K and MAPK activation; RHO GTPases activate IQGAPs; Cell-extracellular matrix interactions; VEG…		15	0	0.415	0.79	0.458	0.716	0.456436	0.94988	0.544494	0.899263	0.73202	1	1	1	111.5	46.3	141.2	101.1	45.59	109.77	50.35
FALSE	High	Master Protein	Q27527	Enolase [OS=Caenorhabditis elegans]	0	FALSE	615.575	79	39	8185	39	434	46.6	5.86	15067	234.55	28	13	other metabolic processes	cytosol;other cell component	other molecular function	Pf00113, Pf03952	174423	WBGene00011884	enol-1	cel:CELE_T21B10.2; Q27527; Q6A4N1; Q8I4F9	Glycolysis; Gluconeogenesis		2	0	1.499	1.032	1.108	1.396	3.61799e-06	0.999954	0.236728	4.02741e-05	0.0001377	1	0.704311	0.00134081	83	124.4	80.4	112.3	5.53	7.32	7.77
FALSE	High	Master Protein	P27604	Adenosylhomocysteinase [OS=Caenorhabditis elegans]	0	FALSE	606.464	61	43	14642	43	437	47.5	6.25	22043.2	610.67	29	18	other metabolic processes	cytosol	other molecular function	Pf00670, Pf05221	172408	WBGene00019322	ahcy-1	cel:CELE_K02F2.2; P27604	Methylation; Sulfur amino acid metabolism		2	0	1.039	0.471	0.6	0.817	0.993848	1.88856e-08	6.45205e-07	0.0115486	1	3.69721e-06	7.19544e-05	0.0863785	67.9	70.5	144	117.6	10.86	4.08	6.71
FALSE	High	Master Protein	O17732	Pyruvate carboxylase 1 [OS=Caenorhabditis elegans]	0	FALSE	601.631	58	60	3936	60	1175	129.2	6.99	5070.64	128.14	54	7	other metabolic processes	other cell component	other molecular function	Pf00289, Pf00364, Pf00682, Pf02436, Pf02785, Pf02786		WBGene00004258	pyc-1	O17732	Gluconeogenesis; Biotin transport and metabolism		2	0	1.519	0.896	0.994	1.37	9.1008e-06	0.022938	0.999527	0.00130945	0.000257856	0.223667	1	0.0172658	77.5	117.7	86.4	118.4	3.11	2.77	13.31
FALSE	High	Master Protein	P53013	Elongation factor 1-alpha [OS=Caenorhabditis elegans]	0	FALSE	593.531	63	48	23662	48	463	50.6	8.94	37630.1	2831.18	22	30	protein metabolism;other metabolic processes	other cell component	nucleic acid binding activity;other molecular function	Pf00009, Pf03143, Pf03144	175975; 181044	WBGene00001168; WBGene00001169	eft-3; eft-4	cel:CELE_F31E3.5; cel:CELE_R03G5.1; P53013	Neutrophil degranulation; HSF1 activation; Protein methylation	Translation factors	4	0	0.898	0.963	0.985	0.878	0.240439	0.78428	0.98863	0.0894137	0.476765	1	1	0.367127	103.9	93.4	107.9	94.8	11.57	6.84	7.17
FALSE	High	Master Protein	Q05036	Heat shock protein 110 [OS=Caenorhabditis elegans]	0	FALSE	585.704	66	51	3523	51	776	86.8	5.44	5408.62	55.61	46	6	protein metabolism;other metabolic processes;stress response;other biological processes	cytosol;nucleus	other molecular function	Pf00012	176195	WBGene00016250	hsp-110	cel:CELE_C30C11.4; Q05036	Regulation of HSF1-mediated heat shock response		1	0	1.01	0.987	1.046	0.953	0.96195	0.999998	0.944295	0.743849	1	1	1	1	100.3	101.3	101.6	96.8	2	9.4	3.1
FALSE	High	Master Protein	Q10663	Bifunctional glyoxylate cycle protein [OS=Caenorhabditis elegans]	0	FALSE	581.139	54	56	4814	56	968	108.6	6.89	5702.07	23.73	51	6	other metabolic processes;other biological processes		other molecular function	Pf00463, Pf01274	178583	WBGene00001564	icl-1	cel:CELE_C05E4.9; O17353; Q10663; Q8IA71			0	0	2.847	0.48	0.872	1.568	0.00929328	0.0650323	0.890961	0.308183	0.0426673	0.418891	1	0.76463	43.5	123.9	90.6	142	56.78	3.61	39.25
FALSE	High	Master Protein	P11141	Heat shock protein hsp-6 [OS=Caenorhabditis elegans]	0	FALSE	575.47	61	44	6048	42	657	70.8	6.2	10100.9	17.01	41	6	protein metabolism;other metabolic processes;stress response	mitochondrion;other cell component	other molecular function	Pf00012		WBGene00002010	hsp-6	P11141; P91135	Regulation of HSF1-mediated heat shock response		1	0	1.365	1.254	1.105	1.548	0.00181768	0.0628576	0.610368	0.000154072	0.0124935	0.415513	1	0.00330338	91	124.1	72.5	112.3	12.65	6.57	12.03
FALSE	High	Master Protein	Q9XXK1	ATP synthase subunit alpha, mitochondrial [OS=Caenorhabditis elegans]	0	FALSE	570.771	59	48	18865	47	538	57.8	8.94	31608.7	565.45	39	16	other metabolic processes;transport	other membranes;mitochondrion	transporter activity;other molecular function	Pf00006, Pf00306, Pf02874	173134	WBGene00010419	atp-1	cel:CELE_H28O16.1; Q7K7K6; Q7YTU5; Q7YTU6; Q9XXK1	Formation of ATP by chemiosmotic coupling; Cristae formation		2	1	1.151	1.033	1.075	1.106	0.000150289	0.485588	0.0239234	0.00310661	0.0020494	1	0.183723	0.0335304	95.5	109.9	92.4	102.2	3.39	1.73	3.34
FALSE	High	Master Protein	Q9XW92	V-type proton ATPase catalytic subunit A [OS=Caenorhabditis elegans]	0	FALSE	568.706	70	38	9343	38	606	66.4	5.19	12700.4	6.59	36	6	cell organization and biogenesis;other metabolic processes;transport	other membranes	transporter activity;other molecular function	Pf00006, Pf02874, Pf16886	3564970	WBGene00013025	vha-13	cel:CELE_Y49A3A.2; Q9XW92	ROS and RNS production in phagocytes; Insulin receptor recycling; Transferrin endocytosis and recycling; Amino acids regulate mTORC1; Ion channel transport		5	0	1.019	1.076	1.261	0.87	0.77826	0.263778	6.4935e-05	0.0058447	1	0.953439	0.00292207	0.0535869	106.5	108.5	99	86.1	3.54	2.99	7.24
FALSE	High	Master Protein	Q09475	Uncharacterized helicase C28H8.3 [OS=Caenorhabditis elegans]	0	FALSE	540.301	41	65	2725	65	1714	194	6.79	2782.1	344.39	64	1		nucleus;other cell component	nucleic acid binding activity;other molecular function	Pf00270, Pf00271	175834	WBGene00016194		cel:CELE_C28H8.3; Q09475			0	0	0.847	0.998	0.93	0.909	0.0823999	0.999046	0.805935	0.273	0.216618	1	1	0.727106	106.4	90.1	106.6	96.9	11.71	5.46	8.55
FALSE	High	Master Protein	P27420	Heat shock 70 kDa protein C [OS=Caenorhabditis elegans]	0	FALSE	535.183	58	46	6609	30	661	73	5.06	10032.9	66.8	42	4	protein metabolism;other metabolic processes;stress response;signal transduction	other membranes;ER/Golgi;nucleus;other cell component	other molecular function	Pf00012		WBGene00002007	hsp-3	P27420; Q7JNW0	Regulation of HSF1-mediated heat shock response		1	12	1.091	1.062	1.15	1.007	0.198369	0.328294	0.0352149	0.878825	0.415458	1	0.230371	1	100.5	109.6	94.6	95.3	3.6	5.52	8.19
FALSE	High	Master Protein	O02056	Large ribosomal subunit protein uL4 [OS=Caenorhabditis elegans]	0	FALSE	534.365	60	37	10683	37	345	38.6	11.22	19854.1	633.04	28	12	protein metabolism;other metabolic processes;other biological processes	cytosol;translational apparatus	nucleic acid binding activity;other molecular function	Pf00573, Pf14374	172074	WBGene00004415	rpl-4	cel:CELE_B0041.4; O02056	L13a-mediated translational silencing of Ceruloplasmin expression; Nonsense Mediated Decay (NMD) independent of the Exon Junction Complex (EJC); Nonsense Mediated Decay (NMD) enhanced by the Exon Junction Complex (EJC); SRP-dependent cotranslational protein targeting to membrane; GTP hydrolysis and joining of the 60S ribosomal subunit; Formation of a pool of free 40S subunits	Cytoplasmic ribosomal proteins	7	0	0.712	0.987	0.87	0.808	0.000598961	1	0.473138	0.00704989	0.00559469	1	0.993938	0.0619712	112.9	80.4	114.3	92.4	10.53	9.41	5.69
FALSE	High	Master Protein	Q22235	Endoplasmin homolog [OS=Caenorhabditis elegans]	0	FALSE	529.818	67	59	4166	56	760	87.1	5.06	5488.82	68.47	55	4	protein metabolism;other metabolic processes;stress response	ER/Golgi	other molecular function	Pf00183, Pf02518	178014	WBGene00011480	enpl-1	cel:CELE_T05E11.3; E9P859; Q22235	Interleukin-4 and Interleukin-13 signaling; Regulation of Insulin-like Growth Factor (IGF) transport and uptake by Insulin-like Growth Factor Binding Proteins (IGFBPs); Post-translational protein phosphorylation		3	0	1.057	1.04	1.055	1.042	0.817562	0.727956	0.855058	0.682809	1	1	1	1	99.5	105.1	95.7	99.7	5.87	10.6	9.4
FALSE	High	Master Protein	P34455	Probable aconitate hydratase, mitochondrial [OS=Caenorhabditis elegans]	0	FALSE	524.702	53	43	5675	43	777	84	8.03	8938.62	84.2	40	5	other metabolic processes	cytosol	other molecular function	Pf00330, Pf00694	176121	WBGene00000041	aco-2	cel:CELE_F54H12.1; P34455; Q8IG17; Q8WQF0	Citric acid cycle (TCA cycle)		1	0	1.726	1.082	1.331	1.403	6.61375e-06	0.508278	0.00155377	0.000902482	0.000196105	1	0.0295216	0.0128139	80.9	139.6	74.7	104.8	12.1	2.88	10.74
FALSE	High	Master Protein	Q06561	Basement membrane proteoglycan [OS=Caenorhabditis elegans]	0	FALSE	524.276	21	57	3007	57	3375	368.8	4.89	4127.43	22.01	54	6	cell organization and biogenesis;developmental processes;signal transduction;other biological processes	non-structural extracellular;extracellular matrix;cytoskeleton	extracellular structural activity;other molecular function	Pf00052, Pf00053, Pf00054, Pf00057, Pf02210, Pf07679, Pf13895, Pf13927	175126	WBGene00006787	unc-52	O18261; O18263; Q06561; Q6BEQ6; Q9U7E8; Q9XTD2; Q9XTI5			0	0	1.139	0.973	1.075	1.032	0.00283865	0.934892	0.0753896	0.573774	0.0176121	1	0.374756	1	94.6	107.8	97.2	100.3	4.22	1.77	3.13
FALSE	High	Master Protein	Q21313	Laminin-like protein epi-1 [OS=Caenorhabditis elegans]	0	FALSE	508.051	26	75	2241	75	3672	404	5.34	2450.6	0	74	1	cell adhesion;cell cycle OR cell proliferation;cell organization and biogenesis;stress response;developmental processes;other biological processes	extracellular matrix	extracellular structural activity	Pf00052, Pf00053, Pf00054, Pf00055, Pf02210, Pf06009	177956	WBGene00001328	epi-1	Q21313			0	0	1.211	0.733	1.054	0.843	0.855239	0.0886986	0.999813	0.338443	1	0.514209	1	0.806839	84.7	102.6	115.5	97.3	16.88	16.54	12.52
FALSE	High	Master Protein	Q19289	Intermediate filament protein ifb-1 [OS=Caenorhabditis elegans]	0	FALSE	502.19	73	56	4901	54	589	67.1	6.23	6325.11	33.17	53	3	cell organization and biogenesis;transport;other biological processes	plasma membrane;other membranes;cytoskeleton;nucleus;other cell component	cytoskeletal activity	Pf00038, Pf00932	173976	WBGene00002053	ifb-1	Q19289; Q19290; Q21063	Formation of Senescence-Associated Heterochromatin Foci (SAHF); RHOD GTPase cycle; RHOF GTPase cycle; Depolymerization of the Nuclear Lamina		4	2	1.004	1.225	1.188	1.034	0.883963	0.314257	0.13358	0.998515	1	1	0.530906	1	109.2	109.5	89.1	92.2	14.99	18.47	7.64
FALSE	High	Master Protein	Q9U1Q4	Valine--tRNA ligase [OS=Caenorhabditis elegans]	0	FALSE	497.38	49	49	3045	49	1050	118.8	6.7	4282.8	0	49	1	protein metabolism;RNA metabolism OR transcription;other metabolic processes;other biological processes	cytosol	other molecular function	Pf00133, Pf08264	173224	WBGene00006936	glp-4	cel:CELE_Y87G2A.5; Q9U1Q4			0	0	0.935	0.807	0.987	0.764	0.179101	0.000243762	0.814297	3.81327e-05	0.38704	0.0069705	1	0.00131816	97.1	90.7	120.3	91.9	7.16	2.38	2.24
FALSE	High	Master Protein	Q21443	Lamin-1 [OS=Caenorhabditis elegans]	0	FALSE	492.812	74	50	3019	50	566	64	5.59	4533.53	30.26	48	3	cell organization and biogenesis;transport;developmental processes;other biological processes	other membranes;cytoskeleton;nucleus	cytoskeletal activity;other molecular function	Pf00038, Pf00932	172687	WBGene00003052	lmn-1	cel:CELE_DY3.2; O62127; Q21443	Formation of Senescence-Associated Heterochromatin Foci (SAHF); RHOD GTPase cycle; RHOF GTPase cycle; Depolymerization of the Nuclear Lamina		4	0	1.221	1.022	1.103	1.131	0.42517	0.939419	0.726959	0.694815	0.704912	1	1	1	92.9	113.4	90.9	102.8	20.55	14.54	19.3
FALSE	High	Master Protein	P52275	Tubulin beta-2 chain [OS=Caenorhabditis elegans]	0	FALSE	488.868	60	29	8404	13	450	50.3	4.89	14807.1	108.64	24	6	cell cycle OR cell proliferation;cell organization and biogenesis	cytoskeleton;other cell component	cytoskeletal activity;other molecular function	Pf00091, Pf03953	175519	WBGene00006537	tbb-2	cel:CELE_C36E8.5; P52275	Neutrophil degranulation; COPI-dependent Golgi-to-ER retrograde traffic; Kinesins; Intraflagellar transport; HSP90 chaperone cycle for steroid hormone receptors (SHR) in the presence of ligand; COPI-mediated anterograde transport; COPI-independent Golgi-to-ER retrograde traffic		7	23	0.96	0.919	0.963	0.915	0.777258	0.892357	0.742905	0.915736	1	1	1	1	98.9	94.9	107.7	98.5	6.46	25.74	11.74
FALSE	High	Master Protein	Q19286	Intermediate filament protein ifb-2 [OS=Caenorhabditis elegans]	0	FALSE	486.016	74	48	4586	46	543	61.6	5.64	7284.83	3.18	47	2	cell organization and biogenesis;transport;other biological processes	cytoskeleton;nucleus;other cell component	cytoskeletal activity	Pf00038	173973	WBGene00002054	ifb-2	Q19286; Q21064; Q95QM2	RHOF GTPase cycle; Formation of Senescence-Associated Heterochromatin Foci (SAHF); RHOD GTPase cycle; Depolymerization of the Nuclear Lamina		4	0	1.3	1.112	1.582	0.914	0.00764943	0.206151	5.50072e-05	0.718261	0.0372965	0.839446	0.00261284	1	99.5	129.3	89.5	81.7	7.9	4.54	5.94
FALSE	High	Master Protein	Q23500	Cytoplasmic aconitate hydratase [OS=Caenorhabditis elegans]	0	FALSE	479.901	55	45	4588	45	887	96.6	5.74	6598.77	91.39	40	5	other metabolic processes;other biological processes	cytosol;mitochondrion	other molecular function	Pf00330, Pf00694	181324	WBGene00000040	aco-1	cel:CELE_ZK455.1; Q23500	Iron uptake and transport		1	0	0.967	0.832	0.822	0.98	0.86226	0.06247	0.0154026	0.999995	1	0.41466	0.139603	1	92	89	110.6	108.3	9.39	9.44	6.1
FALSE	High	Master Protein	P54812	Transitional endoplasmic reticulum ATPase homolog 2 [OS=Caenorhabditis elegans]	0	FALSE	467.231	52	39	4108	15	810	89.6	5.39	5441.33	0	39	1	cell cycle OR cell proliferation;cell organization and biogenesis;protein metabolism;other metabolic processes;stress response;transport;developmental processes;other biological processes	other membranes;cytosol;ER/Golgi;nucleus	other molecular function	Pf00004, Pf02359, Pf02933, Pf09336, Pf17862	174309	WBGene00008053	cdc-48.2	cel:CELE_C41C4.8; P54812; Q18560	Neddylation; Neutrophil degranulation; ABC-family proteins mediated transport; KEAP1-NFE2L2 pathway; RHOH GTPase cycle; Hedgehog ligand biogenesis; HSF1 activation; Translesion Synthesis by POLH; N-glycan trimming in the ER and Calnexin/Calreticulin cycle; Josephin domain DUBs		10	34	1.149	0.899	1.021	1.012	0.296087	0.418973	0.999455	0.980767	0.551916	1	1	1	91.2	104.8	101.4	102.7	1.53	13.77	2.87
FALSE	High	Master Protein	P34466	Clustered mitochondria protein homolog [OS=Caenorhabditis elegans]	0	FALSE	462.653	48	58	2863	58	1247	139.8	6.18	3414.38	121.63	56	2	cell organization and biogenesis	other cell component	nucleic acid binding activity	Pf05303, Pf12807, Pf13236, Pf13374, Pf15044	176341	WBGene00000550	clu-1	cel:CELE_F55H2.6; P34466			0	0	1.084	1.094	1.003	1.183	0.322371	0.16036	1	0.00755452	0.585286	0.719321	1	0.0657295	98.1	106.3	89.6	106	3.07	3.32	9.53
FALSE	High	Master Protein	O61199	2-oxoglutarate dehydrogenase, mitochondrial [OS=Caenorhabditis elegans]	0	FALSE	450.84	39	41	2611	41	1029	115.6	6.8	3517.51	8.26	39	4	other metabolic processes	other membranes;mitochondrion;other cell component	other molecular function	Pf00676, Pf02779, Pf16078, Pf16870	177235	WBGene00020679	ogdh-1	cel:CELE_T22B11.5; O61199	Citric acid cycle (TCA cycle); Glyoxylate metabolism and glycine degradation; Lysine catabolism		3	0	1.144	1.068	1.106	1.104	0.0242871	0.374666	0.190653	0.0556491	0.0868614	1	0.632633	0.261674	97.2	111.2	91	100.5	4.57	4.42	5.36
FALSE	High	Master Protein	P34339	Eukaryotic translation initiation factor 3 subunit A [OS=Caenorhabditis elegans]	0	FALSE	448.61	57	63	3263	63	1076	124.3	9.04	3613.66	2.77	63	2	cell organization and biogenesis;protein metabolism;other metabolic processes;developmental processes;other biological processes	translational apparatus;other cell component	nucleic acid binding activity;other molecular function	Pf01399	176094	WBGene00001209	egl-45	cel:CELE_C27D11.1; P34339	L13a-mediated translational silencing of Ceruloplasmin expression; Translation initiation complex formation; Ribosomal scanning and start codon recognition; Formation of a pool of free 40S subunits; Formation of the ternary complex, and subsequently, the 43S complex	Translation factors	6	0	1.11	0.992	1.1	1.001	0.0190881	0.971493	0.022813	0.9487	0.0729756	1	0.180484	1	96.9	107.6	97.7	97.8	3.36	2.86	3.49
FALSE	High	Master Protein	P20163	Endoplasmic reticulum chaperone BiP homolog [OS=Caenorhabditis elegans]	0	FALSE	442.86	55	42	5270	26	657	72.2	5.14	7886.28	66.65	38	4	protein metabolism;other metabolic processes;stress response;signal transduction	other membranes;ER/Golgi;nucleus;other cell component	other molecular function	Pf00012		WBGene00002008	hsp-4	O02085; P20163			0	0	1.199	1.006	1.147	1.051	0.016632	0.985569	0.0956443	0.548753	0.06679	1	0.435751	1	94.4	113.1	93.9	98.6	8.32	9.69	8.39
FALSE	High	Master Protein	Q17770	Protein disulfide-isomerase 2 [OS=Caenorhabditis elegans]	0	FALSE	439.55	76	45	11743	45	493	55.1	4.79	14354.9	505.81	36	11	protein metabolism;other metabolic processes;stress response	ER/Golgi	other molecular function	Pf00085, Pf13848	180724	WBGene00003963	pdi-2	cel:CELE_C07A12.4; Q17770	Regulation of Insulin-like Growth Factor (IGF) transport and uptake by Insulin-like Growth Factor Binding Proteins (IGFBPs); Post-translational protein phosphorylation; LDL remodeling; Insulin processing		4	0	1.024	1.083	1.156	0.96	0.996379	0.357043	0.353159	0.996782	1	1	0.870926	1	104.3	106.8	96.3	92.5	11.25	8.55	16.92
FALSE	High	Master Protein	O01541	Alanine--tRNA ligase, cytoplasmic [OS=Caenorhabditis elegans]	0	FALSE	438.795	56	43	2498	43	968	106.7	5.76	3173.51	29.94	42	1	protein metabolism;RNA metabolism OR transcription;other metabolic processes	mitochondrion	nucleic acid binding activity;other molecular function	Pf01411, Pf02272, Pf07973	171985	WBGene00000197	aars-2	cel:CELE_F28H1.3; O01541; Q17371			0	0	1.022	0.986	1.065	0.946	0.861396	0.971647	0.1898	0.314997	1	1	0.631716	0.777012	100.1	102.3	101.6	96.1	8.7	4.37	4.75
FALSE	High	Master Protein	P54811	Transitional endoplasmic reticulum ATPase homolog 1 [OS=Caenorhabditis elegans]	0	FALSE	438.072	52	38	3995	14	809	89.7	5.33	5006.9	0	38	1	cell cycle OR cell proliferation;cell organization and biogenesis;protein metabolism;other metabolic processes;stress response;transport;developmental processes;other biological processes	other membranes;cytosol;ER/Golgi;nucleus;other cell component	other molecular function	Pf00004, Pf02359, Pf02933, Pf09336, Pf17862	174624	WBGene00007352	cdc-48.1	cel:CELE_C06A1.1; P54811			0	0	1.322	0.808	1.082	0.987	0.504815	0.398693	0.999886	0.999115	0.78657	1	1	1	83.7	110.6	103.5	102.2	8.06	26.17	7.22
FALSE	High	Master Protein	A0A131MBU3	Protein irg-7 [OS=Caenorhabditis elegans]	0	FALSE	423.231	27	41	1981	41	2217	243.6	4.91	2820.14	6.59	40	3	stress response	non-structural extracellular	other molecular function	Pf00059, Pf00092	180613	WBGene00018237	irg-7	A0A131MBU3; cel:CELE_F40F4.6; Q20219			0	0	1.137	0.977	1.121	0.991	0.229144	0.998287	0.504417	0.970952	0.460507	1	1	1	95.8	108.9	98.1	97.2	11.41	2.2	13.86
FALSE	High	Master Protein	P17330	Glyceraldehyde-3-phosphate dehydrogenase 3 [OS=Caenorhabditis elegans]	0	FALSE	414.55	61	26	7775	1	341	36.4	7.27	12045.1	140.28	18	8	other metabolic processes	other cell component	other molecular function	Pf00044, Pf02800	180601	WBGene00001685	gpd-3	cel:CELE_K10B3.7; P17330	Glycolysis; Gluconeogenesis		2	0	2.259	0.866	1.307	1.497	7.31509e-05	0.207826	0.272761	0.0482914	0.0012272	0.842572	0.767942	0.233957	65.1	147.1	75.2	112.6	23.17	12.84	12.84
FALSE	High	Master Protein	P17329	Glyceraldehyde-3-phosphate dehydrogenase 2 [OS=Caenorhabditis elegans]	0	FALSE	413.664	61	26	7777	1	341	36.4	7.27	12011.2	140.28	18	8	other metabolic processes	other cell component	other molecular function	Pf00044, Pf02800		WBGene00001684	gpd-2	P17329	Glycolysis; Gluconeogenesis		2	29	1.718	0.928	1.097	1.453	1.89017e-05	0.67257	0.635586	0.000514171	0.000429519	1	1	0.00811883	74.6	128.2	80.4	116.8	9.25	6.62	12.54
FALSE	High	Master Protein	Q21215	Small ribosomal subunit protein RACK1 [OS=Caenorhabditis elegans]	0	FALSE	410.921	76	27	6766	27	325	35.8	6.93	12460.7	606.51	21	9	cell cycle OR cell proliferation;cell organization and biogenesis;protein metabolism;other metabolic processes;stress response;developmental processes;other biological processes	cytosol;cytoskeleton;translational apparatus;nucleus;other cell component	translation activity;other molecular function	Pf00400	177895	WBGene00010556	rack-1	cel:CELE_K04D7.1; Q21215			0	0	0.754	0.948	0.887	0.805	0.0115587	0.864607	0.711938	0.0194876	0.0504702	1	1	0.124935	109.3	82.4	115.3	92.9	11.28	9.9	6.26
FALSE	High	Master Protein	Q4TT88	Puromycin-sensitive aminopeptidase [OS=Caenorhabditis elegans]	0	FALSE	407.86	47	43	2159	43	948	107.1	6.65	2798.61	38.22	40	3	cell cycle OR cell proliferation;protein metabolism;other metabolic processes;developmental processes;other biological processes	cytoskeleton;other cell component	other molecular function	Pf01433, Pf11838, Pf17900	177528	WBGene00003914	pam-1	cel:CELE_F49E8.3; Q20627; Q4TT88	Neutrophil degranulation; Antigen processing: Ubiquitination & Proteasome degradation; Antigen Presentation: Folding, assembly and peptide loading of class I MHC		3	0	1.207	0.982	1.006	1.179	0.000385463	0.644805	0.806386	0.0121616	0.00412996	1	1	0.0888837	90.4	109.1	92	108.5	2.49	6.53	6.09
FALSE	High	Master Protein	P53585	Probable ATP-citrate synthase [OS=Caenorhabditis elegans]	0	FALSE	404.086	49	41	2209	41	1106	121.5	7.05	2997.8	112.24	38	3	other metabolic processes	cytosol	other molecular function	Pf00285, Pf00549, Pf02629, Pf08442, Pf16114	180485	WBGene00016995	acly-1	cel:CELE_D1005.1; P53585	Neutrophil degranulation; Fatty acyl-CoA biosynthesis	Fatty acid biosynthesis	3	0	1.538	1.057	1.648	0.987	0.00169963	0.93691	0.000587085	0.99978	0.0118094	1	0.0140736	1	90.5	139.3	85.7	84.5	8.27	7.09	21.1
FALSE	High	Master Protein	Q18823	Laminin-like protein lam-2 [OS=Caenorhabditis elegans]	0	FALSE	402.662	35	48	1499	48	1633	181.1	4.83	1827.79	94.53	47	1	cell adhesion;other biological processes			Pf00052, Pf00053, Pf00055	180980	WBGene00016913	lam-2	cel:CELE_C54D1.5; Q18823			0	0	1.12	0.986	1.035	1.067	0.0496778	0.791815	0.733109	0.745761	0.14628	1	1	1	94.9	106.3	96.2	102.6	2.17	4.64	6.69
FALSE	High	Master Protein	Q19842	Propionyl-CoA carboxylase alpha chain, mitochondrial [OS=Caenorhabditis elegans]	0	FALSE	402.518	56	36	2820	36	724	79.7	7.74	3337.74	28.15	35	2	other metabolic processes	mitochondrion	other molecular function	Pf00289, Pf00364, Pf02785, Pf02786, Pf18140	181026	WBGene00017864	pcca-1	cel:CELE_F27D9.5; Q19842	Propionyl-CoA catabolism; Biotin transport and metabolism		2	0	1.272	1.284	1.294	1.262	0.0118099	0.00970493	0.00219733	0.0538963	0.0513912	0.115958	0.0356859	0.254521	99.2	126.1	77.2	97.5	6.69	4.54	12.73
FALSE	High	Master Protein	Q17967	Protein disulfide-isomerase 1 [OS=Caenorhabditis elegans]	0	FALSE	401.661	71	34	3695	34	485	53.4	4.75	5456.9	56.98	32	2	protein metabolism;other metabolic processes;stress response	ER/Golgi	other molecular function	Pf00085, Pf13848	175472	WBGene00003962	pdi-1	cel:CELE_C14B1.1; Q17967			0	0	0.954	1.009	1.019	0.945	0.835002	0.894397	0.999993	0.998341	1	1	1	1	103.1	98.3	102.1	96.5	6.19	10.59	9.39
FALSE	High	Master Protein	P53014	Myosin, essential light chain [OS=Caenorhabditis elegans]	0	FALSE	396.013	97	29	8560	28	153	17.1	4.7	10473.2	155.34	25	5		cytoskeleton	other molecular function	Pf13833	175768	WBGene00003371	mlc-3	cel:CELE_F09F7.2; P53014	Striated Muscle Contraction; Smooth Muscle Contraction; RHO GTPases activate PAKs		3	1	0.904	1.22	1.142	0.966	0.707495	0.495902	0.735339	0.90878	0.981835	1	1	1	113.8	102.9	93.2	90.1	25.54	12.46	17.53
FALSE	High	Master Protein	Q93572	Large ribosomal subunit protein uL10 [OS=Caenorhabditis elegans]	0	FALSE	391.782	65	37	6264	36	312	33.8	6.71	7928.08	565.78	19	18	cell organization and biogenesis;protein metabolism;other metabolic processes	cytosol;translational apparatus	nucleic acid binding activity;other molecular function	Pf00428, Pf00466, Pf17777	172943	WBGene00004408	rla-0	cel:CELE_F25H2.10; Q93572	L13a-mediated translational silencing of Ceruloplasmin expression; Nonsense Mediated Decay (NMD) independent of the Exon Junction Complex (EJC); Nonsense Mediated Decay (NMD) enhanced by the Exon Junction Complex (EJC); SRP-dependent cotranslational protein targeting to membrane; GTP hydrolysis and joining of the 60S ribosomal subunit; Formation of a pool of free 40S subunits	Cytoplasmic ribosomal proteins	7	1	0.731	1.067	0.976	0.799	0.00079685	0.656704	0.902149	0.0181493	0.00677323	1	1	0.11904	117.1	85.6	109.7	87.7	13.99	6.02	9.2
FALSE	High	Master Protein	Q19626	V-type proton ATPase subunit B 1 [OS=Caenorhabditis elegans]	0	FALSE	386.177	58	28	4280	22	491	54.7	5.48	7147.99	87.37	25	4	cell adhesion;other metabolic processes;stress response;transport;other biological processes	other membranes	transporter activity;other molecular function	Pf00006, Pf02874	180692	WBGene00006921	vha-12	cel:CELE_F20B6.2; Q19626	ROS and RNS production in phagocytes; Insulin receptor recycling; Transferrin endocytosis and recycling; Amino acids regulate mTORC1; Ion channel transport	Crystal toxin triggered necrosis pathway	6	7	1.055	1.102	1.285	0.905	0.74341	0.733392	0.00721371	0.231523	1	1	0.0832068	0.656581	105.7	111.6	95.9	86.8	9.06	9.79	10.27
FALSE	High	Master Protein	Q18990	CAD protein [OS=Caenorhabditis elegans]	0	FALSE	386.116	35	64	1517	64	2198	242.4	6.42	1151.15	2.72	63	1	other metabolic processes;developmental processes;other biological processes	cytosol;other cell component	other molecular function	Pf00117, Pf00185, Pf00988, Pf01979, Pf02142, Pf02729, Pf02786, Pf02787	174385	WBGene00004259	pyr-1	cel:CELE_D2085.1; Q18990	Pyrimidine biosynthesis		1	0	0.81	1.002	0.86	0.944	0.22917	0.999891	0.546586	0.926674	0.460507	1	1	1	106.7	86.4	106.5	100.5	17	3.45	21.18
FALSE	High	Master Protein	P91427	Probable phosphoglycerate kinase [OS=Caenorhabditis elegans]	0	FALSE	384.232	77	28	3265	28	417	44.1	7.02	4792.11	5.42	27	2	other metabolic processes	cytosol	kinase activity;other molecular function	Pf00162	171965	WBGene00020185	pgk-1	cel:CELE_T03F1.3; P91427	Glycolysis; Gluconeogenesis		2	0	1.119	1.048	1.024	1.146	0.278983	0.79172	0.979517	0.122112	0.530109	1	1	0.438357	96	107.4	91.6	105	10.21	4.53	10.57
FALSE	High	Master Protein	P50880	Large ribosomal subunit protein uL3 [OS=Caenorhabditis elegans]	0	FALSE	384.22	57	36	7052	36	401	45.6	10.4	9728.5	153.22	30	8	protein metabolism;other metabolic processes	cytosol;translational apparatus	nucleic acid binding activity;other molecular function	Pf00297	175501	WBGene00004414	rpl-3	cel:CELE_F13B10.2; P50880	L13a-mediated translational silencing of Ceruloplasmin expression; Nonsense Mediated Decay (NMD) independent of the Exon Junction Complex (EJC); Nonsense Mediated Decay (NMD) enhanced by the Exon Junction Complex (EJC); SRP-dependent cotranslational protein targeting to membrane; GTP hydrolysis and joining of the 60S ribosomal subunit; Formation of a pool of free 40S subunits	Cytoplasmic ribosomal proteins	7	0	0.862	1	0.977	0.883	0.343609	0.998608	0.99795	0.353488	0.61012	1	1	0.83457	106.8	92.1	106.8	94.3	14.92	5.38	11.04
FALSE	High	Master Protein	P49405	Large ribosomal subunit protein uL18 [OS=Caenorhabditis elegans]	0	FALSE	382.134	65	30	7171	30	293	33.4	9.76	11069.6	365.08	22	10	cell organization and biogenesis;protein metabolism;other metabolic processes	cytosol;translational apparatus;nucleus	nucleic acid binding activity;other molecular function	Pf14204, Pf17144	174371	WBGene00004416	rpl-5	cel:CELE_F54C9.5; P49405	L13a-mediated translational silencing of Ceruloplasmin expression; Nonsense Mediated Decay (NMD) independent of the Exon Junction Complex (EJC); Nonsense Mediated Decay (NMD) enhanced by the Exon Junction Complex (EJC); SRP-dependent cotranslational protein targeting to membrane; GTP hydrolysis and joining of the 60S ribosomal subunit; Formation of a pool of free 40S subunits	Cytoplasmic ribosomal proteins	7	0	0.864	0.949	0.985	0.832	0.0796629	0.888847	0.988239	0.0402876	0.211605	1	1	0.207349	105.4	91.1	111	92.4	14.43	5.31	7.71
FALSE	High	Master Protein	P54216	Fructose-bisphosphate aldolase 1 [OS=Caenorhabditis elegans]	0	FALSE	380.88	56	26	2799	26	366	39.2	6.73	5637.05	313	17	11	other metabolic processes	cytosol;other cell component	other molecular function	Pf00274	176788	WBGene00011474	aldo-1	cel:CELE_T05D4.1; O45747; P54216	Neutrophil degranulation; Platelet degranulation ; Glycolysis; Gluconeogenesis; Fructose catabolism		5	0	2.091	1.17	1.325	1.846	5.84408e-06	0.6153	0.0563574	4.69508e-05	0.00018628	1	0.310875	0.00148272	72.4	151.4	61.9	114.3	17.12	5.79	10.95
FALSE	High	Master Protein	P46563	Fructose-bisphosphate aldolase 2 [OS=Caenorhabditis elegans]	0	FALSE	375.37	61	27	4270	27	366	38.8	7.88	7256.25	113.42	22	5	other metabolic processes	cytosol;other cell component	other molecular function	Pf00274	175827	WBGene00017166	aldo-2	cel:CELE_F01F1.12; P46563	Platelet degranulation ; Neutrophil degranulation; Glycolysis; Gluconeogenesis		4	0	1.395	0.928	1.064	1.217	4.29177e-07	0.0785001	0.206746	0.000121702	2.80616e-05	0.473419	0.66173	0.00280462	83.6	116.7	90.1	109.6	5.55	2.15	5.41
FALSE	High	Master Protein	P19826	Vinculin [OS=Caenorhabditis elegans]	0	FALSE	373.026	52	45	1383	45	1090	120.7	6.73	1554.02		45		cell adhesion;cell organization and biogenesis;other biological processes	plasma membrane;other membranes;cytoskeleton;other cell component	cytoskeletal activity;other molecular function	Pf01044	177482	WBGene00000942	deb-1	cel:CELE_ZC477.9; P19826; Q8MPS2; Q9BI31; Q9BI32; V6CJ36; V6CK82; V6CLG2; V6CLK1; V6CLL2	Neutrophil degranulation; Platelet degranulation ; MAP2K and MAPK activation; Smooth Muscle Contraction		4	0	0.95	1.356	0.979	1.315	0.625167	6.60331e-05	0.789682	9.93436e-05	0.910399	0.00243557	1	0.00246719	109.4	103.9	80.6	106.1	5.39	7.44	5.47
FALSE	High	Master Protein	P34690	Tubulin alpha-2 chain [OS=Caenorhabditis elegans]	0	FALSE	367.011	65	31	6772	24	448	49.9	5.05	11591.2	114.46	25	8	cell cycle OR cell proliferation;cell organization and biogenesis;developmental processes;other biological processes	cytoskeleton;other cell component	cytoskeletal activity;other molecular function	Pf00091, Pf03953	173167	WBGene00006529	tba-2	cel:CELE_C47B2.3; P34690; Q95QR1	COPI-dependent Golgi-to-ER retrograde traffic; COPI-mediated anterograde transport; RHOH GTPase cycle; Intraflagellar transport; Kinesins; HSP90 chaperone cycle for steroid hormone receptors (SHR) in the presence of ligand; COPI-independent Golgi-to-ER retrograde traffic		7	8	1.163	0.926	1.064	1.012	0.323249	0.666125	0.92887	0.999982	0.585845	1	1	1	92.2	107.3	99.6	100.8	6.84	12.68	8.57
FALSE	High	Master Protein	G5ED41	Cullin-associated NEDD8-dissociated protein 1 [OS=Caenorhabditis elegans]	0	FALSE	365.713	45	48	1828	48	1274	141.6	5.73	2114.58	0	48	1	cell organization and biogenesis;protein metabolism;other metabolic processes;other biological processes	nucleus		Pf08623	180125	WBGene00013606	cand-1	cel:CELE_Y102A5A.1; G5ED41	Neutrophil degranulation; Neddylation; Iron uptake and transport		3	0	1.129	0.925	0.976	1.071	0.118031	0.376255	0.954279	0.582422	0.283142	1	1	1	91.6	103.4	99	106	4.15	9.54	6.86
FALSE	High	Master Protein	Q17405	Aminopeptidase-like protein AC3.5 [OS=Caenorhabditis elegans]	0	FALSE	365.58	48	47	1373	47	1090	122.6	5.86	1496.93		47		protein metabolism;other metabolic processes	other membranes;other cell component	other molecular function	Pf01433, Pf11838, Pf17900	179447	WBGene00007071		cel:CELE_AC3.5; Q17405	Antigen processing: Ubiquitination & Proteasome degradation; Neutrophil degranulation; Antigen Presentation: Folding, assembly and peptide loading of class I MHC		3	0	1.162	1.296	1.384	1.088	0.0945111	0.0247534	0.00224842	0.636296	0.242458	0.236832	0.0360449	1	106	123.2	81.8	89	11.29	4.25	9.11
FALSE	High	Master Protein	P37806	Protein unc-87 [OS=Caenorhabditis elegans]	0	FALSE	364.551	56	32	4057	32	565	62.7	9.07	5604.69		32		cell organization and biogenesis;other biological processes	cytoskeleton	cytoskeletal activity;other molecular function	Pf00402	172397	WBGene00006819	unc-87	cel:CELE_F08B6.4; P37806; Q6EZG6; Q9TYS6			0	0	1.07	1.128	1.233	0.979	0.933362	0.604049	0.245036	0.998945	1	1	0.715852	1	104.6	111.9	92.7	90.8	20.04	3.77	18.87
FALSE	High	Master Protein	D5MCN2	La-related protein 1 [OS=Caenorhabditis elegans]	0	FALSE	360.071	42	44	1461	44	1150	128.2	9.03	1658.3	0	44	1	other biological processes	cytosol;other cell component	nucleic acid binding activity	Pf05383	175680	WBGene00020097	larp-1	cel:CELE_R144.7; D5MCN2; H2KZ23			0	0	0.734	0.988	0.936	0.775	0.00076511	0.999783	0.598233	0.00546417	0.00655471	1	1	0.0506425	113.3	83.1	114.7	88.9	5.24	12.09	11.1
FALSE	High	Master Protein	P50432	Serine hydroxymethyltransferase [OS=Caenorhabditis elegans]	0	FALSE	359.958	54	30	4331	30	507	55.7	8.53	6504.97	201.93	26	7	cell organization and biogenesis;other metabolic processes;developmental processes;other biological processes	cytosol;nucleus;other cell component	nucleic acid binding activity;other molecular function	Pf00464	175915	WBGene00003214	mel-32	cel:CELE_C05D11.11; P50432; Q95QX8	Metabolism of folate and pterines; Carnitine synthesis		2	0	1.039	0.725	0.695	1.084	0.999503	0.000114879	1.13297e-05	0.294127	1	0.00389821	0.000645795	0.748585	81.4	84.6	112.3	121.7	8.18	8.72	3.75
FALSE	High	Master Protein	Q21752	Probable voltage-dependent anion-selective channel [OS=Caenorhabditis elegans]	0	FALSE	359.52	91	31	9682	31	283	29.9	9.22	13896.6	303.03	21	14	cell organization and biogenesis;transport;other biological processes	other membranes;mitochondrion	transporter activity	Pf01459	177524	WBGene00019900	vdac-1	cel:CELE_R05G6.7; Q21752	Ub-specific processing proteases; Pyruvate metabolism; PINK1-PRKN Mediated Mitophagy		3	0	1.305	0.965	1.105	1.14	0.000272394	0.513055	0.185282	0.110285	0.00315729	1	0.624888	0.410814	88.5	115.5	91.6	104.5	3.74	9.18	6.72
FALSE	High	Master Protein	P54412	Probable elongation factor 1-gamma [OS=Caenorhabditis elegans]	0	FALSE	358.024	60	31	4243	31	398	44.4	6.65	6462.04	267.14	26	5	protein metabolism;other metabolic processes	nucleus;other cell component	nucleic acid binding activity	Pf00043, Pf00647	179522	WBGene00008920	eef-1G	cel:CELE_F17C11.9; P54412; Q2PJ76; Q8I4K9		Translation factors	1	0	0.961	1.136	1.075	1.016	0.999744	0.101112	0.189578	0.961932	1	0.552014	0.631716	1	107.1	102.9	94.2	95.8	6.09	6.5	8.79
FALSE	High	Master Protein	P47208	T-complex protein 1 subunit delta [OS=Caenorhabditis elegans]	0	FALSE	355.437	76	31	1844	31	540	58.4	6.55	2807.98	31.58	27	5	protein metabolism;other metabolic processes;developmental processes	cytosol	other molecular function	Pf00118	174330	WBGene00000379	cct-4	cel:CELE_K01C8.10; P47208	Cooperation of PDCL (PhLP1) and TRiC/CCT in G-protein beta folding; Association of TriC/CCT with target proteins during biosynthesis		2	0	0.946	1.076	1.039	0.98	0.971467	0.648997	0.832636	0.999662	1	1	1	1	105.7	100	98.2	96.2	11.65	9.25	10.77
FALSE	High	Master Protein	O44400	Protein F37C4.5 [OS=Caenorhabditis elegans]	0	FALSE	349.728	62	35	2475	35	556	61.4	5.68	3866.34	204.63	31	5				Pf13598, Pf13600	177146	WBGene00018145		cel:CELE_F37C4.5; O44400; Q86MF4			0	0	1.21	0.921	0.864	1.29	0.0362848	0.165056	0.0888144	0.0186098	0.11423	0.731827	0.41647	0.121438	85.2	103.1	92.5	119.3	4.34	8.35	13.33
FALSE	High	Master Protein	P34369	Pre-mRNA-splicing factor 8 homolog [OS=Caenorhabditis elegans]	0	FALSE	349.132	34	67	1299	67	2329	271.9	8.82	907.09		67		cell organization and biogenesis;RNA metabolism OR transcription;other metabolic processes	nucleus	nucleic acid binding activity;other molecular function	Pf01398, Pf08082, Pf08083, Pf08084, Pf10596, Pf10597, Pf10598, Pf12134	176153	WBGene00004187	prp-8	cel:CELE_C50C3.6; P34369	mRNA Splicing - Major Pathway; mRNA Splicing - Minor Pathway	mRNA processing	3	0	0.975	1.061	1.019	1.016	0.813593	0.990019	0.971258	0.998803	1	1	1	1	103.3	100.6	97.3	98.8	5.16	16.65	11.6
FALSE	High	Master Protein	Q09541	Tripeptidyl-peptidase 2 [OS=Caenorhabditis elegans]	0	FALSE	344.05	48	55	1888	55	1374	151	7.66	1693.06	0	55	2	protein metabolism;other biological processes	cytosol	other molecular function	Pf00082, Pf12580	174018	WBGene00017686	tpp-2	cel:CELE_F21H12.6; Q09541	Antigen processing: Ubiquitination & Proteasome degradation		1	0	1.102	0.916	1.04	0.971	0.607497	0.880313	0.983564	0.998513	0.891322	1	1	1	94	103.7	102.6	99.7	4.16	12.13	9.98
FALSE	High	Master Protein	Q22505	MICOS complex subunit MIC60-1 [OS=Caenorhabditis elegans]	0	FALSE	342.788	68	45	1904	45	679	76	7.17	1939.98		45		cell organization and biogenesis;stress response	other membranes;mitochondrion		Pf09731	180566	WBGene00020511	immt-1	cel:CELE_T14G11.3; Q22505			0	0	0.969	1.288	1.211	1.03	0.906985	0.00308598	0.0293963	0.919769	1	0.0513321	0.208868	1	112.8	109.3	87.6	90.3	6.03	5.85	7.82
FALSE	High	Master Protein	Q21276	Nucleolar protein 56 [OS=Caenorhabditis elegans]	0	FALSE	342.132	63	30	2398	30	486	54.5	8.56	3406.34		30		other biological processes	nucleus;other cell component	nucleic acid binding activity	Pf01798, Pf08156	179442	WBGene00010627	nol-56	cel:CELE_K07C5.4; Q21276	Major pathway of rRNA processing in the nucleolus and cytosol		1	0	0.665	0.916	0.932	0.654	0.000179802	0.535063	0.44813	0.00022682	0.00236337	1	0.968369	0.00449772	115.2	76.7	125.8	82.3	9.55	10.45	13.07
FALSE	High	Master Protein	P19625	Myosin regulatory light chain 1 [OS=Caenorhabditis elegans]	0	FALSE	341.044	81	20	3949	3	170	18.6	5.21	6122.12	182.92	15	7	developmental processes;other biological processes	cytoskeleton;other cell component	cytoskeletal activity;other molecular function		181776	WBGene00003369	mlc-1	cel:CELE_C36E6.3; P19625; Q9BL98	Striated Muscle Contraction; Smooth Muscle Contraction; RHO GTPases activate PAKs		3	18	0.928	1.151	1.215	0.879	0.818475	0.697258	0.371793	0.488342	1	1	0.883827	0.996156	112.4	104.2	97.6	85.8	23.69	2.03	17.08
FALSE	High	Master Protein	H2KYE0	Nicotinic receptor-associated protein 4 [OS=Caenorhabditis elegans]	0	FALSE	340.571	49	43	1438	43	1123	121.8	7.43	1832.96	1.78	43	1	cell organization and biogenesis	other membranes;ER/Golgi			3565008	WBGene00015344	nra-4	cel:CELE_C02E11.1; H2KYE0; Q9UAN9			0	0	1.141	1.13	1.166	1.106	0.393224	0.401682	0.207617	0.65763	0.665818	1	0.66173	1	99.9	114	88.4	97.7	11.28	6.96	14.03
FALSE	High	Master Protein	Q22993	Phosphoethanolamine N-methyltransferase 2 [OS=Caenorhabditis elegans]	0	FALSE	337.942	71	25	3824	25	437	49.7	5.92	5724.23	8.45	24	3	other metabolic processes		other molecular function	Pf08241, Pf17987	178854	WBGene00018811	pmt-2	cel:CELE_F54D11.1; Q22993			0	0	0.772	0.648	0.543	0.922	0.00110322	1.98635e-06	7.30413e-08	0.347742	0.00862946	0.000157977	1.46677e-05	0.825162	84.4	65.2	130.3	120.1	8.78	7.48	3.57
FALSE	High	Master Protein	Q04908	26S proteasome non-ATPase regulatory subunit 3 [OS=Caenorhabditis elegans]	0	FALSE	336.503	61	30	1673	30	504	57.5	7.49	2203.98		30		protein metabolism;other metabolic processes;other biological processes	other cell component	enzyme regulator activity	Pf01399, Pf08375	176196	WBGene00004460	rpn-3	cel:CELE_C30C11.2; Q04908	Neutrophil degranulation; Antigen processing: Ubiquitination & Proteasome degradation; Neddylation; Degradation of DVL; Asymmetric localization of PCP proteins; SCF(Skp2)-mediated degradation of p27/p21; Ub-specific processing proteases; Orc1 removal from chromatin; CDK-mediated phosphorylation and removal of Cdc6; ABC-family proteins mediated transport; Ubiquitin Mediated Degradation of Phosphor…	Proteasome degradation	25	0	1.262	0.802	1.234	0.82	0.0050677	0.0104934	0.00793814	0.0165371	0.0279107	0.122503	0.0893041	0.111321	88.3	111.4	110	90.3	5.87	10.18	9.44
FALSE	High	Master Protein	Q9U2G0	U5 small nuclear ribonucleoprotein 200 kDa helicase [OS=Caenorhabditis elegans]	0	FALSE	335.614	35	61	1331	61	2145	243.7	6.21	1093.18	17.03	60	2	cell organization and biogenesis;RNA metabolism OR transcription;other metabolic processes	nucleus	nucleic acid binding activity;other molecular function	Pf00270, Pf00271, Pf02889, Pf18149		WBGene00012896	snrp-200	Q9U2G0	mRNA Splicing - Major Pathway; mRNA Splicing - Minor Pathway		2	0	1.169	0.901	1.023	1.03	0.207127	0.646942	0.979808	0.949365	0.428713	1	1	1	90.5	105.8	100.4	103.4	6.77	15.25	6.65
FALSE	High	Master Protein	Q20363	Stress-induced protein 1 [OS=Caenorhabditis elegans]	0	FALSE	335.565	75	16	4801	16	159	17.8	8.09	6914.28	254.83	9	8	protein metabolism;other metabolic processes;stress response;developmental processes;other biological processes	cytosol	other molecular function	Pf00011	176471	WBGene00004798	sip-1	cel:CELE_F43D9.4; Q20363	HSF1-dependent transactivation		1	0	2.515	0.937	1	2.358	4.69311e-05	0.651929	0.988334	0.000156259	0.000831071	1	1	0.00330338	56.4	141.7	60.1	141.8	21.06	12.73	22.5
FALSE	High	Master Protein	P19626	Myosin regulatory light chain 2 [OS=Caenorhabditis elegans]	0	FALSE	334.657	81	20	4103	3	170	18.6	5.21	6439.87	175.73	15	7	developmental processes;other biological processes	cytoskeleton;other cell component	cytoskeletal activity;other molecular function	Pf13405	181775	WBGene00003370	mlc-2	cel:CELE_C36E6.5; P19626	Striated Muscle Contraction; Smooth Muscle Contraction; RHO GTPases activate PAKs		3	0	0.309	0.963	0.5	0.596	0.0319786	0.999594	0.429037	0.439394	0.105084	1	0.951972	0.942137	134.8	41.7	140	83.5	20.43	87.3	33.01
FALSE	High	Master Protein	P98080	Cytochrome b-c1 complex subunit 1, mitochondrial [OS=Caenorhabditis elegans]	0	FALSE	332.728	73	31	3998	31	471	51.7	6.54	6290.91	26.09	29	3	protein metabolism	other membranes;mitochondrion	other molecular function	Pf00675, Pf05193	175772	WBGene00018963	ucr-1	P98080	Respiratory electron transport		1	0	0.944	1.048	0.936	1.057	0.880026	0.960841	0.885055	0.963553	1	1	1	1	102.4	96.6	97.7	103.2	8.25	4.92	6.93
FALSE	High	Master Protein	P27639	Eukaryotic initiation factor 4A [OS=Caenorhabditis elegans]	0	FALSE	329.138	64	27	4120	27	402	45.4	5.15	5882.25	20.09	25	2	protein metabolism;other metabolic processes	other cell component	nucleic acid binding activity;other molecular function	Pf00270, Pf00271	175966	WBGene00002083	inf-1	cel:CELE_F57B9.6; P27639; Q4TTC4	L13a-mediated translational silencing of Ceruloplasmin expression; ISG15 antiviral mechanism; Translation initiation complex formation; Activation of the mRNA upon binding of the cap-binding complex and eIFs, and subsequent binding to 43S; Ribosomal scanning and start codon recognition	Translation factors	6	0	0.992	1.02	1.092	0.926	0.924082	0.999226	0.939133	0.717899	1	1	1	1	103.1	102.2	101.1	93.6	6.17	11.13	6.36
FALSE	High	Master Protein	P47209	T-complex protein 1 subunit epsilon [OS=Caenorhabditis elegans]	0	FALSE	327.554	58	30	2484	30	542	59.4	5.59	3175.15	0	30	1	protein metabolism;other metabolic processes	cytosol	other molecular function	Pf00118	175588	WBGene00000380	cct-5	cel:CELE_C07G2.3; P47209	Cooperation of PDCL (PhLP1) and TRiC/CCT in G-protein beta folding; Association of TriC/CCT with target proteins during biosynthesis		2	0	1.131	1.012	1.115	1.026	0.129585	0.8078	0.127616	0.812549	0.305399	1	0.515753	1	96.8	109.4	95.7	98.1	5.65	5.28	8.57
FALSE	High	Master Protein	O17953	Dihydrolipoyl dehydrogenase, mitochondrial [OS=Caenorhabditis elegans]	0	FALSE	327.455	49	19	2899	19	495	52.6	7.68	5299.78	425.2	17	3	other metabolic processes	mitochondrion;other cell component	other molecular function	Pf02852, Pf07992	178387	WBGene00010794	dld-1	cel:CELE_LLC1.3; D3YT81; O17953	Branched-chain amino acid catabolism; Signaling by Retinoic Acid; Citric acid cycle (TCA cycle); Regulation of pyruvate dehydrogenase (PDH) complex; Glycine degradation; Lysine catabolism	Fatty acid beta-oxidation meta-pathway; Fatty acid beta-oxidation 3	10	0	1.173	1.005	1.066	1.106	0.262153	1	0.754474	0.780647	0.508744	1	1	1	93.7	109.9	93.2	103.2	8.98	13.89	11.69
FALSE	High	Master Protein	Q20748	ATPase family AAA domain-containing protein 3 [OS=Caenorhabditis elegans]	0	FALSE	327.14	57	34	1944	34	595	67.1	9.35	2531.88		34		cell organization and biogenesis	other membranes;mitochondrion	other molecular function	Pf00004, Pf12037	174590	WBGene00010015	atad-3	cel:CELE_F54B3.3; Q20748	Neutrophil degranulation		1	0	1.445	1.054	1.272	1.197	3.78566e-05	0.184985	0.0021982	0.00182571	0.00070463	0.785955	0.0356859	0.0224786	88.3	127.6	83.8	100.3	5.78	4.63	8.05
FALSE	High	Master Protein	Q9GZH4	Dolichyl-diphosphooligosaccharide--protein glycosyltransferase subunit 1 [OS=Caenorhabditis elegans]	0	FALSE	326.455	65	34	2715	34	586	65.7	6.93	3790	2.72	34	1	protein metabolism;other metabolic processes	other membranes;ER/Golgi		Pf04597	177456	WBGene00020683	ribo-1	cel:CELE_T22D1.4; Q9GZH4		Proteasome degradation	1	0	1.014	0.984	0.97	1.029	0.998894	0.998238	0.999726	0.999439	1	1	1	1	98.1	99.5	99.7	102.6	18.79	11.47	13.35
FALSE	High	Master Protein	O17214	Probable fumarate hydratase, mitochondrial [OS=Caenorhabditis elegans]	0	FALSE	326.098	51	23	1944	23	501	53.6	7.96	3624.64		23		other metabolic processes	mitochondrion;other cell component	other molecular function	Pf00206, Pf10415	176059	WBGene00001503	fum-1	cel:CELE_H14A12.2; O17214	Citric acid cycle (TCA cycle)		1	0	1.339	1.063	1.23	1.157	0.000355597	0.882651	0.0178184	0.0406336	0.0038586	1	0.155456	0.207349	91.6	122.6	86.1	99.7	8.15	5.4	7.2
FALSE	High	Master Protein	P47207	T-complex protein 1 subunit beta [OS=Caenorhabditis elegans]	0	FALSE	323.776	55	29	2663	29	529	56.9	5.92	3836.24		29		protein metabolism;other metabolic processes	cytosol	other molecular function	Pf00118	174421	WBGene00000378	cct-2	cel:CELE_T21B10.7; P47207; Q22628	Neutrophil degranulation; Cooperation of PDCL (PhLP1) and TRiC/CCT in G-protein beta folding; Association of TriC/CCT with target proteins during biosynthesis		3	0	0.904	0.967	0.982	0.89	0.0671649	0.999824	0.954623	0.176359	0.183767	1	1	0.550814	103.7	93.7	107.2	95.4	5.76	7.93	6.64
FALSE	High	Master Protein	G4SLH0	Titin homolog [OS=Caenorhabditis elegans]	0	FALSE	322.952	17	75	751	74	18562	2055.5	5.07	761.51		75		protein metabolism;other metabolic processes	other membranes;cytoskeleton;nucleus	cytoskeletal activity;kinase activity;other molecular function	Pf00041, Pf00069, Pf07679, Pf13927	266969	WBGene00006436	ttn-1	A7DT28; G4SLD6; G4SLH0; G5EDP1; G5EDT5; G5EF69; G5EFF0; Q65XY2; Q8ISF3; Q8ISF4	Degradation of the extracellular matrix; RAF/MAP kinase cascade; A tetrasaccharide linker sequence is required for GAG synthesis; HS-GAG biosynthesis; HS-GAG degradation; Non-integrin membrane-ECM interactions; ECM proteoglycans; NCAM1 interactions; Signal transduction by L1		10	1	1.184	1.164	1.188	1.16	0.200234	0.55449	0.230004	0.501989	0.417496	1	0.692441	1	99	117.3	85.1	98.7	7.33	24.59	4.6
FALSE	High	Master Protein	Q10454	Probable arginine kinase F46H5.3 [OS=Caenorhabditis elegans]	0	FALSE	319.442	64	29	8439	29	396	44.1	7.25	11095	316.68	18	12	other metabolic processes		kinase activity;other molecular function	Pf00217, Pf02807		WBGene00018519		Q10454; Q86NG9			0	0	1.091	1.1	1.02	1.177	0.602617	0.843745	0.999819	0.189811	0.886706	1	1	0.57776	98.3	107.2	89.3	105.1	15.87	3.09	15.53
FALSE	High	Master Protein	Q20168	Probable coatomer subunit beta' [OS=Caenorhabditis elegans]	0	FALSE	319.149	39	34	1708	34	1000	111	5.1	2295.7		34		transport;developmental processes;other biological processes	other membranes;ER/Golgi	other molecular function	Pf00400, Pf04053	177779	WBGene00009542	copb-2	cel:CELE_F38E11.5; Q20168	COPI-dependent Golgi-to-ER retrograde traffic; COPI-mediated anterograde transport		2	0	1.158	0.962	1.114	1	0.0932055	0.926384	0.42418	0.975753	0.239591	1	0.945205	1	94.4	109.3	98.2	98.1	11.32	7.54	7.29
FALSE	High	Master Protein	P04970	Glyceraldehyde-3-phosphate dehydrogenase 1 [OS=Caenorhabditis elegans]	0	FALSE	318.327	62	24	4187	17	341	36.4	7.88	5044.1	32.82	21	3	other metabolic processes	other cell component	other molecular function	Pf00044, Pf02800	174603	WBGene00001683	gpd-1	cel:CELE_T09F3.3; P04970	Glycolysis; Gluconeogenesis		2	0	1.335	0.763	0.855	1.192	0.348554	0.145883	0.571181	0.886063	0.614499	0.685061	1	1	76.8	102.6	100.7	120	4.51	26.97	20.96
FALSE	High	Master Protein	Q27371	Troponin T [OS=Caenorhabditis elegans]	0	FALSE	314.323	47	29	2949	29	405	47	5	4569.06	230.63	26	3	cell cycle OR cell proliferation;cell organization and biogenesis;developmental processes;other biological processes	cytoskeleton	cytoskeletal activity		180914	WBGene00003495	mup-2	cel:CELE_T22E5.5; Q27371	Striated Muscle Contraction		1	0	0.884	1.237	1.246	0.878	0.776239	0.563716	0.37812	0.579724	1	1	0.890614	1	117.6	104	95.1	83.4	27.23	6.78	14.34
FALSE	High	Master Protein	P52713	Probable methylmalonate-semialdehyde dehydrogenase [acylating], mitochondrial [OS=Caenorhabditis elegans]	0	FALSE	311.717	48	29	2983	29	523	56.4	7.65	4016.07	227.95	19	12	other metabolic processes		other molecular function	Pf00171	174800	WBGene00000114	alh-8	cel:CELE_F13D12.4; P52713	Branched-chain amino acid catabolism		1	0	1.011	0.559	0.669	0.845	0.997736	5.73148e-07	0.000105642	0.00554795	1	6.34201e-05	0.00410563	0.0510491	75.3	76.1	134.7	113.8	7.28	2.41	14.16
FALSE	High	Master Protein	P34575	Probable citrate synthase, mitochondrial [OS=Caenorhabditis elegans]	0	FALSE	309.716	56	28	4372	28	468	51.5	7.84	6086.76	242.89	19	9	other metabolic processes	mitochondrion	other molecular function	Pf00285	176437	WBGene00000833	cts-1	cel:CELE_T20G5.2; P34575	Citric acid cycle (TCA cycle)		1	0	1.25	0.959	1.111	1.08	0.000180744	0.631673	0.0541262	0.168867	0.00236357	1	0.30247	0.537801	90.5	113.2	94.4	101.9	4.9	2.51	3.42
FALSE	High	Master Protein	Q22494	Probable V-type proton ATPase subunit H 2 [OS=Caenorhabditis elegans]	0	FALSE	309.276	68	28	2072	28	470	54.2	6.32	2259.35		28		transport	other membranes;other cytoplasmic organelle	transporter activity	Pf03224, Pf11698	180534	WBGene00020507	vha-15	cel:CELE_T14F9.1; Q22494	ROS and RNS production in phagocytes; Insulin receptor recycling; Transferrin endocytosis and recycling; Amino acids regulate mTORC1; Ion channel transport		5	0	1.1	1.165	1.302	0.985	0.139131	0.192196	0.00064338	0.738406	0.320491	0.807158	0.0151401	1	105.2	115.7	90.2	88.9	4.92	4.05	11.98
FALSE	High	Master Protein	Q09996	Leucine--tRNA ligase [OS=Caenorhabditis elegans]	0	FALSE	306.777	44	47	2216	47	1186	134.4	6.55	1942.24	0	47	1	protein metabolism;RNA metabolism OR transcription;other metabolic processes;other biological processes		other molecular function	Pf00133, Pf08264	175538	WBGene00003073	lars-1	cel:CELE_R74.1; Q09996			0	0	1.064	0.888	1.054	0.896	0.951713	0.541916	0.999849	0.796976	1	1	1	1	95.2	101.4	107.3	96.1	12.16	13.11	8.62
FALSE	High	Master Protein	P90901	Intermediate filament protein ifa-1 [OS=Caenorhabditis elegans]	0	FALSE	306.11	62	43	2222	39	575	66.5	6.38	2574.67	48.38	42	1	cell organization and biogenesis;transport;other biological processes	cytoskeleton;nucleus;other cell component	cytoskeletal activity	Pf00038, Pf00932	181316	WBGene00002050	ifa-1	cel:CELE_F38B2.1; G5ECT5; P90901; Q0G822; Q17599; Q20141; Q8MLX8	Formation of Senescence-Associated Heterochromatin Foci (SAHF); RHOD GTPase cycle; RHOF GTPase cycle; Depolymerization of the Nuclear Lamina		4	4	1.115	1.136	1.082	1.171	0.52176	0.407459	0.686861	0.278818	0.80392	1	1	0.732254	99.4	110.8	87.5	102.4	15.85	13.46	4.53
FALSE	High	Master Protein	Q18164	Dihydropyrimidine dehydrogenase [NADP(+)] [OS=Caenorhabditis elegans]	0	FALSE	304.722	43	35	1370	35	1059	115.2	6.46	1614.65	59.03	34	1	other metabolic processes	cytosol;other cell component	other molecular function	Pf01180, Pf07992, Pf12838, Pf14691	180818	WBGene00016103	dpyd-1	cel:CELE_C25F6.3; Q18164	Pyrimidine catabolism		1	0	0.778	0.899	0.784	0.891	0.02305	0.699512	0.0303792	0.608011	0.0842086	1	0.211747	1	103	80.1	114.7	102.2	13.45	14.85	9.64
FALSE	High	Master Protein	P27798	Calreticulin [OS=Caenorhabditis elegans]	0	FALSE	303.64	70	27	2782	27	395	45.6	4.7	3681.94	264.28	25	2	cell organization and biogenesis;protein metabolism;other metabolic processes;stress response;signal transduction;other biological processes	other membranes;ER/Golgi;other cell component	other molecular function	Pf00262	178997	WBGene00000802	crt-1	cel:CELE_Y38A10A.5; P27798	Calnexin/calreticulin cycle		1	0	0.839	1.152	1.064	0.909	0.325917	0.19114	0.573849	0.783646	0.589006	0.806822	1	1	114.4	96	99.3	90.3	8.9	8.01	16.35
FALSE	High	Master Protein	Q18885	Transcription factor BTF3 homolog [OS=Caenorhabditis elegans]	0	FALSE	298.982	76	20	1758	20	161	17.5	8.76	3011.48	40.36	16	4	developmental processes;other biological processes	cytosol;mitochondrion;translational apparatus;nucleus;other cell component		Pf01849	174090	WBGene00002045	icd-1	cel:CELE_C56C10.8; Q18885			0	0	0.84	1.153	1.087	0.891	0.39054	0.530288	0.85128	0.715981	0.663033	1	1	1	115	96.5	99.7	88.8	9.62	15.77	19.67
FALSE	High	Master Protein	P48152	Small ribosomal subunit protein uS3 [OS=Caenorhabditis elegans]	0	FALSE	296.18	66	18	8773	18	247	27.3	9.6	12975.6	6.75	17	5	protein metabolism;other metabolic processes;other biological processes	cytosol;translational apparatus;nucleus	nucleic acid binding activity;other molecular function	Pf00189, Pf07650	175879	WBGene00004472	rps-3	cel:CELE_C23G10.3; P48152	Major pathway of rRNA processing in the nucleolus and cytosol; L13a-mediated translational silencing of Ceruloplasmin expression; Translation initiation complex formation; Ribosomal scanning and start codon recognition; Nonsense Mediated Decay (NMD) independent of the Exon Junction Complex (EJC); Nonsense Mediated Decay (NMD) enhanced by the Exon Junction Complex (EJC); SRP-dependent cotranslatio…	Cytoplasmic ribosomal proteins	11	0	0.813	0.988	0.955	0.841	0.00929685	0.957511	0.874571	0.0144073	0.0426673	1	1	0.100694	108.8	88.5	110.1	92.6	9.94	1.4	7.59
FALSE	High	Master Protein	P91917	Obg-like ATPase 1 [OS=Caenorhabditis elegans]	0	FALSE	295.462	74	31	2588	31	395	44.3	6.89	3757.98	16.11	29	2	stress response;other biological processes	other cell component	translation activity;other molecular function	Pf01926, Pf06071	173205	WBGene00012344	ola-1	cel:CELE_W08E3.3; E2JL06; P91917	Platelet degranulation		1	0	0.785	0.958	0.927	0.811	0.00706875	0.933076	0.624986	0.0213287	0.0352215	1	1	0.131467	108.8	85.4	113.6	92.1	2.65	9.9	8.95
FALSE	High	Master Protein	Q10039	Glycine--tRNA ligase [OS=Caenorhabditis elegans]	0	FALSE	295.322	43	30	1528	30	742	84.1	8.16	1634.43		30		protein metabolism;RNA metabolism OR transcription;other metabolic processes	non-structural extracellular;mitochondrion;other cell component	other molecular function	Pf00458, Pf00587, Pf03129	175703	WBGene00001744	gars-1	cel:CELE_T10F2.1; Q10039			0	0	1.002	0.977	1.04	0.941	0.960793	0.999996	0.807781	0.5459	1	1	1	1	100.3	100.5	102.7	96.6	4.31	7.23	7.67
FALSE	High	Master Protein	Q23670	DNA topoisomerase 2 top-2 [OS=Caenorhabditis elegans]	0	FALSE	295.154	37	50	1403	38	1520	172.2	8.51	1416.07		50		cell cycle OR cell proliferation;cell organization and biogenesis;DNA metabolism;other metabolic processes;other biological processes	cytoskeleton;nucleus;other cell component	nucleic acid binding activity;other molecular function	Pf00204, Pf00521, Pf01751, Pf02518, Pf16898	174825	WBGene00010785	top-2	cel:CELE_K12D12.1; Q23670; Q27509	SUMOylation of DNA replication proteins		1	9	1.428	0.957	1.142	1.197	1.20306e-05	0.377634	0.0257131	0.0252755	0.00030678	1	0.191727	0.149664	84.7	120.9	88.5	105.9	6.67	3.58	8.98
FALSE	High	Master Protein	Q27245	Putative aminopeptidase W07G4.4 [OS=Caenorhabditis elegans]	0	FALSE	293.562	50	24	2304	24	522	56.1	7.05	3665.26	2.26	24	1	protein metabolism	other cell component	other molecular function	Pf00883	179790	WBGene00002250	lap-2	cel:CELE_W07G4.4; Q27245			0	0	1.463	1.014	1.179	1.258	0.00046749	0.978795	0.241724	0.0257498	0.0046933	1	0.711036	0.151421	85.3	124.8	84.1	105.8	8.91	13.89	5.62
FALSE	High	Master Protein	Q95QW0	Eukaryotic translation initiation factor 3 subunit L [OS=Caenorhabditis elegans]	0	FALSE	292.469	54	27	1278	27	537	62.4	5.4	1604.16		27		cell organization and biogenesis;protein metabolism;other metabolic processes	translational apparatus;other cell component	nucleic acid binding activity	Pf10255	24104220	WBGene00015920	eif-3.L	cel:CELE_C17G10.9; Q8MQD4; Q95QW0	L13a-mediated translational silencing of Ceruloplasmin expression; Formation of a pool of free 40S subunits; Translation initiation complex formation; Ribosomal scanning and start codon recognition; Formation of the ternary complex, and subsequently, the 43S complex		5	0	0.887	0.994	1.038	0.849	0.0918797	0.999813	0.95441	0.0332944	0.23666	1	1	0.181207	106.7	94.7	107.4	91.2	6.75	8.49	4.39
FALSE	High	Master Protein	Q9N3X2	Small ribosomal subunit protein eS4 [OS=Caenorhabditis elegans]	0	FALSE	292.041	70	31	8260	31	259	29	10.46	10844.2	479.8	21	11	protein metabolism;other metabolic processes	cytosol;translational apparatus	nucleic acid binding activity;other molecular function	Pf00900, Pf08071, Pf16121	177481	WBGene00004473	rps-4	cel:CELE_Y43B11AR.4; Q9N3X2	L13a-mediated translational silencing of Ceruloplasmin expression; Nonsense Mediated Decay (NMD) independent of the Exon Junction Complex (EJC); Nonsense Mediated Decay (NMD) enhanced by the Exon Junction Complex (EJC); SRP-dependent cotranslational protein targeting to membrane; GTP hydrolysis and joining of the 60S ribosomal subunit; Formation of a pool of free 40S subunits; Major pathway of rR…	Cytoplasmic ribosomal proteins	11	0	0.838	0.988	0.99	0.837	0.014975	0.994881	0.990824	0.0164258	0.0617569	1	1	0.110863	108.2	90.7	109.5	91.6	9.39	6.03	7.42
FALSE	High	Master Protein	Q21217	Probable 4-aminobutyrate aminotransferase, mitochondrial [OS=Caenorhabditis elegans]	0	FALSE	291.44	54	29	2595	29	483	53	8.5	4129.3	192.48	23	6	other metabolic processes	mitochondrion	other molecular function	Pf00202	177897	WBGene00001794	gta-1	cel:CELE_K04D7.3; Q21217	Degradation of GABA		1	0	1.13	0.993	0.961	1.167	0.269515	0.944466	0.983968	0.352846	0.516739	1	1	0.83457	92.8	104.8	93.4	109	5.5	7.73	19.16
FALSE	High	Master Protein	Q9U2X0	Protein arginine N-methyltransferase 1 [OS=Caenorhabditis elegans]	0	FALSE	288.699	50	18	1622	18	348	39.7	5.71	2413.83		18		cell organization and biogenesis;protein metabolism;other metabolic processes;stress response;other biological processes	nucleus;other cell component	other molecular function	Pf06325	180326	WBGene00013766	prmt-1	cel:CELE_Y113G7B.17; Q9U2X0	RMTs methylate histone arginines; RUNX1 regulates genes involved in megakaryocyte differentiation and platelet function; Estrogen-dependent gene expression	mRNA processing	4	0	0.814	0.762	0.887	0.699	0.00707551	0.00142079	0.349199	4.28427e-05	0.0352215	0.0278879	0.870453	0.00140502	98.9	80.5	129.8	90.7	1.65	4.95	9.71
FALSE	High	Master Protein	Q09543	Probable serine/threonine-protein phosphatase PP2A regulatory subunit [OS=Caenorhabditis elegans]	0	FALSE	288.226	49	28	1774	28	590	66.1	5.21	2319.1	1.77	27	2	cell cycle OR cell proliferation;cell organization and biogenesis;protein metabolism;other metabolic processes;developmental processes;other biological processes	cytoskeleton;nucleus;other cell component	enzyme regulator activity;other molecular function	Pf02985	175750	WBGene00003901	paa-1	cel:CELE_F48E8.5; Q09543	Nonsense Mediated Decay (NMD) enhanced by the Exon Junction Complex (EJC); Beta-catenin phosphorylation cascade; Cyclin A/B1/B2 associated events during G2/M transition; Inhibition of replication initiation of damaged DNA by RB1/E2F1; Cyclin D associated events in G1; PI5P, PP2A and IER3 Regulate PI3K/AKT Signaling; ERKs are inactivated; CTLA4 inhibitory signaling; RAF activation; Negative regula…	Glycogen metabolism	14	0	1.124	1.044	1.178	0.996	0.218392	0.82809	0.0814188	0.995038	0.445737	1	0.393294	1	99.1	111.4	95	94.5	9.84	7.62	6.7
FALSE	High	Master Protein	Q86S66	Nascent polypeptide-associated complex subunit alpha [OS=Caenorhabditis elegans]	0	FALSE	285.737	60	17	2434	17	195	21.8	4.98	4190.22	149.23	11	8	transport;other biological processes	translational apparatus;other cell component	other molecular function	Pf01849, Pf19026	171646	WBGene00022042	icd-2	cel:CELE_Y65B4BR.5; Q86S66; Q9N2Z8			0	0	0.827	0.945	0.935	0.836	0.0348987	0.88862	0.482282	0.125789	0.111799	1	1	0.445486	106.1	87.7	112.3	93.9	9	14.19	7.15
FALSE	High	Master Protein	Q21067	Intermediate filament protein ifc-2 [OS=Caenorhabditis elegans]	0	FALSE	285.219	54	39	3059	33	622	70.1	6.76	3771.76	2.62	38	1	cell organization and biogenesis;transport;developmental processes;other biological processes	cytoskeleton;nucleus;other cell component	cytoskeletal activity	Pf00038	180414	WBGene00002056	ifc-2	O02366; Q21067; Q21579; Q21580	Formation of Senescence-Associated Heterochromatin Foci (SAHF); RHOD GTPase cycle; RHOF GTPase cycle; Depolymerization of the Nuclear Lamina		4	5	1.41	1.125	1.648	0.962	0.00376129	0.211588	0.000132205	0.999977	0.0215535	0.853779	0.0046453	1	96.3	135.7	85.6	82.4	3.52	6.95	15.55
FALSE	High	Master Protein	Q21926	Isoleucine--tRNA ligase, cytoplasmic [OS=Caenorhabditis elegans]	0	FALSE	285.164	37	38	1810	38	1141	129.9	6.71	1992.99	25.88	36	2	protein metabolism;RNA metabolism OR transcription;other metabolic processes	other cell component	nucleic acid binding activity;other molecular function	Pf00133, Pf08264, Pf19302		WBGene00002152	iars-1	Q21926			0	0	1.067	1.01	1.103	0.978	0.505199	0.999803	0.17937	0.90076	0.78657	1	0.61345	1	99.4	106.1	98.4	96.2	1.34	4.98	5.64
FALSE	High	Master Protein	Q19825	Probable arginine--tRNA ligase, cytoplasmic [OS=Caenorhabditis elegans]	0	FALSE	284.527	47	34	1357	34	713	80.8	7.78	1656.44		34		protein metabolism;RNA metabolism OR transcription;other metabolic processes;other biological processes	cytosol	other molecular function	Pf00750, Pf03485, Pf05746	175659	WBGene00004679	rars-1	cel:CELE_F26F4.10; Q19825			0	0	0.979	0.911	1.007	0.886	0.988389	0.0745169	0.946729	0.0167358	1	0.456977	1	0.111776	98.8	96.7	108.4	96	3.7	7.54	4.99
FALSE	High	Master Protein	Q9N358	T-complex protein 1 subunit theta [OS=Caenorhabditis elegans]	0	FALSE	282.17	53	32	2650	32	548	59.7	6.18	3140.56	0	32	1	protein metabolism;other metabolic processes	cytosol	other molecular function	Pf00118	176928	WBGene00021934	cct-8	cel:CELE_Y55F3AR.3; Q9N358	Neutrophil degranulation; Cooperation of PDCL (PhLP1) and TRiC/CCT in G-protein beta folding; Association of TriC/CCT with target proteins during biosynthesis		3	0	1.009	0.931	0.983	0.954	0.957359	0.0100877	0.877801	0.0873528	1	0.11941	1	0.361805	97.3	98.2	104.6	99.8	2.87	1.39	4.68
FALSE	High	Master Protein	Q19749	Dihydrolipoyllysine-residue acetyltransferase component of pyruvate dehydrogenase complex, mitochondrial [OS=Caenorhabditis elegans]	0	FALSE	281.637	54	24	1963	24	507	53.4	8.25	3104.23	71.21	22	2	other metabolic processes	mitochondrion;other cell component	other molecular function	Pf00198, Pf00364, Pf02817		WBGene00009082	dlat-1	Q19749			0	0	1.059	0.97	1.072	0.959	0.326656	0.711377	0.405177	0.801331	0.589924	1	0.922163	1	98.1	103.9	101.1	96.9	4.97	2.07	9.19
FALSE	High	Master Protein	A0A0K3AUJ9	Peroxiredoxin prdx-2 [OS=Caenorhabditis elegans]	0	FALSE	278.888	70	19	4324	18	201	22.4	6.11	7547.64	81.18	14	7	other metabolic processes;stress response;other biological processes	cytosol;other cell component	other molecular function	Pf00578, Pf10417	266858	WBGene00006434	prdx-2	A0A0K3AUJ9; H2KZL7; Q8IG31	TP53 Regulates Metabolic Genes; NFE2L2 regulating anti-oxidant/detoxification enzymes		2	1	1.456	1.069	1.179	1.32	2.76066e-05	0.464853	0.0256585	0.00037574	0.000563175	1	0.191727	0.00639483	86.4	125.9	80.9	106.8	10	5.37	6
FALSE	High	Master Protein	Q9U2M4	Hydroxyacid-oxoacid transhydrogenase, mitochondrial [OS=Caenorhabditis elegans]	0	FALSE	277.717	51	23	1790	23	465	50.5	7.21	2510.19	59.97	19	5	other metabolic processes	mitochondrion	other molecular function	Pf00465	174942	WBGene00012608	hphd-1	cel:CELE_Y38F1A.6; Q9U2M4	Interconversion of 2-oxoglutarate and 2-hydroxyglutarate		1	0	1.341	0.411	0.552	0.998	0.0318158	6.56214e-06	0.000386924	0.996922	0.104684	0.000397634	0.0103381	1	55.5	74.5	135.1	134.9	15.12	12.68	18.23
FALSE	High	Master Protein	P52709	Threonine--tRNA ligase, cytoplasmic [OS=Caenorhabditis elegans]	0	FALSE	277.334	46	37	2454	37	725	84.4	7.44	3045.92		37		protein metabolism;RNA metabolism OR transcription;other metabolic processes;other biological processes	other cell component	other molecular function	Pf00587, Pf02824, Pf03129, Pf07973	174790	WBGene00006617	tars-1	cel:CELE_C47D12.6; P52709			0	0	1.343	0.86	1.103	1.046	0.00362919	0.164406	0.54471	0.822519	0.0210328	0.730215	1	1	84.7	113.7	98.5	103.1	6.18	12.23	8.85
FALSE	High	Master Protein	Q20937	CCR4-NOT transcription complex subunit let-711 [OS=Caenorhabditis elegans]	0	FALSE	275.971	23	48	1082	48	2641	294.9	7.52	1086.02		48		cell cycle OR cell proliferation;cell organization and biogenesis;RNA metabolism OR transcription;other metabolic processes;developmental processes;other biological processes	nucleus;other cell component	other molecular function	Pf04054, Pf12842, Pf16415, Pf16417, Pf16418	175971	WBGene00002845	let-711	A0A1D3PCL8; A0A1D3PCL9; A0A1D3PCM5; cel:CELE_F57B9.2; Q20937; S5ZDJ9			0	0	0.889	1.593	0.734	1.931	0.610562	0.0245986	0.128752	0.00330226	0.894986	0.236239	0.519177	0.0348556	107.2	95.4	67.3	130	6.39	31.03	6.38
FALSE	High	Master Protein	Q20970	Methionine--tRNA ligase, cytoplasmic [OS=Caenorhabditis elegans]	0	FALSE	275.751	40	33	1634	33	917	101.6	7.78	2380.87	0	32	1	protein metabolism;RNA metabolism OR transcription;other metabolic processes	cytosol;other cell component	nucleic acid binding activity;other molecular function	Pf01588, Pf09334, Pf19303	178089	WBGene00003415	mars-1	cel:CELE_F58B3.5; Q20970			0	0	1.105	0.937	0.989	1.046	0.0014685	0.0508639	0.917571	0.509338	0.0105188	0.361928	1	1	93.3	103	99.6	104.1	2.23	6.31	3.22
FALSE	High	Master Protein	P34552	Apoptosis-linked gene 2-interacting protein X 1 [OS=Caenorhabditis elegans]	0	FALSE	275.308	47	37	1278	37	882	98.2	6.58	1407.17	8.21	36	1	cell cycle OR cell proliferation;cell organization and biogenesis;transport;other biological processes	plasma membrane;other membranes;other cytoplasmic organelle;other cell component	signal transduction activity or receptor binding	Pf03097, Pf13949	176410	WBGene00007010	alx-1	cel:CELE_R10E12.1; P34552; Q7YXC7; Q8I114; Q8I115; Q94159			0	0	1.308	1.015	1.202	1.104	0.00199412	0.917203	0.0168129	0.28576	0.0133928	1	0.148196	0.739853	91.3	119.4	89.9	99.3	2.31	10.75	5.2
FALSE	High	Master Protein	O62431	Probable glutamine--tRNA ligase [OS=Caenorhabditis elegans]	0	FALSE	274.459	54	42	2218	42	786	88.2	7.69	2059.21		42		protein metabolism;RNA metabolism OR transcription;other metabolic processes	cytosol;other cell component	other molecular function	Pf00749, Pf03950, Pf04557, Pf04558	178415	WBGene00001336	qars-1	cel:CELE_Y41E3.4; O62431			0	0	1.065	0.942	1.031	0.972	0.50884	0.783017	0.991073	0.997356	0.790701	1	1	1	96.2	102.4	102.1	99.3	7.14	4.31	8.39
FALSE	High	Master Protein	Q93379	Glutathione reductase, mitochondrial [OS=Caenorhabditis elegans]	0	FALSE	274.365	56	21	1954	21	473	51.4	7.14	2704.29		21		other metabolic processes;stress response;other biological processes	cytosol;mitochondrion;other cell component	other molecular function	Pf02852, Pf07992	175467	WBGene00008117	gsr-1	cel:CELE_C46F11.2; Q86DB5; Q93379	Detoxification of Reactive Oxygen Species; TP53 Regulates Metabolic Genes; Interconversion of nucleotide di- and triphosphates		3	0	1.05	1.049	1.019	1.081	0.952228	0.991844	0.906492	0.99911	1	1	1	1	99.2	104.1	94.5	102.2	2.48	15.69	11.16
FALSE	High	Master Protein	O01802	Large ribosomal subunit protein uL30 [OS=Caenorhabditis elegans]	0	FALSE	274.32	58	22	5989	22	244	28.1	10.15	8076.4	10.87	21	4	RNA metabolism OR transcription;other metabolic processes	cytosol;translational apparatus	nucleic acid binding activity;other molecular function	Pf00327, Pf08079	171602	WBGene00004418	rpl-7	cel:CELE_F53G12.10; O01802	L13a-mediated translational silencing of Ceruloplasmin expression; Nonsense Mediated Decay (NMD) independent of the Exon Junction Complex (EJC); Nonsense Mediated Decay (NMD) enhanced by the Exon Junction Complex (EJC); SRP-dependent cotranslational protein targeting to membrane; GTP hydrolysis and joining of the 60S ribosomal subunit; Formation of a pool of free 40S subunits		6	0	0.731	1.026	0.973	0.771	0.000260739	0.994828	0.693815	0.00219507	0.00306399	1	1	0.0253287	115.7	84.6	112.8	86.9	7.62	9.43	4.77
FALSE	High	Master Protein	O17680	Probable S-adenosylmethionine synthase 1 [OS=Caenorhabditis elegans]	0	FALSE	273.815	53	24	3421	20	403	43.6	6.48	4666.84	46.71	22	4	other metabolic processes;other biological processes	cytosol	other molecular function	Pf00438, Pf02772, Pf02773		WBGene00008205	sams-1	O17680			0	4	0.73	0.841	0.703	0.873	0.00924395	0.263465	0.00186395	0.753304	0.0426566	0.953439	0.0323043	1	101.1	73.7	120.2	104.9	9.4	9.32	12.53
FALSE	High	Master Protein	Q93615	Probable electron transfer flavoprotein subunit alpha, mitochondrial [OS=Caenorhabditis elegans]	0	FALSE	273.322	66	24	2341	24	332	34.4	9.19	3354.58	358.68	20	5	other metabolic processes	mitochondrion	other molecular function	Pf00766, Pf01012	172535	WBGene00009187		cel:CELE_F27D4.1; Q93615; Q9U5I1	Respiratory electron transport		1	0	1.399	0.971	1.076	1.263	0.000215638	0.341246	0.633682	0.0285896	0.00269548	1	1	0.163607	84.6	118.3	87.1	110	11.14	3.23	11.11
FALSE	High	Master Protein	Q19126	ATP synthase F(0) complex subunit B2, mitochondrial [OS=Caenorhabditis elegans]	0	FALSE	273.217	63	28	2869	26	305	34.9	8.73	3959.06	421.02	22	6	other metabolic processes;transport	other membranes;mitochondrion	transporter activity	Pf05405	180718	WBGene00000207	asb-2	cel:CELE_F02E8.1; Q19126			0	2	1.111	1.173	1.167	1.116	0.217269	0.070213	0.0949354	0.165098	0.444508	0.437971	0.434319	0.531889	102.2	113.5	87.1	97.2	5.9	2.96	7.25
FALSE	High	Master Protein	P46769	Small ribosomal subunit protein uS2 [OS=Caenorhabditis elegans]	0	FALSE	271.803	73	20	3892	20	276	30.7	5.69	6075.51	810.41	15	6	cell organization and biogenesis;protein metabolism;other metabolic processes	cytosol;translational apparatus	other molecular function	Pf00318	175628	WBGene00004469	rps-0	cel:CELE_B0393.1; P46769	L13a-mediated translational silencing of Ceruloplasmin expression; Translation initiation complex formation; Ribosomal scanning and start codon recognition; Formation of a pool of free 40S subunits; Formation of the ternary complex, and subsequently, the 43S complex; Nonsense Mediated Decay (NMD) independent of the Exon Junction Complex (EJC); Nonsense Mediated Decay (NMD) enhanced by the Exon Ju…	Cytoplasmic ribosomal proteins	11	0	0.744	0.954	0.933	0.761	0.000688513	0.872422	0.276777	0.00457063	0.00611745	1	0.773347	0.0443351	111.4	82.9	116.8	88.9	8.69	8.89	6.74
FALSE	High	Master Protein	O02328	Eukaryotic translation initiation factor 3 subunit C [OS=Caenorhabditis elegans]	0	FALSE	271.369	40	38	1422	38	898	103.8	6.1	1790.31	55.68	37	1	cell organization and biogenesis;protein metabolism;other metabolic processes	translational apparatus;other cell component	nucleic acid binding activity;other molecular function	Pf01399, Pf05470	172858	WBGene00001226	eif-3.C	cel:CELE_T23D8.4; O02328	L13a-mediated translational silencing of Ceruloplasmin expression; Translation initiation complex formation; Ribosomal scanning and start codon recognition; Formation of a pool of free 40S subunits; Formation of the ternary complex, and subsequently, the 43S complex		5	0	1.005	0.969	1.127	0.864	0.972122	0.92556	0.212221	0.159891	1	1	0.668767	0.521091	101.8	102.3	105.1	90.8	11.9	3.85	6.4
FALSE	High	Master Protein	P34629	Leucine aminopeptidase 1 [OS=Caenorhabditis elegans]	0	FALSE	269.927	67	23	1238	23	491	52.4	6.65	1662.99	0	23	1	protein metabolism;other biological processes	other cell component	other molecular function	Pf00883, Pf18295	176185	WBGene00002249	lap-1	cel:CELE_ZK353.6; P34629			0	0	1.049	1.06	1.07	1.039	0.881267	0.85472	0.392759	0.999468	1	1	0.908071	1	100.7	105.6	95	98.7	11.09	11.42	8.37
FALSE	High	Master Protein	Q9U2H9	Probable elongation factor 1-beta/1-delta 2 [OS=Caenorhabditis elegans]	0	FALSE	269.226	66	16	7346	7	263	28.2	5.05	10118.6	76.14	13	6	protein metabolism;other metabolic processes	cytosol;other cell component	enzyme regulator activity;nucleic acid binding activity	Pf00736, Pf10587	178419	WBGene00012768	eef-1B.2	A3RMU4; cel:CELE_Y41E3.10; H9G359; H9G360; Q9U2H9		Translation factors	1	0	1.209	1.078	1.178	1.107	0.597016	0.67912	0.436929	0.832699	0.879992	1	0.958702	1	96.1	116.2	89.1	98.6	19.02	21.22	14.62
FALSE	High	Master Protein	Q22498	Probable coatomer subunit gamma [OS=Caenorhabditis elegans]	0	FALSE	268.347	47	37	1501	37	870	96.2	5.55	1894.44	49.18	36	1	transport	other membranes;ER/Golgi	other molecular function	Pf01602, Pf08752, Pf16381	177891	WBGene00011775	copg-1	Q22498	COPI-dependent Golgi-to-ER retrograde traffic; COPI-mediated anterograde transport		2	0	1.096	1.006	1.054	1.046	0.347013	0.977464	0.829656	0.959941	0.614499	1	1	1	96.9	106.2	96.3	100.7	16.79	5.98	9.98
FALSE	High	Master Protein	Q09508	Succinate dehydrogenase [ubiquinone] flavoprotein subunit, mitochondrial [OS=Caenorhabditis elegans]	0	FALSE	265.555	47	27	2089	27	646	70.4	6.86	3197.17		27		other metabolic processes	other membranes;mitochondrion	other molecular function	Pf00890, Pf02910	181108	WBGene00015391	sdha-1	cel:CELE_C03G5.1; Q09508; Q17616; Q34089	Citric acid cycle (TCA cycle)		1	0	1.417	1.109	1.206	1.304	2.22074e-05	0.133194	0.00489817	0.000323554	0.000479905	0.656195	0.0618906	0.00594229	89	126.1	80.2	104.6	4.97	4.35	6.16
FALSE	High	Master Protein	Q9TZL8	ATP-dependent 6-phosphofructokinase 1 [OS=Caenorhabditis elegans]	0	FALSE	264.946	41	28	1185	28	814	89.7	6.68	1490.15		28		other metabolic processes	cytosol	kinase activity;other molecular function	Pf00365	180583	WBGene00022199	pfk-1.1	cel:CELE_Y71H10A.1; Q95X24; Q9TZL8	Neutrophil degranulation; Glycolysis		2	0	1.201	1.021	1.116	1.098	0.0243374	0.965174	0.692656	0.31541	0.0869193	1	1	0.777282	94	112.8	92.1	101.1	7.58	4.55	10.68
FALSE	High	Master Protein	Q27249	Tropomyosin isoforms c/e [OS=Caenorhabditis elegans]	0	FALSE	264.806	68	25	3542	14	256	29.6	4.75	4678.45	4.85	24	2	cell organization and biogenesis;developmental processes;other biological processes	cytoskeleton;other cell component	cytoskeletal activity	Pf00261	173319	WBGene00002978	lev-11	Q27249; Q9GSR4			0	0	0.831	1.302	1.37	0.79	0.484052	0.549909	0.138997	0.115018	0.760058	1	0.540293	0.420912	124.8	103.7	95.8	75.7	27.21	8.56	23.88
FALSE	High	Master Protein	V6CLA2	E3 ubiquitin-protein ligase hecd-1 [OS=Caenorhabditis elegans]	0	FALSE	264.324	23	48	732	48	2648	292	5.62	554.87	0	48	1	protein metabolism;other metabolic processes;other biological processes	nucleus	other molecular function	Pf00632, Pf06701, Pf07738, Pf12796	177486	WBGene00016405	hecd-1	V6CLA2	Antigen processing: Ubiquitination & Proteasome degradation		1	0	1.293	1.011	1.244	1.051	0.0448449	0.999021	0.0835114	0.957286	0.134377	1	0.401136	1	92.6	119.7	91.5	96.2	3.97	13.27	7.56
FALSE	High	Master Protein	Q19537	Probable replication factor A 73 kDa subunit [OS=Caenorhabditis elegans]	0	FALSE	263.271	51	28	1001	28	655	73.2	6.04	1159.49		28		cell cycle OR cell proliferation;cell organization and biogenesis;DNA metabolism;other metabolic processes;stress response;other biological processes	nucleus	nucleic acid binding activity;other molecular function	Pf01336, Pf08646, Pf16900	174238	WBGene00017546	rpa-1	cel:CELE_F18A1.5; Q19537			0	0	1.623	0.951	1.196	1.291	0.00518946	0.788287	0.396709	0.364677	0.0283365	1	0.911684	0.847944	79.5	129	83.6	107.9	11.89	23.01	17.23
FALSE	High	Master Protein	Q9TZQ3	Guanyl-specific ribonuclease pgl-1 [OS=Caenorhabditis elegans]	0	FALSE	261.983	49	34	1511	30	730	78.4	5.02	1522.67	6.66	32	2	cell organization and biogenesis;RNA metabolism OR transcription;other metabolic processes;transport;developmental processes;other biological processes	other cell component	nucleic acid binding activity;other molecular function			WBGene00003992	pgl-1	Q9TZQ3			0	4	0.914	0.966	0.955	0.924	0.132652	0.725575	0.67303	0.153661	0.309764	1	1	0.505036	102.4	93.6	106	98	5.5	4.92	4.52
FALSE	High	Master Protein	A8WHP8	Perilipin-1 homolog [OS=Caenorhabditis elegans]	0	FALSE	260.332	64	28	1464	28	418	46.5	5.3	1918.89	6.14	27	1	developmental processes	other cell component		Pf03036	172437	WBGene00007024	plin-1	A8WHP8; cel:CELE_W01A8.1; Q23095; Q65ZB1			0	0	1.166	0.825	0.85	1.131	0.226436	0.081741	0.367157	0.720187	0.457712	0.485927	0.878504	1	84.2	98.2	102.1	115.5	10.76	14.76	12.02
FALSE	High	Master Protein	Q22100	Acetyl-CoA acetyltransferase homolog, mitochondrial [OS=Caenorhabditis elegans]	0	FALSE	259.311	54	20	1853	20	407	42.4	8.63	2505.56	21.01	19	3	other metabolic processes	mitochondrion	other molecular function	Pf00108, Pf02803	174161	WBGene00002183	kat-1	cel:CELE_T02G5.8; Q22100	Branched-chain amino acid catabolism; Synthesis of Ketone Bodies; Utilization of Ketone Bodies	Fatty acid beta-oxidation meta-pathway; Ketone bodies synthesis and degradation; Fatty acid beta-oxidation 3	6	0	1.155	0.648	0.83	0.901	0.171382	9.56023e-05	0.0737425	0.30086	0.376412	0.00336839	0.370881	0.756644	78.6	90.8	121.3	109.3	4	8.63	16.56
FALSE	High	Master Protein	Q93573	Translationally-controlled tumor protein homolog [OS=Caenorhabditis elegans]	0	FALSE	257.111	86	19	5049	19	181	20.5	4.91	6212.29	0	18	1		other cell component	other molecular function	Pf00838		WBGene00009122	tct-1	Q93573			0	0	0.778	1.048	1.024	0.796	0.0164785	0.749234	0.890881	0.0276234	0.0664343	1	1	0.160228	114.6	89.1	109.3	87	8.55	13.09	6.36
FALSE	High	Master Protein	O02365	Intermediate filament protein ifa-2 [OS=Caenorhabditis elegans]	0	FALSE	256.928	58	36	1699	29	581	67.1	6.13	1995.58	27.84	35	1	cell adhesion;cell organization and biogenesis;transport;other biological processes	cytoskeleton;nucleus;other cell component	cytoskeletal activity	Pf00038	181698	WBGene00003485	mua-6	cel:CELE_W10G6.3; O02365	Formation of Senescence-Associated Heterochromatin Foci (SAHF); RHOD GTPase cycle; RHOF GTPase cycle; Depolymerization of the Nuclear Lamina		4	6	1.243	1.125	1.224	1.142	0.119535	0.60184	0.0979276	0.672415	0.28648	1	0.443006	1	96.5	119.9	85.7	97.9	3.92	25.11	4.23
FALSE	High	Master Protein	Q19713	Phenylalanine--tRNA ligase beta subunit [OS=Caenorhabditis elegans]	0	FALSE	255.539	53	28	1777	28	591	66	6	2506.48		28		protein metabolism;RNA metabolism OR transcription;other metabolic processes	other cell component	nucleic acid binding activity;other molecular function	Pf03483, Pf03484, Pf17759, Pf18262	174351	WBGene00001498	fars-3	cel:CELE_F22B5.9; Q19713			0	0	0.906	0.992	1.002	0.897	0.323776	0.999963	0.995977	0.454165	0.585967	1	1	0.955389	104.8	94.9	105.6	94.7	1.57	15.71	4.49
FALSE	High	Master Protein	P52899	Probable pyruvate dehydrogenase E1 component subunit alpha, mitochondrial [OS=Caenorhabditis elegans]	0	FALSE	254.503	54	23	1992	23	397	43.8	7.46	2923.25	10.43	22	1	other metabolic processes	mitochondrion	other molecular function	Pf00676		WBGene00011510		P52899	Glyoxylate metabolism and glycine degradation; Signaling by Retinoic Acid; Regulation of pyruvate dehydrogenase (PDH) complex		4	0	1.292	0.931	1.046	1.149	1.14736e-05	0.0696816	0.314751	0.010972	0.00030042	0.436797	0.828888	0.0835312	86.9	112.3	93.4	107.3	3	1.49	5.11
FALSE	High	Master Protein	O45924	2-oxoisovalerate dehydrogenase subunit alpha, mitochondrial [OS=Caenorhabditis elegans]	0	FALSE	254.484	61	25	1401	25	431	49	7.01	2024.12	125.19	24	1	other metabolic processes	mitochondrion	other molecular function	Pf00676	176716	WBGene00012713	bckd-1A	O45924	Glyoxylate metabolism and glycine degradation; Branched-chain amino acid catabolism		2	0	1.107	1	1.032	1.074	0.226523	0.999953	0.937838	0.512319	0.457712	1	1	1	95.7	106	95.7	102.7	13.15	2.76	4.01
FALSE	High	Master Protein	Q8WQC9	Dynamin-1-like protein drp-1 [OS=Caenorhabditis elegans]	0	FALSE	254.22	56	36	1054	35	712	79.9	6.57	1129.48	2.19	36	1	cell organization and biogenesis;developmental processes;other biological processes	other membranes;cytosol;cytoskeleton;mitochondrion;other cell component	cytoskeletal activity;other molecular function	Pf00350, Pf01031, Pf02212	177336	WBGene00001093	drp-1	cel:CELE_T12E12.4; G5EDY8; Q8WQC9	Apoptotic execution phase		1	1	1.773	1.009	1.479	1.21	2.60609e-10	0.999595	2.23307e-08	5.98877e-05	1.66138e-07	1	7.15978e-06	0.00178131	80.6	142.9	79.9	96.6	5.02	2.55	3.63
FALSE	High	Master Protein	Q9N4J8	T-complex protein 1 subunit gamma [OS=Caenorhabditis elegans]	0	FALSE	252.642	52	29	2076	29	543	60.4	7.85	2256.19	33.62	27	2	protein metabolism;other metabolic processes	cytosol;cytoskeleton	other molecular function	Pf00118	173581	WBGene00018782	cct-3	cel:CELE_F54A3.3; Q9N4J8	Cooperation of PDCL (PhLP1) and TRiC/CCT in G-protein beta folding; Association of TriC/CCT with target proteins during biosynthesis		2	0	1.066	0.771	0.872	0.943	0.402433	0.000509058	0.048378	0.711932	0.677587	0.0131836	0.280181	1	87.2	93	113.1	106.7	4.24	5.33	9.57
FALSE	High	Master Protein	P34689	ATP-dependent RNA helicase glh-1 [OS=Caenorhabditis elegans]	0	FALSE	252.429	39	23	1849	11	763	79.7	5.76	2471.46	6.71	22	3	RNA metabolism OR transcription;other metabolic processes;developmental processes;other biological processes	nucleus;other cell component	nucleic acid binding activity;other molecular function	Pf00098, Pf00270, Pf00271	172414	WBGene00001598	glh-1	cel:CELE_T21G5.3; P34689; Q22873; Q7KQH5; Q9TXH4			0	12	0.803	0.766	0.927	0.663	0.000237447	9.51002e-05	0.174038	8.28409e-07	0.00289708	0.00336839	0.606542	6.83571e-05	100.6	80.8	131.4	87.1	4.86	8.39	3.68
FALSE	High	Master Protein	P46550	T-complex protein 1 subunit zeta [OS=Caenorhabditis elegans]	0	FALSE	251.792	55	28	1857	28	539	58.9	6.28	2404.54	94.76	27	1	protein metabolism;other metabolic processes	cytosol	other molecular function	Pf00118	175819	WBGene00000381	cct-6	cel:CELE_F01F1.8; P46550	Cooperation of PDCL (PhLP1) and TRiC/CCT in G-protein beta folding; Association of TriC/CCT with target proteins during biosynthesis		2	0	0.972	1.087	1.04	1.015	0.643531	0.0137316	0.213351	0.971261	0.925643	0.154632	0.668767	1	104.6	101.6	96.2	97.7	2.53	2.82	4.11
FALSE	High	Master Protein	Q17693	Probable methylenetetrahydrofolate reductase (NADPH) [OS=Caenorhabditis elegans]	0	FALSE	250.781	40	21	742	20	663	75.4	5.41	948.02		21		other metabolic processes	cytosol	other molecular function	Pf02219	174254	WBGene00015512	mthf-1	cel:CELE_C06A8.1; G8JXY2; Q17693	Metabolism of folate and pterines		1	1	0.989	0.716	0.773	0.916	0.997459	0.196449	0.43413	0.979546	1	0.814271	0.956954	1	85.7	84.8	119.8	109.7	10.4	39.15	13.69
FALSE	High	Master Protein	O02640	Malate dehydrogenase, mitochondrial [OS=Caenorhabditis elegans]	0	FALSE	249.737	76	23	7053	23	341	35.1	9.38	14277.6	17.8	21	4	other metabolic processes	mitochondrion;other cell component	other molecular function	Pf00056, Pf02866	175936	WBGene00003162	mdh-2	cel:CELE_F20H11.3; O02640	Gluconeogenesis; Citric acid cycle (TCA cycle)		2	0	1.176	1.269	1.138	1.312	0.0403431	0.0274707	0.126303	0.00843597	0.123351	0.255156	0.514233	0.071681	100	117.7	78.8	103.4	9.94	6.42	11.36
FALSE	High	Master Protein	G5EFZ1	2,3-bisphosphoglycerate-independent phosphoglycerate mutase [OS=Caenorhabditis elegans]	0	FALSE	249.328	46	21	1678	21	539	59.2	6.16	2658.48	23.41	19	2	other metabolic processes	other cell component	other molecular function	Pf01676, Pf06415	172376	WBGene00019001	ipgm-1	cel:CELE_F57B10.3; G5EFZ1; Q8IA68			0	0	1.356	1.011	1.046	1.31	0.0236474	0.987627	0.997097	0.0586337	0.0854119	1	1	0.270243	86.2	116.8	85.3	111.7	5.17	19.46	10.14
FALSE	High	Master Protein	D0PV95	ATP-dependent RNA helicase laf-1 [OS=Caenorhabditis elegans]	0	FALSE	248.561	50	31	2129	30	708	76.3	7.06	2966.59		31		developmental processes;other biological processes	plasma membrane;other membranes;cytosol;nucleus;other cell component	nucleic acid binding activity;other molecular function	Pf00270, Pf00271	190611	WBGene00002244	laf-1	cel:CELE_Y71H2AM.19; D0PV95; Q4W5R4	Neutrophil degranulation		1	1	1.162	0.924	1.084	0.99	0.00616792	0.532347	0.163932	0.949674	0.0315827	1	0.58836	1	92.7	107.7	100.3	99.3	1.89	3.08	8.68
FALSE	High	Master Protein	Q21166	Acetoacetyl-CoA synthetase [OS=Caenorhabditis elegans]	0	FALSE	247.76	43	26	1248	26	700	78.3	6.54	1510.6	32.31	25	1	other metabolic processes	cytosol;nucleus	other molecular function	Pf00501, Pf13193, Pf16177	180992	WBGene00006351	sur-5	cel:CELE_K03A1.5; Q21166	Synthesis of Ketone Bodies		1	0	1.58	1.001	1.701	0.93	0.13089	0.951738	0.0652837	0.999551	0.306686	1	0.344553	1	88.7	140.2	88.7	82.4	29.19	17.64	21.1
FALSE	High	Master Protein	Q18787	26S proteasome regulatory subunit 7 [OS=Caenorhabditis elegans]	0	FALSE	245.541	61	28	1780	28	435	48.6	6.48	2118.7		28		protein metabolism;other metabolic processes;other biological processes	nucleus;other cell component	other molecular function	Pf00004, Pf17862	179641	WBGene00004501	rpt-1	cel:CELE_C52E4.4; Q18787	Neutrophil degranulation; Antigen processing: Ubiquitination & Proteasome degradation; Hedgehog 'on' state; Neddylation; Degradation of DVL; Asymmetric localization of PCP proteins; SCF(Skp2)-mediated degradation of p27/p21; Ub-specific processing proteases; Orc1 removal from chromatin; CDK-mediated phosphorylation and removal of Cdc6; ABC-family proteins mediated transport; Ubiquitin Mediated De…	Proteasome degradation	25	0	1.089	0.949	1.03	1.003	0.58829	0.831614	0.978838	0.999955	0.873698	1	1	1	95.2	103.7	100.4	100.7	7	12.59	3.98
FALSE	High	Master Protein	G5EE72	Multidrug resistance-associated protein 5 [OS=Caenorhabditis elegans]	0	FALSE	245.309	28	33	582	33	1427	158.6	6.09	593.45		33		transport	plasma membrane;other membranes	transporter activity;other molecular function	Pf00005, Pf00664	181587	WBGene00003411	mrp-5	cel:CELE_F14F4.3; G5EE72	Paracetamol ADME; Azathioprine ADME; ABC-family proteins mediated transport; Hyaluronan biosynthesis and export		4	0	1.829	1.744	2.363	1.35	0.00062258	0.000231758	1.0388e-05	0.0305944	0.00571072	0.00670254	0.000626284	0.172294	95.8	175.2	54.9	74.1	22.36	12.32	9.41
FALSE	High	Master Protein	Q18680	Inorganic pyrophosphatase 1 [OS=Caenorhabditis elegans]	0	FALSE	245.218	49	22	1709	22	427	46.3	6.16	2426.77	87.86	19	4	other metabolic processes	other cytoplasmic organelle;other cell component	other molecular function	Pf00719	177856	WBGene00008149	pyp-1	cel:CELE_C47E12.4; Q18680; Q86DB1; Q86DB2; Q86DB3	Pyrophosphate hydrolysis; Cytosolic tRNA aminoacylation; Mitochondrial tRNA aminoacylation		3	0	0.932	1.083	1.008	1.001	0.435688	0.722019	0.999172	0.981224	0.715853	1	1	1	105.8	98.6	97.7	97.8	10.22	7.79	8.55
FALSE	High	Master Protein	O16368	Probable 26S proteasome regulatory subunit 4 [OS=Caenorhabditis elegans]	0	FALSE	244.431	58	26	1454	25	443	49.7	6.16	2188.49	4.08	26	1	protein metabolism;other metabolic processes;other biological processes	nucleus;other cell component	other molecular function	Pf00004, Pf16450, Pf17862	178988	WBGene00004502	rpt-2	cel:CELE_F29G9.5; O16368	Antigen processing: Ubiquitination & Proteasome degradation; Neddylation; Degradation of DVL; Asymmetric localization of PCP proteins; SCF(Skp2)-mediated degradation of p27/p21; Ub-specific processing proteases; Orc1 removal from chromatin; CDK-mediated phosphorylation and removal of Cdc6; ABC-family proteins mediated transport; Ubiquitin Mediated Degradation of Phosphorylated Cdc25A; Degradation…	Proteasome degradation	25	0	1.078	0.992	1.042	1.026	0.538227	0.999804	0.876151	0.892912	0.821445	1	1	1	97.1	104.6	97.9	100.4	4.51	6.43	4.59
FALSE	High	Master Protein	Q09237	GYF domain-containing protein gyf-1 [OS=Caenorhabditis elegans]	0	FALSE	244.356	39	39	1032	39	1106	121.1	8.78	1274.05		39			cytosol		Pf02213	174103	WBGene00016002	gyf-1	A0A2C9C305; A0A2C9C367; A0A2C9C3A1; A0A2C9C3E9; Q09237; Q09482			0	0	1.175	0.96	1.175	0.96	0.030472	0.989465	0.014576	0.884148	0.101045	1	0.135954	1	94.9	111.5	98.8	94.8	7.83	5.75	5.59
FALSE	High	Master Protein	Q9XW17	Protein LSM14 homolog car-1 [OS=Caenorhabditis elegans]	0	FALSE	242.94	54	22	2349	22	340	37.6	9.17	3218.23	100.21	20	2	cell organization and biogenesis;RNA metabolism OR transcription;other metabolic processes;other biological processes	cytoskeleton;ER/Golgi;nucleus;other cell component	nucleic acid binding activity	Pf09532, Pf12701	173158	WBGene00012484	car-1	cel:CELE_Y18D10A.17; Q9XW17			0	0	1.041	0.844	1.012	0.869	0.428146	0.0257325	0.95774	0.158457	0.707107	0.244363	1	0.519308	94	97.9	111.4	96.7	8.96	5.55	6.28
FALSE	High	Master Protein	P41988	T-complex protein 1 subunit alpha [OS=Caenorhabditis elegans]	0	FALSE	242.923	52	27	2119	27	549	58.8	6.49	2710.28	9.12	26	2	protein metabolism;other metabolic processes	cytosol;nucleus	other molecular function	Pf00118	174318	WBGene00000377	cct-1	cel:CELE_T05C12.7; P41988; Q22228	Cooperation of PDCL (PhLP1) and TRiC/CCT in G-protein beta folding; Association of TriC/CCT with target proteins during biosynthesis		2	0	1.02	1.016	1.036	1.001	0.523615	0.977116	0.727097	0.873191	0.806292	1	1	1	100.3	102.3	98.7	98.7	7.17	1.67	3.26
FALSE	High	Master Protein	Q23381	Probable methylmalonyl-CoA mutase, mitochondrial [OS=Caenorhabditis elegans]	0	FALSE	242.168	43	27	1136	27	744	81.6	6.46	1524.16		27		other metabolic processes	mitochondrion;other cell component	other molecular function	Pf01642, Pf02310	175503	WBGene00014202	mmcm-1	cel:CELE_ZK1058.1; Q23381	Propionyl-CoA catabolism; Cobalamin (Cbl) metabolism		2	0	1.014	1.384	1.228	1.143	1	0.0495903	0.175302	0.873361	1	0.355513	0.608456	1	112.3	113.9	81.1	92.7	15.66	19.13	11.6
FALSE	High	Master Protein	Q09165	Mesocentin [OS=Caenorhabditis elegans]	0	FALSE	241.465	7	47	816	47	13100	1372.5	4.28	503.75		47		cell adhesion;cell organization and biogenesis;developmental processes	non-structural extracellular	other molecular function	Pf00041, Pf00047, Pf00092			dig-1	Q09165; Q8MTB9			0	0	1.127	0.774	0.91	0.958	0.162584	0.000959631	0.374844	0.554788	0.359925	0.0206413	0.88697	1	85.9	96.8	111	106.3	3.91	4.09	6
FALSE	High	Master Protein	Q23552	Phosphoethanolamine N-methyltransferase 1 [OS=Caenorhabditis elegans]	0	FALSE	240.908	61	22	1062	22	475	55.1	5.43	1419.65	9.59	21	1	other metabolic processes;developmental processes;other biological processes	cytosol	other molecular function	Pf13649	173901	WBGene00022781	pmt-1	cel:CELE_ZK622.3; H2KZF5; Q23552; Q86NB3			0	0	0.657	0.722	0.899	0.528	0.242741	0.715549	0.921289	0.122974	0.480209	1	1	0.44057	106	69.7	146.8	77.5	42.82	15.33	41.28
FALSE	High	Master Protein	O76371	26S protease regulatory subunit 6A [OS=Caenorhabditis elegans]	0	FALSE	239.309	54	20	1763	20	430	48.1	5.29	2468.62		20		protein metabolism;other metabolic processes;other biological processes	nucleus;other cell component	other molecular function	Pf00004, Pf16450, Pf17862	172238	WBGene00004505	rpt-5	cel:CELE_F56H1.4; O76371	Neutrophil degranulation; Antigen processing: Ubiquitination & Proteasome degradation; Neddylation; Degradation of DVL; Asymmetric localization of PCP proteins; SCF(Skp2)-mediated degradation of p27/p21; Ub-specific processing proteases; Orc1 removal from chromatin; CDK-mediated phosphorylation and removal of Cdc6; ABC-family proteins mediated transport; Ubiquitin Mediated Degradation of Phosphor…	Proteasome degradation	25	0	1.075	1.039	1.121	0.996	0.81777	0.923111	0.416039	0.999615	1	1	0.936909	1	100.1	107.6	96.3	96	16.97	6.64	12.27
FALSE	High	Master Protein	P91859	Microtubule-associated protein homolog maph-1.1 [OS=Caenorhabditis elegans]	0	FALSE	237.912	42	32	1075	32	878	92.2	5.1	1181.83	143.36	28	5	cell cycle OR cell proliferation;cell organization and biogenesis;developmental processes;other biological processes	cytosol;cytoskeleton;other cell component	cytoskeletal activity		173357	WBGene00009306	maph-1.1	cel:CELE_F32A7.5; H2FLK1; P91859; Q7YXB8; Q7YXB9			0	0	1.137	1.011	1.114	1.033	0.104043	0.889239	0.147626	0.789356	0.259345	1	0.552788	1	96.4	109.7	95.4	98.5	9.39	5.89	4.73
FALSE	High	Master Protein	Q18040	Probable ornithine aminotransferase, mitochondrial [OS=Caenorhabditis elegans]	0	FALSE	236.908	55	23	2178	23	422	46.4	8.47	3253.47	41.22	20	4	other metabolic processes	mitochondrion;other cell component	other molecular function	Pf00202	175908	WBGene00015814	oatr-1	cel:CELE_C16A3.10; Q18040	Glutamate and glutamine metabolism		1	0	1.027	0.996	0.97	1.055	0.811458	1	0.849209	0.367452	1	1	1	0.850841	97.8	100.5	98.2	103.6	5.92	7.39	3.44
FALSE	High	Master Protein	Q22099	Lysine--tRNA ligase [OS=Caenorhabditis elegans]	0	FALSE	236.664	52	27	2165	27	572	65.1	6.06	2742.27	80.72	24	3	protein metabolism;RNA metabolism OR transcription;other metabolic processes;other biological processes	cytosol;mitochondrion;other cell component	nucleic acid binding activity;other molecular function	Pf00152, Pf01336	174159	WBGene00002238	kars-1	cel:CELE_T02G5.9; Q22099			0	0	1.142	0.873	1.111	0.898	0.00366144	0.00660137	0.0170183	0.0310897	0.0210576	0.0875025	0.148982	0.17346	92.7	105.9	106.1	95.3	5.15	5.06	4.86
FALSE	High	Master Protein	P41937	Tubulin beta-4 chain [OS=Caenorhabditis elegans]	0	FALSE	235.602	48	20	3515	3	444	49.8	4.92	4809.65	70.84	17	3	cell cycle OR cell proliferation;cell organization and biogenesis	cytoskeleton;other cell component	cytoskeletal activity;other molecular function	Pf00091, Pf03953	181170	WBGene00006538	tbb-4	cel:CELE_B0272.1; P41937	Neutrophil degranulation; Intraflagellar transport; COPI-dependent Golgi-to-ER retrograde traffic; Kinesins; HSP90 chaperone cycle for steroid hormone receptors (SHR) in the presence of ligand; COPI-mediated anterograde transport; COPI-independent Golgi-to-ER retrograde traffic		7	2	0.734	0.917	0.93	0.724	0.966841	0.972087	0.997977	0.717075	1	1	1	1	110.7	81.2	120.7	87.4	41.36	64.39	44.29
FALSE	High	Master Protein	Q95QA6	Protein pat-12 [OS=Caenorhabditis elegans]	0	FALSE	234.318	54	32	1052	32	663	76.7	9.42	1061.74		32		cell organization and biogenesis;developmental processes	plasma membrane;other membranes;cytoskeleton;other cell component			175227	WBGene00003936	pat-12	cel:CELE_T17H7.4; H2KYY3; H2KYY4; H2KYY5; H2KYY6; H2KYY7; H2KYY8; H2KYY9; H2KYZ0; H2KYZ1; H2KYZ2; Q8MPW4; Q95QA6			0	0	1.277	1.15	1.433	1.025	0.171526	0.540018	0.0278886	0.991028	0.376412	1	0.199889	1	99.1	126.5	86.1	88.3	21.14	5.25	13.11
FALSE	High	Master Protein	P90900	Intermediate filament protein ifa-4 [OS=Caenorhabditis elegans]	0	FALSE	233.342	63	38	1628	34	575	66.3	6.65	1563.38		38		cell organization and biogenesis;transport;other biological processes	cytoskeleton;nucleus;other cell component	cytoskeletal activity	Pf00038, Pf00932	180765	WBGene00002052	ifa-4	cel:CELE_K05B2.3; P90900; Q9GYN4	Formation of Senescence-Associated Heterochromatin Foci (SAHF); RHOD GTPase cycle; RHOF GTPase cycle; Depolymerization of the Nuclear Lamina		4	0	1.273	1.064	1.208	1.122	0.0547245	0.999532	0.11836	0.940285	0.157503	1	0.494578	1	93.7	119.3	88.1	98.8	11.28	11.27	17.96
FALSE	High	Master Protein	Q9UAV5	Malate dehydrogenase, cytoplasmic [OS=Caenorhabditis elegans]	0	FALSE	232.618	59	18	3025	18	336	35.8	7.09	4406.69	17.72	15	3	other metabolic processes	cytosol	other molecular function	Pf00056, Pf02866	179041	WBGene00018491	mdh-1	cel:CELE_F46E10.10; Q9UAV5	Gluconeogenesis		1	0	1.343	0.945	1.036	1.225	0.000417475	0.292031	0.700733	0.0608905	0.00438091	1	1	0.279136	85.1	114.3	90.1	110.4	3.59	8.23	13.41
FALSE	High	Master Protein	P40614	Phosphate carrier protein, mitochondrial [OS=Caenorhabditis elegans]	0	FALSE	231.809	51	21	4874	21	340	36.7	8.95	4991.09	252.33	17	4	transport	other membranes;mitochondrion	transporter activity	Pf00153	178020	WBGene00008505		cel:CELE_F01G4.6; P40614			0	0	1.186	1.04	1.089	1.133	0.452494	0.707692	0.871004	0.299506	0.730425	1	1	0.756644	94.4	112	90.8	102.8	20.37	4.98	17.36
FALSE	High	Master Protein	P34460	Probable elongation factor 1-beta/1-delta 1 [OS=Caenorhabditis elegans]	0	FALSE	230.013	72	17	7038	8	213	22.7	4.54	8901.36	109.82	11	8	protein metabolism;other metabolic processes	cytosol;other cell component	enzyme regulator activity;nucleic acid binding activity	Pf00736, Pf10587	176120	WBGene00018846	eef-1B.1	cel:CELE_F54H12.6; P34460		Translation factors	1	11	0.725	1.109	0.816	0.984	0.00948114	0.784585	0.280103	0.704671	0.0432503	1	0.778402	1	113.8	82.5	102.7	101	1.41	15.41	11.19
FALSE	High	Master Protein	Q11067	Protein disulfide-isomerase A6 homolog [OS=Caenorhabditis elegans]	0	FALSE	228.88	43	17	1213	17	440	47.7	6.16	2122.39	0	17	1	stress response	ER/Golgi	other molecular function	Pf00085	180974	WBGene00015168	pdi-6	cel:CELE_B0403.4; Q11067	Regulation of Insulin-like Growth Factor (IGF) transport and uptake by Insulin-like Growth Factor Binding Proteins (IGFBPs); Post-translational protein phosphorylation		2	0	0.793	1.019	1.013	0.798	0.0659769	0.994634	0.998498	0.0570308	0.18149	1	1	0.2667	112.4	89.2	110.3	88.1	10.1	15.45	7.87
FALSE	High	Master Protein	Q09450	Probable succinyl-CoA:3-ketoacid coenzyme A transferase, mitochondrial [OS=Caenorhabditis elegans]	0	FALSE	227.962	44	19	990	19	521	56.1	8.22	1416.86		19		other metabolic processes		other molecular function	Pf01144	174548	WBGene00007330		cel:CELE_C05C10.3; Q09450	Utilization of Ketone Bodies	Ketone bodies synthesis and degradation	2	0	0.977	0.519	0.946	0.536	0.997002	7.13777e-06	0.880741	2.26552e-05	1	0.000405738	1	0.000878059	81	79.1	156.2	83.6	12.58	4.81	19.32
FALSE	High	Master Protein	Q22053	rRNA 2'-O-methyltransferase fibrillarin [OS=Caenorhabditis elegans]	0	FALSE	227.708	43	15	2298	15	352	36.4	10.26	4366.7	2.24	15	1	cell organization and biogenesis;protein metabolism;RNA metabolism OR transcription;other metabolic processes;other biological processes	nucleus;other cell component	nucleic acid binding activity;other molecular function	Pf01269	179999	WBGene00001423	fib-1	cel:CELE_T01C3.7; Q22053	Major pathway of rRNA processing in the nucleolus and cytosol		1	0	0.696	0.931	0.901	0.719	6.2461e-06	0.148493	0.0588874	1.21983e-05	0.000194238	0.687432	0.32037	0.000505003	112.9	78.6	121.3	87.2	1.57	5.52	10.63
FALSE	High	Master Protein	Q18066	Disorganized muscle protein 1 [OS=Caenorhabditis elegans]	0	FALSE	227.441	31	20	3282	20	640	71.8	7.96	4924.83	7.18	19	1		other cell component		Pf07679	181062	WBGene00001000	dim-1	cel:CELE_C18A11.7; Q18066; Q8MZK1			0	0	0.791	1.028	1.034	0.786	0.0358611	0.996245	0.974227	0.0251662	0.113597	1	1	0.149362	113.4	89.7	110.3	86.7	11.85	3.51	11.67
FALSE	High	Master Protein	P36573	32 kDa beta-galactoside-binding lectin [OS=Caenorhabditis elegans]	0	FALSE	227.266	78	26	3731	26	279	31.8	6.6	4552.96	29.64	24	4		extracellular matrix	other molecular function	Pf00337		WBGene00002264	lec-1	P36573	Neutrophil degranulation		1	0	1.252	0.912	1.149	0.993	0.0475333	0.506241	0.354482	0.998626	0.141106	1	0.870926	1	90.1	112.8	98.9	98.2	9.36	4.07	14.95
FALSE	High	Master Protein	Q20938	Probable 26S proteasome regulatory subunit rpn-6.1 [OS=Caenorhabditis elegans]	0	FALSE	227.09	58	26	1141	26	438	49.1	5.44	1371.69	5.27	25	1	cell organization and biogenesis;protein metabolism;other metabolic processes;other biological processes	nucleus;other cell component	other molecular function	Pf01399, Pf18055, Pf18503	175972	WBGene00004462	rpn-6.1	cel:CELE_F57B9.10; Q20938; Q5DX45	Neutrophil degranulation; Antigen processing: Ubiquitination & Proteasome degradation; Neddylation; Degradation of DVL; SCF(Skp2)-mediated degradation of p27/p21; Ub-specific processing proteases; Orc1 removal from chromatin; CDK-mediated phosphorylation and removal of Cdc6; ABC-family proteins mediated transport; Ubiquitin Mediated Degradation of Phosphorylated Cdc25A; Degradation of beta-cateni…	Proteasome degradation	25	0	1.229	1.04	1.214	1.053	0.00735328	0.703913	0.00471665	0.839875	0.0363389	1	0.060795	1	95.2	116.9	91.5	96.4	2.63	8.96	4.62
FALSE	High	Master Protein	Q19087	Aspartyl aminopeptidase [OS=Caenorhabditis elegans]	0	FALSE	225.978	51	17	934	17	470	51.1	6.68	1414.72		17		protein metabolism	cytosol	other molecular function	Pf02127	175822	WBGene00017163	dnpp-1	Q19087			0	0	1.065	0.844	1.007	0.893	0.582714	0.0647853	0.995542	0.34138	0.869489	0.418473	1	0.812325	92.9	98.9	110	98.2	5.54	13.06	5.46
FALSE	High	Master Protein	P34540	Kinesin heavy chain [OS=Caenorhabditis elegans]	0	FALSE	224.514	46	29	996	29	815	91.8	6.4	1036.54		29		cell cycle OR cell proliferation;cell organization and biogenesis;transport;developmental processes;other biological processes	cytoskeleton;nucleus;other cell component	cytoskeletal activity;other molecular function	Pf00225		WBGene00006840	unc-116	P34540	COPI-dependent Golgi-to-ER retrograde traffic; Kinesins		2	0	1.108	1.065	1.168	1.01	0.0558921	0.377198	0.00602157	0.977908	0.159781	1	0.0725132	1	100.1	110.9	94	95	3.23	2.37	4.53
FALSE	High	Master Protein	O44411	Nucleolar GTP-binding protein 1 [OS=Caenorhabditis elegans]	0	FALSE	224.433	43	27	1044	27	681	78.4	9.03	1134.08		27		other biological processes	nucleus	nucleic acid binding activity;other molecular function	Pf06858, Pf08155, Pf17835	176863	WBGene00020297	nog-1	cel:CELE_T07A9.9; O44411; Q8MXI6			0	0	0.606	1.037	0.864	0.727	1.65755e-06	0.986851	0.0562563	8.62319e-05	7.82733e-05	1	0.310875	0.00225083	122.3	74.1	118	85.7	6.53	8.54	7.07
FALSE	High	Master Protein	Q22633	4-hydroxyphenylpyruvate dioxygenase [OS=Caenorhabditis elegans]	0	FALSE	224.244	43	19	1782	19	393	44.4	5.67	2881.95	3.86	18	1	other metabolic processes	other membranes;ER/Golgi	other molecular function	Pf00903, Pf13669		WBGene00001993	hpd-1	Q22633	Tyrosine catabolism		1	0	1.706	0.812	1.022	1.356	3.86243e-06	0.0138362	0.952024	0.00124753	0.000140262	0.155123	1	0.0167077	71.3	121.7	87.9	119.1	10.99	7.9	7.45
FALSE	High	Master Protein	O76743	ATP-dependent RNA helicase glh-4 [OS=Caenorhabditis elegans]	0	FALSE	224.154	40	30	762	29	1156	120.6	5.44	950.17		30		RNA metabolism OR transcription;other metabolic processes;other biological processes	other cell component	nucleic acid binding activity;other molecular function	Pf00098, Pf00270, Pf00271	171941	WBGene00001601	glh-4	cel:CELE_T12F5.3; O44758; O76743			0	0	1.064	0.924	1.034	0.951	0.975232	0.523566	0.998529	0.671431	1	1	1	1	95.8	102	103.7	98.6	8.99	8.38	5.61
FALSE	High	Master Protein	Q9XWI6	Eukaryotic translation initiation factor 3 subunit B [OS=Caenorhabditis elegans]	0	FALSE	223.881	42	34	1443	34	725	83	5.95	1396.31		34		cell organization and biogenesis;protein metabolism;other metabolic processes;other biological processes	translational apparatus;other cell component	nucleic acid binding activity;other molecular function	Pf08662	175138	WBGene00001225	eif-3.B	cel:CELE_Y54E2A.11; Q7K785; Q9XWI6	L13a-mediated translational silencing of Ceruloplasmin expression; Translation initiation complex formation; Ribosomal scanning and start codon recognition; Formation of a pool of free 40S subunits; Formation of the ternary complex, and subsequently, the 43S complex	Translation factors	6	0	0.668	1.024	0.725	0.944	6.50232e-06	0.839787	5.73609e-05	0.81135	0.00019507	1	0.0026751	1	112.2	74.9	109.5	103.4	5.1	9.25	5.63
FALSE	High	Master Protein	P34183	Histidine--tRNA ligase [OS=Caenorhabditis elegans]	0	FALSE	221.763	53	25	1413	24	521	58.5	8.34	1815.19		25		protein metabolism;RNA metabolism OR transcription;other metabolic processes;developmental processes;other biological processes	cytosol;mitochondrion;other cell component	other molecular function	Pf03129, Pf13393	177978	WBGene00002001	hars-1	cel:CELE_T11G6.1; P34183; Q22408; Q26342; Q86DB0			0	1	0.891	0.981	1.04	0.841	0.0493658	0.996587	0.866327	0.0089248	0.145529	1	1	0.073644	106.2	94.6	108.2	91	0.86	6.58	5.34
FALSE	High	Master Protein	Q10657	Triosephosphate isomerase [OS=Caenorhabditis elegans]	0	FALSE	220.895	62	15	2636	15	247	26.6	6.7	4747.15	15.93	13	3	other metabolic processes;other biological processes	cytosol	other molecular function	Pf00121		WBGene00006601	tpi-1	Q10657; Q9U2R2	Glycolysis; Gluconeogenesis		2	0	1.353	0.965	1.108	1.179	0.000513115	0.999868	0.363673	0.00762682	0.0050519	1	0.876606	0.0661336	86.8	117.4	89.9	106	11.27	2.36	6.02
FALSE	High	Master Protein	P48053	Uncharacterized protein C05D11.1 [OS=Caenorhabditis elegans]	0	FALSE	218.758	38	32	866	32	995	111.2	5.59	926.09	0	32	1			other molecular function	Pf00675, Pf05193	175914	WBGene00015481		cel:CELE_C05D11.1; P48053			0	0	1.006	0.893	0.966	0.93	0.850327	0.148891	0.928747	0.802662	1	0.687709	1	1	96	96.5	107.5	99.9	10.04	10.18	4.72
FALSE	High	Master Protein	O16520	Eukaryotic peptide chain release factor subunit 1 [OS=Caenorhabditis elegans]	0	FALSE	218.561	39	22	1238	22	593	66.1	6.6	1442.79	45.13	20	3	cell organization and biogenesis;protein metabolism;other metabolic processes	cytosol;other cell component	nucleic acid binding activity	Pf03463, Pf03464, Pf03465		WBGene00020269	erfa-1	O16520; S6EZT6	Nonsense Mediated Decay (NMD) independent of the Exon Junction Complex (EJC); Nonsense Mediated Decay (NMD) enhanced by the Exon Junction Complex (EJC); Eukaryotic Translation Termination		3	0	0.73	1.043	0.915	0.832	0.00331427	0.994383	0.571484	0.0499099	0.0197462	1	1	0.23998	114.7	83.8	110	91.5	7.3	10.67	7.17
FALSE	High	Master Protein	Q9XTT9	26S proteasome regulatory subunit 8 [OS=Caenorhabditis elegans]	0	FALSE	217.768	65	27	1548	26	416	46.2	8.82	2028.67	17.21	25	2	protein metabolism;other metabolic processes;other biological processes	nucleus;other cell component	other molecular function	Pf00004, Pf16450, Pf17862	176661	WBGene00004506	rpt-6	cel:CELE_Y49E10.1; Q9XTT9	Antigen processing: Ubiquitination & Proteasome degradation; Neddylation; Degradation of DVL; Asymmetric localization of PCP proteins; SCF(Skp2)-mediated degradation of p27/p21; Ub-specific processing proteases; Orc1 removal from chromatin; CDK-mediated phosphorylation and removal of Cdc6; ABC-family proteins mediated transport; Ubiquitin Mediated Degradation of Phosphorylated Cdc25A; Degradation…	Proteasome degradation	24	0	0.849	1.185	1.103	0.912	0.349624	0.652539	0.990857	0.829744	0.615281	1	1	1	115.5	98.1	97.5	88.9	23.24	12.71	12.49
FALSE	High	Master Protein	Q95YF3	ATP-dependent RNA helicase cgh-1 [OS=Caenorhabditis elegans]	0	FALSE	217.126	46	21	3160	21	430	48.7	8.06	3801.55	7.2	20	1	cell organization and biogenesis;RNA metabolism OR transcription;other metabolic processes;other biological processes	other cell component	nucleic acid binding activity;other molecular function	Pf00270, Pf00271	176061	WBGene00000479	cgh-1	cel:CELE_C07H6.5; Q95YF3	mRNA decay by 5' to 3' exoribonuclease		1	0	1.095	1.201	0.991	1.327	0.701901	0.0157371	0.966338	0.00113149	0.976706	0.168992	1	0.0155611	99.2	108.6	82.6	109.6	13.11	7.08	5.85
FALSE	High	Master Protein	P34462	V-type proton ATPase subunit D [OS=Caenorhabditis elegans]	0	FALSE	216.279	65	16	1166	16	257	28.8	9.22	2065.11	68.1	15	1	transport;other biological processes	other membranes	transporter activity	Pf01813	176338	WBGene00010130	vha-14	cel:CELE_F55H2.2; P34462	Neutrophil degranulation; ROS and RNS production in phagocytes; Insulin receptor recycling; Transferrin endocytosis and recycling; Amino acids regulate mTORC1; Ion channel transport		6	0	0.963	1.133	1.166	0.937	0.878821	0.175186	0.106194	0.723001	1	0.756957	0.465552	1	108.9	104.9	96.1	90	10.78	3.18	14.84
FALSE	High	Master Protein	P54889	Probable delta-1-pyrroline-5-carboxylate synthase [OS=Caenorhabditis elegans]	0	FALSE	216.017	37	24	1113	24	802	86.6	6.92	1401.93	2.05	23	1	other metabolic processes		kinase activity;other molecular function	Pf00171, Pf00696	181417	WBGene00011938	alh-13	cel:CELE_T22H6.2; P54889; Q9BI69	Glutamate and glutamine metabolism		1	0	1.024	1.084	1.307	0.85	0.678239	0.667118	0.0236438	0.686587	0.956885	1	0.18267	1	107.2	109.8	98.9	84.1	10.79	24.4	11.09
FALSE	High	Master Protein	Q93714	Probable isocitrate dehydrogenase [NAD] subunit alpha, mitochondrial [OS=Caenorhabditis elegans]	0	FALSE	215.959	52	18	2131	18	358	38.4	7.39	3291.96	6.61	17	3	other metabolic processes		other molecular function	Pf00180	172655	WBGene00009664	idha-1	cel:CELE_F43G9.1; Q93714	Citric acid cycle (TCA cycle)		1	0	1.296	1.023	1.216	1.091	0.0208224	0.933895	0.127681	0.390539	0.0778549	1	0.515753	0.877411	92.2	119.5	90.1	98.3	7.81	6.34	9.4
FALSE	High	Master Protein	Q7JKC3	Ubiquitin carboxyl-terminal hydrolase 7 [OS=Caenorhabditis elegans]	0	FALSE	215.293	35	31	887	31	1135	131.5	5.69	843.12		31		cell organization and biogenesis;protein metabolism;other metabolic processes;developmental processes;other biological processes	cytosol;nucleus;other cell component	other molecular function	Pf00443, Pf00917, Pf12436, Pf14533	179538	WBGene00010406	math-33	Q7JKC3	Ub-specific processing proteases; Dual incision in TC-NER; Formation of TC-NER Pre-Incision Complex; Gap-filling DNA repair synthesis and ligation in TC-NER		4	0	1.265	0.971	1.109	1.108	0.000435234	0.440206	0.0673047	0.500513	0.00447518	1	0.349986	1	90.2	114.1	92.9	102.9	1.48	5.85	8.81
FALSE	High	Master Protein	Q95008	Proteasome subunit alpha type-5 [OS=Caenorhabditis elegans]	0	FALSE	214.77	80	18	1671	18	248	27.2	5.4	2824.29	26.03	17	1	protein metabolism;other metabolic processes	nucleus;other cell component		Pf00227, Pf10584	172942	WBGene00003926	pas-5	cel:CELE_F25H2.9; Q95008	SCF(Skp2)-mediated degradation of p27/p21; Orc1 removal from chromatin; CDK-mediated phosphorylation and removal of Cdc6; Neutrophil degranulation; Ub-specific processing proteases; Antigen processing: Ubiquitination & Proteasome degradation; Neddylation; Degradation of DVL; Asymmetric localization of PCP proteins; ABC-family proteins mediated transport; Ubiquitin Mediated Degradation of Phosphor…	Proteasome degradation	25	0	1.168	0.859	0.943	1.065	0.830417	0.607733	0.690726	0.892844	1	1	1	1	87.5	102.2	101.8	108.4	5.43	23.85	10.76
FALSE	High	Master Protein	P48156	Small ribosomal subunit protein eS8 [OS=Caenorhabditis elegans]	0	FALSE	214.323	65	15	6356	15	208	23.7	10.55	11016.6	0	15	2	protein metabolism;RNA metabolism OR transcription;other metabolic processes;other biological processes	other membranes;cytosol;translational apparatus;nucleus;other cell component	other molecular function	Pf01201		WBGene00004477	rps-8	P48156	L13a-mediated translational silencing of Ceruloplasmin expression; Translation initiation complex formation; Ribosomal scanning and start codon recognition; Formation of a pool of free 40S subunits; Formation of the ternary complex, and subsequently, the 43S complex; Nonsense Mediated Decay (NMD) independent of the Exon Junction Complex (EJC); Nonsense Mediated Decay (NMD) enhanced by the Exon Ju…		10	0	0.824	0.998	1.02	0.806	0.00388728	0.996556	0.999987	0.00588699	0.0221758	1	1	0.0537589	110.1	90.7	110.3	88.9	7.53	7.97	6.84
FALSE	High	Master Protein	Q966C6	Large ribosomal subunit protein eL8 [OS=Caenorhabditis elegans]	0	FALSE	213.231	58	24	5408	24	265	30.2	10.83	7578.1	54.42	23	3	other biological processes	translational apparatus;other cell component	other molecular function	Pf01248	177203	WBGene00004419	rpl-7A	cel:CELE_Y24D9A.4; Q8T875; Q966C6	Nonsense Mediated Decay (NMD) enhanced by the Exon Junction Complex (EJC); L13a-mediated translational silencing of Ceruloplasmin expression; Nonsense Mediated Decay (NMD) independent of the Exon Junction Complex (EJC); SRP-dependent cotranslational protein targeting to membrane; GTP hydrolysis and joining of the 60S ribosomal subunit; Formation of a pool of free 40S subunits	Cytoplasmic ribosomal proteins	7	0	0.871	1.095	1.064	0.896	0.394997	0.739229	0.61476	0.296418	0.667259	1	1	0.75222	111.1	96.7	101.4	90.9	9.92	7.45	9.76
FALSE	High	Master Protein	Q95XQ8	DNA replication licensing factor mcm-4 [OS=Caenorhabditis elegans]	0	FALSE	212.703	49	32	916	32	823	91.5	6.28	944.78		32		cell cycle OR cell proliferation;cell organization and biogenesis;DNA metabolism;other metabolic processes;stress response;developmental processes;other biological processes	nucleus;other cell component	nucleic acid binding activity;other molecular function	Pf00493, Pf14551, Pf17207, Pf17855	171793	WBGene00003156	mcm-4	cel:CELE_Y39G10AR.14; Q95XQ8	Orc1 removal from chromatin; Activation of the pre-replicative complex; Assembly of the pre-replicative complex	DNA replication	5	0	1.36	0.8	1.011	1.075	0.0435055	0.207912	0.986715	0.924626	0.13169	0.842572	1	1	80.7	109.8	101	108.6	13.23	20.64	14.91
FALSE	High	Master Protein	Q20655	14-3-3-like protein 2 [OS=Caenorhabditis elegans]	0	FALSE	212.572	59	18	3520	9	248	28.1	4.91	3982.93	8.16	16	2	developmental processes;signal transduction;other biological processes	nucleus;other cell component	other molecular function	Pf00244	181348	WBGene00001502	ftt-2	Q20655	Signaling by Hippo; Tristetraprolin (TTP, ZFP36) binds and destabilizes mRNA; Deactivation of the beta-catenin transactivating complex; mTORC1-mediated signalling; RHO GTPases activate PKNs; Chk1/Chk2(Cds1) mediated inactivation of Cyclin B:Cdk1 complex; RAF activation; Negative regulation of MAPK pathway; Frs2-mediated activation; MAP2K and MAPK activation; Butyrate Response Factor 1 (BRF1) bind…		18	0	1.279	1.18	1.171	1.289	0.0323051	0.205719	0.171676	0.0396744	0.105884	0.839029	0.601569	0.205439	94.8	121.3	80.3	103.5	12.18	12.53	9
FALSE	High	Master Protein	Q9XXU9	V-type proton ATPase subunit C [OS=Caenorhabditis elegans]	0	FALSE	211.99	61	26	2643	26	384	43.4	8.03	2963.62		26		transport;developmental processes;other biological processes	other membranes;other cytoplasmic organelle;other cell component	transporter activity;other molecular function	Pf03223	177017	WBGene00006920	vha-11	cel:CELE_Y38F2AL.3; Q869J4; Q9N421; Q9XXU9	ROS and RNS production in phagocytes; Insulin receptor recycling; Transferrin endocytosis and recycling; Amino acids regulate mTORC1; Ion channel transport		5	0	1.157	1.104	1.265	1.01	0.0699496	0.340155	0.00385872	0.99977	0.190161	1	0.0523683	1	100.6	116.4	91.1	92	9.2	3.91	11.88
FALSE	High	Master Protein	O17071	Probable 26S proteasome regulatory subunit 10B [OS=Caenorhabditis elegans]	0	FALSE	210.682	58	23	1392	23	406	45.8	7.68	1829.54	121.84	22	2	protein metabolism;other metabolic processes;stress response;other biological processes	cytosol;nucleus;other cell component	other molecular function	Pf00004, Pf16450, Pf17862	173384	WBGene00004504	rpt-4	cel:CELE_F23F1.8; O17071; Q5F4U7	Antigen processing: Ubiquitination & Proteasome degradation; Neddylation; Degradation of DVL; Asymmetric localization of PCP proteins; SCF(Skp2)-mediated degradation of p27/p21; Ub-specific processing proteases; Orc1 removal from chromatin; CDK-mediated phosphorylation and removal of Cdc6; ABC-family proteins mediated transport; Ubiquitin Mediated Degradation of Phosphorylated Cdc25A; Degradation…	Proteasome degradation	24	0	1.216	0.834	1.025	0.99	0.0362325	0.0186082	0.955282	0.81008	0.114206	0.193298	1	1	86.9	105.7	104.2	103.1	7.11	8.73	2.19
FALSE	High	Master Protein	G5EEM5	Zygote defective protein 9 [OS=Caenorhabditis elegans]	0	FALSE	209.235	39	45	776	45	1415	156.1	7.56	588.55		45		cell cycle OR cell proliferation;cell organization and biogenesis;developmental processes;other biological processes	cytoskeleton;other cell component	cytoskeletal activity;other molecular function		174350	WBGene00006994	zyg-9	cel:CELE_F22B5.7; G5EEM5			0	0	1.309	0.79	1.006	1.028	0.000103939	0.000951345	0.96769	0.746119	0.00154096	0.0206413	1	1	82	107.4	103.8	106.8	8.16	6.13	3.33
FALSE	High	Master Protein	G5EEI4	Aspartic protease 1 [OS=Caenorhabditis elegans]	0	FALSE	208.06	40	15	2454	15	396	42.7	6.23	4715.75	68.04	11	5	protein metabolism;other biological processes	non-structural extracellular;plasma membrane;other membranes;other cytoplasmic organelle;other cell component	other molecular function	Pf00026	180251	WBGene00000214	asp-1	cel:CELE_Y39B6A.20; G5EEI4; O76830	Neutrophil degranulation; Surfactant metabolism; MHC class II antigen presentation	Crystal toxin triggered necrosis pathway	4	0	0.358	1.673	0.884	0.677	0.00178304	0.0912886	0.991339	0.240801	0.0122885	0.525182	1	0.673722	169.5	60.7	101.3	68.6	20.15	37.25	20.59
FALSE	High	Master Protein	Q18678	Probable serine--tRNA ligase, cytoplasmic [OS=Caenorhabditis elegans]	0	FALSE	206.333	44	24	1553	24	487	55.2	6.32	1743.13	12.01	22	2	protein metabolism;RNA metabolism OR transcription;other metabolic processes	cytosol	nucleic acid binding activity;other molecular function	Pf00587, Pf02403		WBGene00005663	sars-1	Q18678			0	0	1.107	0.99	1.097	1	0.545795	0.966326	0.62067	0.933444	0.827945	1	1	1	96.9	107.3	97.9	97.9	7.65	6.66	7.73
FALSE	High	Master Protein	Q18115	26S proteasome non-ATPase regulatory subunit 1 [OS=Caenorhabditis elegans]	0	FALSE	206.331	33	29	1615	29	965	105.9	7.64	1571.11		29		protein metabolism;other metabolic processes;other biological processes	plasma membrane;other membranes;cytoskeleton;nucleus;other cell component	enzyme regulator activity;other molecular function	Pf01851, Pf18004	175877	WBGene00004459	rpn-2	cel:CELE_C23G10.4; Q18114; Q18115	Antigen processing: Ubiquitination & Proteasome degradation; Neutrophil degranulation; Neddylation; Degradation of DVL; Asymmetric localization of PCP proteins; SCF(Skp2)-mediated degradation of p27/p21; Ub-specific processing proteases; Orc1 removal from chromatin; CDK-mediated phosphorylation and removal of Cdc6; ABC-family proteins mediated transport; Ubiquitin Mediated Degradation of Phosphor…		24	0	1.214	0.73	1.07	0.829	0.00613448	1.82413e-05	0.766565	0.00193494	0.0315111	0.000844075	1	0.0233471	84.8	102.9	116.1	96.2	5.3	9.34	2.48
FALSE	High	Master Protein	Q10051	Pre-mRNA-processing factor 19 [OS=Caenorhabditis elegans]	0	FALSE	205.719	54	21	699	21	492	53.2	6.06	903.34		21		protein metabolism;DNA metabolism;RNA metabolism OR transcription;other metabolic processes;stress response;other biological processes	nucleus;other cell component	other molecular function	Pf00400, Pf04564, Pf08606		WBGene00020423	prp-19	Q10051	mRNA Splicing - Major Pathway; Formation of TC-NER Pre-Incision Complex; Dual incision in TC-NER; Gap-filling DNA repair synthesis and ligation in TC-NER		4	0	1.074	0.932	1.19	0.841	0.741635	0.754158	0.0228683	0.0238005	1	1	0.180484	0.143589	98.8	106.1	106	89.2	7.47	8.06	4.58
FALSE	High	Master Protein	Q9XV52	Elongation factor G, mitochondrial [OS=Caenorhabditis elegans]	0	FALSE	205.514	46	28	1362	28	750	83.6	7.05	968.54	23.4	27	1	protein metabolism;other metabolic processes	mitochondrion	nucleic acid binding activity;other molecular function	Pf00009, Pf00679, Pf03144, Pf03764, Pf14492	174956	WBGene00009246	gfm-1	cel:CELE_F29C12.4; Q9XV52	Mitochondrial translation elongation		1	0	1.177	0.994	1.059	1.104	0.212908	0.999833	0.982632	0.321792	0.438189	1	1	0.785236	93.2	109.6	93.7	103.5	16.63	5.24	7.66
FALSE	High	Master Protein	Q09622	Pumilio domain-containing protein 12 [OS=Caenorhabditis elegans]	0	FALSE	205.281	40	31	872	31	766	86.9	9.32	764.68		31		other biological processes	nucleus	nucleic acid binding activity	Pf08144	174572	WBGene00014165	puf-12	cel:CELE_ZK945.3; Q09622			0	0	0.783	0.761	0.781	0.763	0.00354417	0.00289491	0.00258821	0.00396915	0.0206811	0.0494466	0.038855	0.0396605	97.6	76.4	128.2	97.8	3.02	3.01	11.04
FALSE	High	Master Protein	Q9XVP0	Small ribosomal subunit protein uS19 [OS=Caenorhabditis elegans]	0	FALSE	203.482	70	15	3293	15	151	17.2	10.32	4790.71	123.22	10	6	cell organization and biogenesis;protein metabolism;other metabolic processes;other biological processes	cytosol;translational apparatus	nucleic acid binding activity;other molecular function	Pf00203	172693	WBGene00004484	rps-15	cel:CELE_F36A2.6; Q9XVP0	L13a-mediated translational silencing of Ceruloplasmin expression; Nonsense Mediated Decay (NMD) independent of the Exon Junction Complex (EJC); Nonsense Mediated Decay (NMD) enhanced by the Exon Junction Complex (EJC); SRP-dependent cotranslational protein targeting to membrane; GTP hydrolysis and joining of the 60S ribosomal subunit; Formation of a pool of free 40S subunits; Translation initiat…	Cytoplasmic ribosomal proteins	11	0	0.895	1.003	1.052	0.854	0.328117	0.999936	0.85975	0.0903072	0.590159	1	1	0.369019	106.9	95.7	106.5	90.9	4.78	2.82	10.64
FALSE	High	Master Protein	P34559	Probable enoyl-CoA hydratase, mitochondrial [OS=Caenorhabditis elegans]	0	FALSE	202.64	58	19	4529	19	288	31.2	8.38	7304.67	15.59	15	4	other metabolic processes	mitochondrion	other molecular function	Pf00378		WBGene00001155	ech-6	P34559	Branched-chain amino acid catabolism; Beta oxidation of decanoyl-CoA to octanoyl-CoA-CoA; Beta oxidation of lauroyl-CoA to decanoyl-CoA-CoA; Beta oxidation of octanoyl-CoA to hexanoyl-CoA; Beta oxidation of hexanoyl-CoA to butanoyl-CoA; Beta oxidation of butanoyl-CoA to acetyl-CoA		6	0	1.12	0.447	0.519	0.965	0.116005	9.3943e-08	2.40937e-06	0.81849	0.279069	1.27841e-05	0.000206001	1	61.4	68.8	137.3	132.5	9.22	7.84	11.67
FALSE	High	Master Protein	Q17334	Alcohol dehydrogenase 1 [OS=Caenorhabditis elegans]	0	FALSE	201.498	51	16	2156	16	349	37.7	6.52	3052.42	0	16	1	stress response	other cell component	other molecular function	Pf00107, Pf08240	179627	WBGene00010790	sodh-1	cel:CELE_K12G11.3; O45688; Q17334			0	0	3.076	1.135	0.915	3.818	0.152507	0.703592	0.972311	0.0113722	0.344763	1	1	0.0853082	48.1	147.9	42.3	161.7	89.84	13.73	58.22
FALSE	High	Master Protein	P48154	Small ribosomal subunit protein eS1 [OS=Caenorhabditis elegans]	0	FALSE	200.974	58	21	5276	21	257	28.9	9.6	6228.71	240.45	18	4	protein metabolism;other metabolic processes	cytosol;translational apparatus	other molecular function	Pf01015	175584	WBGene00004470	rps-1	cel:CELE_F56F3.5; P48154	L13a-mediated translational silencing of Ceruloplasmin expression; Nonsense Mediated Decay (NMD) independent of the Exon Junction Complex (EJC); Nonsense Mediated Decay (NMD) enhanced by the Exon Junction Complex (EJC); SRP-dependent cotranslational protein targeting to membrane; GTP hydrolysis and joining of the 60S ribosomal subunit; Formation of a pool of free 40S subunits; Translation initiat…	Cytoplasmic ribosomal proteins	11	0	0.884	1.006	1.011	0.879	0.137146	0.997476	0.991527	0.117419	0.317064	1	1	0.426646	106.6	94.2	106	93.2	10.91	1.55	6.92
FALSE	High	Master Protein	O01692	Small ribosomal subunit protein eS17 [OS=Caenorhabditis elegans]	0	FALSE	200.849	68	13	2386	13	130	14.9	9.85	3775.85	75.67	11	2	protein metabolism;other metabolic processes	translational apparatus;other cell component	other molecular function	Pf00833	172313	WBGene00004486	rps-17	cel:CELE_T08B2.10; O01692	L13a-mediated translational silencing of Ceruloplasmin expression; Translation initiation complex formation; Ribosomal scanning and start codon recognition; Nonsense Mediated Decay (NMD) independent of the Exon Junction Complex (EJC); Nonsense Mediated Decay (NMD) enhanced by the Exon Junction Complex (EJC); Major pathway of rRNA processing in the nucleolus and cytosol; SRP-dependent cotranslatio…	Cytoplasmic ribosomal proteins	11	0	0.758	1.023	0.978	0.793	0.00359377	0.926759	0.909375	0.0327667	0.0209226	1	1	0.179696	113.9	86.4	111.4	88.3	13.87	6.68	7.45
FALSE	High	Master Protein	Q03577	Aspartate--tRNA ligase, cytoplasmic [OS=Caenorhabditis elegans]	0	FALSE	199.61	56	30	1848	30	531	59.9	6.44	2368.84	2.32	28	2	protein metabolism;RNA metabolism OR transcription;other metabolic processes	cytosol;other cell component	nucleic acid binding activity;other molecular function	Pf00152, Pf01336	176334	WBGene00001094	dars-1	cel:CELE_B0464.1; Q03577			0	0	1.2	0.946	1.067	1.064	0.000593954	0.340321	0.282655	0.262172	0.00559469	1	0.779965	0.70779	91.3	109.5	96.5	102.7	3.26	3.48	7.11
FALSE	High	Master Protein	Q23495	HEAT repeat-containing protein 1 homolog [OS=Caenorhabditis elegans]	0	FALSE	199.578	26	38	504	38	1650	185.1	7.58	359.72		38		RNA metabolism OR transcription;other metabolic processes;other biological processes	nucleus;other cell component	nucleic acid binding activity	Pf08146, Pf12397	173779	WBGene00022739	toe-1	cel:CELE_ZK430.1; Q23495	Major pathway of rRNA processing in the nucleolus and cytosol		1	0	0.892	0.81	1.018	0.71	0.226749	0.0035134	0.996838	0.000105409	0.457806	0.0562365	1	0.00256796	100	89.1	123.3	87.6	10.83	6.47	5.25
FALSE	High	Master Protein	Q95X44	V-type proton ATPase subunit E [OS=Caenorhabditis elegans]	0	FALSE	198.546	64	18	2953	18	226	25.6	7.25	4119.68		18		transport	plasma membrane;other membranes;other cell component	transporter activity	Pf01991	177442	WBGene00006917	vha-8	cel:CELE_C17H12.14; Q95X44	ROS and RNS production in phagocytes; Insulin receptor recycling; Transferrin endocytosis and recycling; Amino acids regulate mTORC1; Ion channel transport		5	0	0.971	1.28	1.287	0.966	0.998126	0.0883625	0.0247397	0.800461	1	0.513431	0.1883	1	114.1	110.8	89.1	86.1	15.39	5.79	14.93
FALSE	High	Master Protein	Q19202	Apyrase apy-1 [OS=Caenorhabditis elegans]	0	FALSE	198.091	53	14	880	14	355	40.3	6.3	1051.39		14		protein metabolism;other metabolic processes;stress response;developmental processes;signal transduction;other biological processes	other membranes;other cell component	other molecular function	Pf06079	181019	WBGene00017244	apy-1	cel:CELE_F08C6.6; Q19202	Neutrophil degranulation		1	0	2.348	0.989	1.52	1.529	1.13722e-05	0.99951	0.00746367	0.0052374	0.00030042	1	0.0847093	0.0494364	67.7	159.1	68.5	104.7	20.71	8.7	16.78
FALSE	High	Master Protein	P34346	Adenylate kinase [OS=Caenorhabditis elegans]	0	FALSE	197.101	72	19	1128	19	251	27.9	8.88	1692.35	4.05	18	1	other metabolic processes;other biological processes	cytosol;mitochondrion;other cell component	kinase activity;other molecular function	Pf00406, Pf05191		WBGene00002879	let-754	P34346	Interconversion of nucleotide di- and triphosphates		1	0	0.363	1.151	1.188	0.351	1.17737e-06	0.644346	0.335712	6.56684e-07	6.38786e-05	1	0.854415	5.59933e-05	157.7	57.2	137	48.1	10.68	15.63	11.23
FALSE	High	Master Protein	Q94230	Transcriptional activator plp-1 [OS=Caenorhabditis elegans]	0	FALSE	196.991	73	18	1868	18	226	25.5	9.26	2544.22	0	18	1	other biological processes	nucleus;other cell component	nucleic acid binding activity;other molecular function	Pf04845	177540	WBGene00004046	plp-1	cel:CELE_F45E4.2; Q94230			0	0	1.225	1.003	1.119	1.099	0.000141743	0.919697	0.019937	0.128191	0.00198596	1	0.165497	0.448511	92.6	113.5	92.4	101.5	5.41	5.88	6.1
FALSE	High	Master Protein	P53589	Succinate--CoA ligase [GDP-forming] subunit beta, mitochondrial [OS=Caenorhabditis elegans]	0	FALSE	196.891	62	27	1284	27	415	45.1	5.85	1425.49	100.85	26	1	other metabolic processes	mitochondrion;other cell component	other molecular function	Pf00549, Pf08442	177555	WBGene00016844	sucg-1	cel:CELE_C50F7.4; P53589	Citric acid cycle (TCA cycle)		1	0	0.973	1.019	1.021	0.971	0.56623	0.999519	0.972719	0.749523	0.852602	1	1	1	102.4	99.6	100.4	97.6	10.23	12.53	8.49
FALSE	High	Master Protein	G5EFH8	Cystathionine beta-synthase cbs-1 [OS=Caenorhabditis elegans]	0	FALSE	196.8	51	26	766	26	704	76.3	5.91	848.7	1.81	26	2	other metabolic processes	other cell component	other molecular function	Pf00291	181215	WBGene00013866	cbs-1	cel:CELE_ZC373.1; G5EFH8; H9G2P9	Cysteine formation from homocysteine		1	0	0.609	1.145	0.841	0.828	0.0200885	0.339052	0.781783	0.857675	0.0758898	1	1	1	124.8	76	109	90.3	17.85	4.94	21.81
FALSE	High	Master Protein	O44156	Proteasome subunit alpha type-1 [OS=Caenorhabditis elegans]	0	FALSE	196.769	88	18	1140	18	260	28.3	7.02	1727.55		18		protein metabolism;other metabolic processes	nucleus;other cell component		Pf00227, Pf10584	178943	WBGene00003927	pas-6	cel:CELE_CD4.6; O44156	Asymmetric localization of PCP proteins; Antigen processing: Ubiquitination & Proteasome degradation; Neddylation; SCF(Skp2)-mediated degradation of p27/p21; Orc1 removal from chromatin; Degradation of beta-catenin by the destruction complex; FBXL7 down-regulates AURKA during mitotic entry and in early mitosis; Regulation of RUNX2 expression and activity; GSK3B and BTRC:CUL1-mediated-degradation …	Proteasome degradation	24	0	1.212	0.912	1.166	0.948	0.173974	0.529423	0.443049	0.888501	0.379824	1	0.964703	1	92	111.5	100.9	95.6	12.32	8.32	8.4
FALSE	High	Master Protein	P12456	Tubulin beta-1 chain [OS=Caenorhabditis elegans]	0	FALSE	196.081	57	20	3072	8	441	49.2	5.01	4120.71	59.54	18	2	cell cycle OR cell proliferation;cell organization and biogenesis;other biological processes	cytoskeleton;other cell component	cytoskeletal activity;other molecular function	Pf00091, Pf03953	181036	WBGene00003171	mec-7	cel:CELE_ZK154.3; P12456	Neutrophil degranulation; Intraflagellar transport; COPI-dependent Golgi-to-ER retrograde traffic; Kinesins; HSP90 chaperone cycle for steroid hormone receptors (SHR) in the presence of ligand; COPI-mediated anterograde transport; COPI-independent Golgi-to-ER retrograde traffic		7	0	0.842	0.946	1.137	0.7	0.0356627	0.976198	0.194946	0.000486912	0.113449	1	0.643395	0.00783346	109.9	92.5	116.2	81.4	12.81	8.76	3.76
FALSE	High	Master Protein	Q9NEN6	Small ribosomal subunit protein eS6 [OS=Caenorhabditis elegans]	0	FALSE	194.99	44	16	2844	16	246	28.1	10.26	3839.71		16		protein metabolism;other metabolic processes;other biological processes	translational apparatus;nucleus;other cell component	other molecular function	Pf01092	173260	WBGene00004475	rps-6	cel:CELE_Y71A12B.1; Q9NEN6	Nonsense Mediated Decay (NMD) enhanced by the Exon Junction Complex (EJC); L13a-mediated translational silencing of Ceruloplasmin expression; Translation initiation complex formation; Ribosomal scanning and start codon recognition; Nonsense Mediated Decay (NMD) independent of the Exon Junction Complex (EJC); Major pathway of rRNA processing in the nucleolus and cytosol; SRP-dependent cotranslatio…	Cytoplasmic ribosomal proteins	12	0	0.813	1.051	0.973	0.878	0.133751	1	0.999877	0.147942	0.31176	1	1	0.492756	111.1	90.4	105.7	92.9	12.29	3.15	8.73
FALSE	High	Master Protein	Q21770	Argonaute protein wago-1 [OS=Caenorhabditis elegans]	0	FALSE	194.767	36	28	1185	28	945	105.4	8.46	1554.52		28		other biological processes	other cell component	nucleic acid binding activity;other molecular function	Pf02170, Pf02171	172463	WBGene00011061	wago-1	cel:CELE_R06C7.1; Q21770	MicroRNA (miRNA) biogenesis; Small interfering RNA (siRNA) biogenesis		2	0	1.112	0.939	0.996	1.048	0.166924	0.668135	0.998181	0.792374	0.367261	1	1	1	93.1	103.6	99.2	104	4.6	1.49	9.5
FALSE	High	Master Protein	O61235	Catalase-2 [OS=Caenorhabditis elegans]	0	FALSE	194.621	57	23	882	15	497	57.3	6.93	1025.56		23		other metabolic processes;stress response;other biological processes	mitochondrion;other cytoplasmic organelle;other cell component	other molecular function	Pf00199, Pf06628	259738	WBGene00000830	ctl-1	cel:CELE_Y54G11A.6; O18193; O61235; Q9XVZ4			0	8	1.876	0.652	0.831	1.471	4.26051e-06	0.000219277	0.0365797	0.000242179	0.000147925	0.00641448	0.23722	0.00471673	60	112.6	92	135.4	9.6	3.37	14.01
FALSE	High	Master Protein	G5EFF7	Ubiquilin [OS=Caenorhabditis elegans]	0	FALSE	194.385	49	16	828	16	502	54.1	5.16	1165.26		16		protein metabolism;DNA metabolism;other metabolic processes;stress response;transport;other biological processes	cytosol	nucleic acid binding activity;other molecular function	Pf00240, Pf00627	172434	WBGene00008852	ubql-1	cel:CELE_F15C11.2; G5EC78; G5EFF7; G5EG66	Cargo recognition for clathrin-mediated endocytosis		1	0	0.851	1.177	0.965	1.037	0.257467	0.68963	0.669182	0.989785	0.502712	1	1	1	111.6	95	94.9	98.5	10.08	25.02	9.52
FALSE	High	Master Protein	G5EDM4	Na(+)/H(+) exchange regulatory cofactor-like protein nrfl-1 [OS=Caenorhabditis elegans]	0	FALSE	194.285	49	17	849	17	467	52	6.29	1329.49	0	16	2	transport;other biological processes	plasma membrane;other membranes	other molecular function	Pf17820	177736	WBGene00006438	nrfl-1	cel:CELE_C01F6.6; G5EC64; G5EDM4; G5EE55; G5EFP7; I2HAG6; I2HAI6; Q27GP2; X5LQ26; X5LVA5; X5MBG4			0	0	1.069	0.845	1.365	0.661	0.992599	0.256968	0.00186097	0.000136762	1	0.946279	0.0323043	0.00299006	99.1	105.9	117.3	77.6	13.69	5.73	4.25
FALSE	High	Master Protein	Q23629	Probable 2-oxoglutarate dehydrogenase E1 component DHKTD1 homolog, mitochondrial [OS=Caenorhabditis elegans]	0	FALSE	193.632	43	29	709	29	911	102.7	6.46	897.79		29		other metabolic processes	mitochondrion	other molecular function	Pf00676, Pf02779, Pf16870	179674	WBGene00014098	ogdh-2	cel:CELE_ZK836.2; Q23629	Glyoxylate metabolism and glycine degradation		1	0	1.487	0.88	1.08	1.212	0.00242069	0.161051	0.942097	0.280918	0.0155095	0.72034	1	0.733799	80	119	90.9	110.1	9.18	2.72	20.82
FALSE	High	Master Protein	P51403	Small ribosomal subunit protein uS5 [OS=Caenorhabditis elegans]	0	FALSE	193.626	49	19	4087	19	272	28.9	10.11	5266.54	134.51	16	5	protein metabolism;other metabolic processes	cytosol;translational apparatus	nucleic acid binding activity;other molecular function	Pf00333, Pf03719	177583	WBGene00004471	rps-2	cel:CELE_C49H3.11; P51403	L13a-mediated translational silencing of Ceruloplasmin expression; Translation initiation complex formation; Ribosomal scanning and start codon recognition; Nonsense Mediated Decay (NMD) independent of the Exon Junction Complex (EJC); Nonsense Mediated Decay (NMD) enhanced by the Exon Junction Complex (EJC); Major pathway of rRNA processing in the nucleolus and cytosol; SRP-dependent cotranslatio…	Cytoplasmic ribosomal proteins	11	0	0.909	1.028	1.05	0.89	0.401006	0.99366	0.930397	0.25271	0.675852	1	1	0.693056	106.7	97	103.8	92.4	10.62	4.87	10.33
FALSE	High	Master Protein	O45679	Bifunctional L-3-cyanoalanine synthase/cysteine synthase [OS=Caenorhabditis elegans]	0	FALSE	192.973	61	16	871	15	337	36.1	7.68	1092.31	2.94	16	1	other metabolic processes	other cell component	other molecular function	Pf00291	175107	WBGene00010759	cysl-2	cel:CELE_K10H10.2; O45679			0	1	0.82	1.228	0.985	1.022	0.5897	0.247959	0.90621	0.999992	0.873757	0.92125	1	1	115.4	94.6	94	96	17.08	14.78	14.17
FALSE	High	Master Protein	P41932	14-3-3-like protein 1 [OS=Caenorhabditis elegans]	0	FALSE	192.652	59	18	4808	9	248	28.2	4.81	4626.04	2.6	17	1	cell cycle OR cell proliferation;cell organization and biogenesis;stress response;transport;developmental processes;signal transduction;other biological processes	nucleus;other cell component		Pf00244		WBGene00003920	par-5	P41932; Q21537	MAP2K and MAPK activation; Signaling by Hippo; Tristetraprolin (TTP, ZFP36) binds and destabilizes mRNA; mTORC1-mediated signalling; RHO GTPases activate PKNs; Chk1/Chk2(Cds1) mediated inactivation of Cyclin B:Cdk1 complex; RAF activation; Negative regulation of MAPK pathway; Frs2-mediated activation; Butyrate Response Factor 1 (BRF1) binds and destabilizes mRNA; Rap1 signalling; Regulation of lo…		14	11	1.255	1.024	1.13	1.137	0.000611947	0.865361	0.0406487	0.0306466	0.00563345	1	0.253216	0.172294	92.1	115.6	90	102.3	4.44	8.03	7.64
FALSE	High	Master Protein	P48150	Small ribosomal subunit protein uS11 [OS=Caenorhabditis elegans]	0	FALSE	192.428	52	12	1812	12	152	16.2	10.4	3799.89	37.61	8	4	cell organization and biogenesis;protein metabolism;RNA metabolism OR transcription;other metabolic processes;other biological processes	cytosol;translational apparatus;nucleus;other cell component	nucleic acid binding activity;other molecular function	Pf00411	176006	WBGene00004483	rps-14	cel:CELE_F37C12.9; P48150	Major pathway of rRNA processing in the nucleolus and cytosol; L13a-mediated translational silencing of Ceruloplasmin expression; Translation initiation complex formation; Ribosomal scanning and start codon recognition; Nonsense Mediated Decay (NMD) independent of the Exon Junction Complex (EJC); Nonsense Mediated Decay (NMD) enhanced by the Exon Junction Complex (EJC); SRP-dependent cotranslatio…	Cytoplasmic ribosomal proteins	11	0	0.906	0.998	1.045	0.866	0.304539	0.904858	0.478014	0.0872979	0.562327	1	1	0.361805	105.9	96	106.1	91.9	4.26	7.15	7.24
FALSE	High	Master Protein	P52015	Peptidyl-prolyl cis-trans isomerase 7 [OS=Caenorhabditis elegans]	0	FALSE	192.382	74	17	5835	6	171	18.4	8.44	6610.41	284.19	13	5	protein metabolism;other metabolic processes	other cell component	other molecular function	Pf00160	180027	WBGene00000883	cyn-7	cel:CELE_Y75B12B.2; P52015			0	12	1.045	0.89	0.958	0.971	0.825202	0.196308	0.855031	0.961539	1	0.814271	1	1	93.9	98.1	105.5	102.4	10.31	5.62	5.2
FALSE	High	Master Protein	Q23571	Lipoamide acyltransferase component of branched-chain alpha-keto acid dehydrogenase complex, mitochondrial [OS=Caenorhabditis elegans]	0	FALSE	191.402	54	22	980	22	448	49.7	8.54	1351.38		22		other metabolic processes;other biological processes	cytosol;mitochondrion;other cell component	other molecular function	Pf00198, Pf00364, Pf02817	174279	WBGene00014054	dbt-1	cel:CELE_ZK669.4; Q23571	RHOH GTPase cycle; Glyoxylate metabolism and glycine degradation; Branched-chain amino acid catabolism		3	0	1.161	1.045	1.179	1.028	0.160941	0.927034	0.124432	0.968615	0.357803	1	0.509851	1	97.5	113.2	93.3	96	4.5	16.99	4.05
FALSE	High	Master Protein	Q18421	GrpE protein homolog, mitochondrial [OS=Caenorhabditis elegans]	0	FALSE	191.008	65	18	1269	18	237	26.4	8.31	1303.04	188.59	15	4	cell organization and biogenesis;protein metabolism;other metabolic processes;transport	other membranes;mitochondrion	other molecular function	Pf01025	175449	WBGene00007927		cel:CELE_C34C12.8; Q18421			0	0	1.78	1.11	1.321	1.496	0.00016638	0.486679	0.0525389	0.00164872	0.0022213	1	0.296833	0.0206737	79.5	141.6	71.7	107.2	12.14	1.37	21.06
FALSE	High	Master Protein	O61820	Eukaryotic translation initiation factor 3 subunit E [OS=Caenorhabditis elegans]	0	FALSE	190.761	42	18	1375	18	432	50.7	6.15	1572.21		18		cell organization and biogenesis;protein metabolism;other metabolic processes	translational apparatus;nucleus;other cell component	nucleic acid binding activity	Pf01399, Pf09440	172959	WBGene00001228	eif-3.E	cel:CELE_B0511.10; O61820	L13a-mediated translational silencing of Ceruloplasmin expression; Translation initiation complex formation; Ribosomal scanning and start codon recognition; Formation of a pool of free 40S subunits; Formation of the ternary complex, and subsequently, the 43S complex	Translation factors	6	0	0.948	0.873	0.893	0.926	0.69139	0.361024	0.302547	0.764889	0.968174	1	0.813347	1	96.3	91.2	110.3	102.2	8.37	17.24	4.3
FALSE	High	Master Protein	Q20898	Translational repressor ifet-1 [OS=Caenorhabditis elegans]	0	FALSE	189.692	41	20	569	20	761	83.9	8.82	779.79	0	20	1	other biological processes	nucleus;other cell component	nucleic acid binding activity			WBGene00004132	ifet-1	Q20898			0	0	1.113	0.931	0.968	1.071	0.786857	0.944782	0.998258	0.944182	1	1	1	1	92.2	102.7	99	106.1	15.18	5.6	2.76
FALSE	High	Master Protein	P46502	Probable 26S proteasome regulatory subunit 6B [OS=Caenorhabditis elegans]	0	FALSE	189.251	45	20	1089	19	414	46.3	5.22	1189.38		20		protein metabolism;other metabolic processes;other biological processes	nucleus;other cell component	other molecular function	Pf00004, Pf16450, Pf17862	175925	WBGene00004503	rpt-3	cel:CELE_F23F12.6; P46502	Neddylation; Ub-specific processing proteases; Antigen processing: Ubiquitination & Proteasome degradation; Degradation of DVL; Asymmetric localization of PCP proteins; SCF(Skp2)-mediated degradation of p27/p21; Orc1 removal from chromatin; CDK-mediated phosphorylation and removal of Cdc6; ABC-family proteins mediated transport; Ubiquitin Mediated Degradation of Phosphorylated Cdc25A; Degradation…	Proteasome degradation	24	0	1.19	1.024	1.226	0.994	0.0801658	0.958083	0.04405	0.998778	0.212277	1	0.265078	1	96.7	115.1	94.4	93.9	15.01	7.31	8.52
FALSE	High	Master Protein	Q11190	Electron transfer flavoprotein-ubiquinone oxidoreductase, mitochondrial [OS=Caenorhabditis elegans]	0	FALSE	188.474	40	17	669	17	597	65.3	6.73	980.92		17		other metabolic processes	other membranes;mitochondrion	other molecular function	Pf05187, Pf13450		WBGene00002855	let-721	Q11190	Respiratory electron transport		1	0	1.282	0.795	1.004	1.016	0.0831655	0.0465332	0.999947	0.991243	0.217957	0.340308	1	1	83.1	106.5	104.4	106.1	14.2	14.14	7.23
FALSE	High	Master Protein	Q9XVF7	Large ribosomal subunit protein uL2 [OS=Caenorhabditis elegans]	0	FALSE	188.078	53	22	3766	22	260	28.2	11.06	5337.16	356.03	17	5	protein metabolism;other metabolic processes	cytosol;translational apparatus	nucleic acid binding activity;other molecular function	Pf00181, Pf03947	180343	WBGene00004413	rpl-2	cel:CELE_B0250.1; Q9XVF7	L13a-mediated translational silencing of Ceruloplasmin expression; Nonsense Mediated Decay (NMD) independent of the Exon Junction Complex (EJC); Nonsense Mediated Decay (NMD) enhanced by the Exon Junction Complex (EJC); SRP-dependent cotranslational protein targeting to membrane; GTP hydrolysis and joining of the 60S ribosomal subunit; Formation of a pool of free 40S subunits	Cytoplasmic ribosomal proteins	7	0	0.921	0.974	1.062	0.844	0.311389	0.999606	0.690005	0.0448496	0.571254	1	1	0.222336	104.9	96.6	107.7	90.9	7.05	2.5	9.09
FALSE	High	Master Protein	Q17574	Methionine synthase reductase [OS=Caenorhabditis elegans]	0	FALSE	187.369	46	30	1023	30	682	76.8	5.76	942.58	2.79	29	1	other metabolic processes	cytosol	other molecular function	Pf00175, Pf00258, Pf00667	174471	WBGene00006510	mtrr-1	cel:CELE_C01G6.6; Q17574; Q8I4N2	Methylation; Sulfur amino acid metabolism; Cobalamin (Cbl) metabolism		3	0	1.045	0.349	0.358	1.02	0.75673	9.54409e-08	9.4788e-08	0.75241	1	1.27841e-05	1.62088e-05	1	51.1	53.4	146.3	149.2	10.07	4.9	16.36
FALSE	High	Master Protein	Q22067	Aspartate aminotransferase, cytoplasmic [OS=Caenorhabditis elegans]	0	FALSE	186.455	50	20	1421	20	408	45.5	7.4	1918.86	5.75	19	2	other metabolic processes;other biological processes	cytosol;other cell component	other molecular function	Pf00155	181726	WBGene00020146	got-1.2	cel:CELE_T01C8.5; Q22067	Gluconeogenesis; Aspartate and asparagine metabolism		2	0	1.224	1.055	1.169	1.104	0.0239344	0.715005	0.15446	0.18783	0.0862045	1	0.571701	0.573352	94.8	116	89.9	99.3	7.27	10.59	4.73
FALSE	High	Master Protein	Q21902	DNA replication licensing factor mcm-5 [OS=Caenorhabditis elegans]	0	FALSE	185.281	53	37	710	37	759	84.9	8.81	663.65		37		cell cycle OR cell proliferation;cell organization and biogenesis;DNA metabolism;other metabolic processes;stress response;other biological processes	cytosol;nucleus;other cell component	nucleic acid binding activity;other molecular function	Pf00493, Pf14551, Pf17207, Pf17855	175552	WBGene00003157	mcm-5	cel:CELE_R10E4.4; Q21902	Orc1 removal from chromatin; Activation of the pre-replicative complex; Assembly of the pre-replicative complex	DNA replication	5	0	1.672	0.923	1.088	1.419	0.00140016	0.762354	0.622011	0.0623458	0.0102598	1	1	0.284476	75.6	126.4	81.9	116.2	13.52	18.99	14.3
FALSE	High	Master Protein	Q10121	RutC family protein C23G10.2 [OS=Caenorhabditis elegans]	0	FALSE	184.004	94	14	892	14	171	18	5.6	1102.17	2.56	14	1	other metabolic processes	cytosol	other molecular function	Pf01042	182812	WBGene00016011		cel:CELE_C23G10.2; Q10121; Q5NV58; Q5NV59; Q8MQC9	Threonine catabolism		1	0	0.938	1.404	1.223	1.076	0.985224	0.0476212	0.11839	0.997233	1	0.345528	0.494578	1	117.1	109.8	83.4	89.8	17.26	10.21	16.11
FALSE	High	Master Protein	Q18026	Kynureninase [OS=Caenorhabditis elegans]	0	FALSE	183.376	42	18	804	18	478	54	5.47	919.89		18		other metabolic processes	other cell component	other molecular function	Pf00266	180883	WBGene00015802	flu-2	cel:CELE_C15H9.7; Q18026	Tryptophan catabolism		1	0	0.975	1.245	1.014	1.197	0.995006	0.855581	0.999943	0.704603	1	1	1	1	107	104.3	85.9	102.9	28.06	20.7	10.6
FALSE	High	Master Protein	Q17361	Ubiquitin carboxyl-terminal hydrolase 14 [OS=Caenorhabditis elegans]	0	FALSE	182.808	44	18	836	18	489	55.8	5.52	855.59	29.1	17	1	protein metabolism;other metabolic processes;other biological processes	other cell component	other molecular function	Pf00443	175105	WBGene00006856	usp-14	cel:CELE_C13B4.2; O45248; Q17361	Ub-specific processing proteases		1	0	0.98	1.088	1.045	1.021	0.908403	0.577509	0.993284	0.980896	1	1	1	1	104.2	102.2	95.8	97.8	9.78	17.77	13.98
FALSE	High	Master Protein	O44952	Lon protease homolog, mitochondrial [OS=Caenorhabditis elegans]	0	FALSE	182.794	36	29	881	29	971	108.1	6.67	876.66	15.79	28	1	cell organization and biogenesis;protein metabolism;other metabolic processes;stress response	mitochondrion	nucleic acid binding activity;other molecular function	Pf00004, Pf02190, Pf05362	172966	WBGene00016391	lonp-1	cel:CELE_C34B2.6; O44952			0	0	1.151	0.962	1.172	0.945	0.0207018	0.696816	0.0302705	0.814104	0.0775178	1	0.211563	1	95.8	110.3	99.6	94.2	7.22	4.94	8.48
FALSE	High	Master Protein	Q27274	RNA-binding protein RO60 [OS=Caenorhabditis elegans]	0	FALSE	182.489	38	24	874	24	643	72.8	6.8	925.39		24			other cell component	nucleic acid binding activity;other molecular function	Pf05731	179425	WBGene00004405	rop-1	cel:CELE_C12D8.11; Q17933; Q27274			0	0	1.189	0.868	0.974	1.059	0.999266	0.856043	0.564492	0.975931	1	1	1	1	87.7	104.3	101	107	5.98	34.49	6.67
FALSE	High	Master Protein	O02161	Probable mitochondrial import inner membrane translocase subunit tin-44 [OS=Caenorhabditis elegans]	0	FALSE	182.238	57	24	854	24	425	49.4	6.81	1001.29		24		cell organization and biogenesis;transport	other membranes;mitochondrion	other molecular function	Pf04280	172302	WBGene00020383	tin-44	cel:CELE_T09B4.9; O02161			0	0	1.645	1.17	1.383	1.393	1.59449e-05	0.0995766	0.00259033	0.000293916	0.000381754	0.545583	0.038855	0.00544809	85.3	140.3	72.9	101.5	8.4	6.52	9.62
FALSE	High	Master Protein	Q20849	Kinetochore-associated protein rod-1 [OS=Caenorhabditis elegans]	0	FALSE	181.998	22	36	501	36	2049	233.7	5.34	327.06		36		cell cycle OR cell proliferation;cell organization and biogenesis;signal transduction;other biological processes	cytoskeleton;other cell component	other molecular function		177520	WBGene00018900	rod-1	cel:CELE_F55G1.4; Q20849			0	0	1.205	0.832	0.997	1.006	0.106685	0.297645	0.979647	0.991646	0.26361	1	1	1	86.6	104.4	104.2	104.7	6.99	16	4.69
FALSE	High	Master Protein	O17919	Putative H/ACA ribonucleoprotein complex subunit 4 [OS=Caenorhabditis elegans]	0	FALSE	181.636	40	22	1674	22	445	50.2	8.62	1523.43		22		RNA metabolism OR transcription;other metabolic processes	nucleus	nucleic acid binding activity;other molecular function	Pf01472, Pf01509, Pf08068, Pf16198	176504	WBGene00010478		cel:CELE_K01G5.5; O17919	Telomere Extension By Telomerase		1	0	0.751	0.895	0.927	0.725	0.000197277	0.0795249	0.43269	4.02595e-05	0.00252793	0.476728	0.955121	0.00134081	108.7	81.6	121.5	88.1	7.13	8.7	3.8
FALSE	High	Master Protein	O45734	Cathepsin L-like [OS=Caenorhabditis elegans]	0	FALSE	181.525	52	15	1710	15	337	38.1	6.01	2408.47	49.31	13	2	cell organization and biogenesis;protein metabolism;other metabolic processes;transport;other biological processes	non-structural extracellular;other cytoplasmic organelle;other cell component	other molecular function	Pf00112, Pf08246	180111	WBGene00000776	cpl-1	cel:CELE_T03E6.7; H9G333; O45734			0	0	0.789	1.141	0.788	1.141	0.0584193	0.279521	0.058953	0.281619	0.165338	0.980884	0.32037	0.733799	109.1	86.1	95.6	109.2	8.27	10.22	9.48
FALSE	High	Master Protein	P46548	Probable glycylpeptide N-tetradecanoyltransferase [OS=Caenorhabditis elegans]	0	FALSE	181.081	48	21	1137	21	450	50.9	7.56	1016.7	9.79	20	1	protein metabolism;other metabolic processes	other cell component	other molecular function	Pf01233, Pf02799	175861	WBGene00020549	nmt-1	cel:CELE_T17E9.2; P46548	Inactivation, recovery and regulation of the phototransduction cascade		1	0	0.938	0.849	0.854	0.932	0.891866	0.638185	0.519151	0.956939	1	1	1	1	94.9	89	111.8	104.2	16.44	11.02	12.22
FALSE	High	Master Protein	Q18493	Probable UDP-N-acetylglucosamine pyrophosphorylase [OS=Caenorhabditis elegans]	0	FALSE	180.795	43	16	1103	16	484	53.5	6.39	1457.04		16			other cell component	other molecular function	Pf01704	175497	WBGene00007965		cel:CELE_C36A4.4; Q18493	Synthesis of UDP-N-acetyl-glucosamine		1	0	1.293	0.968	1.091	1.148	0.010692	0.963517	0.851141	0.0977324	0.0474995	1	1	0.384471	88.7	114.7	91.6	105.1	9.43	9.44	6.94
FALSE	High	Master Protein	Q19775	Protein phosphatase ppm-1.A [OS=Caenorhabditis elegans]	0	FALSE	180.263	39	17	829	17	468	51.9	5.17	1067.88		17		protein metabolism;other metabolic processes;other biological processes	cytosol;nucleus;other cell component	other molecular function	Pf00481	179469	WBGene00006460	ppm-1.A	A8WHR6; cel:CELE_F25D1.1; Q19775; Q7JLJ3	ISG15 antiviral mechanism; Downregulation of SMAD2/3:SMAD4 transcriptional activity; Energy dependent regulation of mTOR by LKB1-AMPK		3	0	0.919	0.967	1.085	0.82	0.433614	0.992488	0.524951	0.0316399	0.713364	1	1	0.175564	105.2	96.7	108.8	89.2	8.91	12.4	8.99
FALSE	High	Master Protein	P52717	Serine carboxypeptidase ctsa-1.1 [OS=Caenorhabditis elegans]	0	FALSE	180.251	39	22	1991	22	469	53.6	6.7	2044.35	363.81	19	3	protein metabolism		other molecular function	Pf00450	173818	WBGene00018271	ctsa-1.1	cel:CELE_F41C3.5; P52717			0	0	1.018	0.922	0.945	0.993	0.968668	0.796675	0.609974	0.999403	1	1	1	1	95.7	97.4	103.8	103.1	11.67	6.95	9.84
FALSE	High	Master Protein	P41938	Probable 3-hydroxyacyl-CoA dehydrogenase B0272.3 [OS=Caenorhabditis elegans]	0	FALSE	179.379	67	18	973	18	309	33.4	7.85	1381.69	7.56	17	1	other metabolic processes	mitochondrion	other molecular function	Pf00725, Pf02737	181169	WBGene00007129		cel:CELE_B0272.3; P41938	Beta oxidation of decanoyl-CoA to octanoyl-CoA-CoA; Beta oxidation of lauroyl-CoA to decanoyl-CoA-CoA; Beta oxidation of octanoyl-CoA to hexanoyl-CoA; Beta oxidation of hexanoyl-CoA to butanoyl-CoA; Beta oxidation of butanoyl-CoA to acetyl-CoA		5	0	1.192	1.031	1.087	1.131	0.00222573	0.91325	0.144841	0.0407161	0.0144418	1	0.548414	0.207349	94	111.9	91.1	103	5.41	4.47	6.65
FALSE	High	Master Protein	Q20585	26S proteasome non-ATPase regulatory subunit 6 [OS=Caenorhabditis elegans]	0	FALSE	179.156	44	19	1494	19	410	47.6	6.81	1450.06		19		protein metabolism;other metabolic processes	other cell component		Pf01399, Pf10602	177753	WBGene00004463	rpn-7	cel:CELE_F49C12.8; Q20585	Neutrophil degranulation; FBXL7 down-regulates AURKA during mitotic entry and in early mitosis; Antigen processing: Ubiquitination & Proteasome degradation; Neddylation; Degradation of DVL; Asymmetric localization of PCP proteins; SCF(Skp2)-mediated degradation of p27/p21; Ub-specific processing proteases; Orc1 removal from chromatin; CDK-mediated phosphorylation and removal of Cdc6; ABC-family p…	Proteasome degradation	25	0	1.19	0.924	1.16	0.947	0.107554	0.916296	0.188336	0.990996	0.264989	1	0.629012	1	93.1	110.7	100.8	95.5	4.82	11.03	11.46
FALSE	High	Master Protein	P90795	Probable glycerol-3-phosphate dehydrogenase, mitochondrial [OS=Caenorhabditis elegans]	0	FALSE	177.819	40	27	940	27	722	80.8	8.32	1047.95		27		other metabolic processes	mitochondrion;other cell component	other molecular function	Pf01266, Pf16901	172509	WBGene00012031	gpdh-3	cel:CELE_T25G3.4; P90795; Q22793	Synthesis of PA; Triglyceride catabolism	Fatty acid beta-oxidation 1; Fatty acid beta-oxidation meta-pathway	4	0	1.256	1.099	1.412	0.978	6.45207e-06	0.00573164	7.65325e-08	0.994997	0.00019507	0.0784249	1.46677e-05	1	98.6	123.9	89.7	87.7	2.17	2.9	6.11
FALSE	High	Master Protein	Q21774	Adenylosuccinate lyase [OS=Caenorhabditis elegans]	0	FALSE	176.414	47	22	1068	22	478	53.5	7.12	1420.12		22		other metabolic processes	cytosol	other molecular function	Pf00206	172466	WBGene00011064	adsl-1	cel:CELE_R06C7.5; Q21774; Q8I4G8	Purine ribonucleoside monophosphate biosynthesis		1	0	0.728	1.236	0.895	1.006	0.00149941	0.0410946	0.271651	1	0.0106802	0.322148	0.767384	1	119.4	86.9	96.6	97.1	8.31	15.38	7.84
FALSE	High	Master Protein	Q94392	Vesicle-fusing ATPase [OS=Caenorhabditis elegans]	0	FALSE	174.83	51	31	900	30	824	91.3	7.55	1119.29		31		cell organization and biogenesis;transport	ER/Golgi	other molecular function	Pf00004, Pf02359, Pf02933, Pf17862	266842	WBGene00003818	nsf-1	cel:CELE_H15N14.2; Q94392	COPI-mediated anterograde transport; Intra-Golgi traffic; Retrograde transport at the Trans-Golgi-Network; COPI-dependent Golgi-to-ER retrograde traffic; COPII-mediated vesicle transport		5	0	1.429	0.946	1.175	1.151	3.5615e-06	0.7994	0.00185154	0.0158121	0.000137603	1	0.0323043	0.107506	85.1	121.6	89.9	103.5	4.69	8.43	3.16
FALSE	High	Master Protein	Q21281	Transmembrane matrix receptor MUP-4 [OS=Caenorhabditis elegans]	0	FALSE	174.662	17	28	554	28	2104	229.9	5.25	578.82		28		cell adhesion	plasma membrane;other membranes;cytoskeleton;other cell component	other molecular function	Pf00008, Pf00092, Pf07645, Pf12661, Pf12947	176060	WBGene00003497	mup-4	cel:CELE_K07D8.1; Q21281; Q964N4	Degradation of the extracellular matrix; Regulation of Insulin-like Growth Factor (IGF) transport and uptake by Insulin-like Growth Factor Binding Proteins (IGFBPs); Post-translational protein phosphorylation; Molecules associated with elastic fibres; Integrin cell surface interactions		6	0	1.089	0.997	0.898	1.209	0.52395	1	0.673991	0.105348	0.806321	1	1	0.399335	92.9	101.2	93.2	112.7	14.54	12.93	3.58
FALSE	High	Master Protein	Q95005	Proteasome subunit alpha type-7 [OS=Caenorhabditis elegans]	0	FALSE	174.392	77	18	948	18	253	28.2	6.27	1270.73		18		protein metabolism;other metabolic processes	nucleus;other cell component		Pf00227, Pf10584	172679	WBGene00003925	pas-4	cel:CELE_C36B1.4; Q95005	SCF(Skp2)-mediated degradation of p27/p21; Orc1 removal from chromatin; CDK-mediated phosphorylation and removal of Cdc6; Ub-specific processing proteases; Antigen processing: Ubiquitination & Proteasome degradation; Neddylation; Degradation of DVL; Asymmetric localization of PCP proteins; ABC-family proteins mediated transport; Ubiquitin Mediated Degradation of Phosphorylated Cdc25A; Degradation…	Proteasome degradation	24	0	0.97	0.479	1.16	0.401	0.994675	0.0428414	0.93912	0.0103356	1	0.327361	1	0.0803602	81.7	79.3	170.6	68.4	5.36	11.32	46.58
FALSE	High	Master Protein	Q18212	Spliceosome RNA helicase DDX39B homolog [OS=Caenorhabditis elegans]	0	FALSE	174.287	42	19	1655	19	425	48.5	5.8	1844.11		19		RNA metabolism OR transcription;other metabolic processes;transport;other biological processes	nucleus;other cell component	nucleic acid binding activity;other molecular function	Pf00270, Pf00271	174333	WBGene00001840	hel-1	cel:CELE_C26D10.2; Q17323; Q18212	mRNA 3'-end processing; RNA Polymerase II Transcription Termination; Transport of Mature mRNA derived from an Intron-Containing Transcript; mRNA Splicing - Major Pathway		4	0	1.021	0.874	0.987	0.905	0.953185	0.506947	0.792216	0.740989	1	1	1	1	95.3	97.2	108.9	98.6	5.15	21.03	10.1
FALSE	High	Master Protein	Q10576	Prolyl 4-hydroxylase subunit alpha-1 [OS=Caenorhabditis elegans]	0	FALSE	173.845	52	26	855	26	559	63.9	6.23	1087.41	115.69	25	1	protein metabolism;other metabolic processes;developmental processes;other biological processes	ER/Golgi	other molecular function	Pf03171, Pf08336	176569	WBGene00001077	dpy-18	cel:CELE_Y47D3B.10; O18153; Q10576			0	0	0.888	1.33	1.342	0.88	0.841063	0.215695	0.359403	0.965671	1	0.856717	0.876526	1	121.1	107.6	91.1	80.2	32.33	4.9	27.33
FALSE	High	Master Protein	G5EEK9	V-type proton ATPase 116 kDa subunit a 2 [OS=Caenorhabditis elegans]	0	FALSE	173.711	32	26	1015	25	873	99.2	6.54	1334.99		26		transport;developmental processes;other biological processes	plasma membrane;other membranes;ER/Golgi;other cytoplasmic organelle;other cell component	transporter activity;other molecular function	Pf01496	177626	WBGene00006914	vha-5	cel:CELE_F35H10.4; G5EEK9	Neutrophil degranulation; ROS and RNS production in phagocytes; Insulin receptor recycling; Transferrin endocytosis and recycling; Amino acids regulate mTORC1; Ion channel transport		6	1	1.18	0.939	1.119	0.99	0.105022	0.641631	0.618257	0.9996	0.260512	1	1	1	93	109.8	99.1	98.1	13.58	6.02	12.76
FALSE	High	Master Protein	O01812	Fatty acid-binding protein homolog 6 [OS=Caenorhabditis elegans]	0	FALSE	173.192	81	14	2894	14	135	15.6	7.4	5054.36	17.5	12	2	transport	cytosol;nucleus	other molecular function	Pf00061	172390	WBGene00002258	lbp-6	cel:CELE_W02D3.5; O01812	Neutrophil degranulation; RA biosynthesis pathway; Recycling of bile acids and salts; Retinoid metabolism and transport; Triglyceride catabolism; Heme degradation; The canonical retinoid cycle in rods (twilight vision)		8	0	1.251	0.915	0.93	1.231	0.00102138	0.342916	0.586594	0.00216799	0.0081646	1	1	0.025323	85.3	106.7	93.2	114.8	5.43	8.91	6.07
FALSE	High	Master Protein	Q21153	Probable calcium-binding mitochondrial carrier K02F3.2 [OS=Caenorhabditis elegans]	0	FALSE	172.159	41	26	972	26	716	79.5	8.06	732	3.89	25	1	other metabolic processes;transport	other membranes;mitochondrion	transporter activity;other molecular function	Pf00153, Pf13405, Pf13833	175242	WBGene00019326		cel:CELE_K02F3.2; L8E976; Q21153	Gluconeogenesis; Aspartate and asparagine metabolism		2	0	1.028	1.495	1.053	1.46	0.45315	1.84625e-07	0.128934	4.19946e-07	0.730425	2.13578e-05	0.519177	4.29689e-05	108.9	111.9	72.8	106.3	4.55	5.8	3.13
FALSE	High	Master Protein	P18334	Casein kinase II subunit alpha [OS=Caenorhabditis elegans]	0	FALSE	171.955	48	16	852	16	360	42.2	6.93	1229.18		16		cell-cell signaling;protein metabolism;other metabolic processes;signal transduction;other biological processes	cytosol;nucleus;other cell component	kinase activity;other molecular function	Pf00069	172978	WBGene00002191	kin-3	cel:CELE_B0205.7; P18334	WNT mediated activation of DVL; Synthesis of PC; Receptor Mediated Mitophagy; Signal transduction by L1; Cooperation of PDCL (PhLP1) and TRiC/CCT in G-protein beta folding; Regulation of TP53 Activity through Phosphorylation		6	0	0.905	0.957	0.949	0.912	0.266873	0.731125	0.985768	0.0893388	0.513992	1	1	0.367127	102.5	92.8	107.1	97.7	8.44	5.68	6.91
FALSE	High	Master Protein	P91349	Spindle-defective protein 5 [OS=Caenorhabditis elegans]	0	FALSE	171.127	39	34	404	33	1198	135.1	5.29	332.43		34		cell-cell signaling;cell cycle OR cell proliferation;cell organization and biogenesis;other biological processes	cytoskeleton;other cell component	other molecular function		172155	WBGene00004955	spd-5	cel:CELE_F56A3.4; P91349			0	1	1.064	1.087	1.225	0.944	0.988263	0.649204	0.120946	0.782002	1	1	0.50106	1	103.8	110.5	95.5	90.2	16.84	8.96	10.74
FALSE	High	Master Protein	G5EEH9	Nuclear pore complex protein Nup98-Nup96 [OS=Caenorhabditis elegans]	0	FALSE	169.953	26	33	765	33	1678	180.3	6.09	765.48	2.94	33	1	cell cycle OR cell proliferation;cell organization and biogenesis;protein metabolism;transport;developmental processes;other biological processes	other membranes;nucleus;other cell component	nucleic acid binding activity;other molecular function	Pf04096, Pf12110, Pf13634	175852	WBGene00003796	npp-10	D1MN48; G5EEH9; H2L014	SUMOylation of chromatin organization proteins; SUMOylation of DNA damage response and repair proteins; Transport of Mature mRNA Derived from an Intronless Transcript; Transport of the SLBP independent Mature mRNA; Transport of the SLBP Dependant Mature mRNA; Transport of Mature mRNA derived from an Intron-Containing Transcript; Nuclear Pore Complex (NPC) Disassembly; Regulation of HSF1-mediated …		10	0	1.021	0.924	1.119	0.842	0.996492	0.267079	0.519983	0.0382763	1	0.961408	1	0.200637	99.6	101.7	107.9	90.8	5.51	5.02	22.53
FALSE	High	Master Protein	P49041	Small ribosomal subunit protein uS7 [OS=Caenorhabditis elegans]	0	FALSE	169.847	56	18	2494	18	210	23.1	9.8	3416.18	59.87	11	9	cell organization and biogenesis;protein metabolism;other metabolic processes;other biological processes	cytosol;translational apparatus;nucleus;other cell component	nucleic acid binding activity;other molecular function	Pf00177	178012	WBGene00004474	rps-5	cel:CELE_T05E11.1; P49041	L13a-mediated translational silencing of Ceruloplasmin expression; Translation initiation complex formation; Ribosomal scanning and start codon recognition; Nonsense Mediated Decay (NMD) independent of the Exon Junction Complex (EJC); Nonsense Mediated Decay (NMD) enhanced by the Exon Junction Complex (EJC); Major pathway of rRNA processing in the nucleolus and cytosol; SRP-dependent cotranslatio…	Cytoplasmic ribosomal proteins	11	0	0.884	1.127	1.115	0.893	0.198768	0.224135	0.440445	0.399397	0.415458	0.876841	0.9623	0.888701	112.2	99.2	99.6	89	11.87	11.8	4.64
FALSE	High	Master Protein	P34308	Calpain clp-1 [OS=Caenorhabditis elegans]	0	FALSE	169.755	37	24	724	24	780	83.6	5.01	592.22	72.87	21	3	cell organization and biogenesis;protein metabolism;other biological processes	cytoskeleton;other cell component	other molecular function	Pf00648, Pf01067	176122	WBGene00000542	clp-1	cel:CELE_C06G4.2; P34308; P34309; Q5DX51; Q5DX52			0	0	1.364	0.83	1.21	0.935	0.17757	0.467553	0.740015	0.988241	0.385038	1	1	1	85.2	116.2	102.6	96	17.4	17.07	6.47
FALSE	High	Master Protein	P34697	Superoxide dismutase [Cu-Zn] [OS=Caenorhabditis elegans]	0	FALSE	169.571	48	8	977	8	180	18.7	6.64	2092.98		8		other metabolic processes;stress response;other biological processes	cytosol;mitochondrion;other cell component	other molecular function	Pf00080	174141	WBGene00004930	sod-1	cel:CELE_C15F1.7; P34697; Q5W7E8; Q9N5Y1	Platelet degranulation ; Detoxification of Reactive Oxygen Species		2	0	1.356	0.747	0.878	1.153	0.00510274	0.0065112	0.107008	0.0845493	0.0280431	0.0867592	0.466003	0.352818	76.4	103.5	102.2	117.9	7.79	5.8	13.99
FALSE	High	Master Protein	Q9GZH2	RuvB-like 2 [OS=Caenorhabditis elegans]	0	FALSE	169.023	46	17	749	17	448	49.3	5.81	1045.01		17		cell organization and biogenesis;protein metabolism;DNA metabolism;other metabolic processes;stress response;other biological processes	nucleus;other cell component	other molecular function	Pf06068, Pf17856	177458	WBGene00020687	ruvb-2	cel:CELE_T22D1.10; Q9GZH2			0	0	0.86	0.962	0.961	0.861	0.0805408	0.897212	0.995364	0.036371	0.213049	1	1	0.193424	105.4	90.6	109.6	94.3	7.04	3.95	5.81
FALSE	High	Master Protein	Q9N5R9	FACT complex subunit spt-16 [OS=Caenorhabditis elegans]	0	FALSE	168.492	30	31	528	31	1030	116.8	5.77	432.71		31		cell organization and biogenesis;DNA metabolism;RNA metabolism OR transcription;other metabolic processes;stress response;developmental processes;other biological processes	nucleus	other molecular function	Pf00557, Pf08512, Pf08644, Pf14826	172984	WBGene00018849	spt-16	cel:CELE_F55A3.3; Q9N5R9	Formation of RNA Pol II elongation complex ; RNA Polymerase II Pre-transcription Events; TP53 Regulates Transcription of DNA Repair Genes; Regulation of TP53 Activity through Phosphorylation		5	0	1.307	1.108	1.257	1.153	0.00134774	0.241764	0.005351	0.0645382	0.00996156	0.908846	0.0669528	0.291162	94.1	123	84.9	97.9	10.44	7.61	7.01
FALSE	High	Master Protein	O62146	Putative phospholipase B-like 2 [OS=Caenorhabditis elegans]	0	FALSE	167.737	38	19	870	19	582	66.6	7.27	957.96		19		other metabolic processes	non-structural extracellular	other molecular function	Pf04916	181605	WBGene00008607		cel:CELE_F09B12.3; O62146			0	0	0.745	1.232	1.114	0.824	0.0336246	0.10961	0.61248	0.264166	0.108672	0.57943	1	0.711302	124	92.4	100.7	82.9	4.81	17.16	8.87
FALSE	High	Master Protein	P47991	Large ribosomal subunit protein eL6 [OS=Caenorhabditis elegans]	0	FALSE	167.721	53	19	5470	19	217	24.3	10.99	6388.96	116.28	16	3	cell organization and biogenesis;protein metabolism;other metabolic processes;other biological processes	cytosol;ER/Golgi;translational apparatus	nucleic acid binding activity;other molecular function	Pf01159	176015	WBGene00004417	rpl-6	cel:CELE_R151.3; P47991	L13a-mediated translational silencing of Ceruloplasmin expression; Nonsense Mediated Decay (NMD) independent of the Exon Junction Complex (EJC); Nonsense Mediated Decay (NMD) enhanced by the Exon Junction Complex (EJC); SRP-dependent cotranslational protein targeting to membrane; GTP hydrolysis and joining of the 60S ribosomal subunit; Formation of a pool of free 40S subunits	Cytoplasmic ribosomal proteins	7	0	0.806	1.032	0.924	0.901	0.229827	0.993015	0.78434	0.545971	0.460738	1	1	1	109.7	88.4	106.3	95.7	18.63	8.84	14.77
FALSE	High	Master Protein	O01974	Eukaryotic translation initiation factor 3 subunit H [OS=Caenorhabditis elegans]	0	FALSE	167.479	57	21	940	21	365	40.9	5.88	910.65	12.04	20	1	cell organization and biogenesis;protein metabolism;other metabolic processes	translational apparatus;other cell component	nucleic acid binding activity;other molecular function	Pf01398, Pf19445	172044	WBGene00001231	eif-3.H	cel:CELE_C41D11.2; O01974	L13a-mediated translational silencing of Ceruloplasmin expression; Translation initiation complex formation; Ribosomal scanning and start codon recognition; Formation of a pool of free 40S subunits; Formation of the ternary complex, and subsequently, the 43S complex	Translation factors	6	0	0.923	0.753	0.681	1.02	0.137643	4.72171e-06	2.44964e-07	0.955603	0.317425	0.000300418	3.69608e-05	1	86.8	80.1	115.3	117.7	5.18	2.28	5.72
FALSE	High	Master Protein	Q95Y90	Large ribosomal subunit protein uL6 [OS=Caenorhabditis elegans]	0	FALSE	167.272	60	12	2751	12	189	21.5	10.08	4598.31	19.1	11	1	protein metabolism;other metabolic processes;other biological processes	cytosol;translational apparatus	nucleic acid binding activity;other molecular function	Pf00347		WBGene00004420	rpl-9	Q95Y90	L13a-mediated translational silencing of Ceruloplasmin expression; Nonsense Mediated Decay (NMD) independent of the Exon Junction Complex (EJC); Nonsense Mediated Decay (NMD) enhanced by the Exon Junction Complex (EJC); SRP-dependent cotranslational protein targeting to membrane; GTP hydrolysis and joining of the 60S ribosomal subunit; Formation of a pool of free 40S subunits		6	0	0.762	1.008	0.906	0.848	0.00930314	0.999604	0.69884	0.0746293	0.0426673	1	1	0.320686	111.2	84.8	110.4	93.6	11.27	10.27	6.13
FALSE	High	Master Protein	Q9GZH3	Inosine-5'-monophosphate dehydrogenase [OS=Caenorhabditis elegans]	0	FALSE	166.895	48	21	1113	21	534	58.1	7.4	1133.79	24.28	20	2	other metabolic processes	other cell component	other molecular function	Pf00478, Pf00571	177457	WBGene00020682		cel:CELE_T22D1.3; Q9GZH3	Neutrophil degranulation; Azathioprine ADME; Purine ribonucleoside monophosphate biosynthesis		3	0	1.231	0.669	0.847	0.973	0.814238	0.0955431	0.526179	0.988921	1	0.536771	1	1	77.2	95.1	115.4	112.3	37.09	25.07	10.21
FALSE	High	Master Protein	P34385	Probable methylcrotonoyl-CoA carboxylase beta chain, mitochondrial [OS=Caenorhabditis elegans]	0	FALSE	166.623	40	19	894	18	608	66.5	8.31	1035.36		19		other metabolic processes	mitochondrion;other cell component	other molecular function	Pf01039		WBGene00303021		P34385	Branched-chain amino acid catabolism; Biotin transport and metabolism		2	0	1.127	1.117	1.073	1.173	0.626211	0.336001	0.913905	0.144231	0.910399	1	1	0.484178	98.2	110.7	87.9	103.2	3.29	17.4	2.86
FALSE	High	Master Protein	O45218	Alkyldihydroxyacetonephosphate synthase [OS=Caenorhabditis elegans]	0	FALSE	166.566	37	16	869	16	597	66.5	6.83	1005.27	0	15	1	other metabolic processes	other cytoplasmic organelle	other molecular function	Pf01565, Pf02913	175192	WBGene00000081	ads-1	cel:CELE_Y50D7A.7; O45218	Plasmalogen biosynthesis	Triacylglyceride synthesis	2	0	1.254	0.853	0.972	1.101	0.191853	0.729134	0.999009	0.609858	0.405045	1	1	1	84.8	106.3	99.4	109.4	24.72	10.2	14.62
FALSE	High	Master Protein	O76360	cGMP-dependent protein kinase egl-4 [OS=Caenorhabditis elegans]	0	FALSE	166.013	43	31	841	30	780	86.7	7.81	709.23		31		protein metabolism;other metabolic processes;stress response;signal transduction;other biological processes	cytosol;nucleus;other cell component	kinase activity;other molecular function	Pf00027, Pf00069	176991	WBGene00001173	egl-4	O76360; Q688A8; Q688A9; Q7KPJ2; Q8MXG6; Q8MXG7	RAS processing; Tetrahydrobiopterin (BH4) synthesis, recycling, salvage and regulation; Rap1 signalling		3	1	0.975	0.911	0.853	1.04	0.999988	0.143605	0.0114481	0.463514	1	0.685061	0.116065	0.966774	94.9	92.5	104.2	108.4	7.68	7.25	6.7
FALSE	High	Master Protein	O44750	Xaa-Pro aminopeptidase app-1 [OS=Caenorhabditis elegans]	0	FALSE	166.009	43	19	732	19	616	69.3	6.67	1037.45	1.99	19	1	protein metabolism;other metabolic processes	other cell component	other molecular function	Pf00557, Pf01321, Pf16188, Pf16189	172118	WBGene00000155	app-1	cel:CELE_W03G9.4; O44750			0	0	0.992	1.101	1.062	1.029	0.741756	0.762498	0.997814	0.998919	1	1	1	1	104.3	103.5	94.7	97.5	9.98	15.52	4.98
FALSE	High	Master Protein	Q17761	6-phosphogluconate dehydrogenase, decarboxylating [OS=Caenorhabditis elegans]	0	FALSE	165.893	34	16	1423	16	484	53.2	6.9	1925.82	135.29	11	5	other metabolic processes;stress response;other biological processes	cytosol	other molecular function	Pf00393, Pf03446	177971	WBGene00012015		cel:CELE_T25B9.9; Q17761; Q22772	Pentose phosphate pathway	Pentose phosphate pathway	2	0	1.757	0.938	1.085	1.519	0.000530943	0.855818	0.977082	0.0037361	0.00516065	1	1	0.0379775	73.5	129.1	78.4	119	19	8.73	16.61
FALSE	High	Master Protein	P42168	Casein kinase I isoform alpha [OS=Caenorhabditis elegans]	0	FALSE	165.683	49	17	1349	17	341	39	9.55	1143.52		17		cell-cell signaling;protein metabolism;other metabolic processes;signal transduction;other biological processes	cytoskeleton;nucleus;other cell component	kinase activity;other molecular function	Pf00069		WBGene00002202	kin-19	P42168	Beta-catenin phosphorylation cascade		2	0	1.111	0.846	0.992	0.947	0.658677	0.537646	0.999733	0.999353	0.939388	1	1	1	90.7	100.7	107.2	101.5	8.55	16.28	12.26
FALSE	High	Master Protein	Q19722	Asparagine--tRNA ligase, cytoplasmic [OS=Caenorhabditis elegans]	0	FALSE	165.033	37	21	1342	21	545	61.1	6.33	1513.15		21		protein metabolism;RNA metabolism OR transcription;other metabolic processes	other cell component	nucleic acid binding activity;other molecular function	Pf00152, Pf01336	172442	WBGene00003815	nars-1	cel:CELE_F22D6.3; Q19722			0	0	0.845	0.929	0.954	0.823	0.0149646	0.358256	0.709195	0.00494631	0.0617569	1	1	0.0473883	105	88.8	113.1	93.1	5.69	8.35	3.83
FALSE	High	Master Protein	Q03604	Ribonucleoside-diphosphate reductase large subunit [OS=Caenorhabditis elegans]	0	FALSE	165.031	33	26	1199	26	788	88.9	7.34	794.37		26		DNA metabolism;other metabolic processes	cytosol	other molecular function	Pf00317, Pf02867, Pf03477		WBGene00004391	rnr-1	Q03604	Interconversion of nucleotide di- and triphosphates		1	0	1.2	1.14	1.139	1.202	0.0739163	0.268921	0.226636	0.0900976	0.199036	0.962903	0.687972	0.368751	96.8	116.2	84.9	102.1	15.53	5.1	5.24
FALSE	High	Master Protein	P50305	Probable S-adenosylmethionine synthase 3 [OS=Caenorhabditis elegans]	0	FALSE	164.326	41	13	853	2	404	44	6.38	1231.7	2.05	13	2	other metabolic processes	cytosol	other molecular function	Pf00438, Pf02772, Pf02773	177355	WBGene00015538	sams-3	cel:CELE_C06E7.1; P50305			0	0	0.482	0.491	0.314	0.754	0.0281423	0.118585	0.00295622	0.664042	0.0960485	0.610929	0.0430836	1	79.1	38.1	161.2	121.5	34.83	50.98	17.73
FALSE	High	Master Protein	P34446	Integrin alpha pat-2 [OS=Caenorhabditis elegans]	0	FALSE	163.873	26	26	602	26	1226	135.9	6.19	346.36		26		cell adhesion;cell organization and biogenesis;developmental processes;signal transduction;other biological processes	plasma membrane;other membranes;cytoskeleton;other cell component	signal transduction activity or receptor binding;other molecular function	Pf00357, Pf01839, Pf08441	176240	WBGene00003929	pat-2	cel:CELE_F54F2.1; P34446	Neutrophil degranulation; Platelet degranulation ; ECM proteoglycans; Signal transduction by L1; Cross-presentation of particulate exogenous antigens (phagosomes); Molecules associated with elastic fibres; TGF-beta receptor signaling activates SMADs; Syndecan interactions; MAP2K and MAPK activation; GRB2:SOS provides linkage to MAPK signaling for Integrins ; Integrin cell surface interactions; Fi…		15	0	1.185	0.964	1.021	1.12	0.485804	0.988306	0.985694	0.849954	0.76187	1	1	1	91.3	108.2	94.6	106	9.04	18.07	5.4
FALSE	High	Master Protein	Q27535	Probable arginine kinase ZC434.8 [OS=Caenorhabditis elegans]	0	FALSE	163.556	52	22	1613	21	360	40.4	8.41	1813.93	14.82	21	1	other metabolic processes		kinase activity;other molecular function	Pf00217, Pf02807	172907	WBGene00013894		cel:CELE_ZC434.8; Q27535			0	0	1.672	0.863	1.141	1.265	0.000156656	0.458241	0.361884	0.0309986	0.00211362	1	0.876606	0.17346	75.5	126.3	87.5	110.7	17.81	8.13	5.69
FALSE	High	Master Protein	O62140	Acyl-coenzyme A oxidase acox-1.1 [OS=Caenorhabditis elegans]	0	FALSE	163.166	42	23	728	20	674	76	8.87	844.06		23		other metabolic processes;other biological processes	other cytoplasmic organelle	other molecular function	Pf01756, Pf14749	173162	WBGene00008564	acox-1.1	cel:CELE_F08A8.1; O62140; Q2L6T9; Q7JK62	Beta-oxidation of pristanoyl-CoA; Synthesis of bile acids and bile salts via 7alpha-hydroxycholesterol	Ascaroside biosynthesis	3	1	1.04	0.875	0.86	1.059	0.879557	0.147222	0.432604	0.999998	1	0.686228	0.955121	1	91.1	94.7	104.1	110.2	17.94	9.31	12.22
FALSE	High	Master Protein	Q20228	Small ribosomal subunit protein uS4 [OS=Caenorhabditis elegans]	0	FALSE	163.079	52	17	5751	17	189	21.9	10.52	6550.57	243.14	16	2	protein metabolism;other metabolic processes;other biological processes	cytosol;translational apparatus;nucleus;other cell component	nucleic acid binding activity;other molecular function	Pf00163, Pf01479	174699	WBGene00004478	rps-9	cel:CELE_F40F8.10; Q20228	Nonsense Mediated Decay (NMD) enhanced by the Exon Junction Complex (EJC); L13a-mediated translational silencing of Ceruloplasmin expression; Translation initiation complex formation; Ribosomal scanning and start codon recognition; Nonsense Mediated Decay (NMD) independent of the Exon Junction Complex (EJC); Major pathway of rRNA processing in the nucleolus and cytosol; SRP-dependent cotranslatio…	Cytoplasmic ribosomal proteins	11	0	0.763	0.989	0.928	0.813	0.00095098	0.918853	0.422105	0.00461094	0.00772293	1	0.941605	0.0444473	111.3	84.9	112.5	91.4	11.49	3.02	5.78
FALSE	High	Master Protein	P16356	DNA-directed RNA polymerase II subunit RPB1 [OS=Caenorhabditis elegans]	0	FALSE	163.071	22	33	462	33	1856	204.4	6.74	273.23		33		RNA metabolism OR transcription;other metabolic processes;developmental processes	nucleus;other cell component	nucleic acid binding activity;other molecular function	Pf00623, Pf04983, Pf04990, Pf04992, Pf04997, Pf04998, Pf05000, Pf05001	177190	WBGene00000123	ama-1	cel:CELE_F36A4.7; P16356; Q20090	RNA polymerase II transcribes snRNA genes; Formation of RNA Pol II elongation complex ; RNA Polymerase II Pre-transcription Events; RNA Polymerase II Promoter Escape; RNA Polymerase II Transcription Pre-Initiation And Promoter Opening; RNA Polymerase II Transcription Initiation; Dual incision in TC-NER; TP53 Regulates Transcription of DNA Repair Genes; Formation of the Early Elongation Complex; F…	mRNA processing; Eukaryotic transcription initiation	22	0	1.096	0.942	1.033	1.001	0.151108	0.772732	0.379171	0.987295	0.341904	1	0.891463	1	94.8	103.9	100.6	100.7	5.08	9.76	4.26
FALSE	High	Master Protein	O45228	Proline dehydrogenase 1, mitochondrial [OS=Caenorhabditis elegans]	0	FALSE	162.559	44	21	525	21	616	69.8	8.37	505.54		21		other metabolic processes	mitochondrion	other molecular function	Pf01619	178350	WBGene00007197	prdh-1	A0A061AD41; cel:CELE_B0513.5; O45228	Glyoxylate metabolism and glycine degradation; Proline catabolism		2	0	1.063	0.696	0.69	1.072	0.517434	0.0683466	0.159734	0.808435	0.798703	0.429487	0.583376	1	79.4	84.4	114	122.2	6.41	29.33	15.59
FALSE	High	Master Protein	Q94261	COP9/Signalosome and eIF3 complex-shared subunit 1 [OS=Caenorhabditis elegans]	0	FALSE	162.245	60	24	1497	24	390	44.1	5.76	1613.12	11.45	23	2	cell cycle OR cell proliferation;cell organization and biogenesis;protein metabolism;other metabolic processes;other biological processes	translational apparatus;nucleus;other cell component	nucleic acid binding activity	Pf01399	177236	WBGene00019543	cif-1	cel:CELE_K08F11.3; Q94261	L13a-mediated translational silencing of Ceruloplasmin expression; Formation of a pool of free 40S subunits; Ribosomal scanning and start codon recognition; Translation initiation complex formation; Formation of the ternary complex, and subsequently, the 43S complex		5	0	1.21	0.878	1.12	0.949	0.000159996	0.00320052	0.0184437	0.394313	0.00214732	0.0528917	0.159825	0.881148	90.3	109.3	102.9	97.6	2.29	4.3	3.92
FALSE	High	Master Protein	O44451	Pyruvate dehydrogenase E1 component subunit beta, mitochondrial [OS=Caenorhabditis elegans]	0	FALSE	162.037	35	11	1877	11	352	38.1	6.01	2966.27		11		other metabolic processes	mitochondrion	other molecular function	Pf02779, Pf02780	177108	WBGene00015413	pdhb-1	cel:CELE_C04C3.3; O44451	Glyoxylate metabolism and glycine degradation; Signaling by Retinoic Acid; Regulation of pyruvate dehydrogenase (PDH) complex		4	0	1.057	0.922	0.949	1.028	0.915856	0.508138	0.661491	0.980761	1	1	1	1	94	99.3	101.9	104.7	4.16	10.93	9.75
FALSE	High	Master Protein	G5EBV6	Guanyl-specific ribonuclease pgl-3 [OS=Caenorhabditis elegans]	0	FALSE	161.93	42	23	865	19	693	74.8	5.19	585.85		23			other cell component	nucleic acid binding activity;other molecular function		178867	WBGene00003994	pgl-3	cel:CELE_C18G1.4; G5EBV6; Q965J2			0	0	1.027	0.913	1.018	0.92	0.986866	0.375112	0.995415	0.686296	1	1	1	1	96.8	99.4	106.1	97.6	11.37	6.73	7.34
FALSE	High	Master Protein	Q09580	Probable GMP synthase [glutamine-hydrolyzing] [OS=Caenorhabditis elegans]	0	FALSE	161.582	38	23	1141	23	745	82.6	6.39	1186.56		23		other metabolic processes	cytosol	other molecular function	Pf00117, Pf00958, Pf02540	174672	WBGene00010912	gmps-1	cel:CELE_M106.4; Q09580; Q0G842; Q7JMN1	Azathioprine ADME; Purine ribonucleoside monophosphate biosynthesis		2	0	1.079	1.029	1.077	1.031	0.22965	0.978816	0.528748	0.733128	0.460738	1	1	1	98.7	106.5	95.9	98.9	7.54	6.99	6.69
FALSE	High	Master Protein	Q9XWV2	Putative phospholipase B-like 1 [OS=Caenorhabditis elegans]	0	FALSE	161.346	46	21	863	21	571	65.4	7.05	796.69		21		other metabolic processes	non-structural extracellular;other cytoplasmic organelle	other molecular function	Pf04916	176698	WBGene00012544		cel:CELE_Y37D8A.2; Q9XWV2			0	0	1.502	0.817	0.872	1.408	0.00798767	0.0841675	0.419053	0.0519231	0.0384312	0.493381	0.940394	0.247336	73.4	110.3	89.8	126.5	6.27	20.18	14.01
FALSE	High	Master Protein	P52011	Peptidyl-prolyl cis-trans isomerase 3 [OS=Caenorhabditis elegans]	0	FALSE	161.162	71	16	2823	7	173	18.5	8.68	2912.82	68.28	13	4	protein metabolism;other metabolic processes	other cell component	other molecular function	Pf00160	180028	WBGene00000879	cyn-3	cel:CELE_Y75B12B.5; P52011			0	0	0.987	0.947	0.971	0.963	0.991653	0.503099	0.931492	0.943142	1	1	1	1	98.5	97.3	104	100.2	7.36	6.33	3.05
FALSE	High	Master Protein	Q22647	Mitochondrial import inner membrane translocase subunit TIM50 [OS=Caenorhabditis elegans]	0	FALSE	161.015	55	17	495	17	452	51.3	7.17	610.07		17		cell organization and biogenesis;transport	other membranes;mitochondrion		Pf03031	179481	WBGene00011897	scpl-4	cel:CELE_T21C9.12; Q22647			0	0	1.297	1.028	1.045	1.277	0.237707	0.941597	0.999979	0.104625	0.472819	1	1	0.399335	88.7	115	86.2	110.1	9.47	18.54	9.52
FALSE	High	Master Protein	O16294	GMP reductase [OS=Caenorhabditis elegans]	0	FALSE	160.586	56	17	979	17	358	38.8	7.56	1265.75		17		other metabolic processes	other cell component	other molecular function	Pf00478	178834	WBGene00017984		cel:CELE_F32D1.5; O16294	Purine salvage		1	0	0.943	0.952	0.976	0.92	0.476006	0.783883	0.621669	0.640487	0.751588	1	1	1	101	95.2	106.1	97.6	6.72	12.8	4.46
FALSE	High	Master Protein	P53588	Succinate--CoA ligase [ADP-forming] subunit beta, mitochondrial [OS=Caenorhabditis elegans]	0	FALSE	159.636	48	20	1785	20	435	47.4	6.35	2813.38		20		other metabolic processes	other cell component	other molecular function	Pf00549, Pf08442	181280	WBGene00009812	suca-1	cel:CELE_F47B10.1; P53588	Citric acid cycle (TCA cycle)		1	0	1.151	0.958	1.026	1.074	0.00204864	0.126259	0.847593	0.420167	0.0136142	0.637559	1	0.915842	92.7	106.7	96.7	103.9	4.35	2.85	7.59
FALSE	High	Master Protein	Q09289	Proteasomal ubiquitin receptor ADRM1 homolog [OS=Caenorhabditis elegans]	0	FALSE	159.348	43	17	763	17	374	39.7	4.92	996.35	61.03	14	3	cell organization and biogenesis	nucleus;other cell component	enzyme regulator activity;other molecular function	Pf04683, Pf16550	3565888	WBGene00016981	rpn-13	cel:CELE_C56G2.7; Q09289	Ub-specific processing proteases; UCH proteinases		2	0	1.21	1.024	1.204	1.029	0.000739729	0.91091	0.000429508	0.989177	0.00639426	1	0.0111282	1	95.4	115.5	93.2	95.9	3.39	4.39	6.8
FALSE	High	Master Protein	Q9XWZ2	Acyl-CoA dehydrogenase family member 11 [OS=Caenorhabditis elegans]	0	FALSE	158.342	53	28	728	28	617	68.2	8.27	490.38	27.5	27	1	other metabolic processes		other molecular function	Pf00441, Pf02770, Pf18158	176477	WBGene00012860	acdh-11	cel:CELE_Y45F3A.3; Q3T978; Q9XWZ2			0	0	1.303	1.392	1.232	1.471	0.0195947	0.0509117	0.0885617	0.0110872	0.0743722	0.361928	0.416194	0.0841574	98.1	127.8	70.5	103.7	18.07	10.01	12.47
FALSE	High	Master Protein	H2FLJ1	Stomatin-like protein stl-1 [OS=Caenorhabditis elegans]	0	FALSE	157.968	59	15	1008	15	324	35.6	6.64	1310.62	181.55	14	1	cell organization and biogenesis	mitochondrion		Pf01145, Pf16200	172777	WBGene00006061	stl-1	cel:CELE_F30A10.5; H2FLJ1			0	0	2.843	0.941	1.55	1.726	2.83261e-09	0.79641	3.79542e-05	3.07973e-06	5.55628e-07	1	0.00194705	0.00018757	59.4	168.7	63.1	108.9	7.69	9.03	8.29
FALSE	High	Master Protein	Q9N3T5	AFG3-like protein spg-7 [OS=Caenorhabditis elegans]	0	FALSE	157.855	31	24	1263	24	782	87.4	8.56	1226.94		24		cell organization and biogenesis;protein metabolism;other metabolic processes;stress response;other biological processes	other membranes;mitochondrion	other molecular function	Pf00004, Pf01434, Pf06480, Pf17862	171915	WBGene00004978	spg-7	cel:CELE_Y47G6A.10; Q9N3T5	Processing of SMDT1		1	0	1.462	1.123	1.244	1.319	0.000337282	0.193397	0.0278355	0.00213576	0.00369128	0.80953	0.199889	0.0250609	88.3	129.2	78.7	103.8	7.61	7.26	10.57
FALSE	High	Master Protein	G5EFT4	Aminopeptidase ltah-1.1 [OS=Caenorhabditis elegans]	0	FALSE	157.453	38	19	509	19	609	68.2	5.72	569.39		19		protein metabolism;other metabolic processes	cytosol	other molecular function	Pf01433, Pf09127, Pf17900	178176	WBGene00016589	ltah-1.1	A3QMC1; A3QMC2; cel:CELE_C42C1.11; G5EFT4	Neutrophil degranulation; Synthesis of Leukotrienes (LT) and Eoxins (EX); Biosynthesis of D-series resolvins; Biosynthesis of E-series 18(S)-resolvins; Biosynthesis of aspirin-triggered D-series resolvins; Biosynthesis of E-series 18(R)-resolvins; Biosynthesis of protectins		7	0	1.501	0.916	1.029	1.336	0.000143569	0.789078	0.910138	0.00168561	0.00199468	1	1	0.020931	79.2	118.9	86.5	115.5	5.04	10.64	13.63
FALSE	High	Master Protein	G5ECG7	Microsomal triglyceride transfer protein homolog [OS=Caenorhabditis elegans]	0	FALSE	157.3	33	25	578	25	892	101	7.02	560.04		25		cell organization and biogenesis;protein metabolism;other metabolic processes;transport	plasma membrane;other membranes;ER/Golgi	transporter activity;other molecular function	Pf19444	176852	WBGene00001099	dsc-4	cel:CELE_K02D7.4; G5ECG7	LDL remodeling		1	0	1.406	1.302	1.304	1.404	0.0122935	0.145671	0.0351013	0.05363	0.052775	0.685061	0.230268	0.254503	94.1	132.3	72.2	101.4	5.04	24.45	4.58
FALSE	High	Master Protein	Q27464	Glucose-6-phosphate 1-dehydrogenase [OS=Caenorhabditis elegans]	0	FALSE	156.574	50	25	1048	25	522	60.2	8.03	864.88		25		other metabolic processes	cytosol	other molecular function	Pf00479, Pf02781	178046	WBGene00007108	gspd-1	cel:CELE_B0035.5; Q27464	TP53 Regulates Metabolic Genes; Pentose phosphate pathway	Pentose phosphate pathway	3	0	1.242	0.871	1.025	1.056	0.000598732	0.0399355	0.982639	0.20252	0.00559469	0.316623	1	0.599675	86.9	108	99.8	105.3	3.54	3.86	4.74
FALSE	High	Master Protein	P91240	Signal recognition particle subunit SRP72 [OS=Caenorhabditis elegans]	0	FALSE	156.164	39	21	713	21	635	71.4	8.53	998.85	2.15	21	1	transport	ER/Golgi;translational apparatus	nucleic acid binding activity	Pf08492, Pf17004	173625	WBGene00017245	srpa-72	cel:CELE_F08D12.1; P91240	SRP-dependent cotranslational protein targeting to membrane		1	0	1.089	1.012	1.132	0.973	0.439849	0.999997	0.262611	0.981917	0.718523	1	0.750109	1	99	107.8	97.9	95.3	10.38	7.09	11.12
FALSE	High	Master Protein	P34528	Putative serine protease K12H4.7 [OS=Caenorhabditis elegans]	0	FALSE	155.882	31	13	1035	13	510	56.5	6.28	1503.98	310.56	10	3	protein metabolism		other molecular function	Pf05577	176136	WBGene00019682		cel:CELE_K12H4.7; P34528; Q95QC8			0	0	0.554	1.784	1.229	0.804	0.00332741	0.00563675	0.431433	0.288022	0.0197532	0.0775434	0.954812	0.741953	156	86.4	87.4	70.3	18.07	23.48	10.93
FALSE	High	Master Protein	P30642	Eukaryotic translation initiation factor 3 subunit D [OS=Caenorhabditis elegans]	0	FALSE	155.392	38	18	975	18	570	64.2	8.21	1267.32		18		cell organization and biogenesis;protein metabolism;other metabolic processes	translational apparatus;other cell component	nucleic acid binding activity	Pf05091	176268	WBGene00001227	eif-3.D	cel:CELE_R08D7.3; P30642	L13a-mediated translational silencing of Ceruloplasmin expression; Translation initiation complex formation; Ribosomal scanning and start codon recognition; Formation of a pool of free 40S subunits; Formation of the ternary complex, and subsequently, the 43S complex	Translation factors	6	0	0.954	0.969	1.024	0.903	0.677453	0.99479	0.988111	0.368213	0.956537	1	1	0.850841	102.1	97.4	105.3	95.1	2.46	7.94	10.52
FALSE	High	Master Protein	P50093	Mitochondrial prohibitin complex protein 2 [OS=Caenorhabditis elegans]	0	FALSE	154.858	61	19	1828	19	294	32.6	9.74	1857.31	20.88	16	4	cell organization and biogenesis;other metabolic processes;stress response;developmental processes;other biological processes	plasma membrane;other membranes;mitochondrion;other cell component	other molecular function	Pf01145	174034	WBGene00004015	phb-2	cel:CELE_T24H7.1; P50093	Processing of SMDT1		1	0	1.133	1.086	1.148	1.072	0.102894	0.51986	0.127252	0.448525	0.257487	1	0.515753	0.948204	99	112.2	91.1	97.7	2.29	4.43	10.47
FALSE	High	Master Protein	P54688	Branched-chain-amino-acid aminotransferase, cytosolic [OS=Caenorhabditis elegans]	0	FALSE	154.618	45	15	1264	15	415	47.3	7.05	1581.14		15		other metabolic processes;developmental processes;other biological processes		other molecular function	Pf01063	181423	WBGene00001149	bcat-1	cel:CELE_K02A4.1; P54688	Branched-chain amino acid catabolism		1	0	1.131	0.619	0.61	1.146	0.312515	3.3981e-05	2.6366e-05	0.237329	0.571408	0.00139487	0.00140893	0.668598	71.5	80.8	115.4	132.3	12.54	12.62	2.97
FALSE	High	Master Protein	P54813	ATP-dependent zinc metalloprotease YME1 homolog [OS=Caenorhabditis elegans]	0	FALSE	154.198	45	22	425	22	723	79.8	8.95	453.57		22		protein metabolism	other membranes;mitochondrion	other molecular function	Pf00004, Pf01434, Pf17862		WBGene00010842	ymel-1	P54813			0	0	1.218	1.078	1.187	1.106	0.403457	0.766449	0.595078	0.567538	0.678191	1	1	1	95.9	116.8	89	98.4	7.63	20.6	16.09
FALSE	High	Master Protein	O44480	Large ribosomal subunit protein eL20 [OS=Caenorhabditis elegans]	0	FALSE	154.036	52	16	3417	16	180	20.9	10.37	4221.08	14.55	14	2	protein metabolism;other metabolic processes	cytosol;translational apparatus	other molecular function	Pf01775	24104384	WBGene00004432	rpl-20	cel:CELE_E04A4.8; O44480	L13a-mediated translational silencing of Ceruloplasmin expression; Nonsense Mediated Decay (NMD) independent of the Exon Junction Complex (EJC); Nonsense Mediated Decay (NMD) enhanced by the Exon Junction Complex (EJC); SRP-dependent cotranslational protein targeting to membrane; GTP hydrolysis and joining of the 60S ribosomal subunit; Formation of a pool of free 40S subunits		6	0	0.731	1.044	0.894	0.853	0.00206507	0.99992	0.229004	0.0625592	0.0136423	1	0.691723	0.284745	114	83.4	109.3	93.3	10.76	8.16	11.39
FALSE	High	Master Protein	Q19869	Large ribosomal subunit protein uL24 [OS=Caenorhabditis elegans]	0	FALSE	153.565	55	15	2501	15	142	16.1	11.28	2556.99	264.57	13	3	protein metabolism;other metabolic processes;other biological processes	cytosol;translational apparatus	nucleic acid binding activity;other molecular function	Pf00467, Pf16906	174379	WBGene00004440	rpl-26	cel:CELE_F28C6.7; Q19869; Q8I121; Q9U3H7	L13a-mediated translational silencing of Ceruloplasmin expression; Formation of a pool of free 40S subunits; Nonsense Mediated Decay (NMD) independent of the Exon Junction Complex (EJC); Nonsense Mediated Decay (NMD) enhanced by the Exon Junction Complex (EJC); SRP-dependent cotranslational protein targeting to membrane; GTP hydrolysis and joining of the 60S ribosomal subunit	Cytoplasmic ribosomal proteins	7	0	0.954	1.033	1.035	0.952	0.842186	0.996222	0.985006	0.77714	1	1	1	1	104.1	99.3	100.8	95.9	4.6	6.83	10.55
FALSE	High	Master Protein	O45946	Large ribosomal subunit protein eL18 [OS=Caenorhabditis elegans]	0	FALSE	153.05	62	19	8346	19	188	21	11.4	16060.1	320.33	14	7	protein metabolism;other metabolic processes	cytosol;translational apparatus	nucleic acid binding activity;other molecular function	Pf17135	178342	WBGene00004430	rpl-18	cel:CELE_Y45F10D.12; O45946	L13a-mediated translational silencing of Ceruloplasmin expression; Nonsense Mediated Decay (NMD) independent of the Exon Junction Complex (EJC); Nonsense Mediated Decay (NMD) enhanced by the Exon Junction Complex (EJC); SRP-dependent cotranslational protein targeting to membrane; GTP hydrolysis and joining of the 60S ribosomal subunit; Formation of a pool of free 40S subunits	Cytoplasmic ribosomal proteins	7	0	0.795	0.957	0.976	0.78	0.00151032	0.739376	0.978033	0.00055267	0.0107279	1	1	0.00867319	109.4	87.1	114.3	89.2	4.13	7.53	9.11
FALSE	High	Master Protein	Q19905	UDP-glucose 6-dehydrogenase [OS=Caenorhabditis elegans]	0	FALSE	153.044	48	19	835	19	481	52.7	6.32	1035.88	0	19	1	other metabolic processes;developmental processes;other biological processes	cytosol;nucleus;other cell component	other molecular function	Pf00984, Pf03720, Pf03721	179484	WBGene00005022	sqv-4	cel:CELE_F29F11.1; Q19905	Formation of the active cofactor, UDP-glucuronate		1	0	1.422	0.941	1.087	1.231	0.0029955	0.890504	0.54826	0.105954	0.018274	1	1	0.400342	83.4	118.6	88.7	109.2	3.44	13.17	14.94
FALSE	High	Master Protein	Q18211	Regulator of chromosome condensation [OS=Caenorhabditis elegans]	0	FALSE	152.786	41	19	437	19	569	61.4	5.49	435.24	0	19	1	cell cycle OR cell proliferation;developmental processes;other biological processes	nucleus;other cell component	enzyme regulator activity	Pf00415	174332	WBGene00004304	ran-3	cel:CELE_C26D10.1; Q18211	Postmitotic nuclear pore complex (NPC) reformation		1	0	1.154	0.815	0.961	0.979	0.0379742	0.00473311	0.978566	0.851756	0.11831	0.0672947	1	1	87.3	100.7	107.1	104.9	3.78	10.09	5.86
FALSE	High	Master Protein	O16305	Calmodulin [OS=Caenorhabditis elegans]	0	FALSE	152.357	65	14	1433	14	149	16.8	4.22	1752.47	4.66	13	2	cell cycle OR cell proliferation;cell organization and biogenesis;transport;developmental processes;other biological processes	other membranes;cytoskeleton;nucleus;other cell component	enzyme regulator activity;other molecular function	Pf13499	178614	WBGene00000552	cmd-1	cel:CELE_T21H3.3; O16305	Neutrophil degranulation	Glycogen metabolism	2	0	0.995	1.05	1.116	0.936	0.999712	0.821258	0.669799	0.981952	1	1	1	1	104.2	103.7	99.2	92.9	24.86	5.63	7.88
FALSE	High	Master Protein	O02485	Uncharacterized protein ZK1073.1 [OS=Caenorhabditis elegans]	0	FALSE	152.35	46	16	827	16	325	35.6	7.31	1036.45	1.87	15	1	signal transduction	other cell component		Pf03096	181689	WBGene00014213		cel:CELE_ZK1073.1; O02485			0	0	3.152	0.869	1.577	1.737	8.58814e-09	0.17073	0.00040872	1.61196e-05	1.21665e-06	0.749029	0.0108079	0.000644281	54.8	172.7	63	109.5	11.77	7.76	8.52
FALSE	High	Master Protein	O16259	Stress-induced-phosphoprotein 1 [OS=Caenorhabditis elegans]	0	FALSE	152.325	57	20	1089	20	320	36.9	6.99	1484.2		20		protein metabolism;other metabolic processes;stress response;other biological processes	other cell component	other molecular function	Pf00515, Pf13424, Pf17830		WBGene00019983	sti-1	O16259			0	0	1.124	1.051	1.059	1.115	0.359802	0.676003	0.715511	0.328328	0.624572	1	1	0.793072	96.7	108.7	92	102.6	11.89	8.25	5.96
FALSE	High	Master Protein	Q27487	Peroxisomal catalase 1 [OS=Caenorhabditis elegans]	0	FALSE	152.006	53	19	806	11	500	57.4	7.9	916.65		19		cell organization and biogenesis;other metabolic processes;stress response;other biological processes	mitochondrion;other cytoplasmic organelle;other cell component	other molecular function	Pf00199, Pf06628	175085	WBGene00000831	ctl-2	cel:CELE_Y54G11A.5; O18192; Q27487; Q9XVZ5			0	0	1.327	0.583	0.641	1.207	0.00246425	2.46672e-06	1.04991e-05	0.0214052	0.0157096	0.000169671	0.000626284	0.131622	65.4	86.8	112.3	135.5	6.75	9.46	7.27
FALSE	High	Master Protein	Q21086	Guanine nucleotide-binding protein-like 3 homolog [OS=Caenorhabditis elegans]	0	FALSE	151.622	40	23	861	23	556	62.3	9.36	879.14		23		developmental processes;other biological processes	nucleus	other molecular function	Pf00009, Pf01926, Pf08701	174329	WBGene00003821	nst-1	cel:CELE_K01C8.9; Q21086	Major pathway of rRNA processing in the nucleolus and cytosol		1	0	0.795	0.95	1.169	0.646	0.00464006	0.653346	0.207812	3.2298e-05	0.0257221	1	0.66173	0.00118026	113.4	90.1	119.4	77.1	6.58	12.87	3.7
FALSE	High	Master Protein	P91128	Large ribosomal subunit protein eL13 [OS=Caenorhabditis elegans]	0	FALSE	151.508	49	16	3361	16	207	23.7	11.09	3702.8	322.09	12	4	protein metabolism;other metabolic processes	cytosol;translational apparatus	nucleic acid binding activity;other molecular function	Pf01294	171949	WBGene00004425	rpl-13	cel:CELE_C32E8.2; P91128; Q86GU2	L13a-mediated translational silencing of Ceruloplasmin expression; Nonsense Mediated Decay (NMD) independent of the Exon Junction Complex (EJC); Nonsense Mediated Decay (NMD) enhanced by the Exon Junction Complex (EJC); SRP-dependent cotranslational protein targeting to membrane; GTP hydrolysis and joining of the 60S ribosomal subunit; Formation of a pool of free 40S subunits	Cytoplasmic ribosomal proteins	7	0	0.741	1.093	0.965	0.839	0.000451655	0.608829	0.852656	0.0137036	0.00458852	1	1	0.0965667	116.9	86.6	106.9	89.7	7.45	5.67	9.16
FALSE	High	Master Protein	P34383	Fatty-acid and retinol-binding protein 2 [OS=Caenorhabditis elegans]	0	FALSE	151.314	80	23	2285	23	182	20	5.97	1745.09	964.69	17	6		non-structural extracellular	other molecular function	Pf05823	176284	WBGene00001386	far-2	cel:CELE_F02A9.3; P34383			0	0	1.057	1.18	0.931	1.34	0.938493	0.68299	0.993506	0.257309	1	1	1	0.699736	99	104.7	83.9	112.4	22.7	19.77	19.76
FALSE	High	Master Protein	P50306	Probable S-adenosylmethionine synthase 4 [OS=Caenorhabditis elegans]	0	FALSE	150.355	36	13	847	2	404	43.9	6.32	1189.21	2.05	13	2	other metabolic processes	cytosol	other molecular function	Pf00438, Pf02772, Pf02773	177354	WBGene00015540	sams-4	cel:CELE_C06E7.3; P50306	Methylation; Sulfur amino acid metabolism; Metabolism of ingested SeMet, Sec, MeSec into H2Se		3	6	0.919	0.684	0.663	0.948	0.454098	0.00202736	0.00117318	0.643597	0.730973	0.0382195	0.0240737	1	83.9	77.1	122.7	116.3	11.04	5.93	14.1
FALSE	High	Master Protein	P34334	Large ribosomal subunit protein eL21 [OS=Caenorhabditis elegans]	0	FALSE	150.22	55	14	2682	14	161	18.3	11.15	4550.36	2.35	13	2	protein metabolism;other metabolic processes	cytosol;translational apparatus	other molecular function	Pf01157	176146	WBGene00004433	rpl-21	cel:CELE_C14B9.7; P34334	Nonsense Mediated Decay (NMD) enhanced by the Exon Junction Complex (EJC); L13a-mediated translational silencing of Ceruloplasmin expression; Nonsense Mediated Decay (NMD) independent of the Exon Junction Complex (EJC); SRP-dependent cotranslational protein targeting to membrane; GTP hydrolysis and joining of the 60S ribosomal subunit; Formation of a pool of free 40S subunits		6	0	0.905	0.993	1.093	0.822	0.810749	0.995115	0.409264	0.161709	1	1	0.928172	0.523609	107	96.8	107.7	88.5	6.41	14.73	10.79
FALSE	High	Master Protein	Q09936	Uncharacterized protein C53C9.2 [OS=Caenorhabditis elegans]	0	FALSE	149.785	53	22	1070	22	397	44.8	4.65	1508.57		22		cell organization and biogenesis	cytoskeleton	cytoskeletal activity	Pf00402	181031	WBGene00016898		cel:CELE_C53C9.2; Q09936			0	0	0.866	1.287	1.229	0.906	0.611047	0.204749	0.179754	0.561579	0.894986	0.838404	0.61345	1	119.5	103.4	92.9	84.2	23.55	5.15	11.05
FALSE	High	Master Protein	Q09501	Intermediate filament protein ifp-1 [OS=Caenorhabditis elegans]	0	FALSE	149.217	37	24	498	24	776	89	7.03	454.71		24		cell organization and biogenesis;transport;other biological processes	cytoskeleton;nucleus;other cell component	cytoskeletal activity	Pf00038	181182	WBGene00002067	ifp-1	cel:CELE_C43C3.1; Q09501	Formation of Senescence-Associated Heterochromatin Foci (SAHF); RHOD GTPase cycle; RHOF GTPase cycle; Depolymerization of the Nuclear Lamina		4	0	1.18	1.247	1.263	1.165	0.063885	0.00692478	0.00450698	0.0973308	0.177072	0.0899161	0.0590815	0.384471	102.2	120.5	81.9	95.4	2.61	8.18	4.62
FALSE	High	Master Protein	P91276	Importin subunit alpha-2 [OS=Caenorhabditis elegans]	0	FALSE	149.188	34	16	722	16	531	59.1	5.15	1099.8	11.96	15	1	cell cycle OR cell proliferation;cell organization and biogenesis;transport;developmental processes;other biological processes	nucleus;other cell component	other molecular function	Pf00514, Pf01749, Pf16186	172329	WBGene00002073	ima-2	cel:CELE_F26B1.3; P91276			0	0	1.584	0.934	1.204	1.228	4.21502e-05	0.666806	0.0475194	0.0302006	0.00076229	1	0.278281	0.170914	80.5	127.5	86.2	105.9	10.86	3.04	8.72
FALSE	High	Master Protein	Q19052	Eukaryotic translation initiation factor 2A [OS=Caenorhabditis elegans]	0	FALSE	148.303	48	23	786	23	570	64	9.17	767.59	17.72	22	1	protein metabolism;other metabolic processes;other biological processes	cytosol;translational apparatus	translation activity;nucleic acid binding activity	Pf08662	174606	WBGene00008480	eif-2A	cel:CELE_E04D5.1; Q19052; Q95ZW6			0	0	0.937	0.9	0.984	0.857	0.753623	0.402001	0.998219	0.067929	1	1	1	0.300111	100	93.7	111.1	95.2	7.9	5.35	12.78
FALSE	High	Master Protein	Q20502	Histidine ammonia-lyase [OS=Caenorhabditis elegans]	0	FALSE	148.061	37	19	581	19	677	74.6	5.85	713.04		19		other metabolic processes	other cell component	other molecular function	Pf00221, Pf12053	181279	WBGene00009813	haly-1	cel:CELE_F47B10.2; Q20502	Histidine catabolism		1	0	1.144	0.979	0.977	1.147	0.267702	0.974448	0.969561	0.257682	0.5152	1	1	0.699736	92.2	105.5	94.2	108.1	13.17	7.14	9.15
FALSE	High	Master Protein	Q20065	Prolyl 4-hydroxylase subunit alpha-2 [OS=Caenorhabditis elegans]	0	FALSE	147.9	45	21	564	21	539	61.5	6.93	565.24	11.84	20	1	protein metabolism;other metabolic processes	ER/Golgi	other molecular function	Pf03171, Pf08336	178170	WBGene00004025	phy-2	cel:CELE_F35G2.4; Q20065			0	0	1.332	0.848	1.243	0.909	0.278267	0.832938	0.32861	0.886075	0.529143	1	0.847159	1	87.3	116.2	103	93.5	33.56	6.72	16.66
FALSE	High	Master Protein	Q20140	Adenylate kinase isoenzyme 1 [OS=Caenorhabditis elegans]	0	FALSE	147.435	61	10	1013	10	210	22.6	7.43	1519.61		10		other metabolic processes	cytosol;other cell component	kinase activity;other molecular function	Pf00406	181317	WBGene00009531		cel:CELE_F38B2.4; Q20140	Interconversion of nucleotide di- and triphosphates		1	0	0.897	1.204	1.021	1.059	0.82414	0.412985	0.999981	0.89326	1	1	1	1	110.9	99.5	92.1	97.5	14.34	15.44	21.77
FALSE	High	Master Protein	Q966L9	ATP-dependent RNA helicase glh-2 [OS=Caenorhabditis elegans]	0	FALSE	146.853	22	17	1110	7	974	100.3	6.24	1289.72	6.71	16	3	RNA metabolism OR transcription;other metabolic processes;developmental processes;other biological processes	nucleus;other cell component	nucleic acid binding activity;other molecular function	Pf00098, Pf00270, Pf00271	172361	WBGene00001599	glh-2	cel:CELE_C55B7.1; Q27376; Q966L9			0	0	1	0.886	0.904	0.98	0.998676	0.48961	0.749523	0.989947	1	1	1	1	94.5	94.4	106.6	104.5	13.03	26.66	14.14
FALSE	High	Master Protein	O62137	Acyl-coenzyme A oxidase acox-1.2 [OS=Caenorhabditis elegans]	0	FALSE	146.563	46	24	326	17	661	75	7.87	259.56		24		other metabolic processes;other biological processes	other cytoplasmic organelle	other molecular function	Pf01756, Pf14749	173163	WBGene00008565	acox-1.2	cel:CELE_F08A8.2; O62137	Beta-oxidation of pristanoyl-CoA; Synthesis of bile acids and bile salts via 7alpha-hydroxycholesterol		2	5	0.571	1.618	0.901	1.025	0.000662874	0.000836354	0.819228	0.885198	0.00597289	0.0190046	1	1	141.7	80.9	87.6	89.8	20.84	4.93	16.25
FALSE	High	Master Protein	Q19264	Putative deoxyribose-phosphate aldolase [OS=Caenorhabditis elegans]	0	FALSE	145.536	52	15	1180	15	303	33.1	7.4	1726.67		15		other metabolic processes	other cell component	other molecular function	Pf01791	173911	WBGene00017283		cel:CELE_F09E5.3; Q19264	Neutrophil degranulation; Pentose phosphate pathway		2	0	1.047	1.019	1.047	1.019	0.444774	0.999916	0.583214	0.989368	0.721524	1	1	1	99.3	104	97.5	99.3	7.67	11.93	3.05
FALSE	High	Master Protein	P91856	Probable phosphoserine aminotransferase [OS=Caenorhabditis elegans]	0	FALSE	145.336	55	17	869	17	370	41	6.86	900.33	16.75	16	1	other metabolic processes	other cell component	other molecular function	Pf00266	172756	WBGene00009177		cel:CELE_F26H9.5; P91856	Serine biosynthesis		1	0	1.017	1.488	1.943	0.779	0.999999	0.000649005	7.8685e-06	0.0322976	1	0.0157306	0.000492295	0.178439	124.5	126.6	83.7	65.2	12.88	8.89	9.03
FALSE	High	Master Protein	Q11176	Actin-interacting protein 1 [OS=Caenorhabditis elegans]	0	FALSE	145.33	45	20	658	20	611	65.3	7.08	641.63		20		cell organization and biogenesis;other biological processes	cytosol;cytoskeleton	cytoskeletal activity	Pf00400	180631	WBGene00006810	unc-78	cel:CELE_C04F6.4; Q11176; Q86GT5			0	0	1.212	1.169	1.213	1.168	0.0305947	0.345615	0.0393619	0.28373	0.10132	1	0.248145	0.73542	98.3	119.2	84.1	98.3	7.48	12.75	7.78
FALSE	High	Master Protein	Q93353	Probable isocitrate dehydrogenase [NAD] subunit beta, mitochondrial [OS=Caenorhabditis elegans]	0	FALSE	144.263	47	16	1273	16	379	41.5	7.87	1629.15	63.47	14	2	other metabolic processes	mitochondrion	other molecular function	Pf00180	181528	WBGene00007993	idhb-1	cel:CELE_C37E2.1; Q93353	Citric acid cycle (TCA cycle)		1	0	1.218	1.087	1.107	1.197	0.236683	0.579578	0.921626	0.0808693	0.472255	1	1	0.341923	94.4	115	86.8	103.9	8.79	12.86	10.84
FALSE	High	Master Protein	Q94272	Fumarylacetoacetase [OS=Caenorhabditis elegans]	0	FALSE	144.233	45	17	876	17	418	46	6.13	1404.46	106.09	15	2	other metabolic processes		other molecular function	Pf01557, Pf09298	180918	WBGene00019620	fah-1	cel:CELE_K10C2.4; Q94272	Tyrosine catabolism		1	0	0.957	1.256	1.082	1.11	0.958357	0.00440082	0.46228	0.138635	1	0.0638253	0.983653	0.47033	110	105.2	87.6	97.2	9.75	8.47	7.56
FALSE	High	Master Protein	O17606	MYG1 protein C27H6.8 [OS=Caenorhabditis elegans]	0	FALSE	144.159	62	18	822	18	340	38.4	5.78	673.23		18			nucleus;other cell component		Pf03690	179392	WBGene00007787		cel:CELE_C27H6.8; O17606			0	0	1.049	0.942	1.145	0.863	0.56235	0.612606	0.0358443	0.0416639	0.848015	1	0.233352	0.209796	99.3	104.2	105.4	91	8.33	3.26	8.51
FALSE	High	Master Protein	Q18685	Protein unc-112 [OS=Caenorhabditis elegans]	0	FALSE	144.037	35	22	622	22	720	82.3	6.99	606.67		22		cell adhesion;cell organization and biogenesis;signal transduction;other biological processes	plasma membrane;other membranes;cytoskeleton;other cell component	signal transduction activity or receptor binding;other molecular function	Pf00169, Pf00373, Pf18124	179972	WBGene00006836	unc-112	cel:CELE_C47E8.7; Q18685	RAC1 GTPase cycle; RAC3 GTPase cycle; Platelet degranulation ; Cell-extracellular matrix interactions		4	0	1.085	0.977	1.083	0.979	0.891246	0.987432	0.57293	0.99224	1	1	1	1	97.3	105.6	99.6	97.5	8.12	7.22	5.04
FALSE	High	Master Protein	H1UBK1	Methionine aminopeptidase 2 [OS=Caenorhabditis elegans]	0	FALSE	143.965	38	19	808	19	468	52.3	7.53	758.33		19		cell cycle OR cell proliferation	other cell component	other molecular function	Pf00557	178468	WBGene00003130	map-2	H1UBK1; H1UBK2; Q9U2V9	Inactivation, recovery and regulation of the phototransduction cascade		1	0	0.893	1.002	0.874	1.024	0.42137	0.811672	0.37655	0.764955	0.700452	1	0.88773	1	102.2	91.3	102	104.5	5.88	10.44	18.2
FALSE	High	Master Protein	P55216	Putative cystathionine gamma-lyase 2 [OS=Caenorhabditis elegans]	0	FALSE	143.424	38	13	1014	13	392	43.1	5.95	1220.56	0	13	1	other metabolic processes	other cell component	other molecular function	Pf01053	174155	WBGene00022856	cth-2	cel:CELE_ZK1127.10; P55216	Degradation of cysteine and homocysteine; Cysteine formation from homocysteine		2	0	1.514	1.696	1.682	1.526	0.198378	0.105326	0.119551	0.176184	0.415458	0.567915	0.498615	0.550814	99.9	151.2	58.9	89.9	39.27	16.27	31.91
FALSE	High	Master Protein	Q21824	Probable peroxiredoxin prdx-3 [OS=Caenorhabditis elegans]	0	FALSE	141.778	42	17	1523	16	226	24.9	7.36	2158.59	45.76	15	2	other metabolic processes;stress response;other biological processes	cytosol;mitochondrion	other molecular function	Pf00578, Pf10417	175573	WBGene00011110	prdx-3	cel:CELE_R07E5.2; Q21824	Detoxification of Reactive Oxygen Species		1	0	1.512	0.953	1.113	1.295	1.01417e-05	0.755094	0.19712	0.000802148	0.000281919	1	0.646027	0.0117251	81.3	122.9	85.3	110.5	10.1	2.94	7.62
FALSE	High	Master Protein	G5EES6	Ubiquitin fusion degradation protein 3 homolog [OS=Caenorhabditis elegans]	0	FALSE	141.687	43	23	432	23	860	93.9	5.64	502.29	6.5	22	1	protein metabolism;other metabolic processes;other biological processes	nucleus;other cell component	other molecular function	Pf00400, Pf08324, Pf09070	3565222	WBGene00007333	ufd-3	cel:CELE_C05C10.6; G5EES6; G5EFK5			0	0	1.202	0.984	1.068	1.107	0.238236	0.999499	0.975585	0.361759	0.4735	1	1	0.843554	92.1	110.7	93.6	103.6	18.23	7.03	7.31
FALSE	High	Master Protein	Q27888	L-lactate dehydrogenase [OS=Caenorhabditis elegans]	0	FALSE	141.596	47	16	1029	16	333	36	6.9	1197.53	2.73	15	1	other metabolic processes	mitochondrion	other molecular function	Pf00056, Pf02866	174798	WBGene00002262	ldh-1	Q27888	Pyruvate metabolism		1	0	2.086	0.73	1.106	1.376	1.27493e-08	0.000182503	0.141197	8.17354e-05	1.54813e-06	0.00540083	0.541363	0.00215545	63.1	131.6	86.4	119	7.64	7.23	6.09
FALSE	High	Master Protein	P91910	Tubulin alpha-3 chain [OS=Caenorhabditis elegans]	0	FALSE	141.286	42	16	2380	10	450	50.1	5.15	1881.95	2.5	15	2	cell cycle OR cell proliferation;cell organization and biogenesis;other biological processes	cytoskeleton;other cell component	cytoskeletal activity;other molecular function	Pf00091, Pf03953	175419	WBGene00003175	mec-12	cel:CELE_C44B11.3; O01907; P91910; Q7JQD4; Q9TYG0	RHOH GTPase cycle; Intraflagellar transport; COPI-dependent Golgi-to-ER retrograde traffic; Kinesins; HSP90 chaperone cycle for steroid hormone receptors (SHR) in the presence of ligand; COPI-mediated anterograde transport; COPI-independent Golgi-to-ER retrograde traffic		7	0	0.874	0.816	0.867	0.822	0.27086	0.444792	0.3214	0.382149	0.518539	1	0.839291	0.866974	97.4	85.1	119.4	98.1	10.07	22.26	4.97
FALSE	High	Master Protein	Q23519	Major sperm protein 152 [OS=Caenorhabditis elegans]	0	FALSE	141.228	76	14	4312	1	127	14.2	7.99	4267.46	93.19	10	5		cytoskeleton;other cell component		Pf00635	191712	WBGene00003470	msp-152	cel:CELE_ZK546.6; Q23519			0	14	0.624	0.903	1.125	0.501	0.0261112	0.999266	0.993408	0.0205499	0.0907134	1	1	0.128211	121.7	76	134.8	67.5	24.59	17.45	19.56
FALSE	High	Master Protein	P91914	Large ribosomal subunit protein eL27 [OS=Caenorhabditis elegans]	0	FALSE	141.168	49	13	2954	13	136	15.7	10.35	3872.36	525.87	9	4	protein metabolism;other metabolic processes	other membranes;cytosol;ER/Golgi;translational apparatus	other molecular function	Pf00467, Pf01777		WBGene00004441	rpl-27	P91914	L13a-mediated translational silencing of Ceruloplasmin expression; Nonsense Mediated Decay (NMD) independent of the Exon Junction Complex (EJC); Nonsense Mediated Decay (NMD) enhanced by the Exon Junction Complex (EJC); SRP-dependent cotranslational protein targeting to membrane; GTP hydrolysis and joining of the 60S ribosomal subunit; Formation of a pool of free 40S subunits		6	0	0.643	1.016	0.837	0.78	0.000766001	0.99854	0.180025	0.0241221	0.00655471	1	0.61345	0.145042	117.8	75.8	115.9	90.5	16.3	8.53	8.83
FALSE	High	Master Protein	Q20222	Fatty acid-binding protein homolog 3 [OS=Caenorhabditis elegans]	0	FALSE	141.116	61	11	905	10	165	19.1	8.35	1195.97		11			non-structural extracellular	other molecular function			WBGene00002255	lbp-3	Q20222			0	2	1.575	1.785	2.228	1.262	8.55779e-05	1.70982e-05	3.79269e-07	0.0230003	0.00138996	0.000805831	5.13293e-05	0.13909	104.1	164	58.3	73.6	12.19	7.11	6.38
FALSE	High	Master Protein	P42170	Ribonucleoside-diphosphate reductase small chain [OS=Caenorhabditis elegans]	0	FALSE	140.976	40	18	750	18	381	44.3	4.88	772.74	6.65	17	1	DNA metabolism;other metabolic processes;developmental processes	cytosol	other molecular function	Pf00268	175525	WBGene00004392	rnr-2	cel:CELE_C03C10.3; P42170	Interconversion of nucleotide di- and triphosphates		1	0	1.286	1.026	1.038	1.271	0.26579	0.996551	0.99231	0.496021	0.513458	1	1	1	88.9	114.3	86.6	110.1	8.99	23.5	16.33
FALSE	High	Master Protein	O17586	Proteasome subunit alpha type-6 [OS=Caenorhabditis elegans]	0	FALSE	140.595	60	15	1163	15	246	27	8.09	1727.82	33.06	14	1	protein metabolism;other metabolic processes	nucleus;other cell component		Pf00227, Pf10584	179941	WBGene00003922	pas-1	cel:CELE_C15H11.7; O17586	Antigen processing: Ubiquitination & Proteasome degradation; Neddylation; Degradation of DVL; Asymmetric localization of PCP proteins; SCF(Skp2)-mediated degradation of p27/p21; Ub-specific processing proteases; Orc1 removal from chromatin; CDK-mediated phosphorylation and removal of Cdc6; ABC-family proteins mediated transport; Ubiquitin Mediated Degradation of Phosphorylated Cdc25A; Degradation…	Proteasome degradation	24	0	1.218	0.931	1.098	1.033	0.00114507	0.353689	0.221317	0.527833	0.0088296	1	0.67904	1	90.9	110.7	97.6	100.8	1.8	5.25	8.42
FALSE	High	Master Protein	Q19969	Importin subunit alpha-3 [OS=Caenorhabditis elegans]	0	FALSE	140.361	27	11	568	11	514	56.1	4.83	1068.49	30.12	10	1	cell cycle OR cell proliferation;cell organization and biogenesis;transport;developmental processes;other biological processes	nucleus;other cell component	other molecular function	Pf00514, Pf01749, Pf16186	177533	WBGene00002074	ima-3	cel:CELE_F32E10.4; O44925; Q19969			0	0	1.183	0.931	1.21	0.911	0.0183166	0.898029	0.00290363	0.338098	0.0706615	1	0.043051	0.806767	94.5	111.7	101.4	92.4	6.54	2.38	7.92
FALSE	High	Master Protein	G5EDZ2	Uridine 5'-monophosphate synthase [OS=Caenorhabditis elegans]	0	FALSE	140.32	45	18	716	18	497	54.8	5.99	708.99		18		cell organization and biogenesis;other metabolic processes;developmental processes;other biological processes	other cell component	other molecular function	Pf00215	176453	WBGene00011559	umps-1	cel:CELE_T07C4.1; G5EDZ2	Pyrimidine biosynthesis		1	0	0.886	1.085	1.078	0.892	0.0593296	0.529458	0.786654	0.126397	0.167357	1	1	0.445965	110.2	97.6	101.6	90.6	5.83	13.92	3.08
FALSE	High	Master Protein	Q9BL19	Large ribosomal subunit protein uL22 [OS=Caenorhabditis elegans]	0	FALSE	140.129	46	13	3387	13	187	21.5	10.3	5018.61	694.16	9	4	protein metabolism;other metabolic processes	cytosol;translational apparatus	other molecular function	Pf00237	171692	WBGene00004429	rpl-17	cel:CELE_Y48G8AL.8; Q8WTK4; Q9BL19	Nonsense Mediated Decay (NMD) enhanced by the Exon Junction Complex (EJC); L13a-mediated translational silencing of Ceruloplasmin expression; Nonsense Mediated Decay (NMD) independent of the Exon Junction Complex (EJC); SRP-dependent cotranslational protein targeting to membrane; GTP hydrolysis and joining of the 60S ribosomal subunit; Formation of a pool of free 40S subunits	Cytoplasmic ribosomal proteins	7	0	0.724	1.015	0.885	0.831	0.0177234	0.999889	0.487486	0.229416	0.0693856	1	1	0.652776	113.4	82.1	111.7	92.8	7.27	22.77	4.64
FALSE	High	Master Protein	P10299	Glutathione S-transferase P [OS=Caenorhabditis elegans]	0	FALSE	139.712	71	16	1064	16	208	23.9	6.34	1606	10.81	13	4	stress response;other biological processes	cytosol	other molecular function	Pf00043, Pf02798	176281	WBGene00001749	gst-1	cel:CELE_R107.7; P10299	Neutrophil degranulation; Paracetamol ADME; Glutathione conjugation; Detoxification of Reactive Oxygen Species		4	0	1.073	1.163	1.076	1.159	0.882008	0.350089	0.865398	0.368543	1	1	1	0.850841	101.8	109.2	87.5	101.5	13.25	9.96	12.33
FALSE	High	Master Protein	Q23223	mRNA transport homolog 4 [OS=Caenorhabditis elegans]	0	FALSE	139.694	30	25	422	25	1026	116.3	6.09	305.7		25		RNA metabolism OR transcription;other metabolic processes	nucleus	nucleic acid binding activity;other molecular function	Pf00270, Pf00271, Pf08148, Pf13234	177824	WBGene00012342	mtr-4	cel:CELE_W08D2.7; Q23223	Major pathway of rRNA processing in the nucleolus and cytosol; mRNA Splicing - Major Pathway		2	0	0.896	0.917	1.085	0.757	0.332667	0.130699	0.318202	0.000327546	0.596555	0.652216	0.834547	0.00594229	104.9	94	114.4	86.6	6.6	8.09	5.54
FALSE	High	Master Protein	Q20117	Glutamate--cysteine ligase [OS=Caenorhabditis elegans]	0	FALSE	139.373	40	22	469	22	654	74.3	6.71	447.37		22		other metabolic processes;stress response;other biological processes	other cell component	other molecular function	Pf03074	174438	WBGene00001527	gcs-1	cel:CELE_F37B12.2; Q20117	Glutathione synthesis and recycling		1	0	1.003	1.027	0.864	1.192	0.999988	0.996807	0.172681	0.118464	1	1	0.604266	0.429832	96.7	97	94.1	112.2	7.93	14.19	3.49
FALSE	High	Master Protein	P51404	Small ribosomal subunit protein uS15 [OS=Caenorhabditis elegans]	0	FALSE	138.895	48	12	3178	12	151	17.3	10.71	3484.95	171.09	10	4	protein metabolism;other metabolic processes;other biological processes	cytosol;translational apparatus;nucleus;other cell component	nucleic acid binding activity;other molecular function	Pf00312, Pf08069	175901	WBGene00004482	rps-13	cel:CELE_C16A3.9; P51404	L13a-mediated translational silencing of Ceruloplasmin expression; Nonsense Mediated Decay (NMD) independent of the Exon Junction Complex (EJC); Nonsense Mediated Decay (NMD) enhanced by the Exon Junction Complex (EJC); SRP-dependent cotranslational protein targeting to membrane; GTP hydrolysis and joining of the 60S ribosomal subunit; Formation of a pool of free 40S subunits; Translation initiat…	Cytoplasmic ribosomal proteins	11	0	0.809	0.996	1.008	0.799	0.000224738	0.879998	0.999634	8.92653e-05	0.00278195	1	1	0.00230647	110.6	89.5	111.1	88.8	5.45	5.82	3.12
FALSE	High	Master Protein	A5JYX8	Nicalin [OS=Caenorhabditis elegans]	0	FALSE	138.739	35	15	355	15	563	61.8	6.49	423.65	62.63	13	2	cell organization and biogenesis;other biological processes	other membranes;ER/Golgi		Pf05450	172803	WBGene00011488	nra-2	A5JYX8; cel:CELE_T05F1.1; O18033			0	0	1.009	1.008	0.997	1.02	0.92205	0.975436	0.919698	0.974222	1	1	1	1	99.7	100.6	98.9	100.9	16.44	20.18	16.56
FALSE	High	Master Protein	O02108	Probable Hsp90 co-chaperone cdc37 [OS=Caenorhabditis elegans]	0	FALSE	138.721	41	17	562	17	370	42.7	4.86	676.53	0	17	1	protein metabolism;other metabolic processes;other biological processes	other cell component	other molecular function	Pf03234, Pf08564, Pf08565		WBGene00021097	cdc-37	O02108	Regulation of necroptotic cell death; Platelet degranulation ; Downregulation of ERBB2 signaling; Drug-mediated inhibition of ERBB2 signaling		5	0	1.148	1.152	1.082	1.222	0.370682	0.136959	0.454378	0.104706	0.638244	0.663099	0.974479	0.399335	98.1	112.6	85.2	104.1	17.49	8.54	9.42
FALSE	High	Master Protein	Q21018	Conserved regulator of innate immunity protein 3 [OS=Caenorhabditis elegans]	0	FALSE	138.336	43	8	1318	8	236	26.4	5.08	2137.08	363.25	5	3	cell organization and biogenesis	mitochondrion		Pf02330		WBGene00010303	cri-3	Q21018	RHOA GTPase cycle		1	0	1.173	1.085	1.09	1.168	0.748564	0.7997	0.860186	0.677119	1	1	1	1	95.9	112.5	88.4	103.2	14.77	16.43	12.89
FALSE	High	Master Protein	Q9N4I4	Large ribosomal subunit protein uL1 [OS=Caenorhabditis elegans]	0	FALSE	138.329	40	13	2910	13	216	24.1	9.92	3928.59	21.03	11	3	protein metabolism;other metabolic processes	translational apparatus	nucleic acid binding activity;other molecular function	Pf00687	171853	WBGene00004412	rpl-1	cel:CELE_Y71F9AL.13; Q9N4I4	Nonsense Mediated Decay (NMD) enhanced by the Exon Junction Complex (EJC); L13a-mediated translational silencing of Ceruloplasmin expression; Nonsense Mediated Decay (NMD) independent of the Exon Junction Complex (EJC); SRP-dependent cotranslational protein targeting to membrane; GTP hydrolysis and joining of the 60S ribosomal subunit; Formation of a pool of free 40S subunits	Cytoplasmic ribosomal proteins	7	0	0.936	0.844	0.984	0.803	0.121601	0.0504135	0.83374	0.0031434	0.290068	0.3604	1	0.033785	98.3	91.9	116.4	93.4	8.59	6.24	6.28
FALSE	High	Master Protein	Q10943	ADP-ribosylation factor 1-like 2 [OS=Caenorhabditis elegans]	0	FALSE	138.009	59	11	1632	11	181	20.5	6.58	1975.4	0	11	1	cell organization and biogenesis;transport;developmental processes;other biological processes	plasma membrane;other membranes;ER/Golgi	other molecular function	Pf00025		WBGene00000182	arf-1.2	Q10943	COPI-dependent Golgi-to-ER retrograde traffic; COPI-mediated anterograde transport; Golgi Associated Vesicle Biogenesis; Lysosome Vesicle Biogenesis; Synthesis of PIPs at the plasma membrane; Synthesis of PIPs at the Golgi membrane; Intra-Golgi traffic		8	0	0.93	0.894	0.882	0.942	0.831105	0.517338	0.514244	0.833728	1	1	1	1	97.5	90.6	109.1	102.8	12.49	25.81	9.08
FALSE	High	Master Protein	Q93244	Cysteine synthase 1 [OS=Caenorhabditis elegans]	0	FALSE	137.788	56	16	778	16	341	35.9	5.96	997.57	10.6	15	2	other metabolic processes;stress response		other molecular function	Pf00291		WBGene00007653	cysl-1	Q93244			0	0	1.342	0.949	1.103	1.155	0.000243272	0.526526	0.139706	0.12574	0.00292615	1	0.540493	0.445486	86.7	116.4	91.4	105.5	5.14	11.2	10.01
FALSE	High	Master Protein	O62275	Argonaute protein wago-4 [OS=Caenorhabditis elegans]	0	FALSE	137.553	32	27	552	27	965	106.4	8.18	468.9		27		cell organization and biogenesis;other biological processes	other cell component	nucleic acid binding activity;other molecular function	Pf02170, Pf02171	174932	WBGene00010263	wago-4	cel:CELE_F58G1.1; O62275	MicroRNA (miRNA) biogenesis; Small interfering RNA (siRNA) biogenesis		2	0	1.093	1.142	0.938	1.332	0.367153	0.0789114	0.340754	0.00024997	0.633879	0.474774	0.861097	0.00473646	96.8	105.7	84.7	112.8	7.33	4.34	8.93
FALSE	High	Master Protein	Q09607	Probable glutathione S-transferase gst-36 [OS=Caenorhabditis elegans]	0	FALSE	137.516	80	15	910	15	210	23.9	6.3	786.79		15		other biological processes		other molecular function	Pf02798, Pf14497	187645	WBGene00001784	gst-36	cel:CELE_R07B1.4; Q09607			0	0	0.962	1.094	1.079	0.975	0.850626	0.428261	0.531592	0.924867	1	1	1	1	106.2	102.1	97.1	94.6	10.25	5.77	8.65
FALSE	High	Master Protein	Q93873	Probable NADH dehydrogenase [ubiquinone] iron-sulfur protein 2, mitochondrial [OS=Caenorhabditis elegans]	0	FALSE	136.812	44	20	719	20	482	54.5	6.49	717.26	11.34	18	2	other metabolic processes;transport;other biological processes	other membranes;mitochondrion;other cell component	transporter activity;other molecular function	Pf00346	181646	WBGene00001520	gas-1	cel:CELE_K09A9.5; Q93873	Complex I biogenesis		1	0	0.46	1.13	0.886	0.587	2.09357e-10	0.0163384	0.0263129	1.59629e-08	1.66138e-07	0.17398	0.195065	4.08332e-06	139.6	64.2	123.6	72.5	6.74	4.62	4.3
FALSE	High	Master Protein	P34703	Suppressor of Ty 6 homolog [OS=Caenorhabditis elegans]	0	FALSE	136.764	19	24	299	24	1521	175.7	5	297.23		24		cell organization and biogenesis;RNA metabolism OR transcription;other metabolic processes;other biological processes	nucleus	nucleic acid binding activity;other molecular function	Pf00575, Pf14632, Pf14633, Pf14635, Pf14639, Pf14641, Pf17674	175621	WBGene00001259	emb-5	cel:CELE_T04A8.14; P34703; Q7JMP9	Formation of RNA Pol II elongation complex ; RNA Polymerase II Pre-transcription Events		3	0	1.342	0.71	1.182	0.806	0.0095818	0.00367937	0.165454	0.0663277	0.0434762	0.0578024	0.591897	0.295072	81.9	109.9	115.3	93	13.86	6.84	4.29
FALSE	High	Master Protein	Q21966	Aspartic protease 4 [OS=Caenorhabditis elegans]	0	FALSE	136.459	46	14	913	14	444	49.2	6.55	1488.76	3.36	13	1	protein metabolism;other biological processes	non-structural extracellular;other cytoplasmic organelle;other cell component	other molecular function	Pf00026	181444	WBGene00000217	asp-4	cel:CELE_R12H7.2; Q21966	Neutrophil degranulation; Surfactant metabolism; MHC class II antigen presentation	Crystal toxin triggered necrosis pathway	4	0	1.226	1.006	0.986	1.25	0.45435	0.993701	0.959933	0.339309	0.730973	1	1	0.80815	89.6	109.9	89.1	111.4	3.96	24.78	10.5
FALSE	High	Master Protein	Q9U3D6	A-to-I RNA editing regulator adr-1 [OS=Caenorhabditis elegans]	0	FALSE	136.093	26	19	460	19	964	107.4	8.09	409.5	29.55	18	1	RNA metabolism OR transcription;other metabolic processes;other biological processes	cytosol;translational apparatus;nucleus;other cell component	nucleic acid binding activity;other molecular function	Pf00035, Pf02137	172542	WBGene00000079	adr-1	cel:CELE_H15N14.1; G5EF17; G5EG30; Q86GC2; Q86GC3; Q8I8G9; Q8I8H0; Q8I8H1; Q9U3D6			0	0	1.537	1.094	1.408	1.194	0.00149311	0.817563	0.00624336	0.353985	0.0106651	1	0.07414	0.83457	88.1	135.3	80.5	96.1	11.62	9.04	12.33
FALSE	High	Master Protein	Q9GYF1	Troponin I 2 [OS=Caenorhabditis elegans]	0	FALSE	135.732	54	22	1608	19	242	27.5	5.53	1741.4	154.35	17	5	cell organization and biogenesis;other biological processes	cytoskeleton	cytoskeletal activity	Pf00992	181124	WBGene00006764	unc-27	cel:CELE_ZK721.2; Q5FBV6; Q9GYF1	Striated Muscle Contraction; Ion homeostasis		2	3	0.957	0.997	1.103	0.865	0.589347	0.99995	0.247055	0.0325226	0.873757	1	0.71889	0.178909	104.5	100	104.8	90.7	8.97	3.69	2.22
FALSE	High	Master Protein	Q09545	Succinate dehydrogenase [ubiquinone] iron-sulfur subunit, mitochondrial [OS=Caenorhabditis elegans]	0	FALSE	134.952	47	13	918	13	298	32.9	8.24	1045.6	257.19	11	2	other metabolic processes	other membranes;mitochondrion	other molecular function	Pf13085, Pf13534	174482	WBGene00006433	sdhb-1	cel:CELE_F42A8.2; O44075; Q09545	Citric acid cycle (TCA cycle)		1	0	1.274	0.972	1.132	1.094	0.312594	0.998224	0.579968	0.901039	0.571408	1	1	1	90.3	115.1	92.9	101.7	17.66	9.23	16.56
FALSE	High	Master Protein	Q20819	Elongation factor Ts, mitochondrial [OS=Caenorhabditis elegans]	0	FALSE	134.939	50	13	720	13	316	34.1	6.7	829.77		13		protein metabolism;other metabolic processes	mitochondrion	nucleic acid binding activity	Pf00889	179683	WBGene00010094	tsfm-1	cel:CELE_F55C5.5; Q20819			0	0	2.307	1.086	1.508	1.662	1.15456e-05	0.914407	0.0206414	0.000589435	0.00030042	1	0.168864	0.00908299	69.5	160.3	64	106.3	19.49	8.93	14.78
FALSE	High	Master Protein	Q93235	Sodium/potassium-transporting ATPase subunit beta-1 [OS=Caenorhabditis elegans]	0	FALSE	134.904	49	16	868	15	320	36.6	7.58	902.05	9.82	15	1	transport;other biological processes	plasma membrane;other membranes	other molecular function	Pf00287	182726	WBGene00007646	nkb-1	cel:CELE_C17E4.9; Q93235	Ion transport by P-type ATPases; Downregulation of SMAD2/3:SMAD4 transcriptional activity		2	1	1.059	1.046	1.091	1.016	0.450731	0.612124	0.220927	0.888778	0.72883	1	0.678893	1	100.4	106.3	95.9	97.4	8.23	3.32	3.79
FALSE	High	Master Protein	O18178	Serine/threonine-protein phosphatase 2A regulatory subunit pptr-1 [OS=Caenorhabditis elegans]	0	FALSE	134.691	34	20	519	20	542	61.8	7.36	482.92		20		cell organization and biogenesis;protein metabolism;other metabolic processes;stress response;developmental processes;signal transduction;other biological processes	cytosol;nucleus;other cell component	enzyme regulator activity;other molecular function	Pf01603	180100	WBGene00012348	pptr-1	cel:CELE_W08G11.4; O18178	PI5P, PP2A and IER3 Regulate PI3K/AKT Signaling; Beta-catenin phosphorylation cascade; CTLA4 inhibitory signaling; RAF activation; Negative regulation of MAPK pathway	Glycogen metabolism	7	0	1.026	1.189	1.128	1.081	0.999655	0.569865	0.837369	0.979456	1	1	1	1	105.9	108.6	89.1	96.3	8.36	14.94	13.65
FALSE	High	Master Protein	Q19832	Major sperm protein 3 [OS=Caenorhabditis elegans]	0	FALSE	134.667	72	13	3945	1	127	14.2	7.99	3636.01	93.19	9	5		cytoskeleton;other cell component		Pf00635	173825	WBGene00003424	msp-3	cel:CELE_F26G1.7; Q19832			0	0	0.558	1.173	1.022	0.641	0.0232627	0.645494	0.988729	0.104399	0.0845013	1	1	0.399335	135.3	75.5	115.3	73.9	26.91	21.24	28.75
FALSE	High	Master Protein	Q17856	Major sperm protein 55/57 [OS=Caenorhabditis elegans]	0	FALSE	134.199	72	13	4181	1	127	14.2	7.99	4089.77	93.19	9	5		cytoskeleton;other cell component		Pf00635	177272; 177274	WBGene00003448; WBGene00003450	msp-55; msp-57	cel:CELE_C09B9.6; cel:CELE_R13H9.2; Q17856			0	0	0.901	0.872	1.305	0.602	0.944015	0.995003	0.811608	0.375916	1	1	1	0.856947	107	96.4	122.7	73.9	29.53	27.96	8.5
FALSE	High	Master Protein	Q564Q1	UDP-glucose 4-epimerase [OS=Caenorhabditis elegans]	0	FALSE	134.083	52	13	550	13	349	37.9	6.24	607.28		13		other metabolic processes;stress response;developmental processes;other biological processes	cytosol	other molecular function	Pf16363	173171	WBGene00008132	gale-1	cel:CELE_C47B2.6; O62107; Q564Q1	Galactose catabolism		1	0	0.869	1.273	1.159	0.954	0.137675	0.00441385	0.146823	0.987584	0.317425	0.0638253	0.550586	1	117.5	102.1	92.3	88.1	6.17	8.23	5.49
FALSE	High	Master Protein	Q94053	Major sperm protein 78 [OS=Caenorhabditis elegans]	0	FALSE	133.971	72	13	3946	1	127	14.2	7.99	3584.1	93.19	9	5		cytoskeleton;other cell component		Pf00635	177814	WBGene00003465	msp-78	cel:CELE_T13F2.11; Q94053			0	0	0.606	0.833	1.02	0.495	0.01738	0.928133	0.998419	0.00799176	0.0682881	1	1	0.068371	117.6	71.3	141.2	69.9	22.81	20.31	17.4
FALSE	High	Master Protein	P90925	Phenylalanine-4-hydroxylase [OS=Caenorhabditis elegans]	0	FALSE	133.701	46	20	785	20	457	52.1	5.74	658.17	30.7	19	1	other metabolic processes;stress response;developmental processes;other biological processes	other cell component	other molecular function	Pf00351, Pf01842	174401	WBGene00000240	pah-1	cel:CELE_K08F8.4; I2HA98; P90925; Q9XYQ5	Phenylalanine metabolism		1	0	0.544	1.04	0.548	1.032	0.00145732	0.962736	0.00248312	0.99859	0.0105188	1	0.0381095	1	114.3	62.2	110	113.5	22.61	11.37	14.76
FALSE	High	Master Protein	P62784	Histone H4 [OS=Caenorhabditis elegans]	0	FALSE	133.149	44	11	4685	11	103	11.4	11.19	4953.18	136.13	8	3	cell organization and biogenesis	nucleus;other cell component	nucleic acid binding activity;other molecular function	Pf15511	175027; 175032; 177522; 178050; 178055; 178066; 179233; 179260; 179264; 179267; 179341; 188792; 191667; 191671; 191677; 191680	WBGene00001875; WBGene00001879; WBGene00001884; WBGene00001888; WBGene00001892; WBGene00001900; WBGene00001902; WBGene00001905; WBGene00001911; WBGene00001912; WBGene00001920; WBGene00001924; WBGene00001930; WBGene00001934; WBGene00001938; WBGene00001941	his-1; his-10; his-14; his-18; his-26; his-28; his-31; his-37; his-38; his-46; his-5; his-50; his-56; his-60; his-64; his-67	cel:CELE_B0035.9; cel:CELE_C50F4.7; cel:CELE_F07B7.9; cel:CELE_F17E9.12; cel:CELE_F22B3.1; cel:CELE_F45F2.3; cel:CELE_F54E12.3; cel:CELE_F55G1.11; cel:CELE_K03A1.6; cel:CELE_K06C4.10; cel:CELE_K06C4.2; cel:CELE_T10C6.14; cel:CELE_T23D8.5; cel:CELE_ZK131.1; cel:CELE_ZK131.4; cel:CELE_ZK131.8; O02619; P02306; P18678; P62784; Q7JNV2	SUMOylation of chromatin organization proteins; HDMs demethylate histones; RMTs methylate histone arginines; RUNX1 regulates genes involved in megakaryocyte differentiation and platelet function; PKMTs methylate histone lysines; HATs acetylate histones		6	0	1.336	0.851	0.95	1.197	0.386708	0.439932	0.865494	0.816782	0.659225	1	1	1	81.4	108.7	95.6	114.4	10.66	19	26.11
FALSE	High	Master Protein	Q20053	ATP synthase F(0) complex subunit B1, mitochondrial [OS=Caenorhabditis elegans]	0	FALSE	133.05	60	21	1224	19	301	34.3	8.85	1259.09	91.15	20	2	other metabolic processes;transport	other membranes;mitochondrion;other cell component	transporter activity	Pf05405	175605	WBGene00000206	asb-1	cel:CELE_F35G12.10; Q20053	Formation of ATP by chemiosmotic coupling; Cristae formation		2	0	1.301	1.065	1.179	1.175	0.00050367	0.669434	0.00961727	0.053929	0.00499249	1	0.103215	0.254521	92.1	119.8	86.5	101.6	3.99	12.54	4.17
FALSE	High	Master Protein	Q20822	Signal recognition particle subunit SRP68 [OS=Caenorhabditis elegans]	0	FALSE	132.985	37	23	602	23	622	70.5	8.92	569.65	2.36	22	1	transport	ER/Golgi;translational apparatus;nucleus	nucleic acid binding activity;other molecular function	Pf16969	179686	WBGene00010097	srpa-68	cel:CELE_F55C5.8; Q20822	SRP-dependent cotranslational protein targeting to membrane		1	0	1.063	0.957	1.107	0.919	0.72883	0.821365	0.546416	0.648152	0.999741	1	1	1	98.3	104.5	102.7	94.4	9.74	4.98	7.25
FALSE	High	Master Protein	Q09517	Very-long-chain 3-oxooacyl-coA reductase let-767 [OS=Caenorhabditis elegans]	0	FALSE	132.828	41	13	903	12	316	34.3	9.51	1310.18		13		other metabolic processes;developmental processes;other biological processes	ER/Golgi;other cell component	other molecular function	Pf00106	175895	WBGene00002891	let-767	C1P622; cel:CELE_C56G2.6; Q09517; S6FCZ1			0	1	1.075	0.892	0.966	0.993	0.75243	0.895349	0.987735	0.922496	1	1	1	1	92.8	99.8	104.1	103.3	21.53	4.68	19.53
FALSE	High	Master Protein	Q07750	Actin-depolymerizing factor 1, isoforms a/b [OS=Caenorhabditis elegans]	0	FALSE	132.774	55	11	1042	8	212	23.6	5.81	1225.9	34.78	9	2	cell organization and biogenesis;developmental processes;other biological processes	cytoskeleton;other cell component	cytoskeletal activity	Pf00241	41657006	WBGene00302980	unc-60	cel:CELE_F53E2.2; Q07750; Q9UAU4			0	4	0.91	1.518	1.003	1.377	0.35067	0.000527618	0.956419	0.00391062	0.616625	0.0134279	1	0.0392289	115.1	104.7	75.8	104.4	8.06	12.99	10.43
FALSE	High	Master Protein	Q9BKU4	Mitochondrial prohibitin complex protein 1 [OS=Caenorhabditis elegans]	0	FALSE	132.686	59	15	1172	15	275	30	7.56	1453.91	32.87	13	3	cell organization and biogenesis;stress response;developmental processes;other biological processes	other membranes;mitochondrion		Pf01145	171768	WBGene00004014	phb-1	cel:CELE_Y37E3.9; Q9BKU4	Processing of SMDT1; RAF activation		2	0	1.276	1.086	1.091	1.27	0.00183434	0.449509	0.350282	0.00255558	0.0125741	1	0.870926	0.0286899	91.6	116.9	84.4	107.1	6.71	5.62	12.05
FALSE	High	Master Protein	P05634	Major sperm protein 10/36/56/76 [OS=Caenorhabditis elegans]	0	FALSE	132.427	72	13	4267	1	127	14.2	7.99	4260.12	81	9	5		cytoskeleton;other cell component		Pf00635	177828; 177830	WBGene00003425; WBGene00003432; WBGene00003449; WBGene00003463	msp-10; msp-36; msp-56; msp-76	cel:CELE_K07F5.2; cel:CELE_K07F5.3; P05634; P05635; Q27280			0	0	1.011	0.818	1.159	0.713	0.888754	0.667296	0.608496	0.372353	1	1	1	0.855776	97.4	98.5	119.1	85	35.4	6.88	22.03
FALSE	High	Master Protein	Q17339	Female germline-specific tumor suppressor gld-1 [OS=Caenorhabditis elegans]	0	FALSE	132.285	41	17	793	17	463	50.6	8.21	951.55	3.43	16	1	cell cycle OR cell proliferation;other biological processes	cytosol;nucleus;other cell component	nucleic acid binding activity	Pf00013, Pf16544	172532	WBGene00001595	gld-1	cel:CELE_T23G11.3; O02540; Q17339			0	0	0.631	0.92	0.776	0.748	0.00152832	0.646515	0.065803	0.024704	0.0108256	1	0.34658	0.147543	113.3	71.5	123.1	92.1	16.46	13.98	16.49
FALSE	High	Master Protein	G5EGP4	V-type proton ATPase 116 kDa subunit a 3 [OS=Caenorhabditis elegans]	0	FALSE	131.621	20	16	585	15	865	98.5	6.86	557.31		16		transport;developmental processes;other biological processes	plasma membrane;other membranes;other cytoplasmic organelle;other cell component	transporter activity;other molecular function	Pf01496	174743	WBGene00006915	vha-6	cel:CELE_VW02B12L.1; G5EGP4	Neutrophil degranulation; ROS and RNS production in phagocytes; Insulin receptor recycling; Transferrin endocytosis and recycling; Amino acids regulate mTORC1; Ion channel transport		6	0	1.139	1.113	1.172	1.082	0.505807	0.347528	0.278299	0.598947	0.786949	1	0.775911	1	99.8	113.6	89.6	97	13.81	8.94	12.68
FALSE	High	Master Protein	G5EBZ4	Protein let-418 [OS=Caenorhabditis elegans]	0	FALSE	131.604	17	26	427	24	1829	209	5.2	258.59		26		cell organization and biogenesis;developmental processes;other biological processes	nucleus;other cell component	nucleic acid binding activity;other molecular function	Pf00176, Pf00271, Pf00385, Pf00628, Pf06461, Pf06465, Pf08073, Pf08074	178970	WBGene00002637	let-418	cel:CELE_F26F12.7; G5EBZ4	SUMOylation of chromatin organization proteins; NGF-stimulated transcription; Regulation of PTEN gene transcription		3	1	1.662	0.755	0.963	1.303	0.0587455	0.486467	0.976423	0.312858	0.165893	1	1	0.773227	70	116.4	92.7	120.9	13.65	23.1	11.32
FALSE	High	Master Protein	O17607	RuvB-like 1 [OS=Caenorhabditis elegans]	0	FALSE	131.42	41	16	783	16	476	52.5	5.97	1008.84		16		cell organization and biogenesis;protein metabolism;DNA metabolism;other metabolic processes;stress response;developmental processes;signal transduction;other biological processes	nucleus;other cell component	other molecular function	Pf06068, Pf17856	179388	WBGene00007784	ruvb-1	cel:CELE_C27H6.2; O17607	Ub-specific processing proteases; Formation of the beta-catenin:TCF transactivating complex		2	0	1.059	0.907	1.096	0.876	0.867537	0.361105	0.413684	0.10289	1	1	0.933246	0.397081	96.9	102.6	106.8	93.6	14.26	4.82	3.59
FALSE	High	Master Protein	P34329	Probable protein disulfide-isomerase A4 [OS=Caenorhabditis elegans]	0	FALSE	130.51	39	23	651	23	618	69.8	6.58	590.8		23		protein metabolism;other metabolic processes;stress response	ER/Golgi;other cell component	other molecular function	Pf00085, Pf13848	176147	WBGene00015752		cel:CELE_C14B9.2; P34329			0	0	0.812	1.105	0.796	1.128	0.0138136	0.179645	0.00961332	0.129345	0.0580308	0.770989	0.103215	0.451194	107	86.9	96.8	109.2	7.65	3.75	10.52
FALSE	High	Master Protein	G5EGS5	Golgi-specific brefeldin A-resistance guanine nucleotide exchange factor 1 homolog [OS=Caenorhabditis elegans]	0	FALSE	130.203	17	26	263	26	1975	219.4	5.8	179.42		26		cell organization and biogenesis;transport;other biological processes	ER/Golgi	enzyme regulator activity	Pf01369, Pf12783		WBGene00007703	gbf-1	G5EGS5; H8ESE7	COPI-dependent Golgi-to-ER retrograde traffic; COPI-mediated anterograde transport; trans-Golgi Network Vesicle Budding		3	0	0.885	1.486	1.272	1.034	0.00691723	8.9936e-07	0.000734545	0.666774	0.0347223	8.69644e-05	0.0168224	1	122.9	108.8	82.7	85.5	6.57	6.07	4.47
FALSE	High	Master Protein	Q19706	Eukaryotic translation initiation factor 3 subunit G [OS=Caenorhabditis elegans]	0	FALSE	129.065	59	12	502	12	262	29.9	6.34	633.64	6.68	11	1	cell organization and biogenesis;protein metabolism;other metabolic processes;other biological processes	translational apparatus;other cell component	nucleic acid binding activity	Pf00076, Pf12353	174346	WBGene00001230	eif-3.G	cel:CELE_F22B5.2; K8ESE1; Q19706	L13a-mediated translational silencing of Ceruloplasmin expression; Translation initiation complex formation; Ribosomal scanning and start codon recognition; Formation of a pool of free 40S subunits; Formation of the ternary complex, and subsequently, the 43S complex	Translation factors	6	0	1.104	1.015	1.306	0.857	0.308709	1	0.00349645	0.0812217	0.56838	1	0.0477042	0.342847	101.7	112.2	100.2	85.9	6.47	6.56	8.8
FALSE	High	Master Protein	Q22347	Probable medium-chain specific acyl-CoA dehydrogenase 10, mitochondrial [OS=Caenorhabditis elegans]	0	FALSE	128.972	40	16	1085	16	417	44.8	8.18	1643.49	90.97	14	3	other metabolic processes	mitochondrion;other cell component	other molecular function	Pf00441, Pf02770, Pf02771	24104866	WBGene00020366	acdh-10	cel:CELE_T08G2.3; Q22347	Beta oxidation of decanoyl-CoA to octanoyl-CoA-CoA; Beta oxidation of octanoyl-CoA to hexanoyl-CoA; mitochondrial fatty acid beta-oxidation of unsaturated fatty acids		3	0	1.241	0.931	1.094	1.056	0.314535	0.904663	0.746515	0.999225	0.574545	1	1	1	89.9	111.6	96.6	102	17.37	13.11	9.6
FALSE	High	Master Protein	P52013	Peptidyl-prolyl cis-trans isomerase 5 [OS=Caenorhabditis elegans]	0	FALSE	128.837	67	13	2598	12	204	21.9	9	2747.84	3.64	12	2	protein metabolism;other metabolic processes	other cell component	other molecular function	Pf00160		WBGene00000881	cyn-5	O62190; P52013			0	2	0.952	1.057	0.965	1.043	0.949958	0.688361	0.824087	0.497409	1	1	1	1	103	98	97.4	101.6	5.07	4.84	12.92
FALSE	High	Master Protein	G5EDP2	Non-specific lipid-transfer protein-like 2 [OS=Caenorhabditis elegans]	0	FALSE	128.786	43	13	697	13	412	44.4	7.62	1181.09		13		other metabolic processes;transport;developmental processes;other biological processes	other cytoplasmic organelle	other molecular function	Pf00108, Pf02803	174881	WBGene00013284	daf-22	cel:CELE_Y57A10C.6; G5EDP2		Mitochondrial long chain fatty acid beta-oxidation	1	0	1.286	0.805	0.784	1.321	0.000582535	0.00554073	0.00202791	0.000235029	0.00552218	0.0766572	0.0344477	0.00462465	77.4	99.5	96.1	127	8.71	5.61	4.92
FALSE	High	Master Protein	Q9U217	Monoglyceride lipase faah-4 [OS=Caenorhabditis elegans]	0	FALSE	128.616	34	18	806	18	647	71.7	6.04	513.28		18		other metabolic processes		other molecular function	Pf01425	176620	WBGene00013232	faah-4	Q8I4C5; Q9U216; Q9U217	Arachidonic acid metabolism		1	0	0.966	0.975	0.972	0.969	0.745603	0.996274	0.991775	0.781458	1	1	1	1	100.4	97	102.9	99.7	11.85	4.57	10.42
FALSE	High	Master Protein	Q17430	Nuclear RNA-binding protein sart-3 [OS=Caenorhabditis elegans]	0	FALSE	128.569	36	25	550	25	836	95.4	6.86	358.18		25		RNA metabolism OR transcription;other metabolic processes	nucleus	nucleic acid binding activity	Pf00076, Pf05391	178053	WBGene00007111	sart-3	cel:CELE_B0035.12; Q17430			0	0	1.127	0.923	1.154	0.902	0.25983	0.707381	0.102784	0.376957	0.506163	1	0.456064	0.85788	95.5	107.7	103.5	93.3	5.26	3.01	8.09
FALSE	High	Master Protein	Q9U2D9	Glycogen [starch] synthase [OS=Caenorhabditis elegans]	0	FALSE	128.151	25	17	945	17	672	76.4	6.25	996.14		17		other metabolic processes	other cell component	other molecular function	Pf05693	174924	WBGene00001793	gsy-1	cel:CELE_Y46G5A.31; Q9U2D9	Glycogen synthesis	Glycogen metabolism	2	0	1.202	0.921	0.994	1.115	0.0620741	0.689362	0.999992	0.338049	0.173251	1	1	0.806767	88.9	106.9	96.5	107.6	8.13	13.81	10.76
FALSE	High	Master Protein	Q9N5A0	V-type proton ATPase subunit B 2 [OS=Caenorhabditis elegans]	0	FALSE	128.059	25	9	1153	3	501	56	6.57	2234.04	26.51	8	1	other metabolic processes;transport;other biological processes	other membranes;other cell component	transporter activity;other molecular function	Pf00006, Pf02874	172137	WBGene00004959	spe-5	cel:CELE_Y110A7A.12; Q9N5A0	ROS and RNS production in phagocytes; Insulin receptor recycling; Transferrin endocytosis and recycling; Amino acids regulate mTORC1; Ion channel transport		5	0	1.46	0.891	1.372	0.948	0.000275795	0.286424	0.00135168	0.821812	0.00318225	0.992688	0.0264662	1	86.1	125.7	96.6	91.6	11.96	1.84	6.35
FALSE	High	Master Protein	Q21986	N-terminal acetyltransferase B complex subunit NAA25 homolog [OS=Caenorhabditis elegans]	0	FALSE	128.028	31	27	534	27	958	109.2	6.84	310.46	0	27	1	cell cycle OR cell proliferation;protein metabolism;DNA metabolism;other metabolic processes;stress response	nucleus;other cell component		Pf09797	175956	WBGene00020068	cra-1	cel:CELE_R13F6.10; Q21986			0	0	1.104	0.985	1.058	1.028	0.163188	0.98144	0.42172	0.990309	0.360598	1	0.941605	1	96.1	106.1	97.6	100.3	7	2.45	8.89
FALSE	High	Master Protein	Q09581	32 kDa beta-galactoside-binding lectin lec-3 [OS=Caenorhabditis elegans]	0	FALSE	127.517	63	21	1282	21	297	33.6	7.69	1481.23	2.55	20	1			other molecular function	Pf00337	174557	WBGene00002266	lec-3	Q09581; Q9GNP6	Neutrophil degranulation		1	0	0.999	1.043	1.18	0.882	0.991374	0.884722	0.162614	0.311381	1	1	0.587476	0.770322	105.2	105	100.8	89	7.96	7.76	7.14
FALSE	High	Master Protein	P90978	Splicing factor U2AF 65 kDa subunit [OS=Caenorhabditis elegans]	0	FALSE	127.162	46	15	381	15	496	55.4	6.49	385.39		15		cell organization and biogenesis;RNA metabolism OR transcription;other metabolic processes;developmental processes;other biological processes	nucleus	nucleic acid binding activity	Pf00076	175270	WBGene00006697	uaf-1	cel:CELE_Y92C3B.2; O76839; P90978; Q95XT0; Q9N2X5	mRNA 3'-end processing; RNA Polymerase II Transcription Termination; Transport of Mature mRNA derived from an Intron-Containing Transcript	mRNA processing	4	0	1.173	0.822	1.128	0.855	0.555748	0.310389	0.572915	0.323209	0.839549	1	1	0.787399	90.3	105.9	109.9	93.9	22.09	14.8	3.74
FALSE	High	Master Protein	P34685	F-actin-capping protein subunit alpha [OS=Caenorhabditis elegans]	0	FALSE	127.018	61	13	625	13	282	32.2	6.44	683.74	1.88	13	1	cell organization and biogenesis	cytoskeleton	cytoskeletal activity	Pf01267	177497	WBGene00000292	cap-1	cel:CELE_D2024.6; P34685	COPI-independent Golgi-to-ER retrograde traffic; Factors involved in megakaryocyte development and platelet production; HSP90 chaperone cycle for steroid hormone receptors (SHR) in the presence of ligand; COPI-mediated anterograde transport		4	0	1.178	1.093	1.141	1.129	0.0628271	0.75409	0.138302	0.482852	0.17452	1	0.539962	0.991266	96.9	114.2	88.7	100.1	9.26	2.49	10.27
FALSE	High	Master Protein	Q22054	Small ribosomal subunit protein uS9 [OS=Caenorhabditis elegans]	0	FALSE	126.775	70	16	3704	16	144	16.3	10.3	4017.71	451.36	12	5	protein metabolism;RNA metabolism OR transcription;other metabolic processes	cytosol;translational apparatus	nucleic acid binding activity;other molecular function	Pf00380		WBGene00004485	rps-16	Q22054	Nonsense Mediated Decay (NMD) enhanced by the Exon Junction Complex (EJC); L13a-mediated translational silencing of Ceruloplasmin expression; Translation initiation complex formation; Ribosomal scanning and start codon recognition; Nonsense Mediated Decay (NMD) independent of the Exon Junction Complex (EJC); Major pathway of rRNA processing in the nucleolus and cytosol; SRP-dependent cotranslatio…		10	0	0.883	0.952	0.975	0.862	0.0771845	0.474177	0.913467	0.0180752	0.20592	1	1	0.11904	104.2	92	109.4	94.4	6.03	3.65	9.63
FALSE	High	Master Protein	P91134	Adenylosuccinate synthetase [OS=Caenorhabditis elegans]	0	FALSE	126.719	39	16	1257	16	457	50.1	7.23	1790	17.6	15	3	other metabolic processes	other cell component	other molecular function	Pf00709	178872	WBGene00016509	adss-1	cel:CELE_C37H5.6; P91134; Q8MNS2	Purine ribonucleoside monophosphate biosynthesis		1	0	1.168	0.987	0.967	1.192	0.323687	0.999947	0.599856	0.0469509	0.585967	1	1	0.229637	91.1	106.4	92.4	110.1	8.55	9.87	7.81
FALSE	High	Master Protein	Q17389	Cullin-1 [OS=Caenorhabditis elegans]	0	FALSE	126.623	35	25	536	25	780	89.5	6.76	314.99		25		cell cycle OR cell proliferation;cell organization and biogenesis;protein metabolism;other metabolic processes;stress response;developmental processes;other biological processes	other cell component	other molecular function	Pf00888, Pf10557	176466	WBGene00000836	cul-1	cel:CELE_D2045.6; Q17389; Q18985	Degradation of beta-catenin by the destruction complex; Neddylation; Cyclin D associated events in G1; Antigen processing: Ubiquitination & Proteasome degradation; SCF(Skp2)-mediated degradation of p27/p21; Orc1 removal from chromatin; Regulation of PLK1 Activity at G2/M Transition; FBXL7 down-regulates AURKA during mitotic entry and in early mitosis; Regulation of RUNX2 expression and activity; …		11	0	0.989	1.094	1.106	0.978	0.991327	0.283403	0.0397401	0.7913	1	0.98533	0.249837	1	105.3	104.2	96.3	94.2	7.03	6.93	2.39
FALSE	High	Master Protein	O61856	2-hydroxyacyl-CoA lyase 2 [OS=Caenorhabditis elegans]	0	FALSE	126.27	40	17	355	17	640	69.2	8.73	370.47	2.06	16	2	other metabolic processes	other membranes;ER/Golgi;other cell component	other molecular function	Pf00205, Pf02775, Pf02776	177095	WBGene00020831		cel:CELE_T26C12.1; O61856			0	0	1.034	0.856	0.867	1.02	0.924723	0.664624	0.417418	0.721028	1	1	0.937546	1	91	94.1	106.4	108.5	7.83	13.45	12.44
FALSE	High	Master Protein	Q17335	Alcohol dehydrogenase class-3 [OS=Caenorhabditis elegans]	0	FALSE	125.175	33	17	1093	17	384	41.3	6.38	1208.63		17		other metabolic processes	cytosol;other cell component	other molecular function	Pf00107, Pf08240	178597	WBGene00019240		cel:CELE_H24K24.3; Q17335; Q8WSP4	RA biosynthesis pathway; Abacavir metabolism; Ethanol oxidation		3	0	1.195	0.915	0.891	1.227	0.0951542	0.469932	0.339477	0.0612444	0.243618	1	0.860433	0.280256	86.4	103.2	94.5	115.9	8.11	6.41	11.83
FALSE	High	Master Protein	O62246	Coatomer subunit epsilon [OS=Caenorhabditis elegans]	0	FALSE	124.781	45	11	287	11	292	32.8	5.31	477.73		11		transport	other membranes;ER/Golgi	other molecular function	Pf04733	176766	WBGene00009732	cope-1	cel:CELE_F45G2.4; O62246	COPI-dependent Golgi-to-ER retrograde traffic; COPI-mediated anterograde transport		2	0	1.237	0.966	0.997	1.198	0.421309	0.999521	0.816635	0.844938	0.700452	1	1	1	88.7	109.6	91.8	110	24.66	62.05	13.77
FALSE	High	Master Protein	Q10033	Uncharacterized protein F15G9.1 [OS=Caenorhabditis elegans]	0	FALSE	124.56	68	19	425	19	279	30.7	4.64	567.1		19						181184	WBGene00008865		cel:CELE_F15G9.1; Q10033; Q9U3J1			0	0	1.049	0.956	1.033	0.971	0.982788	0.999988	0.965497	0.99912	1	1	1	1	97.3	102.1	101.8	98.8	12.54	16.39	16.08
FALSE	High	Master Protein	Q9Y194	Sphingosine-1-phosphate lyase [OS=Caenorhabditis elegans]	0	FALSE	124.286	38	17	575	17	552	61.1	7.4	747.58	2.54	17	1	other metabolic processes	other membranes;ER/Golgi	other molecular function	Pf00282	176857	WBGene00004981	spl-1	cel:CELE_Y66H1B.4; Q9Y194	Sphingolipid de novo biosynthesis		1	0	1.219	1.032	1.145	1.099	0.269476	0.632884	0.512597	0.358354	0.516739	1	1	0.839406	94.1	114.7	91.1	100.1	15.99	7.63	10.01
FALSE	High	Master Protein	Q09444	Ubiquitin carboxyl-terminal hydrolase ubh-4 [OS=Caenorhabditis elegans]	0	FALSE	124.114	63	16	717	16	321	37.1	4.98	865.84		16		protein metabolism;other metabolic processes;other biological processes	other cell component	other molecular function	Pf01088, Pf18031		WBGene00006724	ubh-4	Q09444	UCH proteinases		1	0	0.885	0.978	1.018	0.85	0.161946	0.999662	0.971775	0.26832	0.359097	1	1	0.718703	105.9	93.7	108.3	92.1	12.3	13.78	9.01
FALSE	High	Master Protein	G5EGA5	Delta(12) fatty acid desaturase fat-2 [OS=Caenorhabditis elegans]	0	FALSE	123.769	30	13	955	12	376	43.4	7.21	975.68	0	13	1	other metabolic processes;stress response;developmental processes;other biological processes	other membranes	other molecular function	Pf00487, Pf11960	178293	WBGene00001394	fat-2	cel:CELE_W02A2.1; G5EGA5			0	1	0.703	0.986	0.645	1.075	0.573002	0.905303	0.137246	0.980269	0.858605	1	0.539525	1	105.1	73.9	106.6	114.5	35.07	17.13	34.44
FALSE	High	Master Protein	Q09249	Uncharacterized protein C16C10.3 [OS=Caenorhabditis elegans]	0	FALSE	123.095	26	24	365	24	1032	117	9.03	309.42		24		other biological processes	nucleus;other cell component	nucleic acid binding activity;other molecular function	Pf02170, Pf02171	175535	WBGene00007624		cel:CELE_C16C10.3; Q09249	MicroRNA (miRNA) biogenesis; Small interfering RNA (siRNA) biogenesis		2	0	0.906	0.902	0.9	0.909	0.996751	0.121768	0.718841	0.421827	1	0.621856	1	0.915988	99.5	90.2	110.2	100.2	19.27	5.07	6.95
FALSE	High	Master Protein	Q21253	Gelsolin-like protein 1 [OS=Caenorhabditis elegans]	0	FALSE	123.093	39	19	553	19	475	54.6	5.94	617.09		19		cell organization and biogenesis;other biological processes	other cell component	cytoskeletal activity;other molecular function	Pf00626	179328	WBGene00010593	gsnl-1	cel:CELE_K06A4.3; Q21253	Neutrophil degranulation; Caspase-mediated cleavage of cytoskeletal proteins		2	0	0.857	0.971	0.673	1.237	0.26858	0.995585	0.00226978	0.0929845	0.516111	1	0.0361613	0.374574	96.2	82.4	99	122.5	12.15	8.85	15.16
FALSE	High	Master Protein	O18650	Small ribosomal subunit protein eS19 [OS=Caenorhabditis elegans]	0	FALSE	122.637	61	15	2879	15	146	16.3	10.29	3278.29	148.32	11	4	cell organization and biogenesis;protein metabolism;other metabolic processes	cytosol;translational apparatus	nucleic acid binding activity;other molecular function	Pf01090		WBGene00004488	rps-19	O18650	L13a-mediated translational silencing of Ceruloplasmin expression; Translation initiation complex formation; Ribosomal scanning and start codon recognition; Nonsense Mediated Decay (NMD) independent of the Exon Junction Complex (EJC); Nonsense Mediated Decay (NMD) enhanced by the Exon Junction Complex (EJC); Major pathway of rRNA processing in the nucleolus and cytosol; SRP-dependent cotranslatio…		10	0	0.916	1.06	1.048	0.926	0.260162	0.757066	0.654204	0.198887	0.506422	1	1	0.595034	107.1	98.1	101.1	93.6	7.25	8.6	5.28
FALSE	High	Master Protein	Q09533	Large ribosomal subunit protein uL16 [OS=Caenorhabditis elegans]	0	FALSE	122.571	50	15	4903	15	214	24.7	10.35	6778.7	35.52	13	2	cell organization and biogenesis;protein metabolism;other metabolic processes	cytosol;translational apparatus	other molecular function	Pf00252	174311	WBGene00004421	rpl-10	cel:CELE_F10B5.1; Q09533	L13a-mediated translational silencing of Ceruloplasmin expression; Nonsense Mediated Decay (NMD) independent of the Exon Junction Complex (EJC); Nonsense Mediated Decay (NMD) enhanced by the Exon Junction Complex (EJC); SRP-dependent cotranslational protein targeting to membrane; GTP hydrolysis and joining of the 60S ribosomal subunit; Formation of a pool of free 40S subunits	Cytoplasmic ribosomal proteins	7	0	0.872	1.068	1.092	0.853	0.0652911	0.74946	0.312315	0.0158797	0.180187	1	0.825865	0.107506	110.9	96.7	103.8	88.6	6.56	4.38	5.3
FALSE	High	Master Protein	Q9XUY5	Probable sodium/potassium-transporting ATPase subunit beta-3 [OS=Caenorhabditis elegans]	0	FALSE	122.553	48	14	1066	13	317	35.7	7.11	1037.29	7.61	13	1	transport;other biological processes	plasma membrane;other membranes	other molecular function	Pf00287	181494	WBGene00010117	nkb-3	cel:CELE_F55F3.3; Q9XUY5	Downregulation of SMAD2/3:SMAD4 transcriptional activity; Ion transport by P-type ATPases		2	0	0.942	1.135	1.151	0.929	0.764212	0.140926	0.0986012	0.640053	1	0.675438	0.445268	1	109.9	103.5	96.8	89.9	7.64	3.32	6.69
FALSE	High	Master Protein	Q19642	Centromere/kinetochore protein zw10 homolog [OS=Caenorhabditis elegans]	0	FALSE	122.48	35	23	485	23	778	87.9	5.87	379.5		23		cell cycle OR cell proliferation;transport;signal transduction;other biological processes	cytoskeleton;nucleus;other cell component		Pf06248	177587	WBGene00017643	czw-1	cel:CELE_F20D12.4; Q19642	COPI-dependent Golgi-to-ER retrograde traffic		1	0	1.362	0.891	1.094	1.11	0.0339402	0.75597	0.757261	0.633811	0.109415	1	1	1	84.6	115.2	94.9	105.3	11.22	10.44	7.4
FALSE	High	Master Protein	Q9GZE9	Lipid droplet localized protein [OS=Caenorhabditis elegans]	0	FALSE	122.171	32	13	895	13	426	47.3	8.44	1314.06	6.98	12	1	other metabolic processes	other membranes;other cell component	other molecular function	Pf03435	178692	WBGene00017719	ldp-1	Q8IA58; Q9GZE9	Platelet degranulation		1	0	0.945	1.115	1.103	0.955	0.995417	0.739902	0.730309	0.996356	1	1	1	1	108.2	102.2	97	92.6	20.56	4.91	18.73
FALSE	High	Master Protein	Q02335	Mitochondrial import receptor subunit tomm-70 [OS=Caenorhabditis elegans]	0	FALSE	121.916	35	22	783	22	569	64.8	6.44	790.78		22		cell organization and biogenesis;transport;other biological processes	other membranes;mitochondrion	other molecular function		176228	WBGene00022722	tomm-70	cel:CELE_ZK370.8; Q02335	Ub-specific processing proteases		1	0	1.692	1.232	1.598	1.304	1.38481e-06	0.000869682	3.90756e-06	0.000201941	6.92407e-05	0.0194153	0.000303724	0.00409973	87.7	148.3	71.2	92.8	6.24	2.88	8.84
FALSE	High	Master Protein	Q9XW16	Profilin-1 [OS=Caenorhabditis elegans]	0	FALSE	121.755	73	14	2023	14	132	14.2	5.24	2978.95	99.37	11	4	cell organization and biogenesis	cytoskeleton;other cell component	cytoskeletal activity	Pf00235	173161	WBGene00003989	pfn-1	cel:CELE_Y18D10A.20; Q5GHR2; Q9XW16			0	0	1.252	0.958	1.026	1.168	0.00708574	0.275102	0.991129	0.282106	0.0352215	0.972977	1	0.733799	88.6	110.9	92.5	108	10.94	2.69	13.31
FALSE	High	Master Protein	P45971	Dolichyl-diphosphooligosaccharide--protein glycosyltransferase 48 kDa subunit [OS=Caenorhabditis elegans]	0	FALSE	121.429	37	14	1169	14	445	48.7	8.76	1505.86		14		protein metabolism;other metabolic processes	other membranes;ER/Golgi		Pf03345	174268	WBGene00011638	ostb-1	cel:CELE_T09A5.11; P45971	Neutrophil degranulation		1	0	0.867	1.385	0.966	1.244	0.822174	0.0278804	0.991886	0.0766007	1	0.256264	1	0.327667	114.7	99.5	82.8	103	16.35	5.33	18.31
FALSE	High	Master Protein	P52821	Small ribosomal subunit protein eS25 [OS=Caenorhabditis elegans]	0	FALSE	121.231	25	7	1504	7	117	12.9	10.07	2612.29	74.49	5	2		cytosol;translational apparatus	other molecular function	Pf03297	177365	WBGene00004494	rps-25	cel:CELE_K02B2.5; P52821	L13a-mediated translational silencing of Ceruloplasmin expression; Translation initiation complex formation; Ribosomal scanning and start codon recognition; Nonsense Mediated Decay (NMD) independent of the Exon Junction Complex (EJC); Nonsense Mediated Decay (NMD) enhanced by the Exon Junction Complex (EJC); Major pathway of rRNA processing in the nucleolus and cytosol; SRP-dependent cotranslatio…		10	0	0.805	0.929	0.953	0.785	0.00293377	0.903656	0.491561	0.0111777	0.0181141	1	1	0.0845936	107.3	86.4	115.5	90.7	1.37	10.87	9.57
FALSE	High	Master Protein	P43510	Cathepsin B-like cysteine proteinase 6 [OS=Caenorhabditis elegans]	0	FALSE	120.926	26	13	407	13	379	42.4	5.78	442.25		13		protein metabolism;other metabolic processes	non-structural extracellular;other cytoplasmic organelle	other molecular function	Pf00112	180931	WBGene00000786	cpr-6	cel:CELE_C25B8.3; P43510			0	0	0.67	0.845	0.575	0.985	0.0157851	0.697891	0.00228909	0.999993	0.064714	1	0.036244	1	99.5	66.7	117.7	116	8.6	9.99	16
FALSE	High	Master Protein	Q965W1	Fatty acid-binding protein homolog 9 [OS=Caenorhabditis elegans]	0	FALSE	120.864	58	9	1387	9	152	16.9	7.77	2131.93	311.07	6	3	transport	cytosol;nucleus	other molecular function	Pf00061	178686	WBGene00021486	lbp-9	cel:CELE_Y40B10A.1; Q965W1	Neutrophil degranulation; RA biosynthesis pathway; Recycling of bile acids and salts; Retinoid metabolism and transport; Triglyceride catabolism; Heme degradation; The canonical retinoid cycle in rods (twilight vision)		8	0	1.153	0.831	0.898	1.066	0.532167	0.32886	0.63716	0.850487	0.816011	1	1	1	86.2	99.4	103.7	110.6	4.81	15.83	15.82
FALSE	High	Master Protein	Q22037	Heterogeneous nuclear ribonucleoprotein A1 [OS=Caenorhabditis elegans]	0	FALSE	120.663	38	14	677	14	346	36.3	8.35	808.31		14		cell organization and biogenesis;RNA metabolism OR transcription;other metabolic processes	nucleus;other cell component	nucleic acid binding activity	Pf00076	177101	WBGene00001999	hrp-1	Q22037; Q336L3; Q336L4; Q95X69	Processing of Capped Intron-Containing Pre-mRNA; mRNA Splicing - Major Pathway; FGFR2 alternative splicing		3	0	1.076	1.215	1.028	1.273	0.958941	0.0967574	0.793425	0.192308	1	0.538835	1	0.581822	101.4	109.1	83.4	106.2	10.93	5.25	11.47
FALSE	High	Master Protein	Q20616	Peroxidase skpo-1 [OS=Caenorhabditis elegans]	0	FALSE	120.463	30	15	342	15	655	73.4	8.4	426.84		15		stress response;other biological processes	non-structural extracellular	other molecular function	Pf01549, Pf03098	174340	WBGene00009897	skpo-1	cel:CELE_F49E12.1; Q20616	Neutrophil degranulation; Thyroxine biosynthesis; Crosslinking of collagen fibrils; Events associated with phagocytolytic activity of PMN cells		4	0	1.369	1.078	0.989	1.493	0.0675448	0.997675	0.978261	0.0962969	0.18441	1	1	0.381903	85.5	117	79.3	118.3	11.2	29.13	14.6
FALSE	High	Master Protein	P34342	Ran GTPase-activating protein 2 [OS=Caenorhabditis elegans]	0	FALSE	119.876	29	26	580	26	960	105.6	5.07	319.48		26		cell cycle OR cell proliferation;transport;developmental processes;other biological processes	cytosol;nucleus;other cell component	enzyme regulator activity;other molecular function	Pf13516	176115	WBGene00004303	ran-2	cel:CELE_C29E4.3; P34342; Q8MYR0; Q8TA79	Postmitotic nuclear pore complex (NPC) reformation; SUMOylation of nuclear envelope proteins		2	0	1.03	1.053	0.814	1.332	0.831259	0.979456	0.538087	0.0926227	1	1	1	0.374574	94.2	97.1	89.5	119.2	20.77	16.89	7.62
FALSE	High	Master Protein	P91253	Probable glutathione S-transferase 7 [OS=Caenorhabditis elegans]	0	FALSE	119.25	61	13	1199	12	206	23.1	6.8	1650.22		13				other molecular function	Pf02798, Pf14497	173842	WBGene00001755	gst-7	cel:CELE_F11G11.2; P91253			0	1	1.555	1.267	1.056	1.866	0.0140764	0.459771	0.998979	0.00135754	0.0588442	1	1	0.0177173	83	129.1	65.6	122.3	21.24	11.37	22.19
FALSE	High	Master Protein	Q22531	Putative aminopeptidase-2 [OS=Caenorhabditis elegans]	0	FALSE	119.146	14	20	328	20	1890	216.1	5.03	395.37		20		protein metabolism;other metabolic processes;developmental processes;other biological processes	other cell component	other molecular function	Pf01433, Pf11838, Pf17900	176416	WBGene00011803		cel:CELE_T16G12.1; Q22531	Antigen processing: Ubiquitination & Proteasome degradation; Neutrophil degranulation; Antigen Presentation: Folding, assembly and peptide loading of class I MHC		3	0	1.183	1.047	1.272	0.974	0.282227	0.991983	0.0991195	0.978037	0.533491	1	0.446052	1	98.3	116.3	93.9	91.4	6.92	13.65	7.07
FALSE	High	Master Protein	Q23312	Small ribosomal subunit protein eS7 [OS=Caenorhabditis elegans]	0	FALSE	119.08	63	13	3044	13	194	22	9.91	3775.71		13		protein metabolism;RNA metabolism OR transcription;other metabolic processes;other biological processes	cytosol;translational apparatus;other cell component	other molecular function	Pf01251	172901	WBGene00004476	rps-7	cel:CELE_ZC434.2; Q23312	Nonsense Mediated Decay (NMD) enhanced by the Exon Junction Complex (EJC); L13a-mediated translational silencing of Ceruloplasmin expression; Translation initiation complex formation; Ribosomal scanning and start codon recognition; Nonsense Mediated Decay (NMD) independent of the Exon Junction Complex (EJC); Major pathway of rRNA processing in the nucleolus and cytosol; SRP-dependent cotranslatio…		10	0	0.871	1.042	1.045	0.868	0.175776	0.947888	0.995811	0.280347	0.382448	1	1	0.733799	109.2	95.1	104.8	91	14.65	8.96	12.13
FALSE	High	Master Protein	Q9XUP3	Eukaryotic translation initiation factor 3 subunit K [OS=Caenorhabditis elegans]	0	FALSE	118.896	65	18	649	18	240	27	6.92	698.03	0	17	1	cell organization and biogenesis;protein metabolism;other metabolic processes;other biological processes	translational apparatus;other cell component	translation activity;nucleic acid binding activity	Pf10075	179779	WBGene00001233	eif-3.K	cel:CELE_T16G1.11; Q0VI97; Q9XUP3	L13a-mediated translational silencing of Ceruloplasmin expression; Formation of a pool of free 40S subunits; Ribosomal scanning and start codon recognition; Translation initiation complex formation; Formation of the ternary complex, and subsequently, the 43S complex		5	0	0.957	1.012	1.071	0.904	0.954649	0.993981	0.586717	0.44199	1	1	1	0.943748	104.2	99.7	103	93.1	6.08	10.84	5.74
FALSE	High	Master Protein	P34382	Fatty-acid and retinol-binding protein 1 [OS=Caenorhabditis elegans]	0	FALSE	118.643	64	19	1801	19	182	20.1	7.59	1694.32	555.38	14	5		non-structural extracellular	other molecular function	Pf05823	176283	WBGene00001385	far-1	cel:CELE_F02A9.2; P34382			0	0	0.997	1.121	1.065	1.05	0.999979	0.748896	0.77844	0.999695	1	1	1	1	104.6	104.2	93.3	97.9	22.28	15.84	10.2
FALSE	High	Master Protein	Q9XTI0	Probable 3-hydroxyisobutyrate dehydrogenase, mitochondrial [OS=Caenorhabditis elegans]	0	FALSE	118.6	53	13	1042	13	299	31.2	8.05	1448.38		13		other metabolic processes	mitochondrion	other molecular function	Pf03446, Pf14833		WBGene00007122		Q9XTI0	Branched-chain amino acid catabolism		1	0	1.182	0.889	1.089	0.964	0.0373147	0.0334937	0.30266	0.277554	0.116895	0.288954	0.813347	0.731219	91.1	107.6	102.5	98.8	4.49	3.2	13.28
FALSE	High	Master Protein	Q22021	Putative ATP synthase subunit f, mitochondrial [OS=Caenorhabditis elegans]	0	FALSE	118.485	39	9	1923	9	153	18.7	10.04	2471.54		9		other metabolic processes;transport	other membranes;mitochondrion		Pf10206	174554	WBGene00011273		cel:CELE_R53.4; Q22021	Formation of ATP by chemiosmotic coupling; Cristae formation		2	0	0.929	1.087	0.859	1.176	0.647778	0.949915	0.187979	0.460144	0.930086	1	0.628639	0.963215	101.8	94.6	93.6	110.1	15.08	10.98	10.75
FALSE	High	Master Protein	Q9BL07	Putative phospholipase B-like 3 [OS=Caenorhabditis elegans]	0	FALSE	118.195	32	15	788	15	581	67.2	6.05	845.57		15		other metabolic processes	non-structural extracellular	other molecular function	Pf04916	175369	WBGene00021852		cel:CELE_Y54F10AM.8; Q9BL07			0	0	0.897	0.914	1.018	0.806	0.187049	0.771808	0.996732	0.0537262	0.397209	1	1	0.254503	103.3	92.7	113	91	7.67	5.86	3.29
FALSE	High	Master Protein	P39055	Dynamin [OS=Caenorhabditis elegans]	0	FALSE	118.194	30	24	623	23	830	93.3	7.42	574.06		24		cell organization and biogenesis;transport;developmental processes;other biological processes	plasma membrane;other membranes;cytoskeleton;other cell component	cytoskeletal activity;other molecular function	Pf00169, Pf00350, Pf01031, Pf02212	181644	WBGene00001130	dyn-1	cel:CELE_C02C6.1; P39055; Q93176; Q95QY9	EPH-ephrin mediated repulsion of cells; Clathrin-mediated endocytosis; Golgi Associated Vesicle Biogenesis; Lysosome Vesicle Biogenesis; Recycling pathway of L1; Formation of annular gap junctions		7	0	1.129	1.136	1.15	1.115	0.574935	0.313078	0.358608	0.516769	0.860884	1	0.876029	1	100.2	113.1	88.3	98.4	3	19.51	9.7
FALSE	High	Master Protein	B2FDA8	Structural maintenance of chromosomes protein 3 [OS=Caenorhabditis elegans]	0	FALSE	118.162	21	25	320	25	1261	146.4	7.36	277.44		25		cell cycle OR cell proliferation;cell organization and biogenesis;DNA metabolism;other metabolic processes;stress response;other biological processes	nucleus;other cell component	nucleic acid binding activity;other molecular function	Pf02463, Pf06470	176559	WBGene00004873	smc-3	B2FDA8; cel:CELE_Y47D3A.26; I2HAB3; Q9U2C1	Establishment of Sister Chromatid Cohesion; Cohesin Loading onto Chromatin; Resolution of Sister Chromatid Cohesion; SUMOylation of DNA damage response and repair proteins		4	0	1.244	1.182	1.206	1.219	0.00416971	0.0368526	0.00806895	0.0188376	0.0235238	0.300491	0.0903793	0.121991	97.1	120.7	82.1	100.1	1.43	14.05	2.69
FALSE	High	Master Protein	Q20224	Fatty acid-binding protein homolog 2 [OS=Caenorhabditis elegans]	0	FALSE	117.936	57	11	2503	5	161	18.8	6.7	1921.43		11			non-structural extracellular	other molecular function		180617	WBGene00002254	lbp-2	cel:CELE_F40F4.2; Q20224			0	0	1.275	1.024	0.959	1.361	0.387441	0.953965	0.999645	0.160789	0.659656	1	1	0.522617	87.3	111.3	85.3	116.1	25.86	9.16	27.2
FALSE	High	Master Protein	Q20719	Probable NADH dehydrogenase [ubiquinone] flavoprotein 2, mitochondrial [OS=Caenorhabditis elegans]	0	FALSE	117.916	54	13	958	13	239	26.2	7.02	1237.81	53.92	12	1	other metabolic processes;transport	other membranes;mitochondrion	transporter activity;other molecular function	Pf01257	179850	WBGene00009992		cel:CELE_F53F4.10; Q20719			0	0	0.398	1.083	0.813	0.53	1.21674e-09	0.299393	0.00581248	7.84237e-08	3.1027e-07	1	0.0709953	1.28631e-05	142.3	56.6	131.4	69.6	7.34	7.94	5.42
FALSE	High	Master Protein	P91374	Large ribosomal subunit protein eL15 [OS=Caenorhabditis elegans]	0	FALSE	117.317	42	13	5078	13	204	24.1	11.63	6118.98	114.48	10	3	protein metabolism;other metabolic processes	cytosol;translational apparatus	nucleic acid binding activity;other molecular function	Pf00827	176891	WBGene00004427	rpl-15	cel:CELE_K11H12.2; P91374	L13a-mediated translational silencing of Ceruloplasmin expression; Nonsense Mediated Decay (NMD) independent of the Exon Junction Complex (EJC); Nonsense Mediated Decay (NMD) enhanced by the Exon Junction Complex (EJC); SRP-dependent cotranslational protein targeting to membrane; GTP hydrolysis and joining of the 60S ribosomal subunit; Formation of a pool of free 40S subunits	Cytoplasmic ribosomal proteins	7	0	0.688	1.06	0.848	0.861	0.0237356	0.90994	0.403074	0.688371	0.0856094	1	0.919009	1	116.2	79.9	109.5	94.3	15.95	17.09	17.69
FALSE	High	Master Protein	A5JYX5	Protein dhs-3 [OS=Caenorhabditis elegans]	0	FALSE	117.123	46	15	503	15	309	33.9	6.23	571.78	22.75	14	1		other cell component	other molecular function	Pf00106	172603	WBGene00000967	dhs-3	A5JYX4; A5JYX5; A5JYX6; cel:CELE_T02E1.5	Estrogen biosynthesis; The retinoid cycle in cones (daylight vision); RA biosynthesis pathway; Lipid particle organization		4	0	0.803	0.837	0.748	0.898	0.109098	0.304788	0.0235752	0.783206	0.267242	1	0.18267	1	98.2	78.9	117.4	105.5	15.52	15.65	14.16
FALSE	High	Master Protein	P49180	Large ribosomal subunit protein eL33 [OS=Caenorhabditis elegans]	0	FALSE	117.089	72	13	4019	13	124	13.8	11.25	6367.29		13		protein metabolism;other metabolic processes;other biological processes	cytosol;translational apparatus	other molecular function	Pf01247	174166	WBGene00004447	rpl-33	cel:CELE_F10E7.7; P49180	L13a-mediated translational silencing of Ceruloplasmin expression; Nonsense Mediated Decay (NMD) independent of the Exon Junction Complex (EJC); Nonsense Mediated Decay (NMD) enhanced by the Exon Junction Complex (EJC); SRP-dependent cotranslational protein targeting to membrane; GTP hydrolysis and joining of the 60S ribosomal subunit; Formation of a pool of free 40S subunits	Cytoplasmic ribosomal proteins	7	0	0.884	1.099	1.042	0.932	0.801974	0.822459	0.820037	0.799453	1	1	1	1	109.8	97.1	99.9	93.2	10.43	14.95	9.24
FALSE	High	Master Protein	Q86DC6	Intermediate filament protein ifd-1 [OS=Caenorhabditis elegans]	0	FALSE	116.893	37	20	437	19	575	66.7	8.9	337.92		20		cell organization and biogenesis;transport;other biological processes	cytoskeleton;nucleus;other cell component	cytoskeletal activity	Pf00038, Pf00932	187585	WBGene00002057	ifd-1	cel:CELE_R04E5.10; Q86DC6; Q9GYL1	Formation of Senescence-Associated Heterochromatin Foci (SAHF); RHOD GTPase cycle; RHOF GTPase cycle; Depolymerization of the Nuclear Lamina		4	0	0.953	1.233	1.119	1.05	0.984998	0.191165	0.326305	0.999995	1	0.806822	0.845122	1	110.6	105.4	89.7	94.2	10.04	11.02	6.82
FALSE	High	Master Protein	O01530	Aspartic protease 6 [OS=Caenorhabditis elegans]	0	FALSE	116.858	27	8	1070	8	389	41.5	6	2047.37		8		protein metabolism;other biological processes	non-structural extracellular;other cytoplasmic organelle	other molecular function	Pf00026	179209	WBGene00000219	asp-6	cel:CELE_F21F8.7; O01530	Neutrophil degranulation; Surfactant metabolism; MHC class II antigen presentation		3	0	0.802	1.321	1.126	0.941	0.453071	0.561436	0.999999	0.996698	0.730425	1	1	1	122.3	98.1	92.5	87.1	31.02	18.7	27.48
FALSE	High	Master Protein	P30628	V-type proton ATPase 116 kDa subunit a 1 [OS=Caenorhabditis elegans]	0	FALSE	116.709	26	18	338	16	905	103.3	5.83	251.64	6.91	17	1	cell-cell signaling;other metabolic processes;stress response;transport;developmental processes;other biological processes	plasma membrane;other membranes;other cytoplasmic organelle;other cell component	transporter activity;other molecular function	Pf01496	176257	WBGene00006768	unc-32	cel:CELE_ZK637.8; P30628; Q23555; Q9GPJ3; Q9GPJ4; Q9GPJ5; Q9GPJ6; Q9GPJ7; Q9GPJ8	Neutrophil degranulation; ROS and RNS production in phagocytes; Insulin receptor recycling; Transferrin endocytosis and recycling; Amino acids regulate mTORC1; Ion channel transport		6	1	1.116	1.223	1.106	1.234	0.388459	0.3119	0.748656	0.117212	0.66038	1	1	0.426549	101.4	113.2	83	102.4	9.12	8.36	15.57
FALSE	High	Master Protein	Q23449	26S proteasome non-ATPase regulatory subunit 8 [OS=Caenorhabditis elegans]	0	FALSE	115.79	60	15	848	15	250	28.8	5.83	924.58		15		protein metabolism;other metabolic processes	nucleus;other cell component		Pf10075	174786	WBGene00004468	rpn-12	cel:CELE_ZK20.5; Q23449	Antigen processing: Ubiquitination & Proteasome degradation; Neddylation; Degradation of DVL; Asymmetric localization of PCP proteins; SCF(Skp2)-mediated degradation of p27/p21; Ub-specific processing proteases; Orc1 removal from chromatin; CDK-mediated phosphorylation and removal of Cdc6; ABC-family proteins mediated transport; Ubiquitin Mediated Degradation of Phosphorylated Cdc25A; Degradation…	Proteasome degradation	24	0	1.194	0.864	0.919	1.122	0.0241873	0.148457	0.363672	0.0700777	0.0867476	0.687432	0.876606	0.307476	86	102.7	99.6	111.7	0.89	6.5	7.84
FALSE	High	Master Protein	Q20647	Large ribosomal subunit protein uL23B [OS=Caenorhabditis elegans]	0	FALSE	115.401	47	9	3516	8	146	16.3	10.56	6003.81		9		cell organization and biogenesis;protein metabolism;other metabolic processes	cytosol;translational apparatus	nucleic acid binding activity;other molecular function	Pf00276, Pf03939		WBGene00004439	rpl-25.2	Q20647	L13a-mediated translational silencing of Ceruloplasmin expression; Nonsense Mediated Decay (NMD) independent of the Exon Junction Complex (EJC); Nonsense Mediated Decay (NMD) enhanced by the Exon Junction Complex (EJC); SRP-dependent cotranslational protein targeting to membrane; GTP hydrolysis and joining of the 60S ribosomal subunit; Formation of a pool of free 40S subunits		6	1	0.791	0.952	0.947	0.795	0.00104086	0.986366	0.511111	0.00639888	0.00829434	1	1	0.0574328	108.8	86	114.3	90.9	5.84	6.59	7.32
FALSE	High	Master Protein	O01789	Structural maintenance of chromosomes protein 1 [OS=Caenorhabditis elegans]	0	FALSE	115.285	25	26	198	26	1262	144.1	7.59	91.95		26		cell cycle OR cell proliferation;cell organization and biogenesis;DNA metabolism;other metabolic processes;stress response;developmental processes;other biological processes	nucleus;other cell component	nucleic acid binding activity;other molecular function	Pf02463, Pf06470	172116	WBGene00001860	him-1	cel:CELE_F28B3.7; O01789; Q2A957	Establishment of Sister Chromatid Cohesion; Cohesin Loading onto Chromatin; Resolution of Sister Chromatid Cohesion; SUMOylation of DNA damage response and repair proteins	mRNA processing	5	0	1.438	0.987	1.282	1.107	3.51956e-05	0.948716	0.00104063	0.330542	0.000664806	1	0.0217009	0.796914	87.5	125.8	88.6	98.1	10.9	4.91	6.17
FALSE	High	Master Protein	P34384	Large ribosomal subunit protein mL44 [OS=Caenorhabditis elegans]	0	FALSE	114.6	52	17	554	16	394	44.4	6.27	454.16		17		protein metabolism;RNA metabolism OR transcription;other metabolic processes	mitochondrion;translational apparatus;other cell component	nucleic acid binding activity;other molecular function		176285	WBGene00008514	mrpl-44	cel:CELE_F02A9.4; P34384	Mitochondrial translation elongation; Mitochondrial translation termination		2	0	1.051	1.009	1.092	0.972	0.971161	0.985688	0.731083	0.993364	1	1	1	1	99.9	105	99	96.2	20.49	6.89	12.44
FALSE	High	Master Protein	P55326	Uncharacterized protein F13E6.1 [OS=Caenorhabditis elegans]	0	FALSE	114.588	64	13	421	13	195	21.3	5.77	674.31		13			other cell component		Pf04201		WBGene00008745		P55326; Q19405	Golgi Associated Vesicle Biogenesis		1	0	1.122	1.164	1.254	1.041	0.120858	0.076946	0.0130184	0.509954	0.289107	0.467615	0.125535	1	103.2	115.8	88.7	92.3	7.54	1.07	5.8
FALSE	High	Master Protein	Q9TVW5	Major sperm protein 77/79 [OS=Caenorhabditis elegans]	0	FALSE	113.805	72	13	2485	2	127	14.2	7.99	2915.74	93.19	9	5	other biological processes	cytoskeleton;other cell component		Pf00635	177812; 177844	WBGene00003464; WBGene00003466	msp-77; msp-79	cel:CELE_F32B6.6; cel:CELE_T13F2.10; Q9TVW5			0	0	0.506	0.975	0.851	0.58	0.000681059	0.999987	0.51708	0.00749257	0.00609368	1	1	0.065413	127.9	64.8	131.2	76.1	24.34	26.23	13.2
FALSE	High	Master Protein	P30625	cAMP-dependent protein kinase regulatory subunit [OS=Caenorhabditis elegans]	0	FALSE	113.315	40	13	631	13	366	41.4	5.17	623.73		13		other biological processes	other membranes;cytosol;other cell component	enzyme regulator activity;other molecular function	Pf00027, Pf02197	180864	WBGene00002190	kin-2	cel:CELE_R07E4.6; P30625; Q0MQ68; Q21820; Q95ZR1	Factors involved in megakaryocyte development and platelet production; Vasopressin regulates renal water homeostasis via Aquaporins; Hedgehog 'off' state; PKA activation; PKA activation in glucagon signalling; DARPP-32 events; CREB1 phosphorylation through the activation of Adenylate Cyclase; GPER1 signaling	Neurotransmitter release in cholinergic motor neurons	9	0	1.205	0.94	1.142	0.992	0.0228501	0.626109	0.100181	0.982991	0.0835978	1	0.448454	1	92.5	111.5	98.4	97.6	5.16	1.72	7.09
FALSE	High	Master Protein	P46562	Putative aldehyde dehydrogenase family 7 member A1 homolog [OS=Caenorhabditis elegans]	0	FALSE	113.294	31	19	1761	19	531	57	6.7	2067.79	29.66	18	1	other metabolic processes		other molecular function	Pf00171	175820	WBGene00000115	alh-9	cel:CELE_F01F1.6; P46562	Choline catabolism; Lysine catabolism		2	0	1.327	1.131	1.043	1.439	0.00643719	0.414483	0.953534	0.00104935	0.0326989	1	1	0.0145094	89.2	118.4	78.9	113.5	6.39	3.36	16.06
FALSE	High	Master Protein	O02639	Large ribosomal subunit protein eL19 [OS=Caenorhabditis elegans]	0	FALSE	113.187	40	13	7460	13	198	23.6	11.37	11148.8	60.57	11	2	protein metabolism;other metabolic processes;other biological processes	cytosol;translational apparatus	nucleic acid binding activity;other molecular function	Pf01280	172201	WBGene00004431	rpl-19	cel:CELE_C09D4.5; O02639	L13a-mediated translational silencing of Ceruloplasmin expression; Nonsense Mediated Decay (NMD) independent of the Exon Junction Complex (EJC); Nonsense Mediated Decay (NMD) enhanced by the Exon Junction Complex (EJC); SRP-dependent cotranslational protein targeting to membrane; GTP hydrolysis and joining of the 60S ribosomal subunit; Formation of a pool of free 40S subunits		6	0	0.687	0.962	0.896	0.738	1.40308e-05	0.995889	0.0962659	0.000364775	0.000344025	1	0.437639	0.0063047	114.5	78.7	119	87.8	5.32	9.68	6.37
FALSE	High	Master Protein	G5ED29	Ataxin-2 homolog [OS=Caenorhabditis elegans]	0	FALSE	112.547	18	14	412	14	959	106	6.54	509.92		14		cell cycle OR cell proliferation;cell organization and biogenesis;developmental processes;other biological processes	nucleus;other cell component	nucleic acid binding activity	Pf14438		WBGene00000231	atx-2	B2D6K7; G5ED29; Q5FC83			0	0	0.877	1.026	0.962	0.935	0.4381	0.859673	0.942181	0.996555	0.718423	1	1	1	106.3	93.2	103.6	96.9	7.69	14.65	12.16
FALSE	High	Master Protein	Q9N4X8	Glutathione S-transferase P 10 [OS=Caenorhabditis elegans]	0	FALSE	112.319	64	14	795	14	210	24.8	5.71	779.36	4.66	13	1	other metabolic processes;stress response;other biological processes	cytosol	other molecular function	Pf02798, Pf14497	178725	WBGene00001758	gst-10	cel:CELE_Y45G12C.2; Q9N4X8			0	0	0.643	1.165	0.981	0.764	0.00365701	0.414615	0.981665	0.10993	0.0210576	1	1	0.410514	126.7	81.5	108.8	83.1	10.42	26.81	3.6
FALSE	High	Master Protein	Q09583	Proteasome subunit alpha type-3 [OS=Caenorhabditis elegans]	0	FALSE	112.258	53	11	1080	11	250	27.7	5.1	1332.79		11		protein metabolism;other metabolic processes	nucleus;other cell component	other molecular function	Pf00227, Pf10584	174571	WBGene00003928	pas-7	cel:CELE_ZK945.2; Q09583		Proteasome degradation	1	0	1.224	0.792	1.062	0.913	0.392139	0.184911	0.992369	0.849923	0.664422	0.785955	1	1	86.2	105.6	108.8	99.4	14.98	10.74	5.14
FALSE	High	Master Protein	P55954	Cytochrome c oxidase subunit 5A, mitochondrial [OS=Caenorhabditis elegans]	0	FALSE	111.646	70	13	855	13	174	20.1	6.21	837.05	7.12	12	1	other metabolic processes	other membranes;mitochondrion	other molecular function	Pf02284	176707	WBGene00012553	cox-5A	cel:CELE_Y37D8A.14; P55954; Q9XWV8			0	0	0.969	0.913	1.076	0.822	0.992561	0.558016	0.925922	0.375351	1	1	1	0.856947	100.9	97.8	110.5	90.8	13.1	26.28	4.48
FALSE	High	Master Protein	Q9TZC4	Integrin-linked protein kinase homolog pat-4 [OS=Caenorhabditis elegans]	0	FALSE	111.463	37	16	829	16	466	52.2	6.71	785.02		16		cell adhesion;cell organization and biogenesis;protein metabolism;other metabolic processes;developmental processes;signal transduction;other biological processes	plasma membrane;other membranes;cytoskeleton;other cell component	signal transduction activity or receptor binding;kinase activity;other molecular function	Pf07714, Pf12796	175175	WBGene00003931	pat-4	cel:CELE_C29F9.7; Q9NG00; Q9TZC4	Localization of the PINCH-ILK-PARVIN complex to focal adhesions	Eukaryotic transcription initiation	3	0	0.873	0.912	0.913	0.872	0.0144694	0.371773	0.41699	0.0123354	0.0602892	1	0.937406	0.0898975	101.9	88.9	111.7	97.4	10.83	2.56	4.63
FALSE	High	Master Protein	P48727	Serine/threonine-protein phosphatase PP1-beta [OS=Caenorhabditis elegans]	0	FALSE	111.101	35	11	622	7	333	37.8	6.76	943.05		11		cell cycle OR cell proliferation;cell organization and biogenesis;protein metabolism;other metabolic processes;other biological processes	other membranes;nucleus;other cell component	other molecular function	Pf00149, Pf16891	3564807	WBGene00001748	gsp-2	cel:CELE_F56C9.1; P48727	RAF activation		1	3	0.889	0.896	0.978	0.814	0.356398	0.67572	0.967966	0.129467	0.622049	1	1	0.451194	102.2	90.9	114.1	92.9	2.08	16.47	11.92
FALSE	High	Master Protein	Q23680	Probable V-type proton ATPase subunit F [OS=Caenorhabditis elegans]	0	FALSE	110.733	76	6	838	6	121	13.3	5.1	1319.59		6		cell organization and biogenesis;transport	other membranes	transporter activity	Pf01990		WBGene00006918	vha-9	Q23680	ROS and RNS production in phagocytes; Insulin receptor recycling; Transferrin endocytosis and recycling; Amino acids regulate mTORC1; Ion channel transport		5	0	0.95	1.143	1.256	0.865	0.849461	0.302702	0.0312752	0.176568	1	1	0.216009	0.550814	111.7	106.1	97.7	84.5	9.59	4.24	14.41
FALSE	High	Master Protein	P91477	Proteasome subunit beta type-2 [OS=Caenorhabditis elegans]	0	FALSE	110.688	49	8	645	8	199	22.5	6.9	980.73		8		protein metabolism;other metabolic processes	nucleus;other cell component		Pf00227	171975	WBGene00003950	pbs-4	cel:CELE_T20F5.2; P91477	Antigen processing: Ubiquitination & Proteasome degradation; Neddylation; Degradation of DVL; Asymmetric localization of PCP proteins; SCF(Skp2)-mediated degradation of p27/p21; Ub-specific processing proteases; Orc1 removal from chromatin; CDK-mediated phosphorylation and removal of Cdc6; ABC-family proteins mediated transport; Ubiquitin Mediated Degradation of Phosphorylated Cdc25A; Degradation…	Proteasome degradation	24	0	1.115	0.891	1.001	0.991	0.53861	0.332302	0.996077	0.997789	0.821445	1	1	1	91.9	102.5	103.2	102.3	8.67	13.28	3.69
FALSE	High	Master Protein	Q23232	tRNA (guanine-N(7)-)-methyltransferase non-catalytic subunit [OS=Caenorhabditis elegans]	0	FALSE	109.954	58	21	501	21	388	43.6	6.04	358.88		21		RNA metabolism OR transcription;other metabolic processes	cytosol;nucleus;other cell component			190860	WBGene00022420	wdr-4	Q23232			0	0	1.096	1.037	0.792	1.436	0.106246	0.999087	0.201975	0.00219819	0.263293	1	0.657988	0.0253287	90	98.6	86.8	124.6	10.58	12.96	3.45
FALSE	High	Master Protein	Q19162	Large ribosomal subunit protein uL5B [OS=Caenorhabditis elegans]	0	FALSE	109.831	45	8	3480	4	196	22.8	10.02	6723.2	0	8	1	protein metabolism;other metabolic processes	cytosol;translational apparatus;nucleus	nucleic acid binding activity;other molecular function	Pf00281, Pf00673	180535	WBGene00004423	rpl-11.2	cel:CELE_F07D10.1; Q19162	L13a-mediated translational silencing of Ceruloplasmin expression; Formation of a pool of free 40S subunits; Nonsense Mediated Decay (NMD) independent of the Exon Junction Complex (EJC); Nonsense Mediated Decay (NMD) enhanced by the Exon Junction Complex (EJC); SRP-dependent cotranslational protein targeting to membrane; GTP hydrolysis and joining of the 60S ribosomal subunit		6	4	0.829	1.059	1.012	0.868	0.249374	0.998023	0.999968	0.299941	0.491046	1	1	0.756644	111.4	92.3	105.1	91.2	15.49	9.12	7.07
FALSE	High	Master Protein	P48162	Large ribosomal subunit protein uL23A [OS=Caenorhabditis elegans]	0	FALSE	109.469	43	6	1751	5	147	16.7	10.64	2469.25		6		cell organization and biogenesis;protein metabolism;other metabolic processes	cytosol;translational apparatus	nucleic acid binding activity;other molecular function	Pf00276, Pf03939	180748	WBGene00004438	rpl-25.1	cel:CELE_F55D10.2; P48162		Cytoplasmic ribosomal proteins	1	0	0.638	1.128	1.102	0.653	0.00482627	0.782486	0.996554	0.0172795	0.0266963	1	1	0.115106	128.9	82.2	114.3	74.6	23.32	12.92	19.83
FALSE	High	Master Protein	P34255	Probable 3-ketoacyl-CoA thiolase [OS=Caenorhabditis elegans]	0	FALSE	109.079	33	16	1225	16	448	47.8	9.07	1580.68	1.61	16	1	other metabolic processes		other molecular function	Pf00108, Pf02803	176216	WBGene00015125		cel:CELE_B0303.3; P34255	Beta oxidation of decanoyl-CoA to octanoyl-CoA-CoA; Acyl chain remodeling of CL; Beta oxidation of myristoyl-CoA to lauroyl-CoA; Beta oxidation of palmitoyl-CoA to myristoyl-CoA; Beta oxidation of lauroyl-CoA to decanoyl-CoA-CoA; Beta oxidation of octanoyl-CoA to hexanoyl-CoA; Beta oxidation of hexanoyl-CoA to butanoyl-CoA	Fatty acid beta-oxidation 1; Fatty acid beta-oxidation 2; Fatty acid beta-oxidation meta-pathway; Beta-oxidation of unsaturated fatty acids; Fatty acid beta-oxidation 3	12	0	1.644	0.939	1.147	1.346	3.88475e-06	0.381371	0.202399	0.000619607	0.000140262	1	0.657988	0.00949075	77.8	127.9	82.8	111.5	8.92	8.91	3.64
FALSE	High	Master Protein	Q95Y89	Pescadillo homolog [OS=Caenorhabditis elegans]	0	FALSE	108.91	40	18	488	18	531	61.6	9.42	318.86		18		RNA metabolism OR transcription;other metabolic processes;other biological processes	nucleus;other cell component	nucleic acid binding activity;other molecular function	Pf06732, Pf16589	176072	WBGene00003063	lpd-7	cel:CELE_R13A5.12; Q95Y89	Major pathway of rRNA processing in the nucleolus and cytosol		1	0	0.601	0.937	0.743	0.758	1.71704e-05	0.313279	0.00099708	0.00269231	0.000398041	1	0.0211365	0.0298136	115	69.2	122.8	93.1	13.89	1.98	5.28
FALSE	High	Master Protein	P91079	Serine palmitoyltransferase 1 [OS=Caenorhabditis elegans]	0	FALSE	108.702	33	14	572	14	458	52.1	7.09	509.81		14		other metabolic processes;other biological processes	ER/Golgi	other molecular function	Pf00155	173389	WBGene00016020	sptl-1	P91079; Q5R3Y5			0	0	1.882	0.791	1.228	1.212	0.00056774	0.346204	0.238448	0.292171	0.005402	1	0.705316	0.748122	70.4	132.6	89.1	107.9	15.76	15.05	17.4
FALSE	High	Master Protein	O76840	Papilin [OS=Caenorhabditis elegans]	0	FALSE	108.664	6	14	723	14	2167	237.4	5.06	615.44	0	14	1	cell organization and biogenesis;developmental processes;other biological processes	non-structural extracellular;extracellular matrix	enzyme regulator activity	Pf00014, Pf00090, Pf05986, Pf08686, Pf19030	179162	WBGene00003242	mig-6	cel:CELE_C37C3.6; O76840; Q22911; Q8I7I0; Q8MPV5	O-glycosylation of TSR domain-containing proteins		1	0	0.835	1.004	0.751	1.116	0.289675	0.999898	0.133678	0.937626	0.544742	1	0.530906	1	101.4	84.7	101	112.8	12.28	32.75	9.39
FALSE	High	Master Protein	O45168	Intermediate filament protein ifc-1 [OS=Caenorhabditis elegans]	0	FALSE	108.461	40	20	891	16	500	55.8	7.02	828.72		20		cell organization and biogenesis;transport;other biological processes	cytoskeleton;nucleus;other cell component	cytoskeletal activity	Pf00038	178747	WBGene00002055	ifc-1	cel:CELE_F37B4.2; O45168; Q21066	Formation of Senescence-Associated Heterochromatin Foci (SAHF); RHOD GTPase cycle; RHOF GTPase cycle; Depolymerization of the Nuclear Lamina		4	0	1.086	1.058	1.242	0.926	0.657896	0.62059	0.200539	0.9925	0.93897	1	0.655265	1	102.4	111.2	96.8	89.6	9.47	6.09	18.46
FALSE	High	Master Protein	O01504	Large ribosomal subunit protein P2 [OS=Caenorhabditis elegans]	0	FALSE	108.161	92	10	1030	9	107	10.8	4.68	1759.59	137.26	6	4	protein metabolism;other metabolic processes	cytosol;translational apparatus	other molecular function	Pf00428	172401	WBGene00016493		cel:CELE_C37A2.7; O01504	L13a-mediated translational silencing of Ceruloplasmin expression; Nonsense Mediated Decay (NMD) independent of the Exon Junction Complex (EJC); Nonsense Mediated Decay (NMD) enhanced by the Exon Junction Complex (EJC); SRP-dependent cotranslational protein targeting to membrane; GTP hydrolysis and joining of the 60S ribosomal subunit; Formation of a pool of free 40S subunits	Cytoplasmic ribosomal proteins	7	0	0.812	1.11	1.114	0.809	0.27361	0.604104	0.276317	0.100178	0.522713	1	0.773347	0.391229	116.2	94.4	104.7	84.7	14.12	11.68	9.48
FALSE	High	Master Protein	P49181	Large ribosomal subunit protein eL36 [OS=Caenorhabditis elegans]	0	FALSE	107.986	54	9	2108	9	104	11.9	11.65	3966.43	57.91	7	3	protein metabolism;other metabolic processes	cytosol;translational apparatus	other molecular function	Pf01158	176007	WBGene00004450	rpl-36	cel:CELE_F37C12.4; P49181	L13a-mediated translational silencing of Ceruloplasmin expression; Nonsense Mediated Decay (NMD) independent of the Exon Junction Complex (EJC); Nonsense Mediated Decay (NMD) enhanced by the Exon Junction Complex (EJC); SRP-dependent cotranslational protein targeting to membrane; GTP hydrolysis and joining of the 60S ribosomal subunit; Formation of a pool of free 40S subunits		6	0	0.683	0.978	0.881	0.758	1.37999e-05	0.99986	0.14637	0.000378323	0.000341647	1	0.549692	0.00639483	114.9	78.5	117.5	89.1	4.68	5.37	6.32
FALSE	High	Master Protein	P53596	Succinate--CoA ligase [ADP/GDP-forming] subunit alpha, mitochondrial [OS=Caenorhabditis elegans]	0	FALSE	107.874	44	13	1364	13	322	33.8	9	1548.79	114.91	11	3	other metabolic processes	other cell component	other molecular function	Pf00549, Pf02629	181570	WBGene00007350	sucl-1	cel:CELE_C05G5.4; P53596	Citric acid cycle (TCA cycle)		1	0	1.23	1.084	1.154	1.156	0.00751318	0.535711	0.053669	0.109745	0.0368435	1	0.301888	0.410422	94.8	116.6	87.4	101.1	3	7.13	6.79
FALSE	High	Master Protein	P52009	Peptidyl-prolyl cis-trans isomerase 1 [OS=Caenorhabditis elegans]	0	FALSE	107.868	39	9	3011	7	192	20.7	7.84	3762.95	273.07	6	3	protein metabolism;other metabolic processes	other cell component	other molecular function	Pf00160	179936	WBGene00000877	cyn-1	cel:CELE_Y49A3A.5; P52009			0	0	1.042	0.946	1.063	0.927	0.993546	0.763271	0.972813	0.669255	1	1	1	1	98	102.2	103.7	96.1	15.92	5.86	9.61
FALSE	High	Master Protein	Q04833	Low-density lipoprotein receptor-related protein [OS=Caenorhabditis elegans]	0	FALSE	107.559	8	26	222	26	4753	526.1	5.12	85.62		26		transport;developmental processes;other biological processes	plasma membrane;other membranes;other cell component	transporter activity;other molecular function	Pf00057, Pf00058, Pf14670		WBGene00003071	lrp-1	Q04833			0	0	1.283	1.227	1.151	1.367	0.0135273	0.00754552	0.212059	0.000510216	0.0571103	0.0964992	0.668767	0.00810641	95	121.8	77.4	105.8	10.18	9.57	6.69
FALSE	High	Master Protein	Q09216	Putative endoplasmic reticulum metallopeptidase 1-A [OS=Caenorhabditis elegans]	0	FALSE	107.032	21	16	666	16	895	102.1	7.02	825.41		16		protein metabolism	other membranes;ER/Golgi	other molecular function	Pf04389	174245	WBGene00015206		cel:CELE_B0495.7; Q09216			0	0	1.586	1.067	1.208	1.401	0.00835961	0.935066	0.472415	0.0407726	0.0396227	1	0.993304	0.207349	82.7	131.2	77.5	108.6	22.4	6.12	17.24
FALSE	High	Master Protein	Q20751	Eukaryotic translation initiation factor 5A-2 [OS=Caenorhabditis elegans]	0	FALSE	106.749	51	9	701	7	161	17.9	5.73	1069.04	2.25	8	1	protein metabolism;other metabolic processes;developmental processes;other biological processes	other cell component	translation activity;nucleic acid binding activity	Pf01287		WBGene00002065	iff-2	Q20751	Hypusine synthesis from eIF5A-lysine		1	2	1.142	0.897	0.895	1.144	0.572126	0.739546	0.830745	0.674102	0.858605	1	1	1	88.2	100.8	98.4	112.6	9.35	27.87	11.82
FALSE	High	Master Protein	O16264	Phosphatidylethanolamine-binding protein homolog F40A3.3 [OS=Caenorhabditis elegans]	0	FALSE	106.716	62	11	774	11	221	24.1	8.73	1245.34	3.45	10	2			other molecular function	Pf01161		WBGene00018218		O16264; Q4W526	Negative regulation of MAPK pathway; MAP2K and MAPK activation		2	0	1.061	0.95	0.971	1.039	0.920161	0.879981	0.939453	0.966002	1	1	1	1	95.1	100.9	100.1	103.9	10.86	11.68	10.34
FALSE	High	Master Protein	Q09582	Probable methionine synthase [OS=Caenorhabditis elegans]	0	FALSE	106.475	22	20	310	20	1249	138.8	5.12	255.76		20		other metabolic processes	cytosol	other molecular function	Pf00809, Pf02310, Pf02574, Pf02607, Pf02965	174681	WBGene00010988	metr-1	cel:CELE_R03D7.1; Q09582	RHOH GTPase cycle; Methylation; Sulfur amino acid metabolism; Cobalamin (Cbl) metabolism		4	0	1.037	0.52	0.635	0.85	0.739732	6.50387e-06	0.000249361	0.355156	1	0.000397634	0.00752483	0.835009	71.5	74.1	137.5	116.8	10.04	10.57	12.62
FALSE	High	Master Protein	P53489	Actin-related protein 2 [OS=Caenorhabditis elegans]	0	FALSE	106.027	41	15	482	15	395	44.8	6.61	610.57		15		cell organization and biogenesis;developmental processes;other biological processes	cytoskeleton;other cell component	cytoskeletal activity;other molecular function	Pf00022	179440	WBGene00000200	arx-2	cel:CELE_K07C5.1; P53489	Neutrophil degranulation; Clathrin-mediated endocytosis; EPHB-mediated forward signaling; Regulation of actin dynamics for phagocytic cup formation; RHO GTPases Activate WASPs and WAVEs		5	0	1.269	1.064	1.273	1.06	0.0162548	0.681312	0.00673805	0.923463	0.0658978	1	0.0785935	1	95.1	120.7	89.4	94.8	5.21	13.46	4.02
FALSE	High	Master Protein	H2KYU6	Nuclear protein localization protein 4 homolog 1 [OS=Caenorhabditis elegans]	0	FALSE	105.579	30	10	320	10	529	59.5	6.16	356.83		10		protein metabolism;other metabolic processes;other biological processes	other membranes;ER/Golgi;nucleus	other molecular function	Pf05020, Pf05021	173952	WBGene00019120	npl-4.1	cel:CELE_F59E12.4; H2KYU6; Q95QZ7			0	0	1.187	0.955	1.237	0.916	0.0890614	0.877546	0.0122064	0.282403	0.231034	1	0.120697	0.733799	95.4	113.2	99.9	91.5	6.56	10.41	7.82
FALSE	High	Master Protein	Q09629	Probable adenylate kinase isoenzyme ZK673.2 [OS=Caenorhabditis elegans]	0	FALSE	105.14	74	15	626	15	222	24.9	9.19	662.54		15		other metabolic processes	mitochondrion;other cell component	kinase activity;other molecular function	Pf00406, Pf05191	174608	WBGene00014058		cel:CELE_ZK673.2; Q09629	Interconversion of nucleotide di- and triphosphates; Factors involved in megakaryocyte development and platelet production		2	0	1.403	1.058	1.262	1.176	0.077145	0.821816	0.114699	0.693556	0.20592	1	0.486287	1	89.7	125.8	84.8	99.7	17.17	7.81	23.69
FALSE	High	Master Protein	Q9TYW1	V-type proton ATPase subunit S1 [OS=Caenorhabditis elegans]	0	FALSE	104.347	31	9	477	9	451	49.6	5.01	840.39	137.59	8	1	cell organization and biogenesis;other biological processes	other membranes		Pf20520	177103	WBGene00021952	vha-19	cel:CELE_Y55H10A.1; Q9TYW1	Insulin receptor recycling; Transferrin endocytosis and recycling; Ion channel transport		3	0	1.066	0.994	1.164	0.91	0.221337	0.999894	0.0124801	0.394415	0.450805	1	0.121716	0.881148	100.3	106.9	100.9	91.9	5.06	6.14	3.91
FALSE	High	Master Protein	P90897	DEAD-box ATP-dependent RNA helicase rde-12 [OS=Caenorhabditis elegans]	0	FALSE	103.933	29	20	298	20	959	103.8	7.23	210.97		20		RNA metabolism OR transcription;other metabolic processes;other biological processes	nucleus;other cell component	nucleic acid binding activity;other molecular function	Pf00270, Pf00271	179855	WBGene00010280	rde-12	cel:CELE_F58G11.2; G3MU56; G3MU57; P90897			0	0	0.637	0.942	0.755	0.795	0.00448493	0.994562	0.0456839	0.42576	0.0250053	1	0.271248	0.92218	112.9	72	119.9	95.3	23.88	17.09	7.8
FALSE	High	Master Protein	G5ECY0	Disks large homolog 1 [OS=Caenorhabditis elegans]	0	FALSE	103.837	33	23	320	23	967	106.9	6.93	140.05	8.58	21	2	cell-cell signaling;cell organization and biogenesis;other metabolic processes;developmental processes	plasma membrane;other membranes;other cell component	kinase activity	Pf00018, Pf00595, Pf00625, Pf09058	180819	WBGene00001006	dlg-1	cel:CELE_C25F6.2; G5ECY0; Q7Z124	Unblocking of NMDA receptors, glutamate binding and activation; Neurexins and neuroligins; Activation of Ca-permeable Kainate Receptor; Synaptic adhesion-like molecules		4	0	1.138	0.986	1.011	1.109	0.726494	0.986829	0.989992	0.709643	0.99795	1	1	1	93.5	106.4	94.9	105.2	12.39	11.8	13.9
FALSE	High	Master Protein	O01615	Acidic leucine-rich nuclear phosphoprotein 32-related protein 2 [OS=Caenorhabditis elegans]	0	FALSE	103.626	63	11	933	10	225	24.4	4.23	1108.86	0	11	1			other molecular function		178881	WBGene00020588		cel:CELE_T19H12.2; O01615			0	2	1.346	0.968	1.004	1.297	0.270681	0.930741	0.996771	0.452536	0.518539	1	1	0.953531	84.7	114.1	87.6	113.6	25.36	11.81	23.72
FALSE	High	Master Protein	Q9N4I0	Actin-related protein 3 [OS=Caenorhabditis elegans]	0	FALSE	103.619	39	11	342	11	425	48.1	5.74	297.15		11		cell organization and biogenesis;developmental processes;other biological processes	cytoskeleton;other cell component	cytoskeletal activity;other molecular function	Pf00022	171857	WBGene00000199	arx-1	cel:CELE_Y71F9AL.16; Q9N4I0	EPHB-mediated forward signaling; Clathrin-mediated endocytosis; Regulation of actin dynamics for phagocytic cup formation; RHO GTPases Activate WASPs and WAVEs		4	0	1.488	0.766	1.109	1.027	0.0605737	0.0865509	0.990207	0.999735	0.16974	0.504055	1	1	77.9	115.9	101.7	104.5	15.35	22.79	15.12
FALSE	High	Master Protein	Q9U2A9	Ribosome biogenesis protein BOP1 homolog [OS=Caenorhabditis elegans]	0	FALSE	103.546	32	15	168	15	674	77.3	8.28	158.33		15		RNA metabolism OR transcription;other metabolic processes	nucleus;other cell component	other molecular function	Pf00400, Pf08145	175069	WBGene00012978		cel:CELE_Y48B6A.1; Q9U2A9	Major pathway of rRNA processing in the nucleolus and cytosol		1	0	0.747	0.828	0.852	0.726	0.00189945	0.0303893	0.155423	0.000405295	0.0129163	0.27098	0.573613	0.00673211	104.4	78	126.1	91.5	6.93	12.49	6.81
FALSE	High	Master Protein	Q9XXN2	MICOS complex subunit MIC60-2 [OS=Caenorhabditis elegans]	0	FALSE	103.479	36	20	249	20	654	72.6	9.36	182.13		20		cell organization and biogenesis;stress response	other membranes;mitochondrion		Pf09731	180122	WBGene00012315	immt-2	cel:CELE_W06H3.1; Q9XXN2			0	0	0.874	1.018	0.999	0.891	0.0567057	0.97915	0.996422	0.153801	0.161383	1	1	0.505036	107.2	93.7	105.3	93.8	4.81	7.54	9.93
FALSE	High	Master Protein	Q20932	Uncharacterized protein byn-1 [OS=Caenorhabditis elegans]	0	FALSE	103.43	41	15	256	15	449	51.6	5.58	284.16		15		RNA metabolism OR transcription;other metabolic processes	nucleus;other cell component	nucleic acid binding activity	Pf05291	175968	WBGene00000276	byn-1	cel:CELE_F57B9.5; Q20932	Major pathway of rRNA processing in the nucleolus and cytosol		1	0	0.587	0.86	0.914	0.553	0.000270582	0.608529	0.732609	0.000196391	0.00315062	1	1	0.00401895	117.9	69.3	137.1	75.7	9.53	20.59	10.88
FALSE	High	Master Protein	P91913	Large ribosomal subunit protein P1 [OS=Caenorhabditis elegans]	0	FALSE	103.223	84	17	1117	16	111	11.3	4.32	1466.19	311.69	3	14	protein metabolism;other metabolic processes	cytosol;translational apparatus	enzyme regulator activity;other molecular function	Pf00428		WBGene00004409	rla-1	P91913; Q9GR59	L13a-mediated translational silencing of Ceruloplasmin expression; Nonsense Mediated Decay (NMD) independent of the Exon Junction Complex (EJC); Nonsense Mediated Decay (NMD) enhanced by the Exon Junction Complex (EJC); SRP-dependent cotranslational protein targeting to membrane; GTP hydrolysis and joining of the 60S ribosomal subunit; Formation of a pool of free 40S subunits		6	0	0.727	1.182	1.042	0.825	0.000725293	0.155667	0.990525	0.0209592	0.00629081	0.706192	1	0.129815	122.2	88.9	103.5	85.4	5.42	15.19	5.72
FALSE	High	Master Protein	Q22111	Methylmalonic aciduria type A homolog, mitochondrial [OS=Caenorhabditis elegans]	0	FALSE	103.196	39	12	355	12	399	44.2	8.76	360.12		12			mitochondrion;other cell component	other molecular function	Pf03308	174164	WBGene00020169	mmaa-1	cel:CELE_T02G5.13; Q22111; Q6AHP0	Propionyl-CoA catabolism; Cobalamin (Cbl) metabolism		2	0	1.129	0.637	0.511	1.407	0.0506555	1.2471e-06	1.96495e-08	3.18795e-05	0.147973	0.000109444	7.15978e-06	0.00118026	67.7	76.5	106.3	149.6	8.04	7.05	5.27
FALSE	High	Master Protein	Q9N4Z0	L-2-hydroxyglutarate dehydrogenase, mitochondrial [OS=Caenorhabditis elegans]	0	FALSE	101.863	48	17	429	17	433	47.9	9.07	461.59		17			mitochondrion	other molecular function	Pf01266	178733	WBGene00021564		cel:CELE_Y45G12B.3; Q9N4Z0	Interconversion of 2-oxoglutarate and 2-hydroxyglutarate		1	0	1.61	1.223	1.079	1.825	2.87223e-05	0.0838119	0.745439	3.84375e-06	0.000581284	0.492613	1	0.000223462	81.3	130.9	66.5	121.3	5.37	4.08	12.96
FALSE	High	Master Protein	P34500	Transthyretin-like protein 2 [OS=Caenorhabditis elegans]	0	FALSE	101.523	38	7	396	7	148	15.7	8.15	638.21		7			non-structural extracellular;other cell component		Pf01060	176403	WBGene00010539	ttr-2	cel:CELE_K03H1.4; P34500			0	0	1.644	1.047	1.299	1.325	0.0356808	0.923277	0.21656	0.359635	0.113449	1	0.671678	0.840902	82.2	135.2	78.5	104.1	18.03	29.1	20.4
FALSE	High	Master Protein	Q20223	Fatty acid-binding protein homolog 1 [OS=Caenorhabditis elegans]	0	FALSE	101.303	62	13	1965	7	159	18.3	8.5	1297.57	0	12	1		non-structural extracellular	other molecular function		180616	WBGene00002253	lbp-1	cel:CELE_F40F4.3; Q20223			0	5	1.292	0.813	0.831	1.265	0.425984	0.498095	0.700037	0.622399	0.705363	1	1	1	78.8	101.8	96.9	122.6	17.74	24	32.56
FALSE	High	Master Protein	Q9BLB6	Probable U2 small nuclear ribonucleoprotein A' [OS=Caenorhabditis elegans]	0	FALSE	101.069	54	11	397	11	253	28.8	7.93	699.06	0	11	1	cell cycle OR cell proliferation;cell organization and biogenesis;RNA metabolism OR transcription;other metabolic processes;developmental processes	nucleus	nucleic acid binding activity		173767	WBGene00003390	mog-2	cel:CELE_H20J04.8; E0AFQ0; Q9BLB6	mRNA Splicing - Major Pathway	mRNA processing	2	0	0.673	1.235	0.906	0.917	4.4633e-05	0.00617537	0.662498	0.227717	0.000795903	0.0827174	1	0.651567	124.1	83.4	100.4	92.1	2.62	10.09	5.89
FALSE	High	Master Protein	Q27484	Probable histone H2B 3 [OS=Caenorhabditis elegans]	0	FALSE	100.945	55	8	4504	8	123	13.5	10.35	4498.51	0	8	1		nucleus;other cell component	nucleic acid binding activity;other molecular function	Pf00125	179340	WBGene00001915	his-41	cel:CELE_C50F4.5; Q27484			0	0	1.527	0.805	1.078	1.141	0.0204347	0.270642	0.926558	0.778891	0.0768563	0.96601	1	1	77.1	117.8	95.8	109.3	14.41	5.34	21.4
FALSE	High	Master Protein	P90992	Mitochondrial 2-oxoglutarate/malate carrier protein [OS=Caenorhabditis elegans]	0	FALSE	100.876	56	17	612	17	306	33.3	9.76	579.28		17		transport	other membranes;mitochondrion	transporter activity	Pf00153	173414	WBGene00015186	misc-1	cel:CELE_B0432.4; P90992	Gluconeogenesis		1	0	1.006	1.039	0.926	1.129	0.918869	0.935041	0.465172	0.492897	1	1	0.986087	0.999179	98.6	99.2	95	107.2	5.94	16.56	4.39
FALSE	High	Master Protein	P36609	Neuronal calcium sensor 2 [OS=Caenorhabditis elegans]	0	FALSE	100.846	56	11	495	11	190	22	5.19	631.08		11				other molecular function	Pf00036		WBGene00003564	ncs-2	P36609	Inactivation, recovery and regulation of the phototransduction cascade; Activation of Ca-permeable Kainate Receptor		2	0	0.95	1.265	1.287	0.934	0.888391	0.13757	0.0953043	0.783665	1	0.663099	0.434974	1	115	109.2	90.9	84.9	18.47	3.99	13.66
FALSE	High	Master Protein	O61790	Orotate phosphoribosyltransferase [OS=Caenorhabditis elegans]	0	FALSE	100.799	47	9	519	9	227	25.2	5.19	602.38		9		other metabolic processes		other molecular function	Pf00156	172008	WBGene00020036		cel:CELE_R12E2.11; O61790			0	0	1.039	0.723	0.741	1.014	0.998876	0.0896159	0.025225	0.932663	1	0.518347	0.190513	1	82.9	86.2	114.7	116.3	11.28	23.4	12.38
FALSE	High	Master Protein	Q18486	Atypical kinase coq-8, mitochondrial [OS=Caenorhabditis elegans]	0	FALSE	100.663	30	15	312	15	755	83.6	7.28	191.34		15		other metabolic processes	mitochondrion	other molecular function	Pf03109	175647	WBGene00000767	coq-8	cel:CELE_C35D10.4; Q18486			0	0	1.308	0.787	1.097	0.938	0.016802	0.0340121	0.737546	0.922355	0.0669382	0.290473	1	1	83.8	109.7	106.5	99.9	6.97	14.01	10.02
FALSE	High	Master Protein	Q9XVS4	Nucleolar protein dao-5 [OS=Caenorhabditis elegans]	0	FALSE	99.496	25	23	718	23	971	101	9.5	355.19		23		RNA metabolism OR transcription;other metabolic processes;developmental processes;signal transduction;other biological processes	nucleus	nucleic acid binding activity;other molecular function	Pf05022	266845	WBGene00000931	dao-5	cel:CELE_C25A1.10; Q564W7; Q9XVS4			0	0	1.07	1.028	1.138	0.966	0.593387	0.99967	0.34201	0.9808	0.878199	1	0.861743	1	100.4	107.4	97.7	94.4	7.03	15.45	9.99
FALSE	High	Master Protein	Q10941	Putative UDP-glucuronosyltransferase ugt-46 [OS=Caenorhabditis elegans]	0	FALSE	99.179	38	19	471	18	531	60.2	7.28	364.19	0	19	1		other membranes	other molecular function	Pf00201	180404	WBGene00015141	ugt-46	cel:CELE_B0310.5; Q10941	Glycosphingolipid metabolism; Paracetamol ADME; Prednisone ADME	Metapathway UDP-glucuronosyltransferases	4	1	1.145	1.214	0.846	1.644	0.68812	0.281671	0.944127	0.0178698	0.965716	0.981988	1	0.118422	92.5	106	76.2	125.3	19.61	17.58	19.45
FALSE	High	Master Protein	P32744	Protein CLASP-2 [OS=Caenorhabditis elegans]	0	FALSE	98.849	25	19	176	19	1020	112.2	8.79	103.29		19		cell cycle OR cell proliferation;cell organization and biogenesis;transport	cytosol;cytoskeleton;nucleus;other cell component	cytoskeletal activity	Pf12348	176280	WBGene00000549	cls-2	P32744			0	0	1.178	0.616	0.897	0.809	0.0596177	4.37299e-05	0.717033	0.0215807	0.167983	0.00171219	1	0.132382	78.2	92.1	127	102.7	5.6	13.36	12.21
FALSE	High	Master Protein	Q10578	DNA-directed RNA polymerase II subunit RPB2 [OS=Caenorhabditis elegans]	0	FALSE	98.842	24	21	320	21	1193	134.8	6.84	272.81		21		RNA metabolism OR transcription;other metabolic processes	nucleus	nucleic acid binding activity;other molecular function	Pf00562, Pf04560, Pf04561, Pf04563, Pf04565, Pf04566, Pf04567	175668	WBGene00016140	rpb-2	cel:CELE_C26E6.4; Q10578	Dual incision in TC-NER; Formation of TC-NER Pre-Incision Complex; Gap-filling DNA repair synthesis and ligation in TC-NER; mRNA Splicing - Major Pathway; Processing of Capped Intron-Containing Pre-mRNA; RNA polymerase II transcribes snRNA genes; Formation of RNA Pol II elongation complex ; RNA Polymerase II Pre-transcription Events; Estrogen-dependent gene expression; RNA Polymerase II Promoter …	Eukaryotic transcription initiation	21	0	2.15	1.016	1.853	1.179	3.18967e-07	0.999591	4.05713e-06	0.0999974	2.25935e-05	1	0.000306074	0.391121	75.5	162.4	74.4	87.7	11.42	12.6	5.92
FALSE	High	Master Protein	Q09248	Probable dynactin subunit 2 [OS=Caenorhabditis elegans]	0	FALSE	98.825	55	16	353	16	331	37.1	5.2	443.9		16		cell cycle OR cell proliferation;cell organization and biogenesis;transport;other biological processes	other membranes;cytoskeleton;other cell component		Pf04912	175837	WBGene00001018	dnc-2	cel:CELE_C28H8.12; Q09248	HSP90 chaperone cycle for steroid hormone receptors (SHR) in the presence of ligand; COPI-mediated anterograde transport; COPI-independent Golgi-to-ER retrograde traffic		3	0	0.807	1.021	0.908	0.908	0.292272	0.99277	0.73647	0.940001	0.549221	1	1	1	108.8	87.8	106.6	96.8	27.46	11.24	15.13
FALSE	High	Master Protein	Q21355	Glutathione S-transferase 4 [OS=Caenorhabditis elegans]	0	FALSE	98.68	71	14	663	14	207	23.9	5.73	541.29		14		other metabolic processes	cytoskeleton	other molecular function	Pf02798, Pf14497	177886	WBGene00001752	gst-4	cel:CELE_K08F4.7; Q21355			0	0	1.266	1.42	0.826	2.178	0.0139734	0.000137856	0.0442313	8.04572e-08	0.0585094	0.0043314	0.265078	1.28631e-05	88.8	112.4	62.5	136.2	13.97	8.63	1.62
FALSE	High	Master Protein	Q9BPN8	Uncharacterized protein Y92H12BR.3 [OS=Caenorhabditis elegans]	0	FALSE	98.562	35	17	627	17	637	71	5.49	649.8		17			other membranes			171707	WBGene00022369		cel:CELE_Y92H12BR.3; Q3V5I6; Q9BPN8			0	0	1.375	0.825	1.012	1.12	0.00657667	0.0369563	0.999962	0.732963	0.0332089	0.300491	1	1	80.9	111.2	98.1	109.9	5.12	14.19	8.52
FALSE	High	Master Protein	Q9U2G5	Multidrug resistance protein mrp-7 [OS=Caenorhabditis elegans]	0	FALSE	98.248	16	17	237	17	1525	170.9	6.44	167		17		transport;other biological processes	plasma membrane;other membranes	transporter activity;other molecular function	Pf00005, Pf00664	180289	WBGene00003413	mrp-7	cel:CELE_Y43F8C.12; Q9U2G5	RHOQ GTPase cycle; ABC-family proteins mediated transport; Cargo recognition for clathrin-mediated endocytosis; Aggrephagy; RHO GTPases regulate CFTR trafficking		6	0	1.157	0.897	1.022	1.015	0.660835	0.734206	0.992148	0.976368	0.940887	1	1	1	90.8	105.1	101.3	102.8	12.12	18.66	7.09
FALSE	High	Master Protein	P34640	Probable ATP-dependent RNA helicase DDX55 homolog [OS=Caenorhabditis elegans]	0	FALSE	98.205	34	16	344	16	578	65.8	9.52	314.87		16			nucleus;other cell component	nucleic acid binding activity;other molecular function	Pf00270, Pf00271, Pf13959	176292	WBGene00013983		cel:CELE_ZK512.2; P34640			0	0	0.82	0.759	0.912	0.682	0.0148636	0.000973264	0.516926	3.59491e-05	0.0616294	0.0206413	1	0.00127719	99.1	81.3	130.6	89.1	9.54	5.53	11.69
FALSE	High	Master Protein	P41877	Chromatin-remodeling complex ATPase chain isw-1 [OS=Caenorhabditis elegans]	0	FALSE	98.033	27	25	252	25	1009	116.6	7.31	145.74		25		cell organization and biogenesis;other biological processes	nucleus;other cell component	nucleic acid binding activity;other molecular function	Pf00176, Pf00271, Pf09110, Pf09111		WBGene00002169	isw-1	P41877			0	0	1.422	1.015	1.259	1.147	6.40487e-06	0.8455	0.00049814	0.00786745	0.00019507	1	0.012264	0.0677607	88.2	125.4	86.8	99.6	4.69	6.42	4.27
FALSE	High	Master Protein	G5EC23	Host cell factor homolog hcf-1 [OS=Caenorhabditis elegans]	0	FALSE	97.659	28	18	222	18	782	87.3	6.35	150.6		18		cell organization and biogenesis;stress response;developmental processes;other biological processes	nucleus;other cell component	other molecular function	Pf01344, Pf13418, Pf13854	177560	WBGene00001827	hcf-1	cel:CELE_C46A5.9; G5EC23	Formation of WDR5-containing histone-modifying complexes		1	0	1.043	1.16	1.365	0.887	0.999974	0.432158	0.0752536	0.682836	1	1	0.374756	1	109	113.7	94	83.3	16.97	12.28	11.18
FALSE	High	Master Protein	P34604	Probable translation initiation factor eIF-2B subunit alpha [OS=Caenorhabditis elegans]	0	FALSE	97.581	37	9	178	9	305	34.1	6.18	300.81	2.47	8	1	protein metabolism;other metabolic processes	translational apparatus	nucleic acid binding activity;other molecular function	Pf01008	176348	WBGene00014221		cel:CELE_ZK1098.4; P34604	Recycling of eIF2:GDP	Translation factors	2	0	0.938	1.273	1.071	1.115	0.911355	0.0630519	0.643106	0.759991	1	0.415718	1	1	111.1	104.3	87.3	97.3	15.83	10.51	10.03
FALSE	High	Master Protein	Q09236	Probable coatomer subunit delta [OS=Caenorhabditis elegans]	0	FALSE	97.461	37	15	824	15	515	56.6	5.92	1215.23	4.49	14	2	transport;other biological processes	other membranes;ER/Golgi		Pf00928, Pf01217	175940	WBGene00015734	copd-1	cel:CELE_C13B9.3; Q09236	COPI-dependent Golgi-to-ER retrograde traffic; COPI-mediated anterograde transport		2	0	1.09	0.972	1.109	0.955	0.926327	0.999604	0.877901	0.995334	1	1	1	1	97.6	106.3	100.3	95.8	6.64	17.05	8.89
FALSE	High	Master Protein	Q23445	GTP-binding protein SAR1 [OS=Caenorhabditis elegans]	0	FALSE	97.143	45	7	527	7	193	21.7	6.1	778.4		7		cell organization and biogenesis;transport;developmental processes;other biological processes	other membranes;ER/Golgi	other molecular function	Pf00025	177217	WBGene00022678	sar-1	cel:CELE_ZK180.4; Q23445	Antigen Presentation: Folding, assembly and peptide loading of class I MHC; COPII-mediated vesicle transport; Cargo concentration in the ER		3	0	1.135	1.022	1.058	1.097	0.0357711	0.65667	0.345354	0.0955498	0.113453	1	0.865072	0.380711	95.6	108.4	93.5	102.5	7.79	3.17	5.92
FALSE	High	Master Protein	Q02328	Huntington interacting protein related 1 [OS=Caenorhabditis elegans]	0	FALSE	97.115	31	24	318	24	927	104.4	6.13	279.6		24		cell-cell signaling;cell organization and biogenesis;transport;other biological processes	cytoskeleton;other cell component	cytoskeletal activity;other molecular function	Pf01608, Pf07651	176224	WBGene00022717	hipr-1	cel:CELE_ZK370.3; Q02328; Q95PX2	Clathrin-mediated endocytosis; Golgi Associated Vesicle Biogenesis		2	0	1.297	1.097	1.465	0.972	0.0209141	0.473096	0.000338383	0.756621	0.0780834	1	0.00952891	1	97.7	126.7	89	86.5	6.97	7.35	10.17
FALSE	High	Master Protein	Q07749	Actin-depolymerizing factor 2, isoform c [OS=Caenorhabditis elegans]	0	FALSE	96.773	68	11	893	8	152	17	6.79	994.34		11		cell organization and biogenesis;developmental processes;other biological processes	cytoskeleton;other cell component	cytoskeletal activity	Pf00241	178640	WBGene00006794	unc-60	cel:CELE_C38C3.5; Q07749			0	0	0.97	0.955	1.007	0.921	0.999577	0.736778	0.999138	0.721159	1	1	1	1	100.5	97.5	105.2	96.9	12.41	4.32	27.3
FALSE	High	Master Protein	O17622	UMP-CMP kinase 1 [OS=Caenorhabditis elegans]	0	FALSE	96.71	54	10	496	10	191	21.2	5.59	624.86		10		other metabolic processes	nucleus;other cell component	kinase activity;other molecular function	Pf00406	181464	WBGene00007812		cel:CELE_C29F7.3; O17622			0	0	0.95	1.02	1.009	0.961	0.995584	0.979724	0.964814	0.989073	1	1	1	1	103.3	98.1	101.3	97.3	10.79	7.26	6.74
FALSE	High	Master Protein	P91455	Adenine phosphoribosyltransferase [OS=Caenorhabditis elegans]	0	FALSE	96.607	60	10	299	10	185	20.2	6.95	424.27		10		other metabolic processes	other cell component	other molecular function	Pf00156	172232	WBGene00020557		cel:CELE_T19B4.3; P91455	Neutrophil degranulation; Purine salvage		2	0	1.212	1.102	0.985	1.356	0.15443	0.960545	0.999992	0.0660826	0.347745	1	1	0.294493	91.9	111.4	83.5	113.2	13.12	12.45	16.9
FALSE	High	Master Protein	A0A1C3NSL9	Apical junction molecule [OS=Caenorhabditis elegans]	0	FALSE	96.565	15	19	256	19	1644	193.3	6.19	230.75		19		cell organization and biogenesis;developmental processes	plasma membrane;other membranes;cytoskeleton;other cell component	cytoskeletal activity;other molecular function		181148	WBGene00000100	ajm-1	A0A1C3NSK1; A0A1C3NSK9; A0A1C3NSL1; A0A1C3NSL6; A0A1C3NSL9; A0A1C3NSM8; A0A1C3NSP2; A0A1C3NSQ2; G4RTG4; H2KYC4; H2KYC6			0	0	1.218	1.061	1.217	1.062	0.0282972	0.835602	0.0324705	0.796665	0.0960824	1	0.221332	1	96.1	117.1	90.6	96.2	7.63	5.22	10.49
FALSE	High	Master Protein	Q7K6X4	Nuclear pore complex protein npp-16 [OS=Caenorhabditis elegans]	0	FALSE	96.358	37	16	428	16	497	52.2	9.07	384.61		16		transport	other membranes;nucleus			176623	WBGene00003802	npp-16	cel:CELE_Y56A3A.17; Q7K6X4	Transport of Mature mRNA derived from an Intron-Containing Transcript; SUMOylation of chromatin organization proteins; SUMOylation of DNA damage response and repair proteins; Transport of Mature mRNA Derived from an Intronless Transcript; Transport of the SLBP independent Mature mRNA; Transport of the SLBP Dependant Mature mRNA; Nuclear Pore Complex (NPC) Disassembly; Regulation of HSF1-mediated …		9	0	1.043	1.02	1.137	0.936	0.691354	0.934373	0.187885	0.963875	0.968174	1	0.628639	1	101.5	105.8	99.5	93.1	10.81	29.11	9.03
FALSE	High	Master Protein	O01592	Cysteine synthase 3 [OS=Caenorhabditis elegans]	0	FALSE	96.145	47	12	580	11	337	36.2	6.43	603.53	0	12	1	other metabolic processes	other cell component	other molecular function	Pf00291	259617	WBGene00019962	cysl-3	cel:CELE_R08E5.2; H2L0J5; O01592; Q86NC6			0	0	1.25	1.45	0.984	1.842	0.100615	0.0040295	0.985774	4.7848e-05	0.254532	0.0614076	1	0.00149263	95	118.7	65.5	120.7	3.51	12.98	18.14
FALSE	High	Master Protein	Q27488	Proteasome subunit alpha type-2 [OS=Caenorhabditis elegans]	0	FALSE	95.786	31	6	428	6	231	25.3	6.05	576.48		6		protein metabolism;other metabolic processes	nucleus;other cell component	other molecular function	Pf00227, Pf10584	179493	WBGene00003923	pas-2	cel:CELE_D1054.2; Q27488	Neutrophil degranulation; Degradation of beta-catenin by the destruction complex; Neddylation; Antigen processing: Ubiquitination & Proteasome degradation; SCF(Skp2)-mediated degradation of p27/p21; Orc1 removal from chromatin; FBXL7 down-regulates AURKA during mitotic entry and in early mitosis; Regulation of RUNX2 expression and activity; GSK3B and BTRC:CUL1-mediated-degradation of NFE2L2; Oxyg…	Proteasome degradation	25	0	1.036	0.944	1.064	0.92	0.999981	0.948418	0.833786	0.556292	1	1	1	1	98.3	101.8	104.1	95.8	9.73	15.4	7.5
FALSE	High	Master Protein	Q27497	Serine/threonine-protein phosphatase PP1-alpha [OS=Caenorhabditis elegans]	0	FALSE	95.295	28	8	475	4	329	37.2	6.11	713.22	21.11	7	1	cell cycle OR cell proliferation;cell organization and biogenesis;other biological processes	nucleus;other cell component	other molecular function	Pf00149, Pf16891	179486	WBGene00001747	gsp-1	cel:CELE_F29F11.6; Q27497	RHO GTPases activate PKNs; RAF activation; RHO GTPases activate PAKs; Regulation of PLK1 Activity at G2/M Transition		4	0	0.846	0.79	0.797	0.837	0.340181	0.487563	0.201151	0.699013	0.606616	1	0.656429	1	95.9	81.1	121.4	101.7	11.4	34.81	11.48
FALSE	High	Master Protein	Q9NEQ0	Omega-3 fatty acid desaturase fat-1 [OS=Caenorhabditis elegans]	0	FALSE	95.079	26	12	323	11	402	46.5	6.62	464.35	8	10	2	other metabolic processes;other biological processes	other membranes	other molecular function	Pf00487	178291	WBGene00001393	fat-1	cel:CELE_Y67H2A.8; Q21056; Q9NEQ0			0	0	0.634	0.927	0.583	1.008	0.0827293	0.999059	0.0520962	0.976217	0.21726	1	0.294982	1	105.3	66.7	113.6	114.4	23.45	34.74	28.79
FALSE	High	Master Protein	Q9N5Y2	Probable very-long-chain enoyl-CoA reductase art-1 [OS=Caenorhabditis elegans]	0	FALSE	95.052	26	10	750	10	308	35.1	9.61	1141.99		10		other metabolic processes	other membranes;ER/Golgi	other molecular function	Pf00240, Pf02544	174140	WBGene00000198	art-1	cel:CELE_C15F1.6; Q9N5Y2	Synthesis of very long-chain fatty acyl-CoAs		1	0	1.189	1.009	0.845	1.42	0.53789	0.999985	0.823577	0.177771	0.821445	1	1	0.552538	87.2	103.7	86.4	122.7	28.71	8.62	23.01
FALSE	High	Master Protein	O76577	26S proteasome non-ATPase regulatory subunit 14 [OS=Caenorhabditis elegans]	0	FALSE	94.805	45	12	727	12	312	34.6	6.8	735.12		12		protein metabolism;other metabolic processes;other biological processes	other cell component	other molecular function	Pf01398, Pf13012	173744	WBGene00004467	rpn-11	cel:CELE_K07D4.3; O76577	Antigen processing: Ubiquitination & Proteasome degradation; Neutrophil degranulation; Neddylation; Degradation of DVL; Asymmetric localization of PCP proteins; SCF(Skp2)-mediated degradation of p27/p21; Ub-specific processing proteases; Orc1 removal from chromatin; CDK-mediated phosphorylation and removal of Cdc6; ABC-family proteins mediated transport; Ubiquitin Mediated Degradation of Phosphor…		25	0	0.971	1.037	0.982	1.025	0.889929	0.997983	0.937905	0.999982	1	1	1	1	101.9	99	98.3	100.8	9.52	10.28	5.38
FALSE	High	Master Protein	P34525	Signal peptidase complex subunit 3 [OS=Caenorhabditis elegans]	0	FALSE	94.613	62	10	432	10	180	20.7	8.57	576.06		10		protein metabolism;other metabolic processes;transport	other membranes;ER/Golgi		Pf04573	176133	WBGene00019679	spcs-3	cel:CELE_K12H4.4; P34525			0	0	1.139	0.888	1.068	0.947	0.0388002	0.109831	0.951295	0.999755	0.119349	0.57943	1	1	92.4	105.2	104	98.5	12.13	4.72	4.73
FALSE	High	Master Protein	O45293	Probable N-acetylgalactosaminyltransferase 8 [OS=Caenorhabditis elegans]	0	FALSE	94.414	39	13	390	13	421	48.3	6.55	353.66		13		protein metabolism;other metabolic processes;other biological processes	other membranes;ER/Golgi	signal transduction activity or receptor binding;other molecular function	Pf00535		WBGene00001633	gly-8	O45293	O-linked glycosylation of mucins		1	0	0.867	1.04	1.053	0.856	0.731024	0.964481	0.951425	0.999966	1	1	1	1	109.5	95	105.3	90.2	42.58	21.54	35.35
FALSE	High	Master Protein	Q9N359	COP9 signalosome complex subunit 4 [OS=Caenorhabditis elegans]	0	FALSE	94.184	39	13	232	13	412	46.1	5.38	190.43		13		cell cycle OR cell proliferation;protein metabolism;other metabolic processes;other biological processes	nucleus;other cell component		Pf01399	176927	WBGene00000816	csn-4	cel:CELE_Y55F3AM.15; Q9N359	Neddylation; Formation of TC-NER Pre-Incision Complex; Cargo recognition for clathrin-mediated endocytosis; DNA Damage Recognition in GG-NER		4	0	1.139	0.95	0.982	1.101	0.347801	0.737853	0.966485	0.655526	0.614499	1	1	1	91.9	104.7	96.8	106.6	9.95	3.29	7.03
FALSE	High	Master Protein	Q02332	Probable [pyruvate dehydrogenase (acetyl-transferring)] kinase, mitochondrial [OS=Caenorhabditis elegans]	0	FALSE	93.733	45	14	188	14	401	45.3	6.47	160.29		14		protein metabolism;other metabolic processes;other biological processes	mitochondrion;other cell component	kinase activity;other molecular function	Pf02518, Pf10436	176226	WBGene00022719	pdhk-2	cel:CELE_ZK370.5; Q02332	Signaling by Retinoic Acid; Regulation of pyruvate dehydrogenase (PDH) complex		2	0	1.389	0.781	1.286	0.843	0.104846	0.060158	0.213606	0.127573	0.260512	0.407187	0.668767	0.448212	84.2	117	107.9	90.9	12.47	16.15	26.58
FALSE	High	Master Protein	Q93454	mRNA export factor rae-1 [OS=Caenorhabditis elegans]	0	FALSE	93.686	36	9	305	9	373	41.4	6.68	446.97		9		cell organization and biogenesis;transport	nucleus;other cell component	nucleic acid binding activity;other molecular function	Pf00400	172864	WBGene00003803	rae-1	cel:CELE_F10G8.3; Q93454	Transport of Mature mRNA Derived from an Intronless Transcript; Transport of the SLBP independent Mature mRNA; Transport of the SLBP Dependant Mature mRNA; SUMOylation of chromatin organization proteins; SUMOylation of DNA damage response and repair proteins; Transport of Mature mRNA derived from an Intron-Containing Transcript; Nuclear Pore Complex (NPC) Disassembly; Regulation of HSF1-mediated …		9	0	0.92	0.884	0.918	0.886	0.606691	0.735193	0.847725	0.481664	0.891164	1	1	0.991228	98.7	90.8	111.6	98.9	6.77	21.8	9.45
FALSE	High	Master Protein	Q20772	Probable glutaryl-CoA dehydrogenase, mitochondrial [OS=Caenorhabditis elegans]	0	FALSE	93.299	32	11	460	11	409	44.9	7.88	297.93	148.58	9	2	other metabolic processes	mitochondrion	other molecular function	Pf00441, Pf02770, Pf02771		WBGene00010052		Q20772	Lysine catabolism		1	0	1.697	0.841	1.118	1.277	5.12269e-07	0.00485325	0.263653	0.00146575	3.14183e-05	0.0682405	0.751411	0.0189363	74	125.6	88	112.4	2.78	5.36	10.93
FALSE	High	Master Protein	Q20779	Cytochrome c oxidase subunit 6A, mitochondrial [OS=Caenorhabditis elegans]	0	FALSE	93.029	52	8	547	8	128	14.7	9.54	848.35	2.25	8	1	other metabolic processes	other membranes;mitochondrion	enzyme regulator activity;other molecular function	Pf02046	175693	WBGene00006519	cox-6A	cel:CELE_F54D8.2; Q20779			0	0	0.839	0.69	0.801	0.724	0.00304914	2.30129e-06	0.000453215	8.8762e-06	0.0184249	0.000162689	0.0115099	0.000412824	92.3	77.4	133.6	96.7	3.54	4	5.44
FALSE	High	Master Protein	P34453	Putative peroxisomal biogenesis factor 19 [OS=Caenorhabditis elegans]	0	FALSE	92.97	64	12	341	12	282	31	4.26	336.43		12		cell organization and biogenesis;transport;developmental processes	other membranes;other cytoplasmic organelle	other molecular function	Pf04614	176239	WBGene00004201	prx-19	cel:CELE_F54F2.8; P34453	Class I peroxisomal membrane protein import; ABC transporters in lipid homeostasis		2	0	1.445	1.492	1.22	1.767	0.0169242	0.042555	0.677394	0.000659775	0.0670433	0.326213	1	0.00986962	93	134.4	62.4	110.2	11.9	13.25	19.7
FALSE	High	Master Protein	P30632	ATPase asna-1 [OS=Caenorhabditis elegans]	0	FALSE	92.546	38	12	553	12	342	37.5	4.93	620.24		12		cell organization and biogenesis;transport;other biological processes	ER/Golgi;other cell component	other molecular function	Pf02374	176254	WBGene00014025	asna-1	cel:CELE_ZK637.5; P30632			0	0	1.23	1.013	1.204	1.035	0.17332	0.998532	0.486411	0.799386	0.379044	1	1	1	94.4	116.1	93.1	96.4	6.43	16.02	3.54
FALSE	High	Master Protein	Q18967	Eukaryotic translation initiation factor 3 subunit F [OS=Caenorhabditis elegans]	0	FALSE	92.5	37	8	423	8	294	32.9	6.09	490.9		8		cell organization and biogenesis;protein metabolism;other metabolic processes	translational apparatus;other cell component	nucleic acid binding activity;other molecular function	Pf01398, Pf13012	174478	WBGene00001229	eif-3.F	cel:CELE_D2013.7; Q18967	L13a-mediated translational silencing of Ceruloplasmin expression; Translation initiation complex formation; Ribosomal scanning and start codon recognition; Formation of a pool of free 40S subunits; Formation of the ternary complex, and subsequently, the 43S complex	Translation factors	6	0	0.836	0.984	0.965	0.852	0.0621665	0.998724	0.999645	0.0568296	0.173251	1	1	0.266246	107.6	89.9	109.4	93.1	12.98	8.2	5.09
FALSE	High	Master Protein	P34652	Calnexin [OS=Caenorhabditis elegans]	0	FALSE	92.454	25	15	464	15	619	69.2	4.64	368.71	76.9	13	2	protein metabolism;other metabolic processes;stress response;signal transduction	other membranes;ER/Golgi;other cell component	other molecular function	Pf00262	176390	WBGene00000567	cnx-1	cel:CELE_ZK632.6; P34652	Calnexin/calreticulin cycle		1	0	1.341	0.962	1.111	1.162	0.000834379	0.978995	0.576652	0.0145629	0.00699218	1	1	0.101228	87.2	116.9	90.6	105.3	7.55	8.07	8.33
FALSE	High	Master Protein	P34331	Serine/threonine-protein kinase plk-1 [OS=Caenorhabditis elegans]	0	FALSE	92.329	30	16	247	12	649	73.6	9.1	190.16		16		cell cycle OR cell proliferation;cell organization and biogenesis;protein metabolism;other metabolic processes;other biological processes	cytoskeleton;nucleus;other cell component	kinase activity;other molecular function	Pf00069, Pf00659	176143	WBGene00004042	plk-1	cel:CELE_C14B9.4; O61662; O76763; P34331			0	4	1.21	0.97	1.033	1.135	0.0281157	0.89638	0.69086	0.470623	0.0960485	1	1	0.975263	90.7	109.7	93.5	106.1	7.2	16.44	9.21
FALSE	High	Master Protein	P34647	DNA replication licensing factor mcm-6 [OS=Caenorhabditis elegans]	0	FALSE	91.965	25	18	348	18	810	91.1	5.33	189.98		18		cell cycle OR cell proliferation;cell organization and biogenesis;DNA metabolism;other metabolic processes;stress response;other biological processes	nucleus;other cell component	nucleic acid binding activity;other molecular function	Pf00493, Pf14551, Pf17207, Pf17855, Pf18263	176385	WBGene00003158	mcm-6	cel:CELE_ZK632.1; P34647; Q5FC84	Orc1 removal from chromatin; Activation of the pre-replicative complex; Assembly of the pre-replicative complex	DNA replication	5	0	1.183	1.101	0.962	1.355	0.296981	0.41441	0.987613	0.0121523	0.551969	1	1	0.0888837	92.6	109.5	84	113.9	8.47	9.24	15.12
FALSE	High	Master Protein	Q18359	Probable NADH dehydrogenase [ubiquinone] 1 alpha subcomplex subunit 5 [OS=Caenorhabditis elegans]	0	FALSE	91.945	64	11	613	11	150	17.3	9.33	681.46		11		other metabolic processes	other membranes;mitochondrion		Pf04716	177786	WBGene00007880		cel:CELE_C33A12.1; Q18359	Complex I biogenesis		1	0	0.481	1.354	1.089	0.598	4.7482e-06	0.0358664	0.739158	7.04832e-05	0.000157246	0.296809	1	0.00193124	150.3	72.3	111	66.4	13.68	7.67	12.56
FALSE	High	Master Protein	Q9XVT0	Ribosome biogenesis regulatory protein homolog [OS=Caenorhabditis elegans]	0	FALSE	91.916	42	14	188	14	333	38	9.96	121.2		14		cell organization and biogenesis;RNA metabolism OR transcription;other metabolic processes;other biological processes	nucleus;other cell component		Pf04939	179942	WBGene00007617	rrbs-1	cel:CELE_C15H11.9; Q9XVT0			0	0	0.697	1.004	1.041	0.672	0.000101968	0.999585	0.999835	0.000131622	0.00152057	1	1	0.00292773	119	82.9	118.5	79.6	4.79	6.12	3.68
FALSE	High	Master Protein	Q09591	Mitotic chromosome and X-chromosome-associated protein mix-1 [OS=Caenorhabditis elegans]	0	FALSE	91.695	21	21	213	21	1244	140.3	8.13	168.87		21		cell cycle OR cell proliferation;cell organization and biogenesis;developmental processes;other biological processes	nucleus;other cell component	other molecular function	Pf02463, Pf06470	174669	WBGene00003367	mix-1	cel:CELE_M106.1; Q09591	Condensation of Prophase Chromosomes		1	0	1.397	0.831	1.201	0.967	0.00764264	0.337153	0.218628	0.996154	0.0372965	1	0.676295	1	84	117.3	101	97.7	3.29	10.41	19.07
FALSE	High	Master Protein	Q9XUV0	Proteasome subunit pbs-5 [OS=Caenorhabditis elegans]	0	FALSE	90.39	48	16	911	16	284	31.2	6.25	847.75	109.49	15	1	protein metabolism;other metabolic processes	nucleus;other cell component	other molecular function	Pf00227	173334	WBGene00003951	pbs-5	cel:CELE_K05C4.1; Q9XUV0	Antigen processing: Ubiquitination & Proteasome degradation; Neddylation; Degradation of DVL; Asymmetric localization of PCP proteins; SCF(Skp2)-mediated degradation of p27/p21; Ub-specific processing proteases; Orc1 removal from chromatin; CDK-mediated phosphorylation and removal of Cdc6; ABC-family proteins mediated transport; Ubiquitin Mediated Degradation of Phosphorylated Cdc25A; Degradation…	Proteasome degradation	24	0	1.117	0.943	1.006	1.047	0.43922	0.83728	0.98625	0.980177	0.718423	1	1	1	93.3	104.2	98.9	103.6	4.89	10.13	5.86
FALSE	High	Master Protein	Q23295	Mitochondrial-processing peptidase subunit beta [OS=Caenorhabditis elegans]	0	FALSE	90.169	29	10	216	10	458	51.1	5.62	250.57		10		cell organization and biogenesis;protein metabolism;other metabolic processes;transport	mitochondrion	other molecular function	Pf00675, Pf05193	177725	WBGene00013880	mppb-1	cel:CELE_ZC410.2; Q23295	Processing of SMDT1; Respiratory electron transport		2	0	1.166	1.285	1.167	1.285	0.207415	0.0673677	0.0674048	0.207314	0.42896	0.425436	0.349986	0.60885	101.4	118.3	78.9	101.4	6.63	3.58	16.83
FALSE	High	Master Protein	Q18143	Chitinase-like protein C25A8.4 [OS=Caenorhabditis elegans]	0	FALSE	90.003	19	17	397	17	1067	120.1	7.87	264.5		17		other metabolic processes	non-structural extracellular	other molecular function	Pf00704	177464	WBGene00016084	cht-3	cel:CELE_C25A8.4; Q18143	Digestion of dietary carbohydrate		1	0	1.161	2.438	0.995	2.844	0.0220948	3.23908e-08	0.995515	3.49847e-09	0.0815366	5.88819e-06	1	1.49151e-06	107	124.2	43.9	124.8	9.89	6.24	9.34
FALSE	High	Master Protein	Q9XWH0	Mitotic checkpoint protein bub-3 [OS=Caenorhabditis elegans]	0	FALSE	89.893	39	10	376	10	343	38.1	7.87	366.76		10		cell cycle OR cell proliferation;developmental processes;signal transduction;other biological processes	nucleus;other cell component	other molecular function	Pf00400	175018	WBGene00013209	bub-3	cel:CELE_Y54G9A.6; Q9XWH0	Inactivation of APC/C via direct inhibition of the APC/C complex		1	0	1.077	0.901	1.042	0.931	0.999195	0.78044	0.999198	0.780516	1	1	1	1	94.8	102.1	105.2	98	10.79	22.23	9.19
FALSE	High	Master Protein	Q94218	Ufm1-specific protease [OS=Caenorhabditis elegans]	0	FALSE	89.703	26	12	326	12	589	66.5	7.43	316.79		12		protein metabolism;other biological processes	other membranes;ER/Golgi;other cell component	other molecular function	Pf07910	177417	WBGene00018160	odr-8	cel:CELE_F38A5.1; Q86MF8; Q94218			0	0	1.285	0.987	1.073	1.181	0.13093	0.999832	0.786167	0.53251	0.306686	1	1	1	89	114.3	90.2	106.5	21.48	11.65	6.21
FALSE	High	Master Protein	P34517	Probable glycerol-3-phosphate dehydrogenase 2 [OS=Caenorhabditis elegans]	0	FALSE	89.679	34	14	958	14	392	42.8	6.77	940.4		14		other metabolic processes;stress response	cytosol;other cell component	other molecular function	Pf01210, Pf07479	176399	WBGene00010778	gpdh-2	P34517; Q8I4H2	Synthesis of PA	Triacylglyceride synthesis	2	0	1.182	0.89	0.994	1.058	0.0196153	0.0940515	1	0.804298	0.0743722	0.533679	1	1	89	105.2	100	105.8	9.59	4.57	7.86
FALSE	High	Master Protein	Q94300	Large ribosomal subunit protein uL5A [OS=Caenorhabditis elegans]	0	FALSE	89.513	45	7	3590	3	196	22.7	9.99	6802.34	0	7	1	protein metabolism;other metabolic processes	cytosol;translational apparatus;nucleus	nucleic acid binding activity;other molecular function	Pf00281, Pf00673	178778	WBGene00004422	rpl-11.1	cel:CELE_T22F3.4; Q94300		Cytoplasmic ribosomal proteins	1	0	1.152	0.966	1.243	0.895	0.125754	0.820278	0.066258	0.606865	0.297746	1	0.347374	1	97.2	112	100.7	90.1	11.71	17.64	8.16
FALSE	High	Master Protein	G5EGK8	Serine/threonine-protein phosphatase 2A catalytic subunit [OS=Caenorhabditis elegans]	0	FALSE	88.982	35	9	340	9	318	36.3	5.26	386.65		9		cell cycle OR cell proliferation;cell organization and biogenesis;other biological processes	cytosol;cytoskeleton;other cell component	other molecular function	Pf00149		WBGene00002363	let-92	G5EGK8	Cyclin A/B1/B2 associated events during G2/M transition; Inhibition of replication initiation of damaged DNA by RB1/E2F1; Cyclin D associated events in G1; PI5P, PP2A and IER3 Regulate PI3K/AKT Signaling; Nonsense Mediated Decay (NMD) enhanced by the Exon Junction Complex (EJC); Beta-catenin phosphorylation cascade; ERKs are inactivated; CTLA4 inhibitory signaling; RAF activation; Negative regula…		13	0	1.229	0.918	1.053	1.071	0.403198	0.601351	0.99625	0.998894	0.678191	1	1	1	89.2	109.6	97.2	104.1	7.66	19.92	6.85
FALSE	High	Master Protein	B1V8A0	Endophilin-A homolog [OS=Caenorhabditis elegans]	0	FALSE	88.811	48	11	164	11	381	42.8	6.1	121.03		11		cell organization and biogenesis;transport;other biological processes	other membranes;ER/Golgi;other cell component		Pf00018, Pf03114	172078	WBGene00006791	unc-57	A5A8Q9; A5A8R0; B1V8A0; cel:CELE_T04D1.3; O61843; Q6TM46	Cargo recognition for clathrin-mediated endocytosis; Golgi Associated Vesicle Biogenesis; EGFR downregulation; Lysosome Vesicle Biogenesis; Recycling pathway of L1; Negative regulation of MET activity		7	0	1.053	1.506	1.323	1.199	0.926643	0.0170106	0.0386936	0.707295	1	0.179635	0.24506	1	113.9	119.9	75.6	90.6	10.67	11.88	24.25
FALSE	High	Master Protein	Q23237	Proteasome subunit beta type-3 [OS=Caenorhabditis elegans]	0	FALSE	88.612	38	7	569	7	204	22.7	5.44	1102.3		7		protein metabolism;other metabolic processes	nucleus;other cell component		Pf00227	173858	WBGene00003949	pbs-3	cel:CELE_Y38A8.2; Q23237	Antigen processing: Ubiquitination & Proteasome degradation; Neddylation; Oxygen-dependent proline hydroxylation of Hypoxia-inducible Factor Alpha; Degradation of DVL; Asymmetric localization of PCP proteins; SCF(Skp2)-mediated degradation of p27/p21; Ub-specific processing proteases; Orc1 removal from chromatin; CDK-mediated phosphorylation and removal of Cdc6; ABC-family proteins mediated trans…	Proteasome degradation	24	0	1.233	0.929	1.131	1.013	0.028671	0.952983	0.12719	0.983735	0.096836	1	0.515753	1	90.9	112.1	97.9	99.1	11.19	0.75	9.48
FALSE	High	Master Protein	Q9U2Y2	CDK5RAP3-like protein [OS=Caenorhabditis elegans]	0	FALSE	88.172	35	15	376	15	489	55.7	5.53	455.83		15		other biological processes			Pf05600		WBGene00013765	cdkr-3	Q9U2Y2			0	0	0.635	1.265	0.807	0.995	0.0164913	0.401404	0.429987	0.975983	0.0664343	1	0.952488	1	124.5	79	98.4	98	8.06	28.83	8.39
FALSE	High	Master Protein	Q09285	KH domain-containing protein akap-1 [OS=Caenorhabditis elegans]	0	FALSE	87.513	21	16	260	16	867	96.4	6.62	120.27		16			other membranes;other cell component	nucleic acid binding activity	Pf00013, Pf00567	175898	WBGene00016977	akap-1	Q09285; Q09286	Factors involved in megakaryocyte development and platelet production		1	0	0.917	0.954	1.061	0.824	0.468343	0.999999	0.404387	0.0377989	0.744097	1	0.921184	0.198541	104.5	95.7	109.5	90.3	6.91	9.2	5.95
FALSE	High	Master Protein	Q9XTQ6	Tyramine beta-hydroxylase [OS=Caenorhabditis elegans]	0	FALSE	87.398	28	12	278	12	657	74.9	7.15	319.88		12		other metabolic processes	non-structural extracellular;other membranes;other cell component	other molecular function	Pf01082, Pf03351, Pf03712	181639	WBGene00006541	tbh-1	C6KRQ4; Q9XTQ6			0	0	1.949	0.836	0.799	2.04	0.001933	0.574138	0.72146	0.00295847	0.0131094	1	1	0.0324797	60.7	118.4	72.6	148.2	14.49	21.55	9.12
FALSE	High	Master Protein	G5EGN2	Delta(9)-fatty-acid desaturase fat-6 [OS=Caenorhabditis elegans]	0	FALSE	87.372	23	7	263	6	339	39	8.47	386.8		7		other metabolic processes;stress response;developmental processes	other membranes;ER/Golgi	other molecular function		178122	WBGene00001398	fat-6	cel:CELE_VZK822L.1; D3YT93; D3YT94; G5EGN2	Fatty acyl-CoA biosynthesis		1	1	0.64	1.124	0.679	1.06	0.48681	0.997346	0.641974	0.999818	0.762362	1	1	1	115.2	73.8	102.4	108.6	64.33	22.44	37.92
FALSE	High	Master Protein	P34343	Nuclear pore complex protein 15 [OS=Caenorhabditis elegans]	0	FALSE	87.118	23	23	292	23	1129	128.1	6.74	182.92		23		cell organization and biogenesis;other metabolic processes;transport	other membranes;nucleus;other cell component	other molecular function	Pf03177, Pf08801	176114	WBGene00003801	npp-15	cel:CELE_C29E4.4; P34343; Q5WRU8	Transport of Mature mRNA Derived from an Intronless Transcript; Transport of the SLBP independent Mature mRNA; Transport of the SLBP Dependant Mature mRNA; SUMOylation of chromatin organization proteins; SUMOylation of DNA damage response and repair proteins; Transport of Mature mRNA derived from an Intron-Containing Transcript; Nuclear Pore Complex (NPC) Disassembly; Regulation of HSF1-mediated …		10	0	1.135	0.922	1.108	0.945	0.322481	0.972251	0.654497	0.997346	0.585286	1	1	1	94.3	107	102.2	96.6	16.36	10.83	12.12
FALSE	High	Master Protein	P34650	Probable mannose-6-phosphate isomerase [OS=Caenorhabditis elegans]	0	FALSE	87.061	37	11	389	11	416	46.4	5.5	545.69		11		other metabolic processes	cytosol	other molecular function	Pf01238, Pf20511, Pf20512	176388	WBGene00014013		cel:CELE_ZK632.4; P34650	Synthesis of GDP-mannose		1	0	1.291	0.694	0.982	0.912	0.98633	0.995047	0.985851	0.994796	1	1	1	1	79.2	102.3	114.2	104.2	86.48	53.27	17.14
FALSE	High	Master Protein	Q19329	Pre-rRNA-processing protein TSR1 homolog [OS=Caenorhabditis elegans]	0	FALSE	86.791	27	16	250	16	785	89.2	5.82	205.5		16		RNA metabolism OR transcription;other metabolic processes	nucleus;other cell component	nucleic acid binding activity;other molecular function	Pf04950, Pf08142	173812	WBGene00006497	tag-151	cel:CELE_F10G7.1; Q19329	Major pathway of rRNA processing in the nucleolus and cytosol		1	0	0.548	0.951	0.66	0.79	5.17477e-07	0.813289	2.08141e-05	0.00590549	3.14183e-05	1	0.00113592	0.0537589	116.6	63.9	122.6	96.9	4.44	12.34	2.78
FALSE	High	Master Protein	B2D6K9	Serine/threonine-protein phosphatase 6 regulatory subunit [OS=Caenorhabditis elegans]	0	FALSE	86.741	20	13	259	13	778	87.3	4.77	220.07		13		cell cycle OR cell proliferation;cell organization and biogenesis;developmental processes;other biological processes	cytosol;cytoskeleton;nucleus;other cell component	enzyme regulator activity;other molecular function	Pf04499	174725	WBGene00008166	saps-1	A5Z2S4; B2D6K9; cel:CELE_C47G2.5; Q18696			0	0	1.615	1.108	1.355	1.32	0.00126146	0.728958	0.0352966	0.0484886	0.00954517	1	0.230371	0.234469	84.9	137.2	76.7	101.2	11.14	23.24	7.05
FALSE	High	Master Protein	Q9XVJ2	Probable glucosamine-6-phosphate isomerase [OS=Caenorhabditis elegans]	0	FALSE	86.602	55	11	300	11	267	29.9	6.27	457.29	2.19	11	1	other metabolic processes	other cell component	other molecular function	Pf01182	176760	WBGene00011399		cel:CELE_T03F6.3; Q9XVJ2	Glycolysis		1	0	1.104	1.131	0.763	1.635	0.544296	0.212131	0.000486547	4.77629e-06	0.827008	0.853779	0.0121164	0.000265603	90.2	99.6	79.8	130.4	6.27	11.87	6.03
FALSE	High	Master Protein	P34492	Putative NipSnap protein K02D10.1 [OS=Caenorhabditis elegans]	0	FALSE	86.347	30	14	463	14	526	59	7.83	342.83	76.71	13	1		mitochondrion	other molecular function	Pf07978, Pf13242, Pf13344	176232	WBGene00019301		O61223; P34492; Q95QD2	RHOH GTPase cycle		1	0	1.209	1.076	1.106	1.177	0.00560326	0.995225	0.220772	0.130192	0.0298272	1	0.678893	0.453102	94.5	114.3	87.9	103.4	10.31	6.04	10.5
FALSE	High	Master Protein	P17140	Collagen alpha-2(IV) chain [OS=Caenorhabditis elegans]	0	FALSE	86.278	8	11	428	11	1758	167.6	6.05	526.15	10.91	10	1	cell organization and biogenesis;developmental processes;other biological processes	non-structural extracellular;extracellular matrix	extracellular structural activity	Pf01391, Pf01413	181708	WBGene00002280	let-2	cel:CELE_F01G12.5; P17140; Q19098; Q19099			0	0	1.018	1.099	1.077	1.039	0.99944	0.772934	0.804249	0.999941	1	1	1	1	103.3	105.1	94	97.6	19.36	9.43	17.3
FALSE	High	Master Protein	Q19782	Intermediate filament protein ifd-2 [OS=Caenorhabditis elegans]	0	FALSE	86.263	48	19	434	18	443	51.6	9.23	388.48		19		cell organization and biogenesis;transport;other biological processes	cytoskeleton;nucleus;other cell component	cytoskeletal activity	Pf00038	180430	WBGene00002058	ifd-2	cel:CELE_F25E2.4; Q19782	Formation of Senescence-Associated Heterochromatin Foci (SAHF); RHOD GTPase cycle; RHOF GTPase cycle; Depolymerization of the Nuclear Lamina		4	0	1.01	1.062	1.169	0.918	0.962344	0.936618	0.140338	0.58299	1	1	0.541302	1	104.8	105.9	98.7	90.6	12.76	7.19	15
FALSE	High	Master Protein	Q965S8	Eukaryotic translation initiation factor 3 subunit I [OS=Caenorhabditis elegans]	0	FALSE	85.938	36	11	699	11	327	36.9	5.54	980.95		11		cell organization and biogenesis;protein metabolism;other metabolic processes	translational apparatus;other cell component	nucleic acid binding activity	Pf00400	171809	WBGene00001232	eif-3.I	cel:CELE_Y74C10AR.1; Q965S8	L13a-mediated translational silencing of Ceruloplasmin expression; Formation of a pool of free 40S subunits; Translation initiation complex formation; Ribosomal scanning and start codon recognition; Formation of the ternary complex, and subsequently, the 43S complex	Translation factors	6	0	1.311	0.943	1.231	1.004	0.0327603	0.90037	0.224295	0.962769	0.106947	1	0.685035	1	90.2	118.2	95.6	96	6.39	16.38	7.58
FALSE	High	Master Protein	Q20025	Profilin-2 [OS=Caenorhabditis elegans]	0	FALSE	85.932	78	9	646	9	131	14.2	5.54	1181.09		9		cell organization and biogenesis	cytoskeleton;other cell component	cytoskeletal activity	Pf00235	180808	WBGene00003990	pfn-2	cel:CELE_F35C8.6; Q20025; Q5GHR1			0	0	0.966	1.062	1.17	0.877	0.848771	0.898632	0.211921	0.176786	1	1	0.668767	0.550814	107.1	103.5	100.9	88.5	3.96	14.13	13
FALSE	High	Master Protein	P34524	Ribosome biogenesis protein BRX1 homolog [OS=Caenorhabditis elegans]	0	FALSE	85.86	43	14	369	14	352	40.2	9.07	400.89		14		cell organization and biogenesis;RNA metabolism OR transcription;other metabolic processes	nucleus	nucleic acid binding activity	Pf04427	176134	WBGene00019678		cel:CELE_K12H4.3; P34524			0	0	0.56	0.9	0.875	0.576	1.21733e-06	0.232567	0.0729351	2.64387e-06	6.46707e-05	0.890049	0.368265	0.000169076	120.8	67.6	134.2	77.3	2.3	14.5	4.02
FALSE	High	Master Protein	O18054	Probable prefoldin subunit 3 [OS=Caenorhabditis elegans]	0	FALSE	85.616	66	10	333	10	185	20.9	5.22	492.15		10		cell organization and biogenesis;protein metabolism;other metabolic processes;other biological processes	other cell component	cytoskeletal activity	Pf02996	173141	WBGene00006889	pfd-3	cel:CELE_T06G6.9; O18054			0	0	0.687	1.184	1.01	0.806	0.130625	0.792808	0.976595	0.287362	0.306686	1	1	0.741953	124.6	85.6	105.2	84.7	8.88	16.84	30.72
FALSE	High	Master Protein	Q9U299	5'-3' exoribonuclease 2 homolog [OS=Caenorhabditis elegans]	0	FALSE	85.578	18	15	246	15	975	110.1	6.49	168.52		15		RNA metabolism OR transcription;other metabolic processes;other biological processes	nucleus	nucleic acid binding activity;other molecular function	Pf03159, Pf17846	175071	WBGene00006964	xrn-2	cel:CELE_Y48B6A.3; Q9U299		mRNA processing	1	0	1.057	0.881	0.908	1.026	0.998883	0.202625	0.129522	0.998924	1	0.834434	0.520729	1	91.8	97.1	104.2	106.9	10.93	11.01	8.52
FALSE	High	Master Protein	P46975	Dolichyl-diphosphooligosaccharide--protein glycosyltransferase subunit stt-3 [OS=Caenorhabditis elegans]	0	FALSE	85.546	18	14	644	14	757	85.1	8.81	642.3		14		protein metabolism;other metabolic processes	other membranes;ER/Golgi	other molecular function	Pf02516	175886	WBGene00020437	stt-3	cel:CELE_T12A2.2; P46975			0	0	1.317	0.989	1.125	1.157	0.136947	0.996815	0.739236	0.441424	0.316892	1	1	0.943748	88.9	117.1	89.9	104	24.77	4.49	23.63
FALSE	High	Master Protein	Q22918	Eukaryotic translation initiation factor 5 [OS=Caenorhabditis elegans]	0	FALSE	85.505	31	16	556	16	436	48.8	5.39	391.16		16		cell organization and biogenesis;protein metabolism;other metabolic processes	cytosol	enzyme regulator activity;nucleic acid binding activity;other molecular function	Pf01873, Pf02020		WBGene00016496; WBGene00303000		Q22918; Q95Q70	Ribosomal scanning and start codon recognition		1	0	0.763	1.06	0.918	0.882	0.00969342	0.975926	0.924081	0.0582042	0.0439045	1	1	0.268748	113.1	86.3	106.6	94	3.38	6.18	7.95
FALSE	High	Master Protein	Q95ZQ4	5'-AMP-activated protein kinase catalytic subunit alpha-2 [OS=Caenorhabditis elegans]	0	FALSE	85.469	26	13	260	13	626	70.4	8.28	369.51	5.03	12	1	protein metabolism;other metabolic processes;stress response;signal transduction;other biological processes	other cell component	kinase activity;other molecular function	Pf00069, Pf16579	181727	WBGene00020142	aak-2	cel:CELE_T01C8.1; Q22068; Q86FL6; Q95ZQ4	TP53 Regulates Metabolic Genes; Macroautophagy; Energy dependent regulation of mTOR by LKB1-AMPK		3	0	1.453	0.817	1.465	0.81	0.00775333	0.228319	0.00424135	0.132603	0.037659	0.884059	0.0566618	0.458655	85.7	124.5	104.9	85	6.16	26.29	7.06
FALSE	High	Master Protein	P49197	Small ribosomal subunit protein eS21 [OS=Caenorhabditis elegans]	0	FALSE	84.26	50	6	2064	6	88	9.7	7.14	3357.48	12.76	4	2	protein metabolism;RNA metabolism OR transcription;other metabolic processes	cytosol;ER/Golgi;translational apparatus	other molecular function	Pf01249	176011	WBGene00004490	rps-21	cel:CELE_F37C12.11; P49197	L13a-mediated translational silencing of Ceruloplasmin expression; Translation initiation complex formation; Ribosomal scanning and start codon recognition; Nonsense Mediated Decay (NMD) independent of the Exon Junction Complex (EJC); Nonsense Mediated Decay (NMD) enhanced by the Exon Junction Complex (EJC); Major pathway of rRNA processing in the nucleolus and cytosol; SRP-dependent cotranslatio…	Cytoplasmic ribosomal proteins	11	0	0.767	1.052	0.948	0.85	0.0135027	0.977511	0.814574	0.122185	0.0571103	1	1	0.438357	113.4	87	107.9	91.7	10.19	4.03	14.54
FALSE	High	Master Protein	Q95Q18	Beta-lactamase-like protein 2 homolog [OS=Caenorhabditis elegans]	0	FALSE	84.13	50	11	221	11	295	33.1	5.86	187.48		11			mitochondrion	nucleic acid binding activity;other molecular function	Pf00753, Pf17778	175161	WBGene00013176		A5PEY5; cel:CELE_Y53F4B.39; Q95Q18			0	0	1.156	1.529	0.898	1.969	0.643594	0.00689279	0.539239	0.000117638	0.925643	0.0899161	1	0.00273561	97.6	112.9	63.8	125.7	2.25	18.95	17.31
FALSE	High	Master Protein	P17343	Guanine nucleotide-binding protein subunit beta-1 [OS=Caenorhabditis elegans]	0	FALSE	83.75	27	8	403	8	340	37.4	6	432.69		8		cell cycle OR cell proliferation;cell organization and biogenesis;developmental processes;signal transduction;other biological processes	plasma membrane;other membranes;other cell component	other molecular function	Pf00400		WBGene00001679	gpb-1	P17343; Q19394; Q968T1	Ca2+ pathway; G alpha (12/13) signalling events; G-protein activation; G alpha (q) signalling events; G alpha (i) signalling events; Activation of G protein gated Potassium channels; Inhibition of voltage gated Ca2+ channels via Gbeta/gamma subunits; G alpha (s) signalling events; Activation of the phototransduction cascade; G alpha (z) signalling events; ADP signalling through P2Y purinoceptor 1…		18	0	0.465	2.8	1.335	0.975	0.0343073	0.0003378	0.093412	0.998343	0.11032	0.00924409	0.430939	1	184.3	85.6	65.8	64.2	11.67	55.39	12.66
FALSE	High	Master Protein	Q22038	Ras-like GTP-binding protein rhoA [OS=Caenorhabditis elegans]	0	FALSE	83.121	43	7	246	7	192	21.6	6.24	379.28	6.15	6	1	cell cycle OR cell proliferation;cell organization and biogenesis;signal transduction;other biological processes	plasma membrane;other membranes;cytoskeleton;other cell component	other molecular function	Pf00071	178458	WBGene00004357	rho-1	cel:CELE_Y51H4A.3; Q22038	Sema4D induced cell migration and growth-cone collapse; ERBB2 Regulates Cell Motility; Neutrophil degranulation; EPHB-mediated forward signaling; G alpha (12/13) signalling events; RHOA GTPase cycle; PCP/CE pathway; RHO GTPases Activate Formins; RHOD GTPase cycle; RHO GTPases activate PKNs; RHOF GTPase cycle; RHO GTPases Activate Rhotekin and Rhophilins; SLIT2:ROBO1 increases RHOA activity; Sema4…		22	0	1.249	1.105	1.321	1.044	0.136159	0.639005	0.0732313	0.842057	0.315928	1	0.369034	1	97.6	121.9	88.3	92.2	10.57	18.9	17.89
FALSE	High	Master Protein	Q23424	Transmembrane GTPase fzo-1 [OS=Caenorhabditis elegans]	0	FALSE	82.615	31	20	264	20	774	87.4	6.51	205.3		20		cell organization and biogenesis;other biological processes	other membranes;mitochondrion	other molecular function	Pf00350, Pf04799	173990	WBGene00001509	fzo-1	cel:CELE_ZK1248.14; Q23424	Factors involved in megakaryocyte development and platelet production; PINK1-PRKN Mediated Mitophagy; RHOT2 GTPase cycle		3	0	1.258	0.982	1.022	1.209	0.00230218	0.293846	0.891948	0.184214	0.0148808	1	1	0.566369	88.8	111.7	90.3	109.2	9.8	9.51	12.53
FALSE	High	Master Protein	P49029	Protein mago nashi homolog [OS=Caenorhabditis elegans]	0	FALSE	82.51	73	11	400	11	152	17.6	5.27	427.03		11		RNA metabolism OR transcription;other metabolic processes;transport;developmental processes;other biological processes	nucleus		Pf02792	173073	WBGene00003123	mag-1	A0A023T4K3; cel:CELE_R09B3.5; O16104; O45714; P49029	Transport of Mature mRNA derived from an Intron-Containing Transcript; mRNA 3'-end processing; RNA Polymerase II Transcription Termination; mRNA Splicing - Major Pathway; Nonsense Mediated Decay (NMD) enhanced by the Exon Junction Complex (EJC)		5	0	1.141	0.894	1.109	0.921	0.112784	0.222878	0.0875931	0.176781	0.273384	0.874562	0.415298	0.550814	93.3	106.4	104.3	96	11.31	2.01	4.7
FALSE	High	Master Protein	O01803	Ras-related protein rab-11.1 [OS=Caenorhabditis elegans]	0	FALSE	82.373	64	12	905	12	211	23.4	6.93	1374.85		12		cell cycle OR cell proliferation;cell organization and biogenesis;transport;developmental processes;other biological processes	plasma membrane;other membranes;cytosol;cytoskeleton;ER/Golgi;other cytoplasmic organelle;other cell component	other molecular function	Pf00071	171601	WBGene00004274	rab-11.1	cel:CELE_F53G12.1; I7EVK5; O01803	TBC/RABGAPs; RAB geranylgeranylation; VxPx cargo-targeting to cilium; Anchoring of the basal body to the plasma membrane		4	0	1.383	1.146	1.209	1.312	5.94058e-06	0.0231017	0.000892341	6.79279e-05	0.000187018	0.223762	0.0195629	0.00188869	90.9	125.8	79.3	104	4.18	4.27	8.34
FALSE	High	Master Protein	Q09261	Small ribosomal subunit protein mS31 [OS=Caenorhabditis elegans]	0	FALSE	82.28	44	13	243	13	383	43.1	6.76	302.49		13			mitochondrion;translational apparatus	other molecular function	Pf15433	183104	WBGene00007859	mrps-31	cel:CELE_C32A3.2; Q09261	Mitochondrial translation elongation; Mitochondrial translation termination		2	0	0.765	1.123	1.029	0.835	0.00832832	0.470375	0.999727	0.127552	0.0396227	1	1	0.448212	117.7	90	104.8	87.5	4.28	13.91	9.49
FALSE	High	Master Protein	Q9NEW6	Probable splicing factor, arginine/serine-rich 3 [OS=Caenorhabditis elegans]	0	FALSE	82.124	40	10	1188	9	258	28.7	10.29	1396.14		10		cell organization and biogenesis;RNA metabolism OR transcription;other metabolic processes;developmental processes	nucleus	nucleic acid binding activity	Pf00076		WBGene00004700	rsp-3	Q9GQI7; Q9NEW6	mRNA 3'-end processing; RNA Polymerase II Transcription Termination; Transport of Mature mRNA derived from an Intron-Containing Transcript; mRNA Splicing - Major Pathway; mRNA Splicing - Minor Pathway		6	1	1.284	0.822	1.225	0.861	0.596259	0.780163	0.27942	0.42809	0.879387	1	0.777344	0.926442	87.9	112.9	107	92.2	27.75	13.32	2.09
FALSE	High	Master Protein	Q9Y041	Homogentisate 1,2-dioxygenase [OS=Caenorhabditis elegans]	0	FALSE	82.064	25	8	574	8	437	49.2	6.37	966.22		8		other metabolic processes		other molecular function	Pf04209, Pf20510	172726	WBGene00001843	hgo-1	cel:CELE_W06D4.1; O62087; Q9NJP3; Q9Y041	Tyrosine catabolism		1	0	1.207	1.102	1.039	1.281	0.387599	0.587054	0.999987	0.0553922	0.659656	1	1	0.260945	93.5	112.9	84.9	108.7	16.44	8.88	16.01
FALSE	High	Master Protein	P91343	Ribosome biogenesis protein WDR12 homolog [OS=Caenorhabditis elegans]	0	FALSE	82.026	36	11	223	11	439	49	5.17	154.05		11		RNA metabolism OR transcription;other metabolic processes	nucleus;other cell component	other molecular function	Pf00400, Pf08154	172226	WBGene00018893	wdr-12	cel:CELE_F55F8.5; P91343	Major pathway of rRNA processing in the nucleolus and cytosol; Antigen processing: Ubiquitination & Proteasome degradation; Neddylation		3	0	1.63	0.66	1.575	0.683	0.0026079	0.00908171	0.00157746	0.00537925	0.0164201	0.110588	0.0297513	0.0504701	77.2	125.8	117	79.9	6.66	13.49	5.2
FALSE	High	Master Protein	P45969	Protein phosphatase 1 regulatory subunit SDS22 homolog [OS=Caenorhabditis elegans]	0	FALSE	81.949	49	15	371	15	326	37.3	4.97	468.42		15		other biological processes	nucleus;other cell component		Pf12799, Pf13855	174266	WBGene00011637	sds-22	cel:CELE_T09A5.9; P45969			0	0	0.988	1.139	1.152	0.976	0.849774	0.368106	0.608262	0.982591	1	1	1	1	107.4	106.1	94.4	92.1	23.93	9.76	4
FALSE	High	Master Protein	Q27874	Integrin beta pat-3 [OS=Caenorhabditis elegans]	0	FALSE	81.939	19	14	387	14	809	90.1	5.3	419.12		14		cell adhesion;cell organization and biogenesis;developmental processes;signal transduction;other biological processes	extracellular matrix;plasma membrane;other membranes;cytoskeleton;other cell component	signal transduction activity or receptor binding	Pf00362, Pf07965, Pf07974, Pf08725, Pf17205	175504	WBGene00003930	pat-3	cel:CELE_ZK1058.2; Q27874	Neutrophil degranulation; RAC1 GTPase cycle; RAC3 GTPase cycle; GRB2:SOS provides linkage to MAPK signaling for Integrins ; Platelet degranulation ; Type I hemidesmosome assembly; ECM proteoglycans; Signal transduction by L1; Cross-presentation of particulate exogenous antigens (phagosomes); Smooth Muscle Contraction; Molecules associated with elastic fibres; TGF-beta receptor signaling activates…		22	0	0.891	0.978	0.927	0.94	0.480104	0.999916	0.841694	0.932898	0.75601	1	1	1	103.2	92	105.6	99.2	20.41	13.76	13.08
FALSE	High	Master Protein	Q7JKP6	Protein hsr-9 [OS=Caenorhabditis elegans]	0	FALSE	81.861	21	20	221	20	1165	127.5	4.96	197.77		20		DNA metabolism;other metabolic processes;stress response;signal transduction;other biological processes	nucleus	other molecular function	Pf00533, Pf18428	3565010	WBGene00002027	hsr-9	cel:CELE_T05F1.6; Q7JKP6	SUMOylation of transcription factors		1	0	1.042	1.124	0.92	1.273	0.999209	0.59925	0.990168	0.698951	1	1	1	1	98.4	102.6	87.5	111.5	42.78	51.11	16.59
FALSE	High	Master Protein	Q9U1W1	Protein tfg-1 [OS=Caenorhabditis elegans]	0	FALSE	81.842	24	8	395	8	486	49.7	5.64	406.72		8		cell organization and biogenesis;transport;other biological processes	mitochondrion;ER/Golgi;other cell component	other molecular function	Pf00564	173277	WBGene00006565	tfg-1	cel:CELE_Y63D3A.5; Q9U1W1	COPII-mediated vesicle transport		1	0	0.85	0.942	0.975	0.82	0.172401	0.874544	0.689685	0.29387	0.377682	1	1	0.748585	105.8	89.8	112.3	92.1	4.23	26.47	9.49
FALSE	High	Master Protein	Q9TYV5	26S rRNA (cytosine-C(5))-methyltransferase nsun-1 [OS=Caenorhabditis elegans]	0	FALSE	81.605	22	15	517	15	664	73.9	9.13	684.26		15		RNA metabolism OR transcription;other metabolic processes;developmental processes;other biological processes	nucleus	nucleic acid binding activity;other molecular function	Pf01189, Pf17125	173437	WBGene00021073	nsun-1	A0A0M7RDQ9; cel:CELE_W07E6.1; Q9TYV5			0	0	0.812	0.855	0.994	0.699	0.00230506	0.0607347	0.998359	4.03605e-05	0.0148808	0.408915	1	0.00134081	105.3	85.5	123.1	86	3.91	10.92	5.78
FALSE	High	Master Protein	P34286	Proteasome subunit beta type-1 [OS=Caenorhabditis elegans]	0	FALSE	81.085	29	6	500	6	258	28.9	5.9	781.35		6		protein metabolism;other metabolic processes	nucleus;other cell component		Pf00227	176161	WBGene00003952	pbs-6	cel:CELE_C02F5.9; P34286; Q9BMU3		Proteasome degradation	1	0	1.101	0.809	0.901	0.989	0.997409	0.75973	0.816509	0.990161	1	1	1	1	87.8	96.6	108.4	107.2	17.18	31.62	10.34
FALSE	High	Master Protein	O01422	COP9 signalosome complex subunit 2 [OS=Caenorhabditis elegans]	0	FALSE	80.954	32	13	226	13	495	56.7	5.49	118.94		13		cell cycle OR cell proliferation;protein metabolism;other metabolic processes;other biological processes	nucleus;other cell component		Pf01399	172278	WBGene00000814	csn-2	cel:CELE_B0025.2; O01422	Neddylation; Cargo recognition for clathrin-mediated endocytosis; Formation of TC-NER Pre-Incision Complex; DNA Damage Recognition in GG-NER		4	0	1.119	0.937	0.898	1.168	0.739432	0.958649	0.532208	0.274015	1	1	1	0.727106	90.2	101	96.3	112.5	4.2	14.99	9.11
FALSE	High	Master Protein	P34556	Cyclin-dependent kinase 1 [OS=Caenorhabditis elegans]	0	FALSE	80.903	45	12	278	11	332	38.3	6.27	282.8		12		cell cycle OR cell proliferation;protein metabolism;other metabolic processes;stress response;developmental processes;signal transduction;other biological processes	cytoskeleton;nucleus;other cell component	kinase activity;other molecular function	Pf00069	176374	WBGene00000405	cdk-1	cel:CELE_T05G5.3; P34556	Resolution of Sister Chromatid Cohesion; Cyclin A/B1/B2 associated events during G2/M transition; Nuclear Pore Complex (NPC) Disassembly; Regulation of PLK1 Activity at G2/M Transition; Transcriptional regulation by RUNX2; Depolymerization of the Nuclear Lamina; G2/M DNA replication checkpoint; TP53 Regulates Transcription of Genes Involved in G2 Cell Cycle Arrest; MAPK3 (ERK1) activation		9	1	1.247	0.995	1.055	1.177	0.658015	0.999872	0.999208	0.69179	0.93897	1	1	1	90.2	112.5	90.6	106.7	12.44	35.37	13.65
FALSE	High	Master Protein	Q9N425	COP9 signalosome complex subunit 3 [OS=Caenorhabditis elegans]	0	FALSE	80.548	32	14	351	14	501	55.8	6.65	308.65		14		cell cycle OR cell proliferation;cell organization and biogenesis;protein metabolism;other metabolic processes;other biological processes	nucleus;other cell component		Pf01399	176834	WBGene00000815	csn-3	cel:CELE_Y38C1AA.2; Q9N425	Neddylation; Cargo recognition for clathrin-mediated endocytosis; Formation of TC-NER Pre-Incision Complex; DNA Damage Recognition in GG-NER		4	0	1.001	0.924	0.873	1.059	0.956654	0.744775	0.871281	0.994312	1	1	1	1	94.6	94.7	102.3	108.4	8.59	20.36	6.8
FALSE	High	Master Protein	P53703	Probable holocytochrome-c-type synthase [OS=Caenorhabditis elegans]	0	FALSE	80.403	63	11	196	11	280	31.2	6.64	210.39		11		cell organization and biogenesis;protein metabolism;other metabolic processes	other membranes;mitochondrion	other molecular function	Pf01265	174713	WBGene00011527	cchl-1	cel:CELE_T06D8.6; P53703			0	0	0.566	1.166	1.093	0.604	2.07158e-07	0.0963841	0.445898	5.56816e-07	1.60077e-05	0.537933	0.968317	5.08692e-05	136	77	116.6	70.4	1.67	9.89	5.43
FALSE	High	Master Protein	Q09457	Cuticle collagen bli-1 [OS=Caenorhabditis elegans]	0	FALSE	80.36	18	16	117	16	948	105.3	6.52	99.04		16		developmental processes	extracellular matrix;nucleus;other cell component	other molecular function	Pf01391, Pf01484, Pf08175	174653	WBGene00000251	bli-1	cel:CELE_C09G5.6; Q09457			0	0	0.783	1.752	1.566	0.876	0.107453	0.000558453	0.00612583	0.716338	0.264989	0.0137388	0.0730825	1	140.2	109.7	80	70.1	25.41	18.54	9.61
FALSE	High	Master Protein	P91353	Large ribosomal subunit protein uL24m [OS=Caenorhabditis elegans]	0	FALSE	80.292	54	13	265	13	278	32.4	6.57	238.65		13		protein metabolism;other metabolic processes	mitochondrion;translational apparatus;other cell component	nucleic acid binding activity;other molecular function		172204	WBGene00019076	mrpl-24	cel:CELE_F59A3.3; P91353	Mitochondrial translation elongation; Mitochondrial translation termination		2	0	1.063	1.033	1.062	1.034	0.942353	0.7468	0.900897	0.813155	1	1	1	1	99.2	105.5	96	99.3	11.17	5.76	14.04
FALSE	High	Master Protein	Q20875	Pre-mRNA-splicing factor ATP-dependent RNA helicase ddx-15 [OS=Caenorhabditis elegans]	0	FALSE	80.137	29	17	319	17	739	84.3	8.02	222.24		17		RNA metabolism OR transcription;other metabolic processes	nucleus	nucleic acid binding activity;other molecular function	Pf00270, Pf00271, Pf04408, Pf07717	175771	WBGene00018967	ddx-15	cel:CELE_F56D2.6; Q20875	mRNA Splicing - Major Pathway	mRNA processing	2	0	0.938	0.896	0.982	0.856	0.959756	0.563382	0.999605	0.356881	1	1	1	0.837524	99.8	93.6	111.3	95.3	14	16.61	7
FALSE	High	Master Protein	Q9XUE6	Probable phosphomannomutase [OS=Caenorhabditis elegans]	0	FALSE	79.969	52	15	497	15	254	28.8	5.54	314.24		15		protein metabolism;other metabolic processes	cytosol	other molecular function	Pf03332	178364	WBGene00009925		cel:CELE_F52B11.2; E3W758; Q9XUE6	Synthesis of GDP-mannose		1	0	0.863	1.022	0.98	0.899	0.374908	0.971786	0.904547	0.501879	0.642051	1	1	1	107.5	92.7	105.2	94.6	12.17	5.28	5.71
FALSE	High	Master Protein	P43508	Cathepsin B-like cysteine proteinase 4 [OS=Caenorhabditis elegans]	0	FALSE	79.882	21	7	535	6	335	36.5	5.64	954.95	40.88	6	1	protein metabolism;other metabolic processes;other biological processes	non-structural extracellular	other molecular function	Pf00112	179053	WBGene00000784	cpr-4	cel:CELE_F44C4.3; P43508			0	1	0.827	1.498	1.339	0.925	0.472262	0.0532167	0.398292	0.99743	0.749389	0.374132	0.911684	1	128.5	106.3	85.8	79.4	23.58	18.57	17.01
FALSE	High	Master Protein	P34345	Glutathione transferase omega-1 [OS=Caenorhabditis elegans]	0	FALSE	79.555	52	10	290	10	250	28.5	5.5	347.55		10		protein metabolism;other metabolic processes;stress response;other biological processes	other cell component	other molecular function	Pf00043, Pf02798	183000	WBGene00016204	gsto-1	cel:CELE_C29E4.7; P34345	Vitamin C (ascorbate) metabolism; Glutathione conjugation; Methylation		3	0	1.009	1.041	1.29	0.815	0.931141	0.160024	0.000122275	0.00160616	1	0.719321	0.00454544	0.0203394	106.6	107.6	102.4	83.4	7.98	3.42	4.17
FALSE	High	Master Protein	O17389	Thymosin beta [OS=Caenorhabditis elegans]	0	FALSE	79.435	72	11	465	11	151	17	5.59	456.06		11		cell organization and biogenesis	cytosol;cytoskeleton;other cell component	cytoskeletal activity	Pf01290	181097	WBGene00006649	tth-1	cel:CELE_F08F1.8; O17389			0	0	1.805	1.025	1.171	1.58	0.00215807	0.980679	0.606447	0.00963595	0.0141747	1	1	0.0764439	75.2	135.7	73.3	115.8	22.45	19.04	13.82
FALSE	High	Master Protein	Q9NAG4	Protein mac-1 [OS=Caenorhabditis elegans]	0	FALSE	79.358	24	14	177	14	813	88.9	6.64	144.33		14		other biological processes	nucleus;other cell component	other molecular function	Pf00004, Pf16725, Pf17862	174974	WBGene00003119	mac-1	cel:CELE_Y48C3A.7; Q9NAG4; Q9U8K0			0	0	1.087	0.831	0.946	0.954	0.929919	0.0995734	0.66618	0.848539	1	0.545583	1	1	90.1	97.9	108.5	103.5	5.36	17.46	5
FALSE	High	Master Protein	Q18801	GDP-mannose 4,6 dehydratase 1 [OS=Caenorhabditis elegans]	0	FALSE	79.33	44	12	240	12	399	44.5	6.42	256.15		12		other metabolic processes;other biological processes		other molecular function	Pf01370	177717	WBGene00000266	bre-1	cel:CELE_C53B4.7; Q067Y3; Q067Y4; Q067Y5; Q18801; Q1H8X5; Q1H8X6; Q8T8N2; Q8T8N3	GDP-fucose biosynthesis		1	0	1.426	1.039	1.322	1.121	3.31548e-05	0.865005	0.000178252	0.247168	0.000640491	1	0.00593788	0.686321	89.6	127.7	86.2	96.6	5.64	6.17	6.88
FALSE	High	Master Protein	V6CJ04	Protein bicaudal D homolog [OS=Caenorhabditis elegans]	0	FALSE	79.312	30	17	188	17	737	84.1	5.26	115.02		17		cell organization and biogenesis;transport;developmental processes;other biological processes	cytosol;cytoskeleton;ER/Golgi;nucleus;other cell component	cytoskeletal activity;other molecular function	Pf09730	183417	WBGene00016611	bicd-1	cel:CELE_C43G2.2; V6CJ04; V6CK55	COPI-independent Golgi-to-ER retrograde traffic		1	0	1.466	0.898	1.01	1.303	0.0133859	0.782424	0.994409	0.10474	0.0567954	1	1	0.399335	79.5	116.6	88.5	115.4	25.5	7.34	10.83
FALSE	High	Master Protein	Q65XX2	E3 ubiquitin-protein ligase listerin [OS=Caenorhabditis elegans]	0	FALSE	79.049	13	15	136	15	1446	165.3	6	62.57		15		protein metabolism;other metabolic processes	cytosol;other cell component	translation activity;other molecular function	Pf13639	171893	WBGene00021831		cel:CELE_Y54E10A.11; Q65XX2	Antigen processing: Ubiquitination & Proteasome degradation		1	0	1.283	0.785	1.167	0.863	0.411836	0.304296	0.496485	0.375883	0.688637	1	1	0.856947	85.9	110.2	109.4	94.4	17.95	14.79	12.4
FALSE	High	Master Protein	G5EDQ2	High mobility group protein hmg-12 [OS=Caenorhabditis elegans]	0	FALSE	79.037	43	10	398	10	315	33	9.17	431.84		10		other biological processes	nucleus	nucleic acid binding activity;other molecular function		174829	WBGene00001977	hmg-12	cel:CELE_Y17G7A.1; G5EDQ2	Formation of Senescence-Associated Heterochromatin Foci (SAHF)		1	0	1.058	1.022	1.036	1.045	0.993966	0.960438	0.999791	0.988546	1	1	1	1	98.5	104.3	96.4	100.7	15.39	9.13	18.9
FALSE	High	Master Protein	Q17391	Cullin-3 [OS=Caenorhabditis elegans]	0	FALSE	78.906	26	17	178	17	777	90.2	7.58	97.8		17		cell organization and biogenesis;protein metabolism;other metabolic processes;other biological processes	nucleus;other cell component	other molecular function	Pf00888, Pf10557	178547	WBGene00000838	cul-3	cel:CELE_Y108G3AL.1; Q17391; Q95Y32	Antigen processing: Ubiquitination & Proteasome degradation; Neddylation; Degradation of DVL; Hedgehog 'on' state; KEAP1-NFE2L2 pathway		5	0	1.145	1.048	1.286	0.934	0.724532	0.905496	0.13371	0.910009	0.996525	1	0.530906	1	100.2	114.8	95.6	89.3	17.45	6.33	17.66
FALSE	High	Master Protein	P51875	Guanine nucleotide-binding protein G(o) subunit alpha [OS=Caenorhabditis elegans]	0	FALSE	78.822	34	11	546	9	354	40.4	5.44	546.75		11		cell-cell signaling;cell cycle OR cell proliferation;stress response;signal transduction;other biological processes	plasma membrane;other membranes;other cell component	signal transduction activity or receptor binding;other molecular function	Pf00503	172505	WBGene00001648	goa-1	cel:CELE_C26C6.2; P51875; Q18205	Ca2+ pathway	Neurotransmitter release in cholinergic motor neurons	2	2	1.13	1.042	1.076	1.093	0.158887	0.429717	0.328955	0.218911	0.354471	1	0.847159	0.632738	96.6	109.2	92.8	101.4	5.9	12.88	7.71
FALSE	High	Master Protein	Q9NEU5	Ribosome biogenesis protein NOP53 [OS=Caenorhabditis elegans]	0	FALSE	78.634	41	15	300	15	438	49.7	9.73	233.91		15		cell organization and biogenesis;RNA metabolism OR transcription;other metabolic processes;other biological processes	nucleus	nucleic acid binding activity	Pf07767		WBGene00012692		Q9NEU5			0	0	1.385	1.013	1.292	1.086	0.00790802	0.99895	0.0413224	0.850576	0.0382646	1	0.256019	1	90	124.7	88.9	96.5	10.59	14.76	8.73
FALSE	High	Master Protein	Q27519	Putative cytochrome P450 CYP13A7 [OS=Caenorhabditis elegans]	0	FALSE	78.165	33	13	90	10	518	59	7.21	90.97		13				other molecular function	Pf00067	188362	WBGene00000372	cyp-13A7	cel:CELE_T10B9.10; Q27519			0	3	10.979	1.544	40.479	0.419	2.38696e-05	0.280754	5.63946e-07	0.502775	0.000503036	0.980884	6.5751e-05	1	31	340.5	20.1	8.4	15.32	16.17	43.23
FALSE	High	Master Protein	G5EDR3	Serine/threonine-protein phosphatase 2A regulatory subunit sur-6 [OS=Caenorhabditis elegans]	0	FALSE	77.709	26	10	249	10	495	57	5.3	345.15		10		cell organization and biogenesis;developmental processes;other biological processes	cytosol;other cell component	enzyme regulator activity	Pf00400	172826	WBGene00006352	sur-6	cel:CELE_F26E4.1; G5EDR3	Cyclin A/B1/B2 associated events during G2/M transition; Cyclin D associated events in G1; Nonsense Mediated Decay (NMD) enhanced by the Exon Junction Complex (EJC); Initiation of Nuclear Envelope (NE) Reformation	Glycogen metabolism	5	0	1.134	0.911	1.098	0.941	0.73907	0.664737	0.810757	0.741687	1	1	1	1	93.8	106.4	103	96.9	6.52	13.7	6.05
FALSE	High	Master Protein	Q93761	Uncharacterized oxidoreductase F53C11.3 [OS=Caenorhabditis elegans]	0	FALSE	77.56	35	10	599	9	313	33.4	8.27	589.58	0	10	1	other metabolic processes;stress response	mitochondrion	other molecular function	Pf13561	179872	WBGene00009973		cel:CELE_F53C11.3; Q93761	mitochondrial fatty acid beta-oxidation of unsaturated fatty acids	Fatty acid biosynthesis; Beta-oxidation of unsaturated fatty acids	3	1	1.005	0.909	0.921	0.992	0.998272	0.541545	0.662818	0.999971	1	1	1	1	95.3	95.8	104.9	104	7.36	5.47	11.76
FALSE	High	Master Protein	Q9XWN7	Nucleoside hydrolase [OS=Caenorhabditis elegans]	0	FALSE	77.49	33	9	355	9	338	37.2	5.68	422.99		9		other metabolic processes		other molecular function	Pf01156	180290	WBGene00012834		cel:CELE_Y43F8C.13; Q9XWN7			0	0	1.14	1.107	1.108	1.139	0.0456895	0.306604	0.183299	0.0833258	0.136427	1	0.621086	0.34885	98.2	112	88.7	101.1	9.8	4.17	7.16
FALSE	High	Master Protein	Q27389	Large ribosomal subunit protein uL13 [OS=Caenorhabditis elegans]	0	FALSE	77.285	33	10	2105	10	202	23	10.76	2726.22	46.79	9	1	protein metabolism;other metabolic processes;other biological processes	cytosol;translational apparatus	nucleic acid binding activity;other molecular function	Pf00572		WBGene00004428	rpl-16	Q27389	L13a-mediated translational silencing of Ceruloplasmin expression; Formation of a pool of free 40S subunits; Nonsense Mediated Decay (NMD) independent of the Exon Junction Complex (EJC); Nonsense Mediated Decay (NMD) enhanced by the Exon Junction Complex (EJC); SRP-dependent cotranslational protein targeting to membrane; GTP hydrolysis and joining of the 60S ribosomal subunit		6	0	0.898	1.052	1.061	0.891	0.804042	0.998611	0.583244	0.22665	1	1	1	0.650697	108.2	97.2	102.9	91.7	7.21	5.6	15.13
FALSE	High	Master Protein	P49049	Intramembrane protease 2 [OS=Caenorhabditis elegans]	0	FALSE	77.228	21	9	488	9	468	52.8	8.85	854.06	0	9	1	protein metabolism;other metabolic processes;other biological processes	other membranes;ER/Golgi	other molecular function	Pf04258	178013	WBGene00011481	imp-2	cel:CELE_T05E11.5; P49049			0	0	0.249	3.541	0.298	2.958	0.00782014	0.0148078	0.00569926	0.0107517	0.0379113	0.163852	0.0699455	0.0825952	169	42.1	47.7	141.2	50.94	18.55	13.8
FALSE	High	Master Protein	P34280	Uncharacterized GTP-binding protein C02F5.3 [OS=Caenorhabditis elegans]	0	FALSE	77.213	37	13	352	13	366	40.8	8.29	249.59		13		protein metabolism;other metabolic processes	other cell component	other molecular function	Pf01926, Pf02824, Pf16897	176163	WBGene00015346		cel:CELE_C02F5.3; P34280			0	0	1.398	0.98	1.425	0.962	0.00239538	0.972668	0.000699772	0.648016	0.0153859	1	0.0163174	1	90.9	127.1	92.8	89.2	5.16	8.98	7.63
FALSE	High	Master Protein	P52819	Large ribosomal subunit protein eL22 [OS=Caenorhabditis elegans]	0	FALSE	77.101	58	11	2380	11	130	14.9	9.8	2886	4.57	10	3	protein metabolism;other metabolic processes	translational apparatus;other cell component	nucleic acid binding activity;other molecular function	Pf01776	173873	WBGene00004434	rpl-22	cel:CELE_C27A2.2; P52819; P85027	L13a-mediated translational silencing of Ceruloplasmin expression; Nonsense Mediated Decay (NMD) independent of the Exon Junction Complex (EJC); Nonsense Mediated Decay (NMD) enhanced by the Exon Junction Complex (EJC); SRP-dependent cotranslational protein targeting to membrane; GTP hydrolysis and joining of the 60S ribosomal subunit; Formation of a pool of free 40S subunits	Cytoplasmic ribosomal proteins	7	0	0.811	1.05	1.015	0.838	0.00037202	0.789879	0.976117	0.000841114	0.00400275	1	1	0.0121558	112.3	91	107	89.7	5.33	1.95	8.35
FALSE	High	Master Protein	P34388	Small ribosomal subunit protein uS9m [OS=Caenorhabditis elegans]	0	FALSE	76.96	30	11	356	11	392	43.7	9.58	291.42		11		protein metabolism;other metabolic processes	mitochondrion;translational apparatus	nucleic acid binding activity;other molecular function	Pf00380	184267	WBGene00017319	mrps-9	cel:CELE_F09G8.3; P34388; Q8MNT6	Mitochondrial translation elongation; Mitochondrial translation termination		2	0	1.46	0.904	1.185	1.113	0.0014469	0.940421	0.180328	0.159603	0.0105117	1	0.61345	0.521091	83.3	121.7	92.2	102.7	13.78	6.69	6.33
FALSE	High	Master Protein	Q21230	Eukaryotic translation initiation factor 2 subunit 2 [OS=Caenorhabditis elegans]	0	FALSE	76.941	40	8	272	8	250	27.6	9.1	313.57		8		cell organization and biogenesis;protein metabolism;other metabolic processes;other biological processes	other cell component	nucleic acid binding activity;other molecular function	Pf01873	172584	WBGene00010560	eif-2beta	cel:CELE_K04G2.1; Q18855; Q21230	ABC-family proteins mediated transport; Recycling of eIF2:GDP; L13a-mediated translational silencing of Ceruloplasmin expression; Translation initiation complex formation; Ribosomal scanning and start codon recognition; Formation of the ternary complex, and subsequently, the 43S complex; PERK regulates gene expression	Translation factors	8	0	1.016	1.09	1.145	0.967	0.958561	0.669676	0.148703	0.904781	1	1	0.556011	1	104.7	106.4	96.1	92.9	9.39	19.94	8.21
FALSE	High	Master Protein	P34355	Probable acyl-coenzyme A oxidase acox-1.5 [OS=Caenorhabditis elegans]	0	FALSE	76.928	26	14	186	14	659	74.7	6.83	114.22		14		other metabolic processes;other biological processes	other cytoplasmic organelle	other molecular function	Pf00441, Pf01756, Pf02770, Pf14749	176353	WBGene00008167	acox-1.5	cel:CELE_C48B4.1; P34355	Beta-oxidation of pristanoyl-CoA; Synthesis of bile acids and bile salts via 7alpha-hydroxycholesterol		2	0	0.85	1.012	0.931	0.924	0.327666	0.983275	0.983902	0.714939	0.590159	1	1	1	106.7	90.6	105.4	97.3	13.98	12.15	12.44
FALSE	High	Master Protein	Q10013	Probable small nuclear ribonucleoprotein Sm D1 [OS=Caenorhabditis elegans]	0	FALSE	76.884	41	6	481	6	126	13.6	11.72	893.05	0	6	1	cell organization and biogenesis;RNA metabolism OR transcription;other metabolic processes	cytosol;nucleus;other cell component	nucleic acid binding activity	Pf01423	174072	WBGene00004916	snr-3	cel:CELE_T28D9.10; Q10013	mRNA Splicing - Major Pathway; snRNP Assembly; mRNA Splicing - Minor Pathway	mRNA processing	4	0	0.825	0.918	0.938	0.807	0.181166	0.646292	0.773361	0.126795	0.388212	1	1	0.446753	105.5	87	114.9	92.7	10.31	12.73	12.11
FALSE	High	Master Protein	O01739	D-aspartate oxidase 3 [OS=Caenorhabditis elegans]	0	FALSE	76.726	30	9	301	9	383	42.5	8.44	340.8		9		other metabolic processes	non-structural extracellular	other molecular function	Pf01266	184746	WBGene00017648	ddo-3	cel:CELE_F20H11.5; O01739; Q08I98	Glyoxylate metabolism and glycine degradation		1	0	1.379	1.125	1.08	1.437	0.0360593	0.953564	0.82408	0.0654735	0.113942	1	1	0.293827	88	121.4	78.2	112.4	12.49	33.05	9.82
FALSE	High	Master Protein	O01805	Acyl-CoA-binding protein homolog 1 [OS=Caenorhabditis elegans]	0	FALSE	76.498	81	8	2681	8	86	9.4	6.74	4799.17	9.32	7	1	other metabolic processes;other biological processes		other molecular function	Pf00887	172071	WBGene00016655	acbp-1	cel:CELE_C44E4.6; O01805			0	0	1.213	1.38	1.39	1.204	0.22533	0.0600465	0.0450234	0.28681	0.456388	0.407187	0.26857	0.74182	105	127.3	76.1	91.6	12.65	12.26	12.67
FALSE	High	Master Protein	P90916	Probable histone-binding protein lin-53 [OS=Caenorhabditis elegans]	0	FALSE	76.266	31	11	746	11	417	47.1	5.05	697.66		11		cell organization and biogenesis;protein metabolism;other metabolic processes;stress response;developmental processes;other biological processes	nucleus;other cell component	other molecular function	Pf00400, Pf12265	172802	WBGene00003036	lin-53	A2JDY3; cel:CELE_K07A1.12; O62411; P90916	Regulation of PTEN gene transcription; RMTs methylate histone arginines; Neddylation; G0 and Early G1; HATs acetylate histones		5	0	1.446	0.904	1.094	1.194	0.0973584	0.675268	0.998903	0.581655	0.248674	1	1	1	82.1	118.6	90.8	108.5	10.29	22.07	12.32
FALSE	High	Master Protein	Q95PZ0	COP9 signalosome complex subunit 6 [OS=Caenorhabditis elegans]	0	FALSE	76.057	42	15	241	15	426	47.5	5.96	126.16		15		cell cycle OR cell proliferation;protein metabolism;other metabolic processes;other biological processes	nucleus;other cell component	other molecular function	Pf01398, Pf13012	178289	WBGene00000818	csn-6	Q95PZ0	Cargo recognition for clathrin-mediated endocytosis; Formation of TC-NER Pre-Incision Complex; Neddylation; DNA Damage Recognition in GG-NER		4	0	1.283	0.972	1.133	1.101	0.0255994	0.832337	0.640968	0.572441	0.0902885	1	1	1	90	115.5	92.6	101.9	10.07	8.59	8.92
FALSE	High	Master Protein	O16999	Zinc finger protein ZPR1 homolog [OS=Caenorhabditis elegans]	0	FALSE	76.04	31	11	409	11	455	50.9	4.67	503.15	0	10	1		nucleus;other cell component	other molecular function	Pf03367	189162	WBGene00020999		cel:CELE_W03F9.1; O16999			0	0	0.895	0.937	0.976	0.859	0.552302	0.912894	0.998574	0.30112	0.835332	1	1	0.756644	103.1	92.3	110.1	94.6	8.14	20.3	9.58
FALSE	High	Master Protein	P46822	Kinesin light chain [OS=Caenorhabditis elegans]	0	FALSE	76.04	32	16	336	16	540	60.2	5.81	246.79		16		cell adhesion;cell cycle OR cell proliferation;cell organization and biogenesis;transport;developmental processes;other biological processes	cytoskeleton;nucleus;other cell component	cytoskeletal activity	Pf00515, Pf13374, Pf13424	178942	WBGene00002215	klc-2	cel:CELE_C18C4.10; P46822; Q18088; Q6BEW4; Q8I7M2; Q8TA80; Q95QV1	COPI-dependent Golgi-to-ER retrograde traffic; Kinesins		2	0	0.559	1.081	0.611	0.989	0.000714543	0.609371	0.00862893	0.994645	0.00626146	1	0.0958147	1	117.7	65.8	108.9	107.7	16.08	8.71	10.7
FALSE	High	Master Protein	Q95Q11	Small ribosomal subunit protein uS7m [OS=Caenorhabditis elegans]	0	FALSE	75.777	38	8	295	8	222	25.6	9.45	313.5		8		cell organization and biogenesis;protein metabolism;other metabolic processes	mitochondrion;translational apparatus	nucleic acid binding activity;other molecular function	Pf00177	190379	WBGene00013324	mrps-7	cel:CELE_Y57G11C.34; Q95Q11	Mitochondrial translation elongation; Mitochondrial translation termination		2	0	0.898	0.985	1.101	0.803	0.715358	0.963734	0.972737	0.253464	0.989897	1	1	0.693296	107.2	96.3	108.9	87.5	20.97	24.05	8.36
FALSE	High	Master Protein	Q95XP9	Protein zwilch homolog [OS=Caenorhabditis elegans]	0	FALSE	75.728	32	15	209	15	630	71.1	5.47	115.26		15		cell cycle OR cell proliferation;cell organization and biogenesis;signal transduction;other biological processes	cytoskeleton;other cell component		Pf09817	171798	WBGene00021460	zwl-1	A0A061AD83; A0A061AEC9; cel:CELE_Y39G10AR.2; H2KZV1; Q95XP9			0	0	1.116	1.172	1.014	1.291	0.564077	0.444005	0.993045	0.0928833	0.850116	1	1	0.374574	98.3	109.7	83.8	108.2	18.39	16.31	13.06
FALSE	High	Master Protein	Q20448	Zinc finger protein ztf-7 [OS=Caenorhabditis elegans]	0	FALSE	75.621	26	12	495	12	614	71.1	5.27	423.23		12				other molecular function	Pf12756	179375	WBGene00009772	ztf-7	cel:CELE_F46B6.7; Q20448			0	0	1.252	0.777	1.003	0.969	0.00992938	0.00436218	0.981549	0.830417	0.044656	0.0638032	1	1	83.6	104.6	107.6	104.3	12.44	3.71	7.98
FALSE	High	Master Protein	Q23121	Probable splicing factor, arginine/serine-rich 1 [OS=Caenorhabditis elegans]	0	FALSE	75.348	26	10	530	10	312	35	11.28	603.47		10		RNA metabolism OR transcription;other metabolic processes;developmental processes;other biological processes	nucleus	nucleic acid binding activity	Pf00076	174748	WBGene00004698	rsp-1	cel:CELE_W02B12.3; Q23121; Q8I106; Q8I107		mRNA processing	1	0	0.972	1.009	1.155	0.849	0.977871	0.873069	0.0274125	0.0510807	1	1	0.199753	0.244388	105.1	102.2	104.2	88.5	8.22	5.84	6.33
FALSE	High	Master Protein	Q22288	Transthyretin-like protein 15 [OS=Caenorhabditis elegans]	0	FALSE	75.188	40	6	821	6	130	14.5	7.74	1067.87		6			non-structural extracellular;other cell component		Pf01060	176448	WBGene00011561	ttr-15	cel:CELE_T07C4.5; Q22288			0	0	1.582	0.769	1.056	1.152	0.000629302	0.0336747	0.898394	0.384163	0.00573115	0.289534	1	0.868867	74.3	117.6	96.6	111.4	13.6	5.08	16.99
FALSE	High	Master Protein	O44572	Troponin I 4 [OS=Caenorhabditis elegans]	0	FALSE	74.9	44	8	602	5	194	23	8.97	719.08		8		developmental processes;other biological processes	cytoskeleton	cytoskeletal activity	Pf00992	177295	WBGene00006586	tni-4	cel:CELE_W03F8.1; O44572; Q5FBV3	Striated Muscle Contraction; Ion homeostasis		2	0	0.429	1.156	0.85	0.583	0.074776	0.985136	0.854052	0.419482	0.200715	1	1	0.915559	143	61.3	123.7	72.1	25.68	70.87	36.49
FALSE	High	Master Protein	Q19420	Inositol monophosphatase ttx-7 [OS=Caenorhabditis elegans]	0	FALSE	74.732	45	9	286	9	285	31	5.82	456.4		9		other metabolic processes;signal transduction;other biological processes	other cell component	other molecular function	Pf00459	172477	WBGene00008765	ttx-7	A5A8G3; A5A8G4; A5JYT5; cel:CELE_F13G3.5; Q19420	Synthesis of IP2, IP, and Ins in the cytosol		1	0	1.205	1.004	1.089	1.111	0.106495	0.996613	0.548641	0.774323	0.263397	1	1	1	92.9	111.9	92.5	102.7	8.85	20.98	19.31
FALSE	High	Master Protein	Q966L5	Serrate RNA effector molecule homolog [OS=Caenorhabditis elegans]	0	FALSE	74.721	29	18	422	18	712	80.7	5.63	267.14		18		RNA metabolism OR transcription;other metabolic processes	nucleus		Pf04959, Pf12066	171996	WBGene00017085		cel:CELE_E01A2.2; Q86S87; Q966L5	RNA polymerase II transcribes snRNA genes; mRNA Splicing - Major Pathway		2	0	0.955	0.977	1.078	0.866	0.718035	0.904312	0.875993	0.113236	0.990984	1	1	0.416775	103.5	98.9	105.9	91.7	4.7	9.65	7.93
FALSE	High	Master Protein	Q8WTM6	Probable actin-related protein 2/3 complex subunit 2 [OS=Caenorhabditis elegans]	0	FALSE	74.698	35	10	371	10	301	34.5	7.99	420.94		10		cell organization and biogenesis;developmental processes;other biological processes	cytoskeleton;other cell component	cytoskeletal activity	Pf04045		WBGene00021170	arx-4	Q8WTM6	EPHB-mediated forward signaling; Clathrin-mediated endocytosis; Regulation of actin dynamics for phagocytic cup formation; RHO GTPases Activate WASPs and WAVEs		4	0	1.078	0.884	0.913	1.043	0.467696	0.125132	0.686032	0.997296	0.744097	0.634387	1	1	91.1	98.2	103.1	107.6	10.95	7.02	8.38
FALSE	High	Master Protein	Q9TXP0	Small ribosomal subunit protein eS27 [OS=Caenorhabditis elegans]	0	FALSE	74.623	34	5	1845	5	83	9.3	9.2	2555.2	115.24	3	2	cell organization and biogenesis;protein metabolism;other metabolic processes	cytosol;translational apparatus	nucleic acid binding activity;other molecular function	Pf01667		WBGene00004496	rps-27	Q9TXP0	Major pathway of rRNA processing in the nucleolus and cytosol; L13a-mediated translational silencing of Ceruloplasmin expression; Translation initiation complex formation; Ribosomal scanning and start codon recognition; Nonsense Mediated Decay (NMD) independent of the Exon Junction Complex (EJC); Nonsense Mediated Decay (NMD) enhanced by the Exon Junction Complex (EJC); SRP-dependent cotranslatio…		10	0	0.857	0.845	0.953	0.76	0.364669	0.564682	0.55875	0.369556	0.630873	1	1	0.852411	101.5	87	120.2	91.3	11.66	26.65	16.2
FALSE	High	Master Protein	Q09359	Uncharacterized protein ZK1307.1 [OS=Caenorhabditis elegans]	0	FALSE	74.569	39	10	654	10	279	31.2	5.71	802.54		10					Pf19420	174519	WBGene00014244		cel:CELE_ZK1307.1; Q09359			0	0	1.268	1.299	1.313	1.254	0.0288601	0.00885914	0.00766298	0.0333955	0.0970673	0.10892	0.0865883	0.181371	99.9	126.7	76.9	96.5	10.54	5.07	12.47
FALSE	High	Master Protein	Q04457	Gut esterase 1 [OS=Caenorhabditis elegans]	0	FALSE	74.472	36	13	208	13	562	63.7	5.06	221.5	41.85	12	1	other metabolic processes	ER/Golgi;other cytoplasmic organelle	other molecular function	Pf00135	178633	WBGene00001578	ges-1	cel:CELE_R12A1.4; O16702; Q04457	Neurotransmitter clearance; Aspirin ADME; Physiological factors; Synthesis of PC; Metabolism of Angiotensinogen to Angiotensins; Phase I - Functionalization of compounds; LDL clearance		7	0	1.673	0.783	1.163	1.125	0.0115539	0.1919	0.729996	0.925494	0.0504702	0.807158	1	1	74.2	124.2	94.9	106.7	17.29	23.78	11.15
FALSE	High	Master Protein	Q09422	Serine/threonine-protein phosphatase Pgam5, mitochondrial [OS=Caenorhabditis elegans]	0	FALSE	74.393	45	12	693	12	284	32.5	8.9	562.96		12		protein metabolism;other metabolic processes;other biological processes	other membranes;mitochondrion	other molecular function	Pf00300	174231	WBGene00019941	pgam-5	cel:CELE_R07G3.5; Q09422	Receptor Mediated Mitophagy		1	0	1.253	0.993	1.207	1.03	0.047663	0.999101	0.0612532	0.999999	0.141326	1	0.329492	1	93.1	116.6	93.7	96.6	9.57	22.26	12.14
FALSE	High	Master Protein	Q9N3F0	Ribosome production factor 2 homolog [OS=Caenorhabditis elegans]	0	FALSE	74.367	50	12	292	12	297	33.4	9.76	386.74		12		cell organization and biogenesis;RNA metabolism OR transcription;other metabolic processes	nucleus	nucleic acid binding activity	Pf04427	171892	WBGene00021830		cel:CELE_Y54E10A.10; Q9N3F0			0	0	0.608	0.765	0.786	0.592	1.6127e-05	0.00284551	0.0106813	6.33024e-06	0.000381754	0.0489312	0.110474	0.000318425	108.4	66	141.7	83.9	10.77	8.06	4.47
FALSE	High	Master Protein	Q09474	Tryptophan 2,3-dioxygenase [OS=Caenorhabditis elegans]	0	FALSE	74.317	33	14	403	14	403	46.7	6.67	366.22		14		other metabolic processes		other molecular function	Pf03301	175836	WBGene00016201	tdo-2	cel:CELE_C28H8.11; Q09474; Q27GU8; Q8I7L6	Tryptophan catabolism		1	0	0.901	1.067	1.057	0.91	0.194017	0.31875	0.240332	0.141948	0.407868	1	0.708565	0.479659	108.4	97.7	101.5	92.4	5.87	10.77	5.05
[truncated: 1,403 more rows]
[truncated: 20 more columns]

## Sheet: DEP
Proteins	LOG2FC	(-)LOG10P
CYP-13A7	5.3391	6.24876
	3.63483	2.78331
H14A12.3	3.36569	11.6634
TWK-9	2.84217	9.15131
	2.65604	2.62478
GPX-3	2.63645	8.68363
CTSA-4.1	2.3505	5.64113
CYP-13A8	2.00612	6.69918
COA-7	1.99313	5.97042
NDX-2	1.98185	7.51356
HRG-7	1.91686	7.0966
MDT-17	1.85718	2.81665
CACN-1	1.84398	5.20245
GST-6	1.77104	6.32823
BRAP-2	1.76935	4.17239
DDO-1	1.64847	5.2514
DPY-10	1.60881	4.02276
COL-90	1.57628	2.87339
FAAH-1	1.56169	4.30841
CATP-5	1.42062	3.79935
DIV-1	1.41251	4.36603
ACN-1	1.33971	3.09271
SPR-5	1.31557	3.11259
SET-26	1.30393	2.84864
TAG-77	1.27023	4.71035
MRP-5	1.24062	4.98347
[truncated: 269 more rows]

## Sheet: DEP_Mito
D
[truncated: 31 more rows]
