# Supplementary material for: Dietary lipid content modifies wah-1/AIFM1-associated phenotypes via LRK-1 and DRP-1 expression in C. elegans
Source: Nat Commun. 2025 Dec 1;16:10817. doi: 10.1038/s41467-025-66900-8 (PMC12669733; doi:10.1038/s41467-025-66900-8)
Supplement: Supplementary file 7 — Supplementary data 5 [file 41467_2025_66900_MOESM7_ESM.xlsx]

## Sheet: Information
Sheet 1:	HT115 vs OP50_log2
	Data show the following information of individual peaks analyzed in each replicate
	Peak_ID
	Compound_Name
	mz_mean	Mass of the compound
	Signal	Log2(signal) of each replicates
	TT_PV_HT115_OP50	P-value
	PV_ADJ_HT115_OP50	Adjusted P-value
	FC_log_HT115_OP50	Log2(Fold change)
	(-)Log10P	(-)Log10(P-adj)
	Statistical analysis	The statistical tests were performed using a two-tailed t-test assuming unequal variance, and the resulting p-values were further adjusted using the Benjamini-Hochberg (BH) method
Sheet 2:	DELip	Differentially regulated lipids in wah-1 mutants grown on HT115 vs OP50
	Data show the differentially upregulated (red) and downregulated lipids(green)

## Sheet: HT115 vs OP50_log2
Peak_ID	Compound_Name	mz_mean	wah_1_OP50_1	wah_1_HT115_1	wah_1_HT115_2	wah_1_OP50_2	wah_1_HT115_3	wah_1_OP50_3	wah_1_OP50_4	wah_1_HT115_4	wah_1_HT115_5	wah_1_OP50_5	TT_PV_HT115_OP50	PV_ADJ_HT115_OP50	FC_log_HT115_OP50	(-)Log10P
LN_0566	FA 15:0	241.217	19.3907	20.0077	20.2419	21.0714	20.0644	20.268	20.4326	20.5885	20.593	20.4299	0.950207	0.965483	-0.0922126	0.0152553
LN_0664	FA 17:0	269.248	21.2192	21.6913	22.0581	22.9597	21.931	22.1229	22.3878	22.7174	22.9103	22.2806	0.85857	0.896886	0.0431608	0.0472627
LN_0685	Gamolenic acid (FA 18:3)	277.217	19.9375	21.6967	22.0489	22.3397	21.6533	21.9063	22.1894	21.8028	22.0522	22.0478	0.729077	0.794442	-0.0238343	0.0999376
LN_0701	Elaidic acid | Petroselinic acid (FA 18:1) | (E)-Octadec-11-enoic acid	281.248	24.169	24.359	25.03	25.8324	24.7683	25.2659	25.7539	25.4094	25.4144	25.5748	0.404496	0.49543	-0.377182	0.305018
LN_0718	Stearic acid (FA 18:0)	283.264	28.4249	26.2776	26.6612	27.4454	26.8893	27.0987	27.6209	27.5404	27.4473	27.6019	0.0700437	0.12095	-0.668916	0.917395
LN_0805	FA 19:0	297.28	16.4613	18.9847	18.8949	19.5344	19.3832	19.2198	18.9832	19.8559	19.7154	19.2879	0.314211	0.408333	0.418521	0.388985
LN_0839	(5Z,8Z,11Z,14Z)-Icosatetra-5,8,11,14-enoic acid	303.233	21.6833	23.7114	24.3888	24.5229	23.9208	24.3603	24.7007	24.1887	24.5145	24.577	0.779615	0.831332	-0.0977118	0.0802256
LN_0857	FA 20:2	307.264	19.2891	21.2355	21.8768	22.595	21.5934	22.0396	22.8221	21.8547	21.8755	22.6764	0.783401	0.833517	-0.569079	0.0790855
LN_0861	Gondoic Acid (FA 20:1)	309.28	19.2153	19.8344	20.3681	20.945	20.1359	20.3871	20.8644	20.6647	20.7683	20.6998	0.856063	0.895748	-0.143859	0.047814
LN_0886	Arachidic acid (FA 20:0)	311.295	22.9586	21.3412	21.7382	22.4779	21.7746	22.195	22.7387	22.4974	22.6032	22.6146	0.0676423	0.118839	-0.547943	0.925041
LN_0953	FA 21:0	325.31	19.0575	20.1877	20.4375	20.8168	20.4438	20.5628	20.8637	20.9806	21.0632	20.8095	0.62145	0.708946	0.110763	0.149387
LN_1000	Erucic acid (FA 22:1)	337.311	NA	15.9381	17.2702	16.6471	16.3486	16.8645	17.0953	16.0269	16.2283	16.8598	0.103771	0.16535	-0.424705	0.781597
LN_1015	Behenic acid (FA 22:0)	339.326	22.2935	22.5332	22.7594	23.1242	22.7108	22.8869	23.3198	23.4186	23.5325	23.2107	0.932333	0.951059	0.0392349	0.0217925
LN_1046	FA 23:0	353.342	20.1288	20.4291	20.4768	20.8049	20.362	20.5181	21.0222	20.6957	20.7187	20.9921	0.425774	0.51451	-0.186127	0.288606
LN_1093	Lignoceric acid (FA 24:0)	367.357	22.1098	21.4812	21.8331	22.0661	21.6644	21.792	22.8025	21.9837	22.0361	22.7224	0.0660946	0.116711	-0.538894	0.93289
LN_1189	FA 26:0	395.389	21.4182	21.4483	21.5255	21.8216	21.3734	21.6079	22.1194	21.6528	21.6577	22.0693	0.111559	0.175386	-0.295809	0.756004
LN_1516	LysoPE 18:1	478.294	19.3812	19.2025	19.2348	19.1175	19.0165	19.8413	19.9904	20.2056	20.1314	20.0025	0.735347	0.798521	-0.0600639	0.0977136
LN_1896	DAG 34:1	653.537	16.2274	18.3449	18.1744	18.5035	17.9796	18.7821	18.2596	17.4074	18.1516	18.2616	0.992574	0.995726	-0.175552	0.00186036
LN_2042	PE 31:1	674.476	23.2396	22.7367	22.6914	22.4568	22.6828	22.4867	21.9631	22.776	22.8257	22.1105	0.259187	0.350014	0.219569	0.455915
LN_2258	PE 33:2	700.49	22.2634	21.5685	21.4713	21.3548	21.2682	21.0945	20.7964	21.7624	21.8354	20.8211	0.322554	0.41688	0.217109	0.379989
LN_2282	PE 33:1	702.507	25.7283	24.7223	24.7633	24.662	24.7496	24.6003	24.3656	24.6808	24.6946	24.5767	0.802355	0.850819	-0.155923	0.0701627
LN_2361	PE 34:3	712.492	24.3118	23.4643	23.5342	23.567	23.5475	23.511	23.0891	23.3495	23.4365	23.1785	0.780031	0.831332	-0.132957	0.0802256
LN_2405	PE 34:1	716.523	24.7561	24.8028	24.7753	24.1733	24.743	23.9885	23.62	24.885	24.7648	23.8267	0.0197725	0.0457737	0.667031	1.33938
LN_2543	PE 35:1	730.539	25.6034	25.2569	25.1928	24.9079	25.2158	24.6312	24.3704	25.2223	25.216	24.661	0.140174	0.211649	0.319794	0.674384
LN_2595	PE 36:5	736.492	26.8021	26.7397	26.6833	26.4357	26.5565	26.4074	26.2868	26.6551	26.6895	26.3537	0.0813748	0.135696	0.197164	0.867432
LN_2611	PE 36:4	738.509	22.7733	NA	NA	NA	NA	21.8369	21.6595	20.7744	NA	21.9701	NA	NA	-1.3537	#VALUE!
LN_2627	PE 36:3	740.523	22.7142	22.0039	21.6282	21.8285	21.9588	21.8844	21.7553	21.4858	21.8714	21.8428	0.331124	0.424483	-0.251268	0.372139
LN_2649	PE 36:2	742.539	24.5737	25.3352	25.3102	24.1548	25.3505	23.9766	23.9786	25.3812	25.2812	24.1308	0.0003516	0.00244188	1.15174	2.61228
LN_2725	PE 37:5	750.507	26.5814	26.9955	27.0351	26.5484	26.9265	26.5231	26.4053	27.1145	27.0695	26.4983	2.55791e-06	0.000115471	0.517107	3.93753
LN_2744	PE 37:4	752.523	23.8729	24.1867	24.1982	23.5811	24.1309	23.5857	23.2885	24.2041	24.2231	23.2891	0.00337511	0.012189	0.648683	1.91403
LN_2745	PE 37:4	752.523	23.0142	23.2604	23.2897	22.5458	23.3527	22.331	22.3521	23.5186	23.4705	22.5525	0.0013197	0.00631855	0.800706	2.19938
LN_2765	PE 37:3	754.539	NA	22.3542	22.139	NA	22.2358	NA	NA	22.6684	22.7712	NA	NA	NA	NA	#VALUE!
LN_2852	PE 38:6	762.507	NA	NA	NA	NA	NA	NA	21.8844	22.3214	22.4127	21.9526	0.0196116	0.045568	0.448873	1.34134
LN_2869	PE 38:5	764.522	23.8615	23.2248	23.1789	23.7487	23.1702	23.7811	23.7875	23.4036	23.3578	23.8233	0.000107106	0.000967016	-0.530652	3.01457
LN_2890	PE 38:4	766.543	21.8234	19.8855	19.7303	21.7224	NA	21.6022	20.9308	NA	20.1362	21.725	0.000176519	0.00150757	-1.66621	2.82172
LN_2947	PE 38:1	772.586	20.7776	20.3072	20.1025	20.5816	20.1461	20.1251	20.2014	20.3692	20.0775	20.6332	0.112665	0.176248	-0.280646	0.753876
LN_2952	PG 36:2	773.532	19.9479	17.7652	17.5416	19.0748	17.2977	20.3449	20.8205	17.2519	17.6704	20.7279	0.000580279	0.00336455	-2.78712	2.47307
LN_2987	PE 39:5	778.538	24.7109	23.6225	23.6745	24.3517	23.6535	24.3944	24.2454	23.6776	23.7072	24.3645	0.00053819	0.00317884	-0.754907	2.49773
LN_3126	PC 33:4	798.528	19.9729	20.264	20.3074	19.9127	19.5889	19.9633	19.5822	20.2152	20.2808	19.6723	0.0942288	0.152699	0.325148	0.816164
LN_3137	PC 33:3	800.544	19.2522	20.7522	20.5445	19.6891	20.4702	19.7891	19.5984	20.7848	20.5788	19.7325	5.18261e-05	0.000678624	1.00707	3.16837
LN_3188	PC 34:6	808.513	17.6685	17.7095	17.6375	17.386	17.419	17.6178	17.4598	17.7294	17.6497	17.4077	0.166233	0.24604	0.12059	0.608994
LN_3252	PC 34:2	816.575	25.5374	25.89	25.9624	25.3219	25.7651	25.3944	25.2146	25.7055	25.7253	25.1753	0.000477932	0.00293255	0.478512	2.53275
LN_3322	PC 35:4	826.56	20.4021	22.4013	22.0997	21.2624	22.1818	21.1442	21.3121	22.0024	21.6557	21.2748	0.00203915	0.00836847	0.972903	2.07735
LN_3362	PC 36:8	832.514	18.7484	18.5139	18.4355	18.5821	18.0974	18.9151	18.6165	17.9193	17.9646	18.4874	0.0127131	0.0317577	-0.470672	1.49815
LN_3371	PI 34:2	833.518	19.1042	18.6097	17.7644	17.782	18.3737	16.6128	16.5593	17.7631	17.5758	17.4163	0.346196	0.440233	0.249848	0.356317
LN_3415	PC 36:5	838.559	NA	NA	NA	NA	NA	NA	18.9329	NA	NA	NA	NA	NA	NA	#VALUE!
LN_3416	PC 36:5	838.559	25.1318	25.7587	25.7785	25.2371	25.5163	25.3557	25.4042	25.7041	25.8241	25.3434	0.000411314	0.00270322	0.422516	2.56812
LN_3417	PC 36:5	838.56	21.8784	23.1553	23.1703	21.6181	23.0154	21.5463	20.8093	22.8714	22.8956	20.9254	0.000767356	0.00425411	1.61361	2.37119
LN_3466	PC 36:2	844.608	23.3082	21.0658	NA	23.3163	20.4383	23.3837	23.4738	21.4282	NA	23.4396	0.0132562	0.0328545	-2.35267	1.4834
LN_3503	PC 37:7	848.544	19.5191	20.9322	20.8387	20.5197	20.6304	20.6335	20.5912	20.7709	20.8607	20.5972	0.112351	0.176194	0.383437	0.75401
LN_3508	PC 36:0	848.638	17.8657	18.8928	18.8596	17.7983	18.376	17.8892	17.5488	18.7684	19.1812	17.5703	0.000277312	0.00208645	1.0966	2.68059
LN_3548	PC 37:4	854.591	21.009	21.9418	22.0246	21.9588	21.7616	22.0771	22.2283	22.1505	22.2743	22.2377	0.622579	0.708954	0.0760915	0.149382
LN_3580	PI 36:3	859.533	20.5942	19.5322	18.9037	19.8333	19.4276	18.6778	19.0668	19.3694	19.1499	19.966	0.372672	0.46409	-0.489233	0.333398
LN_3594	PC 38:8	860.544	25.0688	25.6049	25.5967	25.0494	25.3891	25.2442	24.8379	25.4647	25.5436	24.7785	0.0015593	0.00684358	0.516504	2.16472
LN_3596	PC 37:1	860.638	21.6915	22.1226	22.026	21.7268	21.7764	21.9017	21.6941	22.0345	22.226	21.5396	0.00938878	0.0255012	0.32923	1.59344
LN_3600	PI 36:2	861.549	19.5321	18.4837	17.7715	18.7441	18.9902	17.2697	17.8977	18.4333	17.9903	19.2996	0.667745	0.744295	-0.379619	0.128255
LN_3601	PI 36:2	861.55	19.1743	17.039	16.1309	17.1728	16.8326	15.7765	NA	NA	NA	NA	0.552656	0.648012	-1.29969	0.188417
LN_3632	PC 38:6	864.577	21.1839	20.8646	20.7574	20.5903	20.5519	20.6619	20.5025	20.299	20.282	20.2226	0.69008	0.762466	-0.0976493	0.117779
LN_3645	PC 38:5	866.591	23.6683	24.4289	24.4958	23.6961	24.2621	23.7107	23.8622	24.5351	24.6697	23.8579	5.03778e-05	0.000678624	0.722966	3.16837
LN_3662	PC 38:4	868.606	NA	NA	20.8002	NA	NA	NA	NA	20.8318	20.9304	20.6214	NA	NA	0.233782	#VALUE!
LN_3677	PC 38:3	870.622	20.1347	21.2532	21.3826	20.1121	21.1499	20.2093	20.1234	21.342	21.5169	19.9711	9.91779e-07	6.96449e-05	1.22206	4.15711
LN_3684	PC 39:9	872.545	20.4339	20.2964	20.1192	20.137	19.9995	20.0154	19.8719	20.061	19.8764	19.7257	0.816414	0.862832	0.0197754	0.0640736
LN_3686	PC 39:9	872.546	18.0765	19.7052	19.7719	19.5309	19.5526	19.917	19.9731	19.687	19.6971	19.809	0.567298	0.661499	0.0851054	0.179471
LN_3690	PC 38:2	872.638	NA	NA	NA	NA	NA	NA	NA	NA	NA	NA	NA	NA	NA	#VALUE!
LN_3691	PC 38:2	872.638	24.2658	23.8186	23.7884	24.1855	23.5893	24.4317	24.2147	23.6247	23.675	24.1661	3.0389e-05	0.000519077	-0.553987	3.28477
LN_3814	PC 40:6	892.607	20.0093	NA	20.5767	20.7683	20.4516	21.1432	21.5252	NA	20.7012	21.4683	0.222637	0.308567	-0.499025	0.51065
LN_3824	PC 40:5	894.622	19.7904	20.6904	20.7469	19.8561	20.4335	20.0708	20.0162	20.7771	20.9078	19.9348	7.62071e-05	0.000752546	0.782116	3.12347
LN_3965	PC 42:5	922.654	19.0366	20.7854	20.6673	19.3974	20.39	19.6435	19.6373	20.6491	20.7524	19.478	4.6113e-05	0.000677754	1.20046	3.16893
LP_00432	2-Amino-3-methyl-1-butanol	104.107	22.5877	25.3417	26.4529	26.3021	25.9685	26.4288	26.0852	24.9937	25.9232	25.9988	0.753826	0.810234	-0.096471	0.0913893
LP_00573	2-Amino-2-methyl-1,3-propanediol | 3-Methylamino-1,2-propanediol | Diethanolamine	106.086	18.6859	18.1201	17.2092	18.2733	18.3381	18.5142	18.1426	18.4187	18.146	17.8615	0.370326	0.463457	-0.220155	0.333991
LP_00778	Betaine | L-Valine	118.086	25.4247	27.0462	27.5818	26.334	26.8881	26.7427	26.5685	27.0709	27.285	26.4741	0.0157945	0.0380997	0.82153	1.41908
LP_00791	Nicotinamide	123.055	19.149	19.3661	19.6649	19.0562	19.2364	19.3901	19.48	19.6922	19.5249	19.5477	0.218918	0.30408	0.170337	0.517012
LP_00794	Nicotinic acid	124.039	16.7799	18.0443	19.2625	18.8861	18.2388	18.9555	18.7483	18.4253	18.5196	18.4523	0.779115	0.831332	0.0240358	0.0802256
LP_00810	Pyroglutamic acid	130.05	18.3508	18.968	19.3992	19.1587	18.972	19.2392	19.2133	18.9807	19.0932	19.3365	0.911742	0.936945	-0.00682205	0.0282859
LP_00812	6-Aminohexanoic acid | L-Isoleucine | L-Leucine	132.102	23.7687	23.8866	23.5336	23.877	23.9521	24.0421	24.1628	23.6279	23.9331	24.0241	0.127525	0.196097	-0.184673	0.70753
LP_00879	Acetylcholine	146.118	19.4425	18.774	19.6458	19.427	19.1267	19.2308	19.4798	19.608	19.5646	19.4364	0.750605	0.808147	-0.0241944	0.0925096
LP_00904	L-Glutamine	147.076	18.7604	19.4825	19.9264	19.8081	19.5536	19.7504	19.8651	19.4237	19.7188	19.9014	0.987223	0.991931	-0.0397975	0.00351852
LP_00936	omega-Aminocaprylic acid	160.133	NA	16.9245	17.8261	18.3706	17.9567	16.4337	17.6455	18.2871	18.8719	17.6139	0.405342	0.495505	0.437988	0.304952
LP_00956	L-Carnitine	162.112	19.0608	19.8687	20.8057	19.3481	18.2323	20.309	20.2452	20.4252	20.5597	21.0697	0.96289	0.972119	0.0227891	0.0122806
LP_01192	3-Amino-3-(4-hydroxyphenyl)propanoic acid | L-Tyrosine	182.081	19.9628	20.4425	20.4714	20.1574	20.7161	20.0772	19.92	20.6766	20.9345	19.7717	0.000441787	0.00279209	0.675615	2.55407
LP_01205	Harmane	183.091	21.2702	20.726	20.8813	21.5587	20.6154	21.6802	21.6779	20.5249	20.7402	21.4343	4.47026e-05	0.000672668	-0.829946	3.1722
LP_01247	N-epsilon-Acetyl-L-lysine	189.123	16.7997	18.2416	18.4045	17.7182	18.0398	17.9034	17.2745	18.1798	18.4969	16.7497	0.0107921	0.0278393	0.917351	1.55534
LP_01375	O-Acetyl-L-carnitine	204.123	20.556	21.0348	22.2519	21.969	21.1595	22.0663	22.0598	20.9054	21.0784	21.9023	0.29685	0.390853	-0.42386	0.407987
LP_01382	L-Tryptophan	205.097	21.369	22.0324	22.0079	21.4749	22.2346	21.6082	21.5092	22.1234	22.3183	21.3621	2.57907e-05	0.00049393	0.680551	3.30633
LP_01531	Pantothenic acid	220.118	17.6451	18.8547	19.9073	18.5673	18.7961	19.093	18.7312	19.484	19.566	18.7339	0.0459486	0.0872058	0.757828	1.05945
LP_01771	Deoxyguanosine | Adenosine	268.104	19.8218	23.2511	23.1314	24.4053	23.2072	24.4181	23.2617	22.2231	22.5135	23.2222	0.861309	0.898263	-0.718861	0.0465964
LP_01808	Guanosine	284.099	19.8209	20.793	19.7512	20.1742	20.2865	20.7638	20.3253	20.0611	20.1848	20.2212	0.845823	0.887974	-0.0368218	0.0516
LP_01857	5prime-Deoxy-5prime-(methylthio)adenosine	298.097	23.7901	23.7896	23.6816	23.4713	24.0654	23.5956	22.8027	24.3257	24.6723	22.5781	0.021518	0.0489185	0.832177	1.31053
LP_02063	Riboflavin	377.145	19.2443	16.912	16.5551	19.1918	16.6402	19.9251	19.2581	17.0012	16.6042	19.3981	8.00342e-07	6.3227e-05	-2.67685	4.1991
LP_02284	LysoPE 14:0	426.261	18.7426	19.4989	19.524	19.4303	19.5423	19.4811	19.3566	19.2578	19.4965	19.2977	0.215226	0.300272	0.183144	0.522485
LP_02344	LysoPE 15:0	440.277	17.7534	17.8955	17.9981	16.8017	17.913	17.5365	17.5464	18.6385	18.7644	17.6257	0.0144544	0.0351353	0.805215	1.45426
LP_02345	LysoPE 15:0	440.277	19.7896	20.4907	20.5858	20.7145	20.4758	20.6703	20.5577	20.2447	20.4757	20.4646	0.935097	0.951661	-0.0159319	0.0215179
LP_02380	LysoPE 16:1	452.277	16.4196	16.8591	16.9368	15.8268	16.5187	16.4735	16.5894	17.8949	17.9662	16.8343	0.0514578	0.0949544	0.889943	1.02248
LP_02381	LysoPE 16:1	452.277	16.3802	17.2243	17.4578	17.5248	17.3098	17.2783	17.0044	17.3533	17.5214	17.1924	0.202514	0.285689	0.253372	0.544107
LP_02390	LysoPE 16:0	454.293	22.6796	23.1278	23.103	22.9625	23.2326	23.3967	23.1022	22.6938	23.1129	23.0928	0.962286	0.972119	6.63383e-05	0.0122806
LP_02444	LysoPE 17:1	466.293	21.4985	21.7933	22.0318	21.0779	21.5742	21.5481	21.3654	22.6426	22.8082	21.2719	0.0236005	0.0525193	0.887852	1.27968
LP_02445	LysoPE 17:1	466.293	21.5079	21.8031	21.8744	22.1699	21.8311	22.2952	22.0771	21.4577	21.7298	22.0606	0.114494	0.178226	-0.299124	0.749028
LP_02457	LysoPE 17:0	468.308	17.9157	18.5338	18.3219	17.7331	18.3532	18.3708	18.353	19.0267	18.8647	18.4027	0.0458334	0.0872058	0.467138	1.05945
LP_02458	LysoPE 17:0	468.308	22.0411	23.6233	23.4794	23.0639	23.6388	23.4399	23.1439	23.1465	23.637	23.1335	0.0877167	0.144367	0.48307	0.840532
LP_02459	LysoPC 14:0	468.308	18.0781	20.1092	20.0732	19.5261	20.1108	19.69	19.7158	19.8583	20.2838	19.5414	0.0653462	0.116008	0.675713	0.935512
LP_02482	LysoPE 18:3	476.277	17.8229	18.6267	19.2133	18.1319	18.846	18.6195	18.5075	19.2673	19.6647	18.3886	0.0074423	0.0219791	0.847066	1.65799
LP_02492	LysoPE 18:2	478.293	19.5656	21.0543	21.4577	20.1227	21.1655	20.5198	20.6932	22.1458	22.3415	20.6642	0.00468903	0.0154838	1.35719	1.81012
LP_02493	LysoPE 18:2	478.293	18.9072	20.628	20.5646	19.8818	20.7307	20.5494	20.2483	20.0847	20.6604	20.257	0.123231	0.19042	0.484189	0.720287
LP_02507	LysoPC 15:1	480.308	17.3873	18.7571	18.9403	19.2155	18.8228	19.0542	19.5208	18.4718	18.9297	19.2596	0.804294	0.851447	-0.250915	0.0698425
LP_02508	LysoPE 18:1	480.308	21.7508	22.115	22.0219	22.651	22.1557	23.0538	22.9872	21.7311	22.106	22.957	0.0519086	0.0950905	-0.716612	1.02186
LP_02520	LysoPE 18:0	482.324	23.2895	24.001	24.0058	23.5355	24.0676	23.8275	23.6671	23.531	24.0755	23.6181	0.0333617	0.0680148	0.351626	1.1674
LP_02521	LysoPC 15:0	482.324	20.5505	22.3787	22.3549	22.1336	22.3509	22.3678	22.4322	22.192	22.6349	22.2293	0.283296	0.375352	0.312204	0.425561
LP_02551	LysoPC 16:1	494.324	NA	16.383	17.1688	NA	16.4741	15.695	NA	16.9148	17.4934	15.7843	0.00459562	0.0153674	1.2071	1.8134
LP_02552	LysoPE 19:1	494.324	22.8669	22.6814	22.6932	23.3923	22.6364	23.5166	23.4816	22.3597	22.5746	23.4915	0.00154509	0.00684358	-0.7749	2.16472
LP_02553	LysoPE 19:1	494.324	21.1398	20.1127	20.1979	20.6343	19.7454	20.9245	21.1515	20.5429	20.6855	20.9474	0.00937595	0.0255012	-0.67705	1.59344
LP_02554	LysoPC 16:1	494.324	18.0998	20.0014	19.8324	19.5678	19.9435	19.8763	19.9354	19.5955	20.0131	19.8017	0.293783	0.387622	0.298425	0.411592
LP_02569	LysoPE 19:0	496.339	18.6681	19.8946	19.6339	19.2386	19.6247	19.2366	19.1369	19.2997	19.7932	19.1775	0.00542665	0.0172344	0.556458	1.7636
LP_02571	LysoPC 16:0	496.34	20.5582	22.2495	22.2615	21.8728	22.2118	22.2331	22.1919	21.8503	22.3795	21.9558	0.244155	0.333274	0.330484	0.477199
LP_02583	LysoPE 20:5	500.275	NA	17.2869	17.6179	16.5529	17.5261	16.8642	17.0691	18.3446	18.5474	16.779	0.00966139	0.025983	1.12156	1.58531
LP_02585	LysoPE 20:5	500.277	19.2335	20.604	21.5153	20.4131	20.9986	20.4454	20.6933	22.5107	22.7132	20.5791	0.0255303	0.0544922	1.54355	1.26367
LP_02587	LysoPE 20:5	500.277	17.9608	18.9094	18.2506	18.6025	19.097	19.4974	19.1275	17.8953	18.5036	19.0131	0.391694	0.482554	-0.333233	0.316454
LP_02593	LysoPE 20:4	502.293	17.7191	18.4647	19.1665	18.6112	18.7961	18.6312	18.7765	20.3522	20.4582	18.7576	0.0824951	0.137202	1.12808	0.862639
LP_02595	LysoPE 20:4	502.293	17.9251	19.3773	19.2669	18.9863	19.6168	19.8179	19.4541	NA	18.6919	19.3519	0.740207	0.801046	0.0435339	0.0963426
LP_02601	LysoPE 20:3	504.308	17.7266	18.7622	19.3981	18.2773	19.1242	18.4748	18.6352	20.36	20.679	18.6739	0.0194269	0.0453056	1.45631	1.34385
LP_02602	LysoPE 20:3	504.308	17.7103	18.8759	18.8692	18.5646	19.0713	19.1124	18.9067	18.5255	19.0635	18.8712	0.391679	0.482554	0.186966	0.316454
LP_02610	LysoPE 20:2	506.324	16.6921	17.3763	17.3773	16.8486	17.2379	17.5496	18.0995	17.9825	18.1007	17.9657	0.602165	0.693203	0.119729	0.15914
LP_02611	LysoPE 20:2	506.324	17.4734	17.9568	17.9531	18.2987	18.1153	18.9095	18.9985	17.5652	18.0701	18.9307	0.113839	0.177644	-0.679725	0.750449
LP_02618	LysoPC 17:1	508.339	23.036	24.6015	24.5921	24.5045	24.5498	24.7228	24.7702	24.1195	24.522	24.6055	0.67932	0.753211	0.042261	0.123083
LP_02619	LysoPE 20:1	508.34	17.5439	18.0389	18.0015	18.101	18.0158	18.3927	18.4215	17.7488	18.0559	18.2797	0.351275	0.444902	-0.204336	0.351736
LP_02620	LysoPC 17:1	508.34	18.7383	20.1902	21.0925	19.3648	20.1237	19.8964	19.7371	20.6962	21.136	19.7104	0.00465534	0.0154838	1.16706	1.81012
LP_02630	LysoPC 17:0	510.355	19.9157	22.3894	22.204	22.0459	22.1271	22.1671	22.3491	21.9973	22.4037	22.1317	0.333739	0.42697	0.303527	0.369603
LP_02631	LysoPE 20:0	510.355	20.062	20.4159	20.4311	20.1314	20.2016	19.8342	20.0367	20.1647	20.2639	20.148	0.0120602	0.0306106	0.25287	1.51413
LP_02632	LysoPC 17:0	510.356	16.2511	18.6768	18.6995	16.9456	18.2562	17.9317	18.2475	18.6685	18.8166	17.9431	0.0341183	0.0691114	1.00094	1.16045
LP_02649	LysoPC 18:4	516.308	17.917	18.4307	17.8481	18.2758	18.2901	18.7539	18.9576	17.9402	17.5185	18.8543	0.0661113	0.116711	-0.560759	0.93289
LP_02653	LysoPC 18:3	518.324	19.2826	19.9857	19.4374	19.4517	19.8318	19.8887	19.7242	19.6742	19.7634	19.4741	0.251842	0.342288	0.169284	0.465608
LP_02654	LysoPC 18:3	518.324	NA	19.3051	20.0903	18.6579	19.1102	19.3338	19.6847	19.2797	19.6284	19.3864	0.463394	0.551535	0.215412	0.258427
LP_02658	LysoPC 18:2	520.339	20.9987	23.4826	23.3634	22.5632	23.5094	23.1282	23.1963	23.1458	23.5493	22.9447	0.10661	0.168867	0.672343	0.772456
LP_02659	LysoPC 18:2	520.34	17.635	20.774	22.2837	19.7256	20.9705	19.6646	20.1679	21.7172	22.2671	19.9622	0.00570759	0.0178574	2.08908	1.74818
LP_02666	LysoPE 22:8	522.259	NA	16.6426	17.6001	16.5106	17.1681	16.5822	16.7089	18.4032	18.6784	16.8056	0.0494695	0.0924333	1.23364	1.03417
LP_02668	LysoPC 18:1	522.355	22.202	23.6001	23.3758	23.5458	23.3969	24.064	24.0949	23.1647	23.593	23.9386	0.713087	0.781058	-0.274946	0.107316
LP_02669	LysoPC 18:1	522.355	18.4696	19.3235	20.1436	19.3565	19.1191	19.7529	19.8759	20.3036	20.8078	19.8206	0.272308	0.365375	0.534751	0.437262
LP_02678	LysoPC 18:0	524.371	16.3546	18.0376	18.0348	15.8197	17.6031	17.3034	17.3831	18.2071	18.3866	17.2582	0.013449	0.0332021	1.13088	1.47883
LP_02679	LysoPC 18:0	524.371	20.1755	22.1129	21.9791	21.5125	21.915	21.4194	21.5502	21.7556	22.1701	21.3626	0.0367796	0.0730965	0.712157	1.1361
LP_02680	LysoPE 21:0	524.371	18.2078	18.9539	19.044	18.6709	18.7103	18.3531	18.7967	18.5466	18.7011	18.8257	0.191848	0.276192	0.211208	0.558789
LP_02709	LysoPC 19:1	536.37	23.7845	24.6852	24.5886	25.0712	24.5759	25.5065	25.4699	24.2451	24.6565	25.3123	0.213131	0.298667	-0.586439	0.524813
LP_02710	LysoPC 19:1	536.371	19.1236	20.0976	20.5356	19.513	19.8345	20.292	20.3395	20.4451	20.9245	20.2846	0.184226	0.2687	0.425749	0.570732
LP_02721	LysoPE 22:0	538.387	20.2825	20.3214	20.5192	20.3639	20.1629	19.9844	20.3395	19.9261	19.9834	20.4578	0.470958	0.559484	-0.09494	0.252212
LP_02726	LysoPC 20:5	542.323	NA	21.6413	23.3898	NA	21.6933	21.0444	21.2386	22.6292	23.2751	21.0344	0.01805	0.0425656	1.6005	1.37094
LP_02727	LysoPC 20:5	542.323	22.1358	23.2047	22.8049	23.1177	23.1528	23.6036	23.9825	22.7629	23.1137	23.8067	0.396685	0.487753	-0.440708	0.3118
LP_02730	LysoPC 20:4	544.339	20.4767	21.9572	22.0917	21.6561	21.9844	22.3526	22.4216	21.7169	22.3173	22.1885	0.627696	0.712215	0.0583094	0.147389
LP_02731	LysoPC 20:4	544.34	18.0769	20.634	20.6064	19.4642	20.7075	19.8273	20.0202	20.2627	20.5555	19.823	0.0329151	0.06776	0.980216	1.16903
LP_02732	LysoPC 20:4	544.34	NA	19.1886	20.601	18.4771	19.2021	19.0758	19.4068	20.2957	20.8196	19.1822	0.0477846	0.0898806	1.10345	1.04633
LP_02735	LysoPC 20:3	546.355	17.1024	19.4384	20.6893	18.3731	19.5012	18.886	18.9488	20.3525	20.9247	18.7467	0.00490587	0.0159001	1.76035	1.7986
LP_02736	LysoPC 20:3	546.355	19.8277	21.521	21.3824	21.0142	21.4948	21.5526	21.6252	21.255	21.6684	21.3423	0.303308	0.396875	0.274245	0.401346
LP_02749	LysoPC 20:2	548.371	17.9931	19.779	19.6162	19.7351	19.5573	20.3194	20.5738	19.2383	19.6034	20.3638	0.644266	0.725804	-0.460396	0.139181
LP_02750	LysoPC 20:2	548.371	NA	17.481	17.7952	16.8214	17.2003	17.4	17.9712	17.8626	18.0457	17.6679	0.492162	0.581395	0.182999	0.235529
LP_02766	LysoPC 20:1	550.386	17.3337	18.9494	18.7043	18.5664	18.6578	18.9746	19.0653	18.4532	18.8535	18.8717	0.64724	0.726565	0.0558172	0.138726
LP_02776	LysoPC 20:0	552.402	17.699	18.8285	18.84	18.4264	18.664	18.3429	18.7138	18.5086	18.8959	18.4905	0.0720496	0.123068	0.38264	0.909853
LP_02821	LysoPC 21:1	564.402	17.8396	18.9343	18.7676	18.8655	18.7014	19.091	19.3112	18.4474	18.7949	18.9943	0.748076	0.808147	-0.160706	0.0925096
LP_02975	Cer(d16:1/22:1)	592.565	21.2297	22.6552	22.594	22.341	22.5143	22.2876	22.4524	22.3093	22.3169	22.3105	0.19726	0.282055	0.300417	0.549667
LP_02988	Cer(d16:1/22:0)	594.582	20.7452	21.6918	21.6732	21.6314	21.6619	21.6751	21.9187	21.4848	21.7273	21.7354	0.635081	0.718016	0.0577513	0.143866
LP_03086	DAG 34:3	608.524	NA	17.4688	17.3776	17.1644	17.8412	17.183	17.2435	17.1494	17.4297	16.7039	0.0597671	0.107091	0.382182	0.970248
LP_03102	DAG 34:2	610.54	16.7179	18.0555	18.3359	18.2298	18.2453	17.9236	17.6324	17.7024	18.1659	17.5357	0.129385	0.197993	0.427318	0.703351
LP_03105	Cer(d16:1/22:0(2OH))	610.576	21.4445	22.8926	22.8007	22.4548	22.725	22.502	22.6752	22.5508	22.6008	22.5368	0.156106	0.232686	0.337638	0.63323
LP_03187	Cer(d16:1/24:1)	620.596	22.6431	24.1698	24.1208	23.6798	24.0941	23.7152	23.7419	23.7977	23.9083	23.692	0.0683568	0.119012	0.476542	0.924408
LP_03211	Cer(d16:1/23:0(2OH))	624.591	25.8666	26.9091	26.8918	26.5079	26.7975	26.5106	26.5492	26.6491	26.7946	26.476	0.0267274	0.0557481	0.408088	1.25377
LP_03275	DAG 36:5	632.524	NA	17.8582	17.7481	18.0555	18.3577	17.2087	17.3547	17.6817	17.5578	17.3258	0.1872	0.271354	0.341256	0.566464
LP_03286	DAG 36:4	634.54	17.6268	20.108	20.5381	20.5243	20.5568	18.9677	19.3887	19.3907	19.8795	19.234	0.117195	0.181538	0.729589	0.741032
LP_03298	DAG 36:3	636.556	18.5496	19.8319	19.4172	20.8926	19.9538	19.9648	17.8953	19.7546	19.7457	19.9125	0.612701	0.702771	-0.0551058	0.153186
LP_03312	DAG 36:2	638.571	16.978	18.3942	18.3141	17.6393	18.0173	18.1011	17.2307	17.8444	16.7709	17.4368	0.299471	0.393484	0.440068	0.405073
LP_03315	Cer(d16:1/24:0(2OH))	638.607	23.0471	24.5258	24.4951	23.9889	24.4356	24.0419	24.1328	24.161	24.3087	24.078	0.0589717	0.106183	0.48359	0.973946
LP_03359	DAG 37:6	644.524	21.7499	22.6957	23.3873	24.5616	23.3712	23.0826	23.182	22.5302	22.5827	23.2429	0.625986	0.711552	-0.467153	0.147793
LP_03439	Cer(d16:1/25:0(2OH))	652.622	25.4094	26.4744	26.4746	25.7908	26.4373	25.8472	25.8724	26.3868	26.5533	25.7548	0.000494299	0.00297521	0.722107	2.52648
LP_03489	DAG 38:6	658.54	22.5054	23.1671	23.627	25.0457	23.5628	23.7908	24.0286	22.8729	22.9433	23.9389	0.206108	0.289467	-0.805704	0.538401
LP_03501	DAG 38:5	660.555	24.292	24.9041	25.0357	24.9707	24.995	24.929	25.0228	24.4249	24.5752	24.8702	0.872265	0.905208	-0.0327817	0.0432516
LP_03502	DAG 38:5	660.556	19.4923	20.7673	21.2677	22.7395	21.0468	21.4608	21.651	20.3685	20.5104	21.5004	0.344592	0.439077	-0.856972	0.357459
LP_03520	DAG 38:4	662.571	17.2033	18.4114	19.216	20.5137	19.22	19.0945	19.3181	18.1909	18.6755	18.8925	0.665046	0.742595	-0.550384	0.129248
LP_03624	DAG 39:6	672.555	23.4923	24.018	24.4186	25.946	24.3485	24.7582	24.9295	23.5708	23.7612	24.7662	0.130225	0.198797	-0.91863	0.70159
LP_03659	PE 31:1	676.49	24.1454	23.3431	23.4484	23.088	23.4714	23.0481	22.6229	23.4397	23.4659	22.7206	0.318294	0.412217	0.194962	0.384875
LP_03683	PE 31:0	678.506	23.8545	22.8457	22.9479	22.8588	23.0039	22.8138	22.5864	22.9873	23.0177	22.7513	0.958785	0.971207	-0.0909535	0.0126882
LP_03711	DAG 40:9	680.524	20.0034	22.0408	22.8028	23.5813	22.8393	21.7325	22.0998	21.6138	21.7654	22.2001	0.663253	0.742595	-0.0270159	0.129248
LP_03736	DAG 40:8	682.54	20.8915	22.5294	23.2308	24.4208	23.2034	22.7182	23.0064	22.143	22.2429	23.0135	0.826845	0.872398	-0.455388	0.0592855
LP_03782	PE 32:3	686.473	21.4572	20.3762	20.4615	18.9256	20.1432	19.4368	18.6471	20.2924	19.3302	18.3772	0.255888	0.346298	0.287891	0.46055
LP_03804	PE 32:2	688.49	23.1716	23.2007	23.3105	22.527	23.2911	22.4517	22.1958	23.3848	23.2955	22.259	0.0102716	0.026825	0.731518	1.57146
LP_03815	SM 33:1	689.557	23.3121	22.4892	22.8124	23.0829	22.7429	23.1445	23.3332	22.755	22.974	23.2597	0.0015564	0.00684358	-0.466705	2.16472
LP_03826	PE 32:1	690.506	25.9764	25.1679	25.2974	24.8189	25.2859	24.7278	24.3878	25.3303	25.3301	24.5191	0.2346	0.323728	0.269664	0.48982
LP_03849	PC 29:0	692.521	21.9876	23.0874	23.1747	22.1909	23.073	22.4328	22.1047	23.1242	23.4261	21.9385	1.977e-05	0.000430849	1.04134	3.36568
LP_03850	PE 32:0	692.521	22.2045	22.4819	22.5771	22.1208	22.5849	21.9827	21.9372	22.7171	22.7356	22.1674	6.57883e-05	0.000723677	0.536184	3.14046
LP_03851	PE 32:0	692.522	22.3011	19.3502	20.5679	20.5585	20.4553	20.0727	19.7398	19.5097	19.8394	20.0047	0.300248	0.393687	-0.86605	0.404849
LP_03981	PE 33:2	702.505	23.0232	21.5697	21.9557	21.424	21.8114	21.7472	20.9497	22.2025	21.9381	21.3445	0.617054	0.706482	0.0116482	0.150899
LP_03982	PE 33:2	702.506	23.3655	23.6133	23.6188	22.9685	23.7121	22.896	22.7214	23.8046	23.7683	22.8476	0.00137146	0.00639728	0.728385	2.194
LP_03997	SM 34:1	703.574	21.5571	22.3172	22.39	21.9591	22.2412	22.0955	22.2123	22.4777	22.5578	22.0672	0.0164713	0.0392825	0.406223	1.4058
LP_04006	PC 30:1	704.521	21.3018	22.5602	22.132	20.81	22.4992	NA	20.7218	22.4578	22.0034	19.9189	0.00634551	0.0193737	1.57869	1.71279
LP_04010	PE 33:1	704.522	NA	21.6943	21.2667	NA	21.9178	NA	20.5843	22.158	21.6867	NA	NA	NA	1.18997	#VALUE!
LP_04035	PC 30:0	706.537	23.3663	24.1092	24.1923	23.3602	24.0698	23.5118	23.4263	24.2745	24.4498	23.2804	2.74502e-05	0.00051025	0.834535	3.29222
LP_04037	PC 30:0	706.537	20.4793	21.5318	21.6323	20.6189	21.4703	20.1781	20.3975	21.232	21.6143	20.2313	7.43238e-06	0.000234863	1.11304	3.62918
LP_04087	PE 34:5	710.474	22.9533	23.0183	23.0686	22.5481	23.0272	22.5535	22.1743	23.1999	23.3267	22.1231	0.00893048	0.0247547	0.630586	1.60634
LP_04106	PE 34:4	712.49	21.7185	21.8328	21.9805	21.4603	22.0112	21.4905	21.2572	21.9926	22.1058	21.1755	0.00209632	0.00849278	0.554091	2.07095
LP_04137	PE 34:3	714.505	21.9722	21.6591	20.3911	21.4857	21.8947	20.6368	21.3603	21.761	21.8381	21.3668	0.69477	0.764973	0.174593	0.116354
LP_04157	PC 31:2	716.52	21.8704	21.831	21.9243	21.556	21.845	21.5557	21.6071	22.0132	22.0575	21.4625	0.00587988	0.0183058	0.319838	1.73741
LP_04158	PC 31:2	716.521	21.1878	22.5407	22.6173	21.4621	22.4007	21.6466	21.516	22.3454	22.5225	21.3284	1.24531e-05	0.00034219	1.05195	3.46573
LP_04160	PE 34:2	716.521	25.9583	25.4523	25.5983	25.0681	25.7179	25.0588	24.8853	25.5777	25.5082	25.0825	0.132044	0.200814	0.306984	0.697206
LP_04161	PE 34:2	716.521	26.4268	25.2092	25.259	25.2067	25.3316	24.9994	24.5026	25.1895	25.1578	24.7096	0.86669	0.902054	-0.118214	0.0447673
LP_04176	SM 35:1	717.59	21.3399	21.4973	21.6744	21.3231	21.5963	21.4107	21.5269	21.7182	21.8148	21.4548	0.00652205	0.0195352	0.251165	1.70918
LP_04186	PC 31:1	718.537	24.5904	25.1285	25.2966	24.3778	25.2236	24.5187	24.2308	25.0957	25.3329	24.1303	0.000115751	0.00103035	0.83862	2.98702
LP_04188	PC 31:1	718.537	22.5115	23.1965	23.2315	22.5108	23.0969	22.581	22.5557	23.2919	23.4841	22.4299	9.11267e-05	0.000859583	0.747289	3.06571
LP_04213	PC 31:0	720.553	23.7864	24.4632	24.5599	23.8347	24.441	23.9967	23.7686	24.5742	24.7759	23.6406	1.62983e-05	0.000392932	0.757803	3.40568
LP_04266	PE 35:5	724.49	23.9454	23.8086	23.8072	23.4898	23.7901	23.5706	23.3293	24.1068	24.1392	23.2455	0.0249946	0.0544706	0.401661	1.26384
LP_04297	PE 35:4	726.506	22.4065	22.0901	21.8908	21.7564	21.7955	21.8744	21.5456	22.3918	22.4653	21.5147	0.180647	0.264893	0.293217	0.57693
LP_04298	PE 35:4	726.506	23.8102	22.9993	22.9999	22.9096	23.1482	22.8888	22.381	22.9908	23.0672	22.393	0.562874	0.657553	0.0637895	0.182069
LP_04322	PC 32:3	728.521	21.4456	23.096	23.1377	22.0268	22.8644	21.9846	22.0204	22.9158	23.1569	21.8186	6.97627e-05	0.000723677	1.16411	3.14046
LP_04324	PC 32:3	728.521	23.0195	23.9816	24.1177	22.8982	23.9406	23.0778	22.4476	23.7659	24.0311	22.1051	0.00162799	0.00704719	1.21653	2.15198
LP_04326	PE 35:3	728.521	24.9915	24.7017	24.7884	24.2705	24.8599	24.1185	24.032	24.7246	24.6042	24.1666	0.0712002	0.122235	0.376562	0.912804
LP_04329	PE 35:3	728.523	19.5835	NA	NA	20.3815	20.1548	NA	NA	20.4392	20.7011	19.9242	0.17879	0.26278	0.448483	0.580408
LP_04357	PC 32:2	730.537	24.8208	26.3855	26.4586	25.1414	26.3801	25.2417	25.0962	26.3572	26.4497	24.8932	2.9627e-05	0.000519077	1.35961	3.28477
LP_04358	PC 32:2	730.537	24.5283	24.9012	25.1128	24.4801	24.9968	24.6773	24.6055	24.8006	24.9268	24.4738	0.000399359	0.00268505	0.396277	2.57105
LP_04359	PE 35:2	730.537	22.6257	24.6033	24.6332	23.2901	24.6623	23.1168	23.264	24.528	24.6083	23.3271	0.00025767	0.00196202	1.46135	2.7073
LP_04360	PE 35:2	730.537	25.9796	24.0506	23.9898	25.0521	24.0862	24.8294	24.6935	24.0514	24.1779	24.9277	0.0103914	0.0270261	-1.10559	1.56822
LP_04392	PC 32:1	732.552	26.6962	27.1469	27.2548	26.5972	27.1225	26.6858	26.4708	27.1689	27.2698	26.4093	7.35034e-05	0.00074926	0.617408	3.12537
LP_04420	PC 32:0	734.568	23.3845	24.5446	24.5657	23.8408	24.4804	23.9704	23.9439	24.6808	24.8505	23.8364	0.000362364	0.00248928	0.82054	2.60393
LP_04422	PC 32:0	734.569	20.7249	20.7062	20.9554	NA	20.5971	NA	NA	20.4537	20.8593	NA	NA	NA	0.000483393	#VALUE!
LP_04426	TAG 42:3	734.628	21.1525	21.7842	21.7211	21.8858	21.6377	21.852	21.6914	21.6417	21.7339	21.6349	0.674516	0.749199	0.0390998	0.125403
LP_04459	TAG 42:2	736.643	20.3174	19.8389	20.0235	21.5259	19.9905	21.513	21.6005	20.2181	20.1149	21.3994	0.00547876	0.0173129	-1.29642	1.76163
LP_04460	TAG 42:2	736.644	NA	NA	NA	NA	NA	NA	NA	NA	NA	NA	NA	NA	NA	#VALUE!
LP_04461	TAG 42:2	736.644	22.1052	21.7994	21.7584	22.7771	21.5831	22.7454	22.601	21.9109	22.0263	22.5636	0.00138749	0.00640071	-0.754069	2.19377
LP_04480	PE 36:5	738.506	NA	19.8881	19.9312	18.7371	20.2877	18.8543	19.3177	20.0047	19.8937	18.9919	0.000881375	0.00468092	1.01701	2.32967
LP_04487	TAG 42:1	738.659	21.535	21.605	21.6646	22.1173	21.5707	22.1586	21.9431	21.7431	21.9248	21.9819	0.099376	0.159811	-0.255997	0.796394
LP_04490	TAG 42:1	738.659	18.6107	NA	18.4561	19.5806	17.8928	19.66	19.4594	18.6524	18.5826	19.5163	0.00710145	0.0211704	-0.985378	1.67427
LP_04507	PE 36:4	740.521	24.9938	23.924	24.0956	24.0656	24.0896	24.0523	23.7937	24.119	23.993	23.9659	0.574044	0.666904	-0.197128	0.175937
LP_04509	PC 33:4	740.521	22.326	22.9772	23.1377	22.5697	22.9166	22.8704	22.8036	22.7328	22.9683	22.6361	0.0333411	0.0680148	0.298712	1.1674
LP_04511	PE 36:4	740.522	22.5251	22.9488	23.0762	21.6509	23.1042	21.6732	21.5462	22.9821	23.0141	21.6134	0.00224786	0.00887906	1.17298	2.05163
LP_04513	PE 36:4	740.524	20.7427	22.5036	22.5035	21.447	22.6445	21.6019	21.8104	22.5276	22.4835	21.6558	0.00398325	0.013832	1.0387	1.85912
LP_04521	TAG 42:0	740.675	19.9049	20.9926	21.1785	20.5864	20.9263	20.6083	20.7913	21.5481	21.6008	20.7355	0.00940153	0.0255012	0.719002	1.59344
LP_04522	TAG 42:0	740.675	20.2952	20.1269	21.0957	20.9604	20.9151	20.8096	19.5939	20.5885	19.7052	20.5836	0.917139	0.940961	0.0503103	0.0264283
LP_04540	PC 33:3	742.537	24.9342	25.9092	26.0168	24.9676	25.8962	25.2084	24.997	25.8072	25.9997	24.8423	4.86357e-06	0.00018081	0.9327	3.74278
LP_04541	PE 36:3	742.537	25.0887	24.4336	24.3247	24.9631	24.6378	25.0687	25.1343	24.8626	24.7746	25.2394	0.00527736	0.0169304	-0.480976	1.77133
LP_04542	PE 36:3	742.538	24.4464	23.6089	23.8363	23.4664	23.8787	23.2806	23.0649	23.6846	23.6998	23.2262	0.380694	0.470839	0.153002	0.327127
LP_04568	PC 33:2	744.552	26.1805	27.5796	27.6386	26.4583	27.5993	26.5574	26.5038	27.6341	27.6918	26.4043	1.75117e-05	0.000395263	1.2026	3.40311
LP_04569	PC 33:2	744.553	25.319	25.9136	26.0582	25.244	25.9452	25.4097	25.4664	25.943	26.0014	25.3162	3.49125e-06	0.000147098	0.620024	3.83239
LP_04612	PC 33:1	746.568	25.2699	24.7269	25.0247	25.1478	24.9838	25.178	25.1943	NA	24.6842	25.1306	0.0280013	0.0580224	-0.322189	1.2364
LP_04613	PC 33:1	746.568	25.9646	26.1509	26.2583	25.6641	26.1454	25.7898	25.6189	26.0568	26.2256	25.5055	0.00227795	0.00894202	0.451855	2.04856
LP_04617	PE 36:1	746.569	25.4272	23.4426	23.7115	24.515	24.4833	24.4635	23.7229	24.506	23.7582	24.3065	0.187025	0.271354	-0.550267	0.566464
LP_04652	PC 33:0	748.584	23.8661	24.6296	24.6254	23.8514	24.5364	24.0607	23.7696	24.7709	24.9416	23.6552	2.16497e-05	0.000456087	0.861086	3.34095
LP_04654	TAG 43:3	748.644	19.0896	19.106	19.0875	20.3725	18.9397	20.364	20.3039	18.561	18.7273	20.2786	0.00568706	0.0178574	-1.25404	1.74818
LP_04681	PE 37:6	750.506	25.3457	24.8012	24.8985	24.8372	24.8681	24.7042	24.6169	24.9585	24.8684	24.648	0.739288	0.801046	0.0225681	0.0963426
LP_04691	TAG 43:2	750.659	22.9566	21.813	21.8432	23.3439	21.7109	23.5141	23.3096	21.8935	22.1554	23.5221	6.55263e-06	0.000222231	-1.45219	3.6532
LP_04692	TAG 43:2	750.659	18.8599	NA	NA	19.3891	17.4308	NA	19.7453	NA	NA	19.7235	NA	NA	-2.04027	#VALUE!
LP_04694	TAG 43:2	750.659	18.8339	NA	18.2235	20.4207	18.644	NA	NA	19.1864	NA	NA	0.432668	0.51986	-1.09655	0.284113
LP_04712	PC 34:5	752.52	26.2036	27.1752	27.2608	26.3886	26.9958	26.6039	26.4873	27.1709	27.401	26.3532	2.98439e-05	0.000519077	0.79325	3.28477
LP_04714	PE 37:5	752.521	24.9175	24.3695	24.4619	24.0932	24.5152	24.1444	23.7597	24.5264	24.5074	23.8359	0.18839	0.272454	0.263118	0.564706
LP_04725	TAG 43:1	752.674	22.3786	22.4527	22.5034	22.8975	22.4217	22.9141	22.7919	22.6085	22.6447	22.8353	0.0741788	0.125049	-0.247309	0.90292
LP_04726	TAG 43:1	752.674	NA	NA	NA	NA	19.0332	19.9313	19.3305	20.3196	19.5325	NA	0.996186	0.996186	0.0650583	0.00165945
LP_04746	PC 34:4	754.536	23.235	24.0438	24.2546	23.6303	23.9947	23.6893	23.6557	24.1899	24.4087	23.562	0.000522317	0.00311419	0.622598	2.50665
LP_04749	PE 37:4	754.537	23.4471	23.443	23.5806	23.022	23.7021	23.0387	22.8482	23.7404	23.6297	22.1355	0.0262952	0.0550834	0.66525	1.25898
LP_04751	PE 37:4	754.537	24.304	24.25	24.3065	23.587	24.4413	23.6292	23.2459	24.3672	24.3651	23.3482	0.0163105	0.039052	0.673552	1.40836
LP_04761	TAG 43:0	754.69	21.9046	22.9667	22.7857	22.5142	22.8056	22.4024	22.2549	23.0081	23.0497	22.3493	0.00158495	0.0069082	0.627777	2.16063
LP_04782	PE 37:3	756.552	24.9646	24.6193	24.6239	24.5541	24.797	24.4572	24.4195	24.5516	24.4798	24.6238	0.927639	0.948654	0.000694909	0.0228923
LP_04783	PC 34:3	756.553	23.1876	24.8195	24.8908	23.7436	24.6257	23.748	23.8123	24.6725	24.987	23.6384	6.94992e-05	0.000723677	1.16282	3.14046
LP_04784	PC 34:3	756.553	24.8326	25.1839	25.2973	24.4588	25.1785	24.7101	24.3787	24.9843	25.1736	24.2008	0.00261113	0.0100624	0.632779	1.9973
LP_04823	PC 34:2	758.568	28.868	29.2483	29.3149	28.6549	29.2203	28.7588	28.5373	29.114	29.1664	28.5205	0.000327634	0.00230072	0.540448	2.63814
LP_04824	PC 34:2	758.568	26.1101	27.3289	27.4474	26.1841	27.2526	26.308	26.3007	27.2615	27.3596	26.2065	2.36555e-08	7.47514e-06	1.108	5.12638
LP_04849	SM 38:1	759.636	23.2584	24.0994	24.0537	23.039	23.9136	23.9556	23.9394	23.9473	24.1854	23.7704	0.0741196	0.125049	0.404292	0.90292
LP_04858	PE 38:8	760.489	23.0216	22.6543	22.6782	22.5049	22.7312	22.4701	22.1436	22.6489	22.6887	22.157	0.239179	0.329328	0.184065	0.482372
LP_04866	PC 34:1	760.583	26.6449	26.9621	27.0594	26.5848	26.981	26.752	26.5743	27.0769	27.1873	26.5376	4.81091e-05	0.000678624	0.434879	3.16837
LP_04896	PE 38:7	762.506	23.8745	24.5447	24.5347	23.8343	24.5141	23.9397	23.8958	24.6936	24.6627	23.8261	1.61336e-06	9.89221e-05	0.717144	4.00471
LP_04906	PC 34:0	762.6	21.852	22.022	22.2745	20.9392	22.1122	20.9808	20.5302	22.0243	22.4082	20.6305	0.005236	0.0168834	1.10682	1.77254
LP_04909	TAG 44:3	762.659	20.3242	19.3868	19.5262	21.021	19.4455	21.0347	20.9443	19.7125	19.7304	21.0214	0.000153847	0.00133193	-1.32586	2.87552
LP_04910	TAG 44:3	762.659	22.3972	22.1622	22.0339	23.2733	21.8873	23.293	23.4428	22.0003	22.2814	23.4149	0.00327756	0.0121136	-1.13083	1.91673
LP_04932	PC 35:6	764.521	24.7578	24.9426	25.0582	24.8317	24.908	25.086	25.1089	25.0284	25.1936	24.9248	0.353711	0.44709	0.0812438	0.349605
LP_04933	PE 38:6	764.521	26.5639	25.721	25.7602	25.9941	25.1379	25.9941	26.0052	25.9267	25.7881	26.0414	0.0342828	0.0692227	-0.447581	1.15975
LP_04947	TAG 44:2	764.674	NA	19.5567	19.9334	19.0019	19.9541	NA	19.1636	19.6719	19.7489	NA	0.00860683	0.0245023	0.696011	1.61079
LP_04948	TAG 44:2	764.674	23.0051	22.4645	22.3293	23.7181	22.206	23.6592	23.5784	22.5623	22.6103	23.692	0.000302554	0.00219787	-1.11104	2.658
LP_04950	TAG 44:2	764.675	23.0729	23.3207	23.3828	23.8293	23.2143	23.8715	23.6312	23.3466	23.5448	23.7319	0.144993	0.217662	-0.288212	0.662218
LP_04972	PC 35:5	766.536	28.6042	28.831	28.8904	28.4803	28.8138	28.656	28.6256	28.974	29.1402	28.5193	0.00181537	0.00764875	0.356268	2.11641
LP_04975	PE 38:5	766.537	24.5641	23.7171	23.739	24.2756	23.8453	23.9111	24.3406	23.9555	23.875	24.3736	0.0087513	0.0245814	-0.479201	1.60939
LP_04976	PE 38:5	766.537	27.6167	27.4487	27.4715	26.9758	27.5239	26.9876	26.8781	27.542	27.5269	26.9571	0.0350511	0.0703247	0.392597	1.15289
LP_04990	TAG 44:1	766.69	23.7956	24.5385	24.4975	24.3717	24.3239	24.363	24.1797	24.7117	24.7266	24.1089	0.0174551	0.0413336	0.388646	1.3837
LP_04991	TAG 44:1	766.691	20.4542	22.0942	22.0449	21.147	21.8556	20.821	20.7375	22.1493	22.159	20.7839	5.55122e-05	0.000687916	1.25897	3.16246
LP_05010	PC 35:4	768.552	27.1472	27.6358	27.7479	26.8672	27.6976	27.071	26.7269	27.5559	27.7264	26.6408	0.000623894	0.00355226	0.7707	2.4495
LP_05011	PC 35:4	768.552	25.1122	25.2574	25.2691	24.8284	25.1707	24.9644	24.9559	25.6317	26.0148	24.8548	0.0261519	0.0550834	0.558395	1.25898
LP_05015	PC 35:4	768.553	23.9617	25.7281	25.8136	24.6656	25.6461	24.4467	24.7342	25.4344	25.2796	24.4191	0.000213013	0.00172595	1.12385	2.76297
LP_05030	TAG 44:0	768.706	23.3258	24.1865	24.075	23.6918	24.0792	23.655	23.4638	24.4599	24.5196	23.4085	0.000295484	0.00217146	0.760667	2.66325
LP_05059	PC 35:3	770.567	28.504	29.711	29.786	28.8194	29.7039	28.9046	28.9541	29.6143	29.6472	28.9007	0.000151942	0.00133193	0.868452	2.87552
LP_05111	PC 35:2	772.583	28.6911	28.1858	28.3742	28.4788	28.2372	28.6465	28.554	28.4202	28.4509	28.4802	0.00850789	0.0244408	-0.235328	1.61188
LP_05113	PE 38:2	772.584	21.0219	21.0681	21.121	20.9956	21.0606	20.8744	21.0343	21.0788	20.9805	21.2279	0.633415	0.717417	0.0271741	0.144228
LP_05116	PE 38:2	772.586	25.2873	22.9494	22.9736	24.3453	22.9978	24.1938	24.0809	22.4931	22.618	24.2477	0.000636802	0.00359338	-1.68475	2.4445
LP_05135	SM 39:1	773.652	26.8439	27.3385	27.3198	27.0624	27.2302	27.2396	27.1589	27.3547	27.639	27.0036	0.0116685	0.0297357	0.315327	1.52672
LP_05158	PC 35:1	774.599	25.748	25.8864	25.7645	25.1075	25.6838	25.7053	25.2501	25.7952	26.1323	25.2702	0.0254099	0.0544922	0.42101	1.26367
LP_05159	PC 35:1	774.599	24.7208	24.9988	24.9074	25.2581	24.8501	25.4458	25.4851	25.2726	25.3288	25.3753	0.310352	0.404417	-0.197178	0.39317
LP_05164	TAG 45:4	774.66	17.6042	17.1894	17.4589	18.5397	17.4068	18.739	18.8451	17.6131	17.6378	18.9155	0.00870144	0.0245814	-1.12738	1.60939
LP_05192	PC 36:7	776.52	22.9884	23.4588	23.4973	22.9022	23.3907	23.3068	23.3413	23.3389	23.3845	23.0288	0.0244137	0.053389	0.290754	1.27255
LP_05206	TAG 45:3	776.674	21.4635	21.5164	21.4186	22.2009	21.2399	22.1369	22.2747	21.433	21.3729	22.3155	0.0100369	0.0264539	-0.710077	1.57751
LP_05207	TAG 45:3	776.674	19.0155	18.591	18.8276	19.676	18.5144	19.7591	19.8325	19.046	18.9742	19.8207	0.00287481	0.0108148	-0.844919	1.96598
LP_05208	TAG 45:3	776.675	25.0847	24.8101	24.7821	25.8399	24.6676	25.9562	25.9609	24.7807	24.9934	25.9988	0.00369574	0.0130486	-0.994294	1.88443
LP_05238	PC 36:6	778.536	23.2854	24.9412	25.0064	23.4307	24.6133	23.6353	23.4576	24.4631	24.6848	23.4072	2.3535e-05	0.000464817	1.30841	3.33272
LP_05239	PC 36:6	778.536	25.8579	26.6166	26.765	26.1249	26.6237	26.369	26.3849	26.7655	27.0151	26.1753	0.00170088	0.00731262	0.569723	2.13593
LP_05240	PE 39:6	778.537	26.1488	25.0492	25.027	25.5583	25.131	25.4549	25.3113	25.1036	25.0372	25.4726	0.022575	0.0507736	-0.550664	1.29436
LP_05254	TAG 45:2	778.69	NA	NA	NA	NA	NA	NA	NA	NA	NA	NA	NA	NA	NA	#VALUE!
LP_05255	TAG 45:2	778.69	25.2479	24.8459	24.7885	25.8364	24.7869	25.8612	25.9172	24.9587	25.0592	25.9507	0.00127901	0.00617049	-0.892435	2.20968
LP_05256	TAG 45:2	778.692	22.6566	22.9065	22.7256	23.3647	22.773	23.5799	23.3598	22.9401	23.0449	23.2658	0.0773824	0.129723	-0.393807	0.886982
LP_05279	PC 36:5	780.552	25.2818	26.2673	26.3549	24.7461	26.333	24.8076	24.2457	26.1276	26.1504	24.0862	0.00125671	0.00610952	1.55253	2.21399
LP_05280	PC 36:5	780.552	NA	NA	NA	NA	NA	NA	NA	NA	NA	NA	NA	NA	NA	#VALUE!
LP_05281	PC 36:5	780.552	28.1976	28.7395	28.8751	28.1937	28.6895	28.3056	28.4077	28.8677	29.0006	28.3196	6.68199e-05	0.000723677	0.551583	3.14046
LP_05283	PC 36:5	780.552	22.7149	25.3829	25.3092	23.7861	25.3753	23.651	23.7948	24.9797	24.8329	23.8305	0.000485405	0.00294977	1.58384	2.53021
LP_05285	PE 39:5	780.554	22.9747	23.8218	23.8369	23.2472	23.8413	23.231	23.0625	23.8958	23.7896	23.1053	5.36631e-05	0.000678624	0.709658	3.16837
LP_05294	TAG 45:1	780.706	24.6436	25.1639	25.0116	24.8914	25.0878	25.0825	24.7878	24.9789	25.2553	24.8297	0.0229109	0.051165	0.248848	1.29103
LP_05295	TAG 45:1	780.707	22.489	23.6847	23.737	23.7054	23.3924	23.4587	23.3779	24.0948	24.0351	23.2794	0.0678657	0.118839	0.495988	0.925041
LP_05328	PC 36:4	782.566	24.0835	24.454	24.7943	23.3047	24.5451	23.7325	24.1022	24.7175	25.2519	23.7338	0.00140724	0.00644474	0.960794	2.19079
LP_05330	PC 36:4	782.568	22.9831	24.919	25.0271	23.3105	24.9184	23.5966	23.5265	24.9189	25.0892	23.3477	3.49879e-05	0.000552808	1.60809	3.25743
LP_05332	PC 36:4	782.568	25.1061	27.5097	27.5094	25.9595	27.5501	25.973	24.7497	27.3402	27.1382	25.9817	0.00135043	0.00636917	1.77602	2.19592
LP_05342	TAG 45:0	782.721	24.3409	24.9142	24.7688	24.6832	24.6895	24.6114	24.399	24.8616	24.9674	24.3538	0.00388477	0.0136189	0.359019	1.86586
LP_05377	PE 40:10	784.49	23.9039	23.761	23.8392	23.9006	23.7052	23.8961	23.8612	23.9318	23.9679	23.6895	0.889026	0.918079	-0.00812853	0.0371198
LP_05384	PC 36:3	784.582	22.7937	23.3742	23.5082	22.243	23.5266	22.4566	22.0608	23.2654	23.6109	22.0468	0.00045863	0.00284171	1.11387	2.54642
LP_05385	PC 36:3	784.583	27.0339	27.8736	27.8909	27.4813	27.7921	27.5825	27.7244	27.9124	27.8824	27.6303	0.0334873	0.0680514	0.361447	1.16716
LP_05425	PE 40:9	786.505	23.8328	23.5586	23.5803	23.4369	23.5989	23.5394	23.4787	23.7606	23.8584	23.3561	0.197943	0.282393	0.137844	0.549146
LP_05426	PE 40:9	786.506	20.6157	21.3724	21.5552	20.9744	21.6608	20.874	20.7938	21.6506	21.614	20.5633	5.36886e-05	0.000678624	0.801833	3.16837
LP_05436	PC 36:2	786.598	NA	24.8328	24.6474	NA	24.7848	NA	NA	23.8477	25.0531	NA	NA	NA	NA	#VALUE!
LP_05437	PC 36:2	786.599	28.6931	28.5437	28.5195	28.5395	28.4596	28.6916	28.4774	28.3222	28.3935	28.4444	0.107404	0.169275	-0.123038	0.771408
LP_05449	TAG 46:5	786.66	18.3288	NA	NA	18.7595	NA	18.6227	19.1306	NA	17.1169	19.0967	NA	NA	-1.70145	#VALUE!
LP_05465	SM 40:1	787.667	23.5265	24.3901	24.3426	23.801	24.242	24.1349	24.0219	24.2428	24.5384	23.8825	0.00645943	0.0194916	0.467426	1.71015
LP_05480	PE 40:8	788.522	22.4379	22.7287	22.8049	22.1138	22.8299	22.3866	22.0332	23.0152	22.9802	22.2084	0.000246919	0.00192658	0.631542	2.71521
LP_05488	PC 36:1	788.615	25.2852	26.1216	26.1186	25.8371	25.976	26.0192	26.0177	26.0771	26.3485	25.744	0.0602317	0.107532	0.329341	0.968461
LP_05494	TAG 46:4	788.674	NA	18.9476	18.8773	18.9595	18.6422	NA	18.7074	18.3666	18.8075	NA	0.573097	0.666904	-0.0963287	0.175937
LP_05495	TAG 46:4	788.675	21.2414	21.5416	21.3789	22.825	21.2979	22.7832	22.9359	21.3682	21.377	22.8883	0.0238386	0.052797	-1.25535	1.27739
LP_05496	TAG 46:4	788.675	NA	17.3105	NA	NA	NA	NA	NA	NA	NA	NA	NA	NA	NA	#VALUE!
LP_05526	PC 37:7	790.537	22.422	23.9283	23.8927	23.3908	23.7732	23.5832	23.7506	23.807	23.9809	23.5601	0.0862008	0.142243	0.470051	0.846971
LP_05541	TAG 46:3	790.69	22.1937	22.3067	22.1819	23.3121	22.1805	23.2725	23.3263	22.3516	22.3121	23.198	0.0208848	0.0476505	-0.848657	1.32193
LP_05542	TAG 46:3	790.69	18.4563	20.4854	20.8854	NA	20.4196	20.1299	NA	20.631	20.2862	NA	0.373034	0.46409	1.03308	0.333398
LP_05543	TAG 46:3	790.69	25.1042	24.9145	24.9035	25.5695	24.7023	25.6803	25.769	24.8995	25.0206	25.6834	0.00266111	0.0101315	-0.687757	1.99433
LP_05574	PC 37:6	792.552	30.0671	30.1387	30.26	29.8075	30.1795	29.9198	29.8873	30.1755	30.2688	29.8121	0.00117236	0.00578379	0.303503	2.23779
LP_05577	PC 37:6	792.553	20.4237	21.7148	21.8177	21.4062	21.7203	21.6062	21.7214	21.7017	21.7853	21.7044	0.19848	0.282406	0.305869	0.549126
LP_05588	TAG 46:2	792.706	24.8081	24.5177	24.2905	25.1233	24.1486	25.2979	25.2663	24.4324	24.5844	25.311	0.000284555	0.00211575	-0.769877	2.67453
LP_05589	TAG 46:2	792.706	21.7915	23.4059	23.364	22.8326	23.2301	22.5466	22.3138	23.3581	23.3282	22.2711	0.00405218	0.0139944	0.947429	1.85404
LP_05590	TAG 46:2	792.706	25.543	25.947	25.8521	26.1508	25.7902	26.1211	26.0336	25.8809	25.986	25.9151	0.618796	0.707196	-0.0757777	0.15046
LP_05621	PE 40:5	794.565	24.0269	23.3673	23.1638	23.4827	23.4968	23.6729	23.5073	23.5969	23.4896	23.694	0.0741983	0.125049	-0.260018	0.90292
LP_05623	PC 37:5	794.567	26.9279	28.2025	28.1188	27.4186	28.1295	27.6458	27.8872	28.2034	28.4225	27.6793	0.010083	0.0264539	0.672951	1.57751
LP_05625	PC 37:5	794.568	24.8026	26.4878	26.6354	25.221	26.5487	25.1992	NA	26.5416	26.5001	25.2714	0.00058959	0.00338746	1.40858	2.47013
LP_05626	PC 37:5	794.568	27.4104	27.2987	27.4509	27.1076	27.3257	27.183	27.2607	27.3081	27.4108	27.2009	0.0728541	0.124012	0.123971	0.906535
LP_05639	TAG 46:1	794.723	23.5988	24.3519	24.2137	22.9251	24.3147	23.6361	23.6028	24.5315	24.4957	23.4817	0.000973396	0.00499673	0.914699	2.30131
LP_05682	PC 37:4	796.583	26.4986	26.7929	26.9615	26.3188	26.8566	26.3848	26.3731	26.8211	26.9409	26.2724	9.55951e-06	0.000287696	0.50454	3.54107
LP_05683	PC 37:4	796.583	26.7556	26.8771	26.9266	26.4971	26.8075	26.7037	26.3875	26.7217	26.8365	26.3064	0.0216813	0.0491131	0.294865	1.3088
LP_05696	TAG 46:0	796.737	24.9905	25.858	25.7499	25.3317	25.7682	25.3309	25.1415	26.0386	26.0023	25.0446	6.55841e-05	0.000723677	0.713431	3.14046
LP_05735	PC 37:3	798.598	27.8929	28.6398	28.6511	28.0819	28.5797	28.2385	28.1489	28.5529	28.5681	28.111	0.000419171	0.00270322	0.499787	2.56812
LP_05776	PC 38:9	800.52	26.0924	26.4391	26.4132	26.2857	26.1848	26.5565	26.4602	26.2251	26.3837	26.0488	0.73053	0.794656	0.030435	0.0998211
LP_05784	PC 37:2	800.614	28.5617	28.0364	27.9811	28.5127	27.8956	28.6158	28.5015	27.9915	28.0881	28.4491	1.87827e-06	9.89221e-05	-0.529338	4.00471
LP_05786	PE 40:2	800.615	22.1059	22.6309	22.6593	21.9987	22.7091	21.6735	21.8992	22.3371	22.1574	22.1298	0.00470393	0.0154838	0.543531	1.81012
LP_05789	TAG 47:5	800.675	20.1715	20.7375	20.5029	20.6639	20.6293	20.4344	20.3465	20.7256	20.7896	20.3288	0.0202965	0.046645	0.28228	1.33119
LP_05823	PC 38:8	802.536	25.6284	26.5707	26.4842	26.0591	26.2812	26.1007	26.3927	26.5949	26.5635	26.3184	0.0373102	0.0739187	0.379844	1.13125
LP_05835	TAG 47:4	802.69	21.1837	21.6794	21.7428	22.4202	19.8485	22.3301	22.2561	21.2359	21.6262	22.5955	0.0686054	0.119117	-0.86451	0.924026
LP_05836	TAG 47:4	802.69	20.9408	21.2788	21.2904	22.064	20.9963	21.4511	21.8302	20.8336	21.1981	21.9807	0.059815	0.107091	-0.578115	0.970248
LP_05875	PC 38:7	804.551	28.9458	29.8455	29.8961	29.1582	29.837	29.2998	29.4305	29.9056	29.949	29.3535	0.00115307	0.00573813	0.639808	2.24123
LP_05889	TAG 47:3	804.706	23.8072	24.7002	24.6084	24.2823	24.4742	24.4845	24.3898	24.4213	24.4874	24.5418	0.150362	0.225187	0.218604	0.647456
LP_05890	TAG 47:3	804.706	20.8562	22.0367	22.0941	21.8223	21.8034	21.7998	21.69	22.1197	21.9987	21.6855	0.070373	0.121187	0.403887	0.916543
LP_05891	TAG 47:3	804.706	27.6922	27.2559	27.2546	28.2127	27.1839	28.2841	28.3496	27.2905	27.484	28.324	0.000908072	0.00478251	-0.89428	2.32034
LP_05927	PC 38:6	806.567	29.4828	29.2995	29.3158	29.3705	29.2494	29.5157	29.5979	29.4337	29.4292	29.5636	0.0174622	0.0413336	-0.160829	1.3837
LP_05928	PC 38:6	806.567	26.7833	27.7152	27.8059	27.0314	27.6792	27.2007	27.3691	27.8136	27.881	27.3041	0.0023211	0.00905516	0.628174	2.0431
LP_05940	TAG 47:2	806.72	NA	NA	NA	NA	NA	NA	NA	NA	NA	NA	NA	NA	NA	#VALUE!
LP_05941	TAG 47:2	806.722	27.017	27.1692	27.035	27.3252	26.9758	27.39	27.3875	27.1308	27.2451	27.303	0.0772232	0.129723	-0.176524	0.886982
LP_05970	PC 38:5	808.583	27.4815	27.8811	27.9888	27.7361	27.8153	27.8643	27.9414	27.993	27.9548	27.8956	0.168701	0.249109	0.135273	0.60361
LP_05971	PC 38:5	808.583	27.0424	27.7131	27.764	26.9749	27.6585	27.1043	27.1765	27.8583	28.0283	27.0664	5.84798e-05	0.000710755	0.735961	3.14828
LP_05974	PC 38:5	808.584	23.8867	24.4064	24.6402	24.1155	24.3795	24.1388	24.2843	24.6009	24.599	24.2508	0.00263887	0.0101077	0.38748	1.99535
LP_05985	TAG 47:1	808.737	27.406	27.9381	27.8823	27.7519	27.8262	27.7037	27.6138	28.0848	28.1658	27.56	0.00281059	0.0106365	0.372981	1.9732
LP_05986	TAG 47:1	808.739	25.2834	26.2498	26.1473	25.8188	26.0307	25.7653	25.5905	26.4066	26.4049	25.5872	0.000803589	0.00437818	0.634371	2.35871
LP_06028	PC 38:4	810.599	23.1927	24.7537	24.8177	23.3133	24.7486	23.5601	23.3699	24.8519	24.9831	23.2353	2.57498e-07	3.25477e-05	1.49348	4.48748
LP_06029	PC 38:4	810.599	25.783	25.7713	25.7961	25.7951	25.71	25.9	25.8325	25.9608	25.9666	25.7222	0.584641	0.676727	0.0369719	0.169586
LP_06035	TAG 48:7	810.659	16.7734	17.7402	17.7016	17.6837	17.7579	17.6072	17.377	17.9798	17.8935	17.3807	0.0453428	0.0865759	0.42126	1.0626
LP_06041	TAG 47:0	810.753	25.2314	25.7011	24.374	24.4547	24.4198	24.1808	24.9828	24.384	25.3868	25.0476	0.838266	0.881504	0.140494	0.0547756
LP_06086	PC 38:3	812.618	NA	22.6338	NA	NA	22.4393	NA	NA	22.4875	21.9355	NA	NA	NA	NA	#VALUE!
LP_06132	PC 39:9	814.536	22.0768	22.9851	23.0438	22.9614	22.9066	23.3124	23.418	22.8529	23.0465	23.1325	0.958913	0.971207	-0.0806199	0.0126882
LP_06144	PC 38:2	814.63	27.4784	27.0373	27.026	27.5603	26.8419	27.7182	27.5368	26.7145	26.9967	27.4163	7.55573e-05	0.000752546	-0.616974	3.12347
LP_06150	TAG 48:5	814.689	20.1662	21.2274	21.4875	21.1582	20.8965	20.7162	21.146	21.3603	21.4269	21.4744	0.216012	0.300704	0.295996	0.521861
LP_06167	SM 42:1	815.699	19.8643	20.6872	20.6517	20.3269	20.5665	20.5271	20.3629	20.6402	20.9689	20.0908	0.0115833	0.0296383	0.457254	1.52815
LP_06180	PC 39:8	816.552	22.369	22.8389	22.8979	22.9215	22.7124	23.1883	23.3217	22.686	22.9176	22.8281	0.53439	0.627759	-0.14825	0.202207
LP_06195	TAG 48:4	816.705	NA	NA	NA	NA	22.7665	NA	NA	NA	21.6928	NA	NA	NA	NA	#VALUE!
LP_06198	TAG 48:4	816.706	23.8825	24.2987	24.1365	25.0947	24.0912	25.1764	25.2953	24.3342	24.3088	25.299	0.0555402	0.101449	-0.795888	0.993751
LP_06237	PC 39:7	818.568	21.4888	22.8193	22.8225	22.3789	22.6539	22.683	22.8603	22.6549	22.8088	22.7006	0.253366	0.34362	0.258742	0.463921
LP_06248	PC 38:0	818.662	18.1399	19.0165	17.4382	16.9914	18.6956	17.593	18.0211	18.5959	19.0627	17.7611	0.046534	0.0878373	0.909995	1.05632
LP_06251	TAG 48:3	818.721	27.0958	26.6955	26.6319	27.2566	26.5451	27.2277	27.5019	26.6852	26.8092	27.4256	0.000205443	0.00168752	-0.632869	2.77275
LP_06252	TAG 48:3	818.722	24.7889	24.8971	25.0646	25.458	24.7826	25.4717	25.464	25.0138	25.0704	25.383	0.0562452	0.102146	-0.365312	0.990777
LP_06253	TAG 48:3	818.722	22.5274	24.1113	23.9521	23.488	23.8945	23.3817	23.3259	24.2273	24.022	23.2817	0.00592073	0.0183426	0.808689	1.73654
LP_06288	PC 39:6	820.583	30.4207	30.2338	30.2122	30.2465	30.1462	30.3579	30.3202	30.2613	30.2988	30.2867	0.0413787	0.0809639	-0.0962419	1.09171
LP_06304	TAG 48:2	820.737	28.1972	28.4865	28.5156	28.5979	28.4246	28.5538	28.4216	28.4126	28.6242	28.3374	0.419624	0.508116	0.0658759	0.294037
LP_06305	TAG 48:2	820.737	24.1192	25.0614	24.9655	24.3953	24.4334	24.4474	23.77	24.7562	24.3136	24.1912	0.0255443	0.0544922	0.531032	1.26367
LP_06306	TAG 48:2	820.737	26.9142	26.7441	26.7374	27.2167	26.6537	27.2254	27.2385	27.0491	27.0812	27.3081	0.0201761	0.0465377	-0.322861	1.3322
LP_06341	PC 39:5	822.598	26.7127	27.4158	27.5261	26.9099	27.4241	27.0667	26.9119	27.4826	27.5203	26.8205	0.000181052	0.00152566	0.585452	2.81654
LP_06342	PC 39:5	822.599	28.3192	27.9274	27.931	28.2517	27.848	28.3448	28.3682	27.9042	28.0532	28.2606	3.36386e-05	0.000545118	-0.375274	3.26351
LP_06349	TAG 48:1	822.753	28.5211	28.7499	28.7155	28.7133	28.7305	28.6158	28.4449	28.8142	28.8565	28.4137	0.00996537	0.0264539	0.228283	1.57751
LP_06350	TAG 48:1	822.755	25.3815	26.4	26.2121	25.7472	26.0606	25.8492	25.7263	26.6501	26.5962	25.778	0.00142949	0.00649955	0.695742	2.18712
LP_06375	PC 40:11	824.523	20.6799	20.827	20.8798	21.2412	20.671	21.5557	21.7077	20.8148	21.0151	21.428	0.051684	0.0949544	-0.517392	1.02248
LP_06383	PC 39:4	824.615	27.1816	27.405	27.4332	27.1789	27.3793	27.3669	27.1869	27.4765	27.5918	27.1164	0.00220118	0.0088047	0.250452	2.05529
LP_06388	TAG 49:7	824.675	19.5372	19.0807	18.9988	20.7482	18.5191	20.6448	20.6647	19.3213	19.2411	20.5827	0.00134025	0.00636869	-1.43813	2.19595
LP_06393	TAG 48:0	824.769	25.1657	26.123	26.0752	25.3838	26.057	25.4201	25.2132	26.3426	26.3922	25.2319	1.17594e-05	0.000337816	0.918497	3.47132
LP_06428	PC 40:10	826.532	23.9954	22.8372	23.7	22.8883	NA	23.1446	NA	NA	22.973	NA	0.708521	0.777405	-0.201786	0.109353
LP_06430	PC 40:10	826.535	30.5074	30.5543	30.6017	30.4796	30.541	30.5649	30.6257	30.6459	30.7055	30.5826	0.188851	0.272497	0.0579764	0.564637
LP_06436	PC 39:3	826.631	24.5608	24.9559	24.8697	25.5296	24.7009	25.6416	25.8242	24.6334	24.8073	25.6782	0.0427414	0.0826376	-0.710237	1.08282
LP_06439	TAG 49:6	826.69	19.2295	19.7154	19.7907	20.2389	19.3605	20.1618	20.1529	20.1424	19.9745	20.6822	0.314649	0.408333	-0.343671	0.388985
LP_06440	TAG 49:6	826.691	21.4741	22.1095	22.0741	22.3298	22.0965	22.3377	22.2274	22.1437	22.1463	21.9364	0.763286	0.817622	0.0186484	0.0874474
LP_06477	PC 40:9	828.55	27.9161	28.9625	29.0772	28.2989	28.9624	28.4105	28.5102	28.9701	29.0508	28.4129	0.00197799	0.00817051	0.68154	2.08775
LP_06478	PC 40:9	828.551	29.1763	29.1612	29.223	29.0921	29.1446	29.2829	29.3943	29.3243	29.4061	29.2658	0.897066	0.923364	0.00938087	0.0346271
LP_06485	PC 39:2	828.646	22.9628	23.4259	23.4518	23.3492	23.2939	23.562	23.4348	23.4858	23.6651	23.2297	0.22929	0.317093	0.147802	0.498813
LP_06487	PE 42:2	828.646	18.3712	18.4941	18.615	18.3722	18.5509	16.037	17.9589	18.4905	18.0509	18.4431	0.261508	0.352395	0.403489	0.45297
LP_06491	TAG 49:5	828.706	23.7746	24.5255	24.4335	24.5573	24.35	24.5867	24.3246	24.6235	22.6044	24.28	0.646691	0.726565	-0.0728504	0.138726
LP_06530	PC 40:8	830.567	28.4763	28.949	28.9848	28.5271	28.9754	28.6964	28.8299	29.0348	29.1704	28.6652	0.00148012	0.0066343	0.380566	2.1782
LP_06531	PC 40:8	830.567	22.6339	25.1919	25.4112	23.5436	25.2642	23.5621	23.6387	25.2174	25.2049	23.5001	0.000379907	0.00258173	1.84205	2.58809
LP_06548	TAG 49:4	830.721	24.4928	25.0477	25.0066	25.2711	24.8294	25.2533	25.3151	25.0445	24.937	25.2335	0.427539	0.515658	-0.167956	0.287638
LP_06551	TAG 49:4	830.722	NA	20.9377	20.8366	20.8406	20.7102	21.0481	NA	21.484	21.5163	NA	0.476779	0.565337	0.188756	0.247693
LP_06585	PC 40:7	832.583	25.9907	26.2906	26.4195	25.9464	26.3322	26.2098	26.3137	26.491	26.6571	26.2056	0.0129748	0.0322838	0.30394	1.49102
LP_06586	PC 40:7	832.583	25.8887	26.7739	26.8858	26.5056	26.7166	26.6962	27.0335	26.8063	26.8783	26.8803	0.350501	0.444812	0.162199	0.351823
LP_06595	TAG 49:3	832.737	26.9998	27.7452	27.7051	27.5235	27.6139	27.5528	27.3957	27.7049	27.6511	27.3299	0.0288517	0.0595891	0.311452	1.22483
LP_06596	TAG 49:3	832.737	23.9318	25.5036	25.3823	24.8321	25.2572	24.8009	24.6959	25.5559	25.518	24.7805	0.00607045	0.0186921	0.803378	1.72834
LP_06597	TAG 49:3	832.737	28.9724	28.9094	28.9567	29.3044	28.8768	29.308	29.3316	28.8556	29.0557	29.3005	0.00645357	0.0194916	-0.316844	1.71015
LP_06634	PC 40:6	834.598	23.679	24.5918	24.5964	23.1774	24.6966	23.9841	24.0232	24.6584	24.7133	23.5029	0.00302046	0.011229	0.945604	1.94966
LP_06635	PC 40:6	834.599	24.3285	24.9746	24.8625	24.5184	24.7593	24.6121	24.7276	25.022	25.0384	24.6808	0.0042883	0.0146498	0.354927	1.83417
LP_06644	TAG 49:2	834.751	NA	NA	NA	NA	NA	NA	NA	28.0826	NA	NA	NA	NA	NA	#VALUE!
LP_06645	TAG 49:2	834.753	29.9862	29.9127	29.8753	30.0322	29.8636	29.9921	29.9564	30.0012	30.0661	29.9764	0.324298	0.417427	-0.0429658	0.37942
LP_06646	TAG 49:2	834.754	27.5444	27.7208	27.5283	27.6069	27.6382	27.7337	27.5787	27.8499	27.779	27.5901	0.198846	0.282406	0.0953151	0.549126
LP_06693	PC 40:5	836.615	19.5478	21.6753	21.6833	20.2698	21.4343	20.4038	20.3448	21.6104	21.2584	20.3746	0.000327203	0.00230072	1.32075	2.63814
LP_06694	PC 40:5	836.615	21.1088	21.2905	21.5949	21.2894	21.2247	NA	21.673	21.8394	21.9539	21.8224	0.641312	0.723766	0.107828	0.140402
LP_06705	TAG 49:1	836.769	27.4222	28.4119	28.2887	27.7996	28.3189	27.8485	27.7194	28.5394	28.5559	27.775	0.000101883	0.000933186	0.706602	3.03003
LP_06706	TAG 49:1	836.771	25.0043	22.4483	NA	NA	25.763	NA	NA	25.9599	26.0003	NA	NA	NA	0.535073	#VALUE!
LP_06744	PC 40:4	838.633	18.8	20.7161	20.7775	18.653	20.5415	22.4696	19.0061	20.6931	20.9278	18.8862	0.184519	0.2687	0.184484	0.570732
LP_06745	PC 40:4	838.633	20.28	21.5068	21.3797	20.7304	21.2241	20.7267	20.8108	21.6372	21.8191	20.6146	0.000229464	0.00181277	0.883948	2.74166
LP_06749	TAG 50:7	838.69	23.0148	22.5815	22.4621	24.0334	22.4858	24.11	24.0486	22.7173	22.7224	24.0459	0.00290882	0.010878	-1.30478	1.96345
LP_06750	TAG 50:7	838.691	19.4601	20.9777	20.9039	20.6981	20.7686	20.6411	20.4118	20.9894	21.002	20.3653	0.0502402	0.0933877	0.554972	1.02971
LP_06756	TAG 49:0	838.785	24.5314	25.5749	25.4723	24.8387	25.474	24.7919	24.6951	25.721	25.5843	24.6587	2.31664e-06	0.000112624	0.861098	3.94837
LP_06802	TAG 50:6	840.706	23.5255	23.534	23.3993	24.3201	23.2927	24.3246	24.2332	23.5003	23.5363	24.2315	0.0090393	0.0249469	-0.700214	1.60298
LP_06804	TAG 50:6	840.706	21.1945	22.2698	22.2887	21.609	21.9993	21.5604	NA	22.3035	22.3349	21.2766	0.000936803	0.00486303	0.823138	2.31309
LP_06805	TAG 50:6	840.708	NA	20.155	19.7754	NA	19.6771	NA	NA	19.7569	19.6471	NA	NA	NA	NA	#VALUE!
LP_06850	TAG 50:5	842.721	23.8436	NA	24.9485	NA	NA	23.446	23.3874	NA	24.7454	24.0267	0.00334499	0.012189	1.14963	1.91403
LP_06851	TAG 50:5	842.721	23.9009	21.5622	NA	23.9191	21.7604	24.0511	23.862	22.1251	21.8751	23.7334	6.98485e-05	0.000723677	-2.05173	3.14046
LP_06852	TAG 50:5	842.722	22.5223	25.3003	24.3633	24.4888	25.056	24.3989	23.8585	25.3573	24.9214	23.413	0.0207318	0.0474727	1.14417	1.32356
LP_06853	TAG 50:5	842.723	NA	21.1493	20.5527	NA	20.3688	19.4864	NA	20.9859	20.683	NA	NA	NA	1.28967	#VALUE!
LP_06892	TAG 50:4	844.737	24.1871	25.2276	24.9446	24.9933	24.8896	24.9706	24.9227	25.0679	25.2014	24.817	0.135889	0.205951	0.265737	0.686235
LP_06893	TAG 50:4	844.737	26.5566	26.7423	26.6052	26.9442	26.4857	27.0469	27.0505	26.5914	26.6297	27.0193	0.0250806	0.0544706	-0.321717	1.26384
LP_06894	TAG 50:4	844.737	NA	24.3132	24.2018	NA	23.6249	22.9174	NA	24.143	24.017	NA	NA	NA	1.16115	#VALUE!
LP_06934	TAG 50:3	846.753	27.8099	28.9052	28.6083	28.4957	28.5615	28.5406	28.4462	28.8368	28.6936	28.398	0.0439171	0.0843636	0.366195	1.07384
LP_06935	TAG 50:3	846.753	28.8469	28.6932	28.6952	28.912	28.6665	28.938	29.0353	28.7573	28.8066	28.9997	0.000865163	0.00463376	-0.223227	2.33407
LP_06936	TAG 50:3	846.753	25.2103	26.2144	26.3456	25.8785	26.1413	25.7931	25.6008	26.2484	26.3338	25.6046	0.00354513	0.0126583	0.623593	1.89762
LP_06978	PC 41:6	848.614	24.2204	24.9505	24.8689	24.7714	24.6843	24.8832	24.802	24.8002	24.9312	24.6654	0.215177	0.300272	0.163881	0.522485
LP_06988	TAG 50:2	848.768	29.2078	29.1669	29.1069	29.3988	29.0569	29.4563	29.4555	29.3868	29.3024	29.4065	0.0484205	0.0908064	-0.178559	1.04188
LP_06989	TAG 50:2	848.768	29.5806	29.2897	29.3869	29.2946	29.3479	29.3672	29.2486	29.2952	29.2457	29.325	0.458059	0.547247	-0.0539957	0.261817
LP_06990	TAG 50:2	848.769	25.753	26.1646	25.6576	25.6205	25.7661	NA	25.6187	25.8284	25.7788	25.5851	0.088158	0.144653	0.20404	0.839674
LP_07032	PC 41:5	850.631	20.7345	22.6824	22.7161	21.573	22.4552	21.7865	21.909	22.5408	22.7504	21.663	0.00483261	0.0157434	1.04726	1.8029
LP_07033	PC 41:5	850.631	21.6844	22.2082	22.1346	22.2437	21.9249	22.3773	22.3053	22.1299	22.4041	22.1221	0.927009	0.948654	0.00241492	0.0228923
LP_07047	TAG 50:1	850.785	28.4843	28.8501	28.8612	28.7304	28.8008	28.6537	28.5887	28.8466	28.9385	28.5203	0.00194104	0.00807062	0.261892	2.09309
LP_07048	TAG 50:1	850.787	25.7157	26.604	26.4736	25.779	26.5412	25.7788	25.7704	26.8074	26.8277	24.7123	0.00448116	0.0151449	1.054	1.81973
LP_07087	TAG 51:7	852.706	23.0922	22.6937	22.6748	23.6191	22.6177	23.7073	23.6808	22.886	22.8546	23.6503	0.00093875	0.00486303	-0.817766	2.31309
LP_07089	TAG 51:7	852.706	21.1233	21.9254	21.7668	22.1718	21.6431	22.1872	22.1152	21.9101	21.8887	22.124	0.6067	0.697154	-0.164161	0.156671
LP_07092	TAG 50:0	852.801	24.2573	25.6643	25.5607	24.6567	25.5327	24.6663	24.5091	25.7144	25.7705	24.5685	6.68098e-06	0.000222231	1.1123	3.6532
LP_07113	PC 42:10	854.566	22.5909	22.2719	22.3616	22.8766	22.2841	23.0578	23.157	22.3558	22.5186	23.0399	0.0021693	0.00873245	-0.596442	2.05886
LP_07126	TAG 51:6	854.721	23.6292	24.1874	24.0322	NA	24.0943	24.3917	24.2138	24.3604	24.3901	24.3005	0.69261	0.763925	0.0574684	0.116949
LP_07127	TAG 51:6	854.721	25.4591	25.9493	25.8537	26.1265	25.8639	26.1719	25.8404	26.0711	26.0988	25.8385	0.58452	0.676727	0.0617963	0.169586
LP_07128	TAG 51:6	854.722	NA	21.6235	21.1116	NA	20.9857	NA	20.5773	21.1962	21.6502	NA	NA	NA	0.762149	#VALUE!
LP_07161	TAG 51:5	856.737	26.1465	26.5759	26.5865	26.6566	26.4625	26.6076	26.4387	26.7369	26.713	26.3318	0.140318	0.211649	0.170341	0.674384
LP_07162	TAG 51:5	856.738	23.9984	24.9275	24.7076	24.933	24.6928	24.8336	24.95	24.9475	24.8707	NA	0.562482	0.657553	0.106001	0.182069
LP_07163	TAG 51:5	856.739	NA	23.0316	22.8255	NA	22.3916	NA	NA	NA	22.1925	NA	NA	NA	NA	#VALUE!
LP_07207	TAG 51:4	858.753	26.9986	27.7353	27.5785	27.5445	27.4253	27.5751	27.5163	27.647	27.5195	27.5355	0.272875	0.365375	0.135677	0.437262
LP_07208	TAG 51:4	858.753	NA	25.5596	25.3568	23.7605	25.1046	23.8325	23.9975	25.2932	25.1608	24.072	4.12951e-06	0.000163116	1.38301	3.7875
LP_07209	TAG 51:4	858.754	21.6155	21.3169	21.4237	21.7137	21.245	21.901	21.8788	21.0217	21.1305	22.0587	0.000415389	0.00270322	-0.607443	2.56812
LP_07255	TAG 51:3	860.768	28.878	29.3514	29.2576	29.0859	29.2651	29.1906	29.1291	29.292	29.227	29.0431	0.0121816	0.0307686	0.210103	1.51189
LP_07257	TAG 51:3	860.768	25.9772	27.414	27.2352	26.8496	27.1207	26.7979	26.8056	27.4772	27.3589	26.7272	0.0106217	0.0275119	0.661733	1.56048
LP_07258	TAG 51:3	860.769	31.3011	31.1137	31.0854	31.0516	31.1329	31.0808	31.0843	31.1289	31.173	31.1532	0.880914	0.911191	-0.0100251	0.0403906
LP_07311	TAG 51:2	862.784	30.3135	30.3527	30.2308	30.3774	30.3222	30.4121	30.3065	30.3963	30.3947	30.3926	0.589162	0.680714	-0.0203797	0.167035
LP_07312	TAG 51:2	862.786	28.8595	28.7802	28.6627	28.6963	28.5276	28.8319	28.6508	28.7164	28.8714	28.6365	0.761126	0.816692	-0.0217676	0.0879417
LP_07353	TAG 52:8	864.706	20.3636	21.2812	21.1609	21.0423	20.9985	21.0208	21.1521	21.3831	21.3559	20.8927	0.0713683	0.122235	0.323694	0.912804
LP_07361	TAG 51:1	864.801	26.9773	27.4954	27.5518	26.3832	27.5009	26.7957	26.6097	27.4786	27.4467	26.718	0.00105063	0.00526983	0.784916	2.2782
LP_07362	TAG 51:1	864.804	NA	26.1596	NA	NA	25.8668	NA	NA	26.5063	26.3844	NA	NA	NA	NA	#VALUE!
LP_07396	TAG 52:7	866.721	23.4508	24.9444	24.8348	24.6627	24.7212	24.5499	24.3995	25.0232	24.9974	24.419	0.0465594	0.0878373	0.555399	1.05632
LP_07397	TAG 52:7	866.722	25.2621	25.0663	24.9514	25.8302	24.9309	25.8219	25.8025	25.082	25.2287	25.7126	0.00205257	0.00836918	-0.645079	2.07732
LP_07404	TAG 51:0	866.816	23.2135	24.5757	24.465	23.3413	24.4179	23.0697	23.1715	24.6626	24.6853	23.1212	5.78414e-08	1.21852e-05	1.37869	4.91417
LP_07441	TAG 52:6	868.737	27.4654	27.9984	27.747	27.9961	27.712	28.0223	27.9577	27.9596	27.9612	27.8846	0.933001	0.951059	0.00169779	0.0217925
LP_07442	TAG 52:6	868.737	NA	25.2293	NA	NA	25.0047	NA	NA	NA	NA	NA	NA	NA	NA	#VALUE!
LP_07479	TAG 52:5	870.753	26.3818	26.9889	27.0221	26.8739	26.9291	26.9417	26.8974	27.0748	27.0006	26.7895	0.0897836	0.14587	0.213493	0.836035
LP_07482	TAG 52:5	870.754	NA	23.7759	NA	NA	NA	NA	NA	23.5617	NA	NA	NA	NA	NA	#VALUE!
LP_07527	TAG 52:4	872.768	29.3172	29.7994	29.6786	29.707	29.6501	29.8039	29.854	29.692	29.6787	29.7378	0.879848	0.911191	0.00481653	0.0403906
LP_07528	TAG 52:4	872.768	25.2775	25.7615	25.7739	26.0519	25.8224	25.9631	26.2165	26.0394	25.9795	25.7509	0.897064	0.923364	-0.00638335	0.0346271
LP_07529	TAG 52:4	872.769	NA	25.8137	25.8886	24.7567	25.6092	NA	24.8177	25.8334	25.6414	24.9786	0.000205599	0.00168752	0.907457	2.77275
LP_07570	TAG 52:3	874.784	30.5519	30.153	30.0823	30.3866	30.0886	30.3338	30.4622	30.1954	30.2496	30.4355	0.000454188	0.00284171	-0.280682	2.54642
LP_07571	TAG 52:3	874.784	27.7947	29.0104	28.8822	28.5496	NA	28.5717	28.5983	28.9773	28.8684	28.5089	0.0240594	0.052797	0.501968	1.27739
LP_07572	TAG 52:3	874.785	26.2394	26.6917	26.4885	26.8727	26.8242	26.1546	26.5501	26.8931	26.6296	26.319	0.106969	0.169011	0.261207	0.772085
LP_07614	TAG 53:9	876.706	21.2728	20.4155	20.177	21.818	20.3945	21.583	21.65	20.42	20.254	21.7232	1.67866e-05	0.000392932	-1.28533	3.40568
LP_07629	TAG 52:2	876.8	29.4683	29.4468	29.3217	29.848	29.2697	29.799	29.8664	29.6139	29.4717	29.7884	0.00881776	0.0245835	-0.331203	1.60936
LP_07630	TAG 52:2	876.8	29.1795	29.0272	29.0145	28.9752	28.9803	28.9446	28.8122	28.9715	29.0269	28.8597	0.479983	0.56807	0.0443511	0.245598
LP_07662	TAG 53:8	878.722	23.6693	24.0787	24.0391	24.3905	23.9259	24.4002	24.3453	24.1171	24.2493	24.3652	0.359356	0.452416	-0.17334	0.344462
LP_07663	TAG 53:8	878.722	19.8111	22.6131	22.3531	21.7275	22.3156	21.6446	21.7812	22.5503	22.3828	21.3814	0.0330627	0.0678429	1.0301	1.1685
LP_07671	TAG 52:1	878.817	27.5406	28.0042	NA	NA	NA	27.9605	27.9395	NA	NA	27.841	NA	NA	0.174444	#VALUE!
LP_07672	TAG 52:1	878.82	25.2782	26.1098	26.0901	25.3314	25.734	25.4323	25.4166	25.9577	26.0991	25.266	0.000216982	0.00173586	0.658476	2.76049
LP_07701	TAG 53:7	880.737	25.6597	26.056	25.9068	26.1148	25.879	26.0882	26.1119	26.0332	26.1423	26.1444	0.850861	0.891781	-0.027913	0.0497418
LP_07702	TAG 53:7	880.737	24.9583	26.6456	26.4094	26.1194	26.3047	26.0385	26.0792	26.5683	26.6121	25.9644	0.0345261	0.069492	0.624333	1.15806
LP_07707	TAG 52:0	880.832	22.6916	24.2365	24.0945	23.4235	24.1519	23.4384	23.4563	24.3723	24.3866	23.3898	0.00146805	0.0066272	0.945932	2.17867
LP_07735	TAG 53:6	882.752	27.616	27.7465	27.5923	27.8513	27.503	27.9619	27.67	27.6572	27.6833	27.6524	0.192638	0.276699	-0.117753	0.557993
LP_07736	TAG 53:6	882.752	26.4976	27.0505	26.7466	27.1729	26.7627	27.1398	27.1696	27.1332	27.0982	27.0283	0.786285	0.83518	-0.0548219	0.0782198
LP_07737	TAG 53:6	882.752	NA	25.2841	25.2623	24.5608	24.7778	24.2764	24.1364	25.0644	24.8184	24.4343	0.00178419	0.00756783	0.696166	2.12103
LP_07738	TAG 53:6	882.754	NA	22.9228	23.0294	22.6536	22.755	22.6983	22.4859	23.4836	23.4324	22.5698	0.0188823	0.0443628	0.548991	1.35298
LP_07782	TAG 53:5	884.769	26.8201	27.3944	27.1476	27.3708	27.0873	27.2465	27.1614	27.3045	27.3382	27.0092	0.276796	0.368284	0.125053	0.433817
LP_07783	TAG 53:5	884.769	26.8704	28.0176	27.929	27.6841	27.8356	27.6299	27.6634	27.8615	27.8928	27.5763	0.0510089	0.0945384	0.394065	1.02439
LP_07784	TAG 53:5	884.769	NA	NA	NA	NA	23.2429	NA	NA	NA	23.9339	22.7507	NA	NA	0.878745	#VALUE!
LP_07820	TAG 53:4	886.784	28.7757	29.2353	29.0638	29.1665	28.996	29.113	29.1845	29.1768	29.1017	29.1703	0.723039	0.789224	0.0272444	0.1028
LP_07821	TAG 53:4	886.784	25.7515	NA	NA	NA	NA	NA	25.2533	NA	NA	25.4393	NA	NA	NA	#VALUE!
LP_07822	TAG 53:4	886.784	NA	NA	24.4066	NA	NA	NA	NA	24.8911	NA	NA	NA	NA	NA	#VALUE!
LP_07863	TAG 53:3	888.799	29.6609	29.6652	29.5748	29.8148	29.5873	29.7835	29.8338	29.6771	29.5982	29.8031	0.00363551	0.0129081	-0.159361	1.88914
LP_07864	TAG 53:3	888.8	31.1843	30.6928	30.6609	30.8265	30.6857	30.8504	30.8308	30.7618	30.7827	30.9199	0.0352476	0.0704952	-0.211439	1.15184
LP_07865	TAG 53:3	888.8	24.0101	26.3093	26.0988	24.9277	26.0146	25.0118	25.2092	26.4446	26.1823	25.4658	0.00480559	0.0157364	1.21807	1.80309
LP_07906	TAG 54:9	890.722	21.4244	20.9648	20.8114	21.7736	21.0087	21.8433	21.7027	20.5174	20.7127	21.6268	7.82318e-05	0.000760654	-0.867412	3.11881
LP_07907	TAG 54:9	890.722	21.6438	21.7863	21.7954	22.0408	21.8538	22.231	22.039	21.9438	22.0952	22.0154	0.406304	0.495722	-0.106678	0.304762
LP_07908	TAG 54:9	890.722	NA	20.7865	20.6396	20.8314	20.1075	NA	20.6777	NA	NA	NA	0.363878	0.457199	-0.217206	0.339895
LP_07918	TAG 53:2	890.816	29.5541	29.525	29.4405	29.9484	29.4963	29.9403	30.0105	29.4551	29.5399	30.0337	0.00856295	0.0244877	-0.415588	1.61105
LP_07959	TAG 54:8	892.737	23.5542	24.9313	24.8135	24.7087	24.7041	24.6878	24.5661	25.005	24.9851	24.6061	0.101901	0.163042	0.410469	0.787701
LP_07960	TAG 54:8	892.737	23.2543	23.4411	23.4654	23.6417	23.3602	23.536	23.4473	23.3776	23.3902	23.5278	0.323218	0.416886	-0.0796476	0.379983
LP_07970	TAG 53:1	892.833	26.039	26.5237	26.5021	26.4079	26.4618	26.3852	26.2603	26.4269	26.5064	26.2063	0.0260261	0.0550117	0.21879	1.25955
LP_08010	TAG 54:7	894.751	NA	21.7266	21.2604	NA	21.5665	NA	NA	21.4551	NA	21.1957	NA	NA	0.316322	#VALUE!
LP_08011	TAG 54:7	894.752	25.5998	26.7929	26.5919	26.3697	26.5399	26.3437	26.4072	26.8066	26.7536	26.288	0.0275711	0.0573189	0.470676	1.2417
LP_08012	TAG 54:7	894.752	28.8183	28.7482	28.7051	29.1319	28.7288	29.2061	29.0994	28.9131	28.9263	29.1326	0.0122198	0.0307686	-0.276229	1.51189
LP_08013	TAG 54:7	894.753	NA	NA	NA	NA	NA	NA	NA	NA	NA	NA	NA	NA	NA	#VALUE!
LP_08020	TAG 53:0	894.848	22.0735	23.6076	23.5853	22.7202	23.5695	22.7187	22.6065	23.6462	23.6253	22.5501	0.000779048	0.00428138	1.05472	2.36842
LP_08056	TAG 54:6	896.768	28.0637	28.4031	28.3292	28.6945	28.3019	28.6751	28.6058	28.5497	28.5416	28.5919	0.463257	0.551535	-0.114956	0.258427
LP_08057	TAG 54:6	896.768	24.2337	24.7401	24.7891	24.614	24.7541	24.8616	24.781	25.0767	24.8337	24.4617	0.0999935	0.160396	0.236497	0.794807
LP_08058	TAG 54:6	896.769	NA	NA	NA	NA	NA	NA	NA	NA	NA	NA	NA	NA	NA	#VALUE!
LP_08091	TAG 54:5	898.784	27.0096	NA	NA	27.0976	25.4906	26.9649	26.9196	NA	25.5702	26.8289	3.69002e-05	0.000568803	-1.43592	3.24504
LP_08092	TAG 54:5	898.784	NA	25.1254	25.1502	NA	25.0143	24.3113	24.9293	25.087	NA	24.6292	0.114811	0.178281	0.449935	0.748894
LP_08129	TAG 54:4	900.799	29.6431	29.6914	29.717	29.9424	29.721	29.9287	29.9746	29.7011	29.7041	30.0226	0.0427571	0.0826376	-0.201257	1.08282
LP_08130	TAG 54:4	900.8	NA	NA	25.4716	NA	25.778	NA	NA	25.8795	25.8447	25.2026	NA	NA	0.549465	#VALUE!
LP_08131	TAG 54:4	900.8	25.3209	26.6074	26.4325	26.3683	26.3606	26.3245	26.5607	26.7504	26.4972	26.5002	0.24597	0.335029	0.259514	0.474918
LP_08161	TAG 55:10	902.721	25.0432	25.6346	25.5504	25.8461	25.2894	25.8578	25.6866	25.7851	25.8362	25.6814	0.983239	0.989502	-0.0195748	0.00458342
LP_08172	TAG 54:3	902.816	26.2091	27.8776	27.793	27.5383	27.6118	27.623	27.5387	27.7611	27.6564	27.5916	0.183887	0.2687	0.358038	0.570732
LP_08201	TAG 55:9	904.737	25.5608	25.0765	24.9559	25.7802	24.9455	25.9006	25.6069	25.0545	25.2266	25.624	6.10387e-05	0.000723677	-0.644708	3.14046
LP_08213	TAG 54:2	904.832	28.3016	28.1927	28.1626	28.1745	28.141	28.1422	28.0132	28.0797	28.2082	28.039	0.701942	0.771526	0.0197096	0.112649
LP_08215	TAG 54:2	904.832	28.0008	27.9478	27.9106	28.6787	27.7491	28.769	28.839	27.9665	28.0902	28.8565	0.00952832	0.0257346	-0.723807	1.58948
LP_08244	TAG 55:8	906.752	27.3086	28.2938	28.2458	28.1966	28.1084	28.1908	28.1855	28.3787	28.3377	28.1429	0.202984	0.285715	0.233788	0.544067
LP_08245	TAG 55:8	906.753	NA	24.7265	24.6323	24.3867	24.5883	24.3636	24.258	24.7985	24.7813	24.3907	0.000252657	0.00194731	0.356973	2.71057
LP_08252	TAG 54:1	906.848	25.5502	26.4133	26.3842	NA	26.2416	26.2462	26.2645	26.3336	26.446	26.2294	0.193076	0.276699	0.263913	0.557993
LP_08253	TAG 54:1	906.85	23.4958	24.9734	24.7536	23.7392	24.8352	23.6573	24.1134	24.7942	25.0269	23.8926	9.60784e-05	0.000892964	1.08535	3.04917
LP_08292	TAG 55:7	908.767	23.5815	26.3027	26.2039	25.1759	26.1198	25.3676	25.437	26.4657	26.3393	25.5767	0.0256282	0.0544922	1.11756	1.26367
LP_08293	TAG 55:7	908.768	28.3946	28.4176	28.3563	28.8686	28.2622	28.9351	28.8882	28.6116	28.5732	28.7899	0.0263215	0.0550834	-0.337691	1.25898
LP_08300	TAG 54:0	908.864	21.7051	23.1454	23.0939	22.4987	22.8886	22.5036	22.6445	23.059	23.1659	22.3946	0.00999931	0.0264539	0.690099	1.57751
LP_08328	TAG 55:6	910.784	27.7822	27.9368	27.7624	27.824	27.8192	27.9306	27.8449	27.9287	27.9743	27.6743	0.242718	0.33236	0.0728258	0.478392
LP_08363	TAG 55:5	912.8	27.6442	27.754	27.6408	28.0488	27.6211	28.0398	28.0848	27.7166	27.7399	28.0136	0.0256941	0.0544922	-0.279412	1.26367
LP_08385	TAG 56:11	914.721	22.5903	22.9173	22.9614	23.0937	22.8965	23.0472	22.9073	23.2034	23.1366	22.9653	0.3749	0.465495	0.0972132	0.332085
LP_08387	TAG 56:11	914.722	19.824	21.2452	21.0869	20.9715	21.0065	20.971	20.7739	21.1567	21.1181	20.7749	0.0982141	0.158345	0.406363	0.800395
LP_08396	TAG 55:4	914.815	NA	28.2134	28.0992	NA	NA	NA	NA	28.1534	NA	NA	NA	NA	NA	#VALUE!
LP_08425	TAG 56:10	916.736	22.0137	21.9702	21.9513	22.53	21.8138	22.4218	22.2847	22.1037	22.0233	22.319	0.0127033	0.0317577	-0.348326	1.49815
LP_08426	TAG 56:10	916.737	25.065	25.4236	25.3614	25.5287	25.2573	25.6546	25.527	25.4483	25.49	25.446	0.674484	0.749199	-0.0592074	0.125403
LP_08438	TAG 55:3	916.83	28.889	28.6247	28.5615	29.136	28.5406	29.1214	29.2122	28.6053	28.651	29.2051	0.00044065	0.00279209	-0.520187	2.55407
LP_08439	TAG 55:3	916.831	30.3431	29.5199	29.4857	30.2624	29.44	30.3099	30.2771	29.4526	29.5299	30.2792	8.81885e-10	5.57351e-07	-0.808567	6.25387
LP_08469	TAG 56:9	918.753	24.0176	25.2626	25.2966	24.6008	25.0155	24.579	24.8125	25.4523	25.1822	24.822	0.00647662	0.0194916	0.654949	1.71015
LP_08477	TAG 55:2	918.847	27.7131	NA	NA	NA	NA	28.2597	28.2091	27.7077	NA	28.264	NA	NA	-0.42111	#VALUE!
LP_08478	TAG 55:2	918.848	27.2448	27.0014	26.664	27.9973	26.6261	28.079	28.1153	26.8757	26.8627	28.1212	0.00137663	0.00639728	-1.13362	2.194
LP_08506	TAG 56:8	920.768	25.7344	26.7918	26.7648	26.9107	26.5378	26.865	26.9774	26.9516	26.9269	26.9122	0.664631	0.742595	0.0562334	0.129248
LP_08508	TAG 56:8	920.769	NA	22.4725	22.2349	20.4629	22.3535	NA	NA	22.613	22.3965	21.1562	0.125884	0.194046	1.56875	0.712096
LP_08514	TAG 55:1	920.865	24.8917	25.6387	25.5431	25.5077	25.6702	25.4156	25.4656	25.6077	25.7208	25.3219	0.0452995	0.0865759	0.300661	1.0626
LP_08515	TAG 55:1	920.868	NA	24.1887	23.926	NA	23.7831	NA	NA	24.1572	24.2519	22.4802	NA	NA	1.59191	#VALUE!
LP_08543	TAG 56:7	922.783	26.0416	26.735	26.6664	26.7628	26.6228	26.6891	26.8402	26.9311	26.9147	26.7367	0.355368	0.448288	0.138979	0.348442
LP_08544	TAG 56:7	922.784	29.2331	28.8402	28.7294	29.5184	28.6988	29.5505	29.5105	28.807	28.8273	29.4553	5.15953e-05	0.000678624	-0.676305	3.16837
LP_08545	TAG 56:7	922.786	22.0792	23.9102	23.5741	23.7646	23.431	23.892	23.8401	24.1874	24.2713	24.1643	0.456569	0.5465	0.213296	0.26241
LP_08552	TAG 55:0	922.88	20.9738	22.7415	22.4718	22.128	22.4572	21.9804	22.0764	22.5797	22.723	22.0905	0.0253822	0.0544922	0.692179	1.26367
LP_08582	TAG 56:6	924.799	27.8363	27.5437	27.6002	28.2548	27.6124	28.3063	28.3291	27.7368	27.8078	28.2448	0.00193359	0.00807062	-0.541572	2.09309
LP_08617	TAG 56:5	926.815	27.4023	26.9748	26.9299	27.5765	26.8044	27.5803	27.4977	27.0345	27.0894	27.5215	3.33614e-05	0.000545118	-0.54724	3.26351
LP_08618	TAG 56:5	926.817	NA	23.3634	NA	NA	23.9467	NA	NA	23.2761	22.8383	NA	NA	NA	NA	#VALUE!
LP_08644	TAG 57:11	928.736	27.517	27.4066	27.3646	27.9174	27.3552	27.9634	27.8266	27.4876	27.5283	27.8142	0.00530966	0.016948	-0.385696	1.77088
LP_08652	TAG 56:4	928.83	28.3536	28.2763	28.2563	28.6535	28.262	28.6418	28.7521	28.1353	28.1363	28.7379	0.00245795	0.00953023	-0.420042	2.0209
LP_08656	TAG 56:4	928.833	NA	NA	NA	NA	NA	NA	NA	NA	NA	23.1996	NA	NA	NA	#VALUE!
LP_08657	TAG 56:4	928.833	NA	23.9157	23.6391	22.9643	23.805	23.206	NA	23.7262	NA	NA	0.0633078	0.112706	0.684918	0.948054
LP_08684	TAG 57:10	930.752	24.7268	25.7176	25.6875	25.7084	25.5789	25.5929	25.6966	25.6372	25.775	25.703	0.371086	0.463491	0.151053	0.333958
LP_08685	TAG 57:10	930.752	26.0073	25.8824	26.0126	26.6163	25.9499	26.583	26.432	26.1082	26.231	26.5328	0.0193475	0.0452875	-0.408264	1.34402
LP_08696	TAG 56:3	930.846	29.6063	28.5426	28.5669	29.7267	28.5464	29.7603	29.8104	28.5892	28.6286	29.8108	4.48423e-07	4.04862e-05	-1.16972	4.39269
LP_08698	TAG 56:3	930.849	NA	24.2751	24.2396	24.5548	24.0969	24.8438	25.0152	24.4807	24.5943	25.1849	0.0153193	0.037095	-0.569761	1.43068
LP_08728	TAG 57:9	932.768	26.0521	25.9045	26.0179	26.4366	25.969	26.4537	26.4073	26.122	26.1443	26.4352	0.00923838	0.0253855	-0.330286	1.59541
LP_08737	TAG 56:2	932.863	27.0773	27.243	27.2202	27.6437	27.1266	27.5565	27.6311	27.1334	27.2144	27.5689	0.0420475	0.0820186	-0.321691	1.08609
LP_08738	TAG 56:2	932.865	22.4295	23.9439	23.6176	NA	23.2289	24.0829	24.1973	23.2538	23.9145	24.4077	0.717611	0.784654	-0.32765	0.105322
LP_08761	TAG 57:8	934.783	27.3107	27.9363	27.7068	28.1857	27.638	28.1672	28.2219	27.8265	27.7728	28.2392	0.242959	0.33236	-0.284355	0.478392
LP_08763	TAG 57:8	934.785	NA	24.4694	24.2076	24.4044	24.2758	NA	NA	24.5779	24.6442	24.1096	0.419678	0.508116	0.180257	0.294037
LP_08767	TAG 56:1	934.88	24.3288	25.5672	25.4739	25.2541	25.34	25.2435	25.3704	25.4304	25.5221	25.1599	0.103867	0.16535	0.353973	0.781597
LP_08768	TAG 56:1	934.882	22.6978	24.1414	23.916	23.3873	24.0123	23.3006	23.8164	24.3165	24.2059	23.56	0.0113873	0.0292551	0.72785	1.5338
LP_08793	TAG 57:7	936.799	27.9303	27.6437	27.515	28.5304	27.397	28.5526	28.6121	27.6823	27.7247	28.5694	0.00118055	0.00578379	-0.862215	2.23779
LP_08794	TAG 57:7	936.801	24.534	24.8863	24.8049	25.5099	24.8874	25.501	25.7442	25.1228	25.1005	25.5265	0.132181	0.200814	-0.451583	0.697206
LP_08799	TAG 56:0	936.895	20.1432	21.737	21.699	21.109	21.5552	21.0275	21.0412	21.6626	21.8007	20.8853	0.00761074	0.0223066	0.812745	1.65157
LP_08816	TAG 58:13	938.721	21.9223	21.8184	21.8734	22.4082	21.8739	22.4244	22.0819	21.8949	22.0939	22.0082	0.0680793	0.118857	-0.270045	0.924976
LP_08823	TAG 57:6	938.815	26.4107	26.3274	26.3961	26.3383	26.4055	26.3299	26.2721	26.5258	26.5703	26.3157	0.0678811	0.118839	0.113783	0.925041
LP_08824	TAG 57:6	938.815	26.3646	26.0448	25.8471	26.9708	25.8534	26.9257	27.0404	26.2361	26.1893	27.035	0.000991785	0.00501446	-0.844667	2.29978
LP_08835	TAG 58:12	940.737	23.7347	25.3253	25.249	25.219	25.1968	25.2162	25.2386	25.4089	25.4135	25.2645	0.271399	0.364946	0.286275	0.437772
LP_08843	TAG 57:5	940.831	26.7403	26.1407	26.1341	26.9963	26.1215	26.9961	27.0988	26.3324	26.41	27.0268	2.35251e-05	0.000464817	-0.74384	3.33272
LP_08861	TAG 58:11	942.752	22.2204	23.8082	23.7033	23.6478	23.653	23.4931	23.6197	23.9453	23.9549	23.7227	0.171573	0.25276	0.386581	0.597292
LP_08862	TAG 58:11	942.752	25.4986	25.866	25.7202	26.4154	25.6341	26.4796	26.5453	25.9525	26.0534	26.5432	0.088348	0.144653	-0.491837	0.839674
LP_08870	TAG 57:4	942.847	25.5513	25.718	25.6377	26.4085	25.5049	26.2617	26.4944	25.5736	25.6082	26.4634	0.0219555	0.0495567	-0.66392	1.3049
LP_08894	TAG 58:10	944.768	24.768	25.5598	25.4632	25.3003	25.4161	25.313	25.2152	25.723	25.7448	25.1518	0.00882984	0.0245835	0.424765	1.60936
LP_08901	TAG 57:3	944.862	28.308	27.0393	26.9642	28.7078	26.9589	28.7139	28.8105	26.8898	26.9102	28.7647	1.66297e-05	0.000392932	-1.71822	3.40568
LP_08902	TAG 57:3	944.862	24.9185	26.1725	26.0309	26.059	26.1343	25.9787	26.3339	26.1792	26.2528	26.3287	0.430244	0.517932	0.151145	0.285727
LP_08929	TAG 58:9	946.784	24.1338	24.5141	24.5383	24.9828	24.5209	24.9378	25.0174	24.8138	24.8453	24.8949	0.453526	0.543887	-0.173103	0.264492
LP_08936	TAG 57:2	946.879	25.691	26.1363	26.0801	26.4341	25.9278	26.3719	26.5069	25.9587	26.0936	26.3356	0.199345	0.282481	-0.253599	0.549012
LP_08937	TAG 57:2	946.882	NA	24.0878	23.9111	NA	NA	NA	NA	22.5144	23.8617	NA	NA	NA	NA	#VALUE!
LP_08938	TAG 57:2	946.883	23.9006	24.473	24.5306	25.0725	24.4531	25.0719	25.3211	24.0358	24.4533	24.9753	0.129278	0.197993	-0.541991	0.703351
LP_08959	TAG 58:8	948.8	22.9586	23.8323	24.0531	23.9206	23.7213	23.8993	24.2973	23.7533	24.2475	24.3003	0.867799	0.902054	-0.0129668	0.0447673
LP_08965	TAG 57:1	948.896	23.6795	24.6297	24.43	24.2426	24.4488	24.2029	24.397	24.357	24.5135	24.1942	0.0495805	0.0924333	0.316338	1.03417
LP_08966	TAG 57:1	948.897	21.7225	23.9318	23.5628	23.212	23.5063	22.9308	23.1689	23.8018	23.8545	23.3501	0.0425524	0.0826376	0.763402	1.08282
LP_08991	TAG 58:7	950.815	27.7275	26.8081	26.7951	27.9827	26.7868	28.0087	28.0532	26.8293	26.8057	28.1029	4.86975e-05	0.000678624	-1.17561	3.16837
LP_08992	TAG 58:7	950.815	NA	22.6077	22.7002	NA	22.1238	NA	21.8825	22.7017	22.9968	21.7583	0.00353584	0.0126583	0.830903	1.89762
LP_08995	TAG 58:7	950.818	24.2608	23.2568	23.2174	23.683	23.2645	23.8664	23.5376	22.3276	21.6059	22.4436	0.105678	0.16781	-0.800978	0.775183
LP_08997	TAG 57:0	950.912	19.2701	20.8316	20.7626	20.1386	20.5681	20.0658	20.2937	20.713	20.7938	19.9988	0.0100389	0.0264539	0.743842	1.57751
LP_09025	TAG 58:6	952.831	26.2004	25.0949	24.9786	26.266	25.0163	26.3058	26.3559	25.0733	25.0421	26.4309	1.07026e-07	1.691e-05	-1.2723	4.77186
LP_09049	TAG 58:5	954.846	26.3954	25.6208	25.6141	26.6675	25.7111	26.6746	26.6378	25.6649	25.7991	26.6125	1.72642e-06	9.89221e-05	-0.917522	4.00471
LP_09050	TAG 58:5	954.847	NA	NA	NA	NA	NA	NA	NA	NA	NA	NA	NA	NA	NA	#VALUE!
LP_09064	TAG 59:11	956.768	27.3733	26.8984	26.7547	27.9678	26.8284	27.9153	27.9144	26.95	26.9737	27.9676	0.000560169	0.00327803	-0.961114	2.48439
LP_09068	TAG 58:4	956.863	25.3861	25.1087	25.1478	26.0074	25.1063	26.0626	26.2492	24.9543	24.9824	26.2405	0.00329983	0.0121249	-0.958959	1.91632
LP_09070	TAG 58:4	956.865	NA	23.3562	23.1892	21.9845	22.9534	NA	22.1628	23.5729	23.5322	NA	0.000828206	0.00447373	1.26208	2.34933
LP_09091	TAG 59:10	958.784	26.0121	25.491	25.4178	26.5814	25.4247	26.6682	26.601	25.6251	25.7532	26.5811	0.000405756	0.00269934	-0.959005	2.56874
LP_09098	TAG 58:3	958.878	25.4692	24.7689	24.3249	26.2504	24.6669	26.2691	26.4785	24.6365	24.7786	26.356	0.000322751	0.00230072	-1.55993	2.63814
LP_09099	TAG 58:3	958.879	22.0841	24.3998	24.32	23.3588	24.2857	23.4424	23.5772	24.5086	24.608	23.7146	0.0142618	0.0349359	1.09507	1.45673
LP_09113	TAG 59:9	960.799	25.6286	25.2378	25.1474	26.1597	25.2223	26.172	26.1364	25.489	25.4947	26.1594	0.00069684	0.00389737	-0.740026	2.40923
LP_09120	TAG 58:2	960.894	25.9671	26.167	26.1063	26.6997	26.0366	26.7399	26.8099	26.0706	26.2106	26.6215	0.0411485	0.0807636	-0.477472	1.09278
LP_09121	TAG 58:2	960.895	22.3975	24.4511	24.3799	23.3071	24.2017	23.6495	23.6952	24.5172	24.5316	23.4506	0.00762377	0.0223066	1.05377	1.65157
LP_09122	TAG 58:2	960.897	21.897	22.7598	22.7486	23.0576	22.7564	23.1968	24.071	23.113	23.2959	23.89	0.50673	0.597487	-0.448735	0.223671
LP_09138	TAG 60:15	962.721	23.8228	24.0421	24.1807	24.8691	24.052	24.798	24.7473	24.2077	24.2663	24.741	0.0828892	0.137496	-0.488982	0.86171
LP_09142	TAG 59:8	962.815	23.6861	23.8185	23.7268	24.59	23.6634	24.5961	24.909	23.8039	23.7398	24.9071	0.0240482	0.052797	-0.847599	1.27739
LP_09145	TAG 58:1	962.914	21.3734	23.3173	23.1595	22.4154	22.9768	22.3447	22.8868	23.4024	23.4467	22.7538	0.0239486	0.052797	0.829855	1.27739
LP_09160	TAG 60:14	964.737	22.8084	23.0733	23.1415	23.9336	23.0799	23.8464	23.8225	23.3002	23.3676	23.8267	0.0967401	0.156368	-0.503051	0.805853
LP_09165	TAG 59:7	964.83	22.9553	22.8965	22.8108	23.3042	22.5605	23.4947	23.4306	23.0452	22.7982	23.4223	0.00425846	0.0146269	-0.502897	1.83485
LP_09167	TAG 59:7	964.833	22.5132	21.6524	21.5275	22.9031	21.672	22.5889	22.7639	21.873	21.9368	22.8634	1.47435e-05	0.000388244	-0.994218	3.41089
LP_09169	TAG 58:0	964.928	18.5725	19.7929	19.5692	19.3021	19.3708	18.9943	19.2197	19.5492	19.6764	19.0981	0.00828191	0.0239003	0.539848	1.6216
LP_09188	TAG 60:13	966.752	22.9201	23.3933	23.3052	23.933	23.3767	23.9274	23.8485	23.5541	23.5951	23.8314	0.279076	0.370537	-0.288476	0.431168
LP_09194	TAG 59:6	966.846	23.8915	24.7996	24.7015	23.8883	24.5926	23.8822	23.8072	24.7121	24.7164	23.8289	4.34548e-07	4.04862e-05	0.8459	4.39269
LP_09210	TAG 60:12	968.768	21.1659	22.1899	22.1603	22.679	22.072	22.7789	22.8677	22.2391	22.2828	22.9642	0.418782	0.508116	-0.42361	0.294037
LP_09215	TAG 59:5	968.864	23.156	23.7943	23.7328	23.6219	23.6063	23.5971	23.62	23.7567	23.8862	23.5829	0.0559256	0.101859	0.231949	0.992002
LP_09228	TAG 60:11	970.783	20.5903	21.1328	20.8783	21.5278	21.0575	21.2789	21.3107	21.2542	21.4679	21.5038	0.683013	0.755979	-0.107123	0.12149
LP_09230	TAG 60:11	970.786	NA	NA	20.218	20.7814	20.5255	20.936	21.2646	20.3127	20.595	21.334	0.00766706	0.0223299	-0.675998	1.65111
LP_09234	TAG 59:4	970.879	22.5235	23.279	23.3092	23.4563	23.2269	23.5344	23.4167	23.3125	23.0525	23.4675	0.833516	0.87797	-0.0842824	0.0565203
LP_09236	TAG 59:4	970.88	NA	22.7895	22.6827	23.1271	22.5716	23.1786	23.3606	22.8112	22.6609	23.4294	0.000980372	0.00499673	-0.573476	2.30131
LP_09251	TAG 60:10	972.8	21.6296	22.3688	22.3604	21.8556	22.2078	21.8561	21.9149	22.3827	22.556	21.7682	6.23509e-05	0.000723677	0.57115	3.14046
LP_09252	TAG 60:10	972.801	19.9594	20.3523	20.2852	20.769	20.5328	20.809	21.2341	20.9119	20.7473	21.2366	0.402055	0.493396	-0.284451	0.306804
LP_09256	TAG 59:3	972.895	22.5817	21.9552	21.8206	23.682	21.7966	23.759	24.04	21.7413	21.8686	23.8738	0.0022402	0.00887906	-1.82777	2.05163
LP_09258	TAG 59:3	972.896	24.0697	21.8115	22.0319	23.9587	21.9386	24.0283	22.191	NA	NA	NA	0.0361447	0.0720614	-1.80388	1.1423
LP_09277	TAG 59:2	974.911	NA	NA	NA	NA	NA	NA	NA	NA	NA	NA	NA	NA	NA	#VALUE!
LP_09278	TAG 59:2	974.911	22.6755	23.114	23.097	23.8759	22.981	23.9352	24.069	22.8427	22.9306	23.8864	0.051628	0.0949544	-0.767569	1.02248
LP_09294	TAG 59:1	976.93	NA	20.3767	NA	NA	NA	NA	NA	20.5716	NA	NA	NA	NA	NA	#VALUE!
LP_09309	TAG 60:7	978.846	22.475	20.8124	20.9561	21.9064	21.1885	21.9983	21.2999	20.1114	NA	20.5123	0.0729947	0.124012	-0.962958	0.906535
LP_09310	TAG 60:7	978.847	22.0063	23.4136	23.3249	22.8625	23.3644	22.8217	22.9423	23.4037	23.4728	22.8897	0.0163129	0.039052	0.654407	1.40836
LP_09313	TAG 59:0	978.943	17.4329	18.8872	18.72	18.3036	18.6758	18.2728	18.3919	18.8591	18.9578	18.2235	0.0140715	0.0346038	0.661071	1.46088
LP_09327	TAG 60:6	980.862	22.7057	23.4926	23.4132	22.9003	23.2319	23.1779	23.3068	23.4161	23.4824	23.2602	0.0398952	0.0787929	0.322158	1.10351
LP_09338	TAG 60:5	982.879	22.2109	23.5222	23.4566	23.1402	23.493	23.126	23.0176	23.5563	23.6005	23.0221	0.0228758	0.051165	0.585541	1.29103
LP_09339	TAG 60:5	982.881	NA	21.4653	21.7573	NA	21.3302	NA	NA	21.8581	21.9954	NA	NA	NA	NA	#VALUE!
LP_09352	TAG 60:4	984.895	20.6902	22.4961	22.1607	21.4417	21.924	21.5108	21.6997	22.1391	22.5944	21.7609	0.0080833	0.0234342	0.817589	1.63015
LP_09371	TAG 60:3	986.91	21.0603	22.1061	21.8943	22.6133	NA	22.4896	22.895	22.1804	21.6516	22.8653	0.289772	0.383129	-0.540854	0.416655
LP_09373	TAG 60:3	986.912	NA	21.8296	21.6928	21.1808	21.389	21.094	21.7912	22.0296	22.0333	21.494	0.0887979	0.144859	0.397359	0.839056
LP_09392	TAG 60:2	988.926	23.658	23.3503	23.2696	24.4757	23.2447	24.4698	24.7738	23.1075	23.2856	24.608	0.00336064	0.012189	-1.18951	1.91403
LP_09394	TAG 60:2	988.926	NA	NA	NA	NA	NA	NA	NA	21.0345	21.0302	20.0745	NA	NA	0.957928	#VALUE!
LP_09411	TAG 60:1	990.945	NA	NA	19.6753	18.9607	19.3693	NA	NA	20.2473	20.2906	19.5852	0.240278	0.330121	0.640027	0.481326
LP_09430	TAG 61:6	994.878	NA	NA	NA	18.8651	NA	19.0499	19.4413	19.1848	18.3877	19.2824	0.514207	0.605174	-0.335694	0.218119
LP_09431	TAG 61:6	994.878	23.5778	24.2311	24.2695	24.0606	24.2012	24.0376	24.0085	24.1241	24.247	23.8753	0.0252336	0.0544922	0.292906	1.26367
LP_09437	TAG 61:5	996.895	22.3198	22.6397	22.5751	23.0689	22.4833	23.1084	23.1505	22.2431	22.5447	23.0686	0.0436805	0.0841649	-0.470286	1.07487
LP_09439	TAG 61:5	996.896	NA	20.8908	NA	NA	NA	NA	NA	NA	NA	NA	NA	NA	NA	#VALUE!
LP_09448	TAG 61:4	998.911	21.4887	22.292	22.2276	NA	22.3445	22.8181	NA	22.3129	22.4423	22.6743	0.994662	0.996186	-0.111106	0.00165945
LP_09449	TAG 61:4	998.912	NA	NA	NA	NA	20.9354	NA	NA	20.8591	20.9719	NA	NA	NA	NA	#VALUE!
LP_09463	TAG 61:3	1000.93	21.7541	22.4944	22.3415	22.7903	22.3003	22.6653	22.8964	22.2564	22.3397	23.1102	0.275832	0.367776	-0.361241	0.434417
LP_09475	TAG 61:2	1002.94	21.49	21.8364	21.7758	22.4154	21.7515	22.5415	22.5878	21.7058	21.8556	22.3645	0.0695315	0.120394	-0.543164	0.919394
LP_09476	TAG 61:2	1002.94	21.781	21.6766	21.4593	22.695	21.2746	22.774	23.1869	21.73	21.7549	22.981	0.00741127	0.0219791	-1.16453	1.65799
LP_09489	TAG 61:1	1004.96	19.8999	21.0734	21.0267	20.8845	20.9733	20.798	20.9303	20.9678	20.9139	20.8027	0.164058	0.243392	0.284002	0.613694
LP_09508	TAG 62:6	1008.89	20.4577	21.0721	21.1509	21.5017	21.1788	21.4835	21.4969	20.9668	21.0194	21.4827	0.377725	0.468083	-0.255749	0.329677
LP_09518	TAG 62:5	1010.91	19.3962	21.0332	20.9202	20.2846	21.1314	20.5326	20.282	21.2275	21.3256	20.0915	0.00432172	0.0146846	0.970051	1.83314
LP_09519	TAG 62:5	1010.91	NA	NA	NA	19.7067	NA	19.6402	NA	NA	17.7302	19.3893	NA	NA	-1.85491	#VALUE!
LP_09527	TAG 62:4	1012.93	18.8343	19.9197	19.9098	19.5893	19.675	19.3198	19.8512	19.8231	20.0663	19.9453	0.140924	0.212057	0.324007	0.673547
LP_09528	TAG 62:4	1012.93	18.9837	19.5647	19.6365	19.9428	19.5385	19.9477	20.0279	19.4175	19.5116	20.0634	0.274342	0.366562	-0.307467	0.435852
LP_09533	TAG 62:3	1014.94	19.9629	21.6547	21.7022	21.4793	21.3789	21.419	21.7128	21.3996	21.6494	21.4819	0.340512	0.434755	0.240674	0.361755
LP_09534	TAG 62:3	1014.94	18.4053	19.809	NA	NA	19.6806	NA	NA	19.8577	20.0155	NA	NA	NA	1.44045	#VALUE!
LP_09541	TAG 62:2	1016.96	20.0673	20.7073	20.6067	21.0188	20.3997	21.0995	21.6095	20.9402	20.9635	21.4534	0.307995	0.402175	-0.399662	0.395585
LP_09542	TAG 62:2	1016.96	21.4915	21.0728	20.9456	22.1499	20.9507	22.2097	22.363	21.1124	21.0236	22.2079	0.00173656	0.00741556	-1.09116	2.12986
LP_09543	TAG 62:2	1016.96	NA	19.9099	19.5884	NA	19.4926	NA	19.2436	20.2719	20.2618	19.2211	0.0144123	0.0351353	0.709077	1.45426
LP_09551	TAG 62:1	1018.98	18.062	19.1833	18.9866	18.8519	18.8773	18.978	18.9132	18.9879	19.042	18.8147	0.160484	0.238649	0.260048	0.62224
LP_09552	TAG 62:1	1018.98	NA	19.2079	19.0084	18.0467	18.9816	NA	18.3858	19.2315	19.2069	18.3049	0.00390036	0.0136189	0.878376	1.86586
LP_09563	TAG 63:6	1022.91	21.182	21.3782	21.2534	21.7584	21.1949	21.6491	21.6534	21.4418	21.473	21.7206	0.0833464	0.137892	-0.254685	0.860459
LP_09568	TAG 63:5	1024.93	19.4464	20.3646	20.3721	20.2167	20.3248	20.2433	20.0817	20.3215	20.5141	20.1678	0.0782714	0.130866	0.322211	0.883172
LP_09574	TAG 63:4	1026.94	18.9331	19.1795	19.1701	20.0137	19.079	20.1286	20.1616	19.3653	19.4602	20.0228	0.058322	0.105615	-0.657524	0.976276
LP_09575	TAG 63:4	1026.94	17.1342	19.2175	19.06	18.3748	19.1737	18.8321	19.4046	19.2822	19.2875	19.1952	0.201886	0.28544	0.430435	0.544485
LP_09580	TAG 63:3	1028.96	19.864	20.2821	20.1577	20.9254	19.9377	20.9582	21.2422	20.0552	20.0557	21.0566	0.0408344	0.0803966	-0.777024	1.09476
LP_09581	TAG 63:3	1028.96	NA	19.9021	19.777	NA	19.6544	NA	NA	19.731	19.8986	NA	NA	NA	NA	#VALUE!
LP_09588	TAG 63:2	1030.97	20.4677	20.5206	20.4535	21.315	20.2948	21.3001	21.5811	20.2804	20.2804	21.2964	0.0100877	0.0264539	-0.866975	1.57751
LP_09589	TAG 63:2	1030.97	19.8479	18.7339	18.8106	20.4236	18.5824	20.3972	20.7043	19.0701	19.0508	20.6408	6.76194e-05	0.000723677	-1.57057	3.14046
LP_09590	TAG 63:2	1030.98	NA	19.0026	18.5672	NA	18.6737	NA	NA	19.1331	19.1074	NA	NA	NA	NA	#VALUE!
LP_09595	TAG 63:1	1032.99	17.4445	18.435	18.2294	18.4767	18.0516	18.4373	18.7038	18.2125	18.1097	18.3606	0.749572	0.808147	-0.128558	0.0925096
LP_09603	TAG 64:6	1036.93	19.9986	21.0436	20.8425	20.936	20.7512	20.9672	21.0297	21.0514	20.9249	20.7828	0.409764	0.49898	0.140044	0.301917
LP_09607	TAG 64:5	1038.94	19.0115	20.7173	20.5714	19.9122	20.5778	19.9006	20.0513	20.5942	20.58	19.8085	0.0087214	0.0245814	0.830065	1.60939
LP_09608	TAG 64:4	1040.96	17.7425	18.4011	18.338	18.0294	18.2461	18.3426	18.8848	18.3682	18.4696	18.2801	0.601445	0.693203	0.0594055	0.15914
LP_09609	TAG 64:4	1040.96	17.5165	18.3208	18.1613	18.1184	17.9713	17.4108	NA	18.3037	18.3174	18.2352	0.153163	0.22884	0.356083	0.640468
LP_09612	TAG 64:3	1042.97	19.1624	20.547	20.4589	20.6663	20.3205	20.6621	20.8279	20.3477	20.352	20.6492	0.971908	0.979659	-0.0924489	0.0089251
LP_09619	TAG 64:2	1044.99	18.6129	17.0704	16.815	19.2428	16.9318	19.2477	19.6362	16.8451	16.9807	19.403	8.31171e-05	0.000795909	-2.33427	3.09914
LP_09620	TAG 64:2	1044.99	19.0982	19.6597	19.3911	20.1161	19.2501	20.1899	20.5739	19.5991	19.6238	20.4654	0.0889322	0.144859	-0.657734	0.839056
LP_09629	TAG 65:6	1050.94	20.0065	19.7608	19.7985	20.6301	19.6501	20.7346	20.6723	20.0102	20.1343	20.4084	0.00609267	0.0186921	-0.631753	1.72834
LP_09630	TAG 65:6	1050.94	17.4799	19.0516	18.8014	18.8733	18.7686	18.7102	19.2203	19.1104	19.2757	19.0917	0.364716	0.457342	0.22742	0.339759
LP_09633	TAG 65:5	1052.96	NA	18.992	18.7843	NA	18.7226	NA	NA	19.0061	18.9566	NA	NA	NA	NA	#VALUE!
LP_09637	TAG 65:4	1054.98	NA	17.6633	17.6216	16.8818	17.394	16.9042	17.5342	17.7097	17.8886	17.4038	0.0589299	0.106183	0.453713	0.973946
LP_09642	TAG 65:2	1059	17.949	17.4464	17.7038	18.8704	17.8083	18.9824	19.1027	17.6545	17.6859	18.9206	0.00456864	0.0153584	-1.15261	1.81365
LP_09652	TAG 66:6	1064.96	19.1968	19.9622	19.8839	20.4758	19.8236	20.4085	20.4595	19.8794	19.9168	20.2889	0.328	0.421334	-0.341907	0.375374

## Sheet: DELip
Peak_ID	Compound_Name	mz_mean	FC_log_HT115_OP50	(-)log10P
LN_2952	PG 36:2	773.532	-2.78712	2.47307
LP_02063	Riboflavin	377.145	-2.67685	4.1991
LN_3466	PC 36:2	844.608	-2.35267	1.4834
LP_09619	TAG 64:2	1044.99	-2.33427	3.09914
LP_06851	TAG 50:5	842.721	-2.05173	3.14046
LP_09256	TAG 59:3	972.895	-1.82777	2.05163
LP_08901	TAG 57:3	944.862	-1.71822	3.40568
LP_05116	PE 38:2	772.586	-1.68475	2.4445
LN_2890	PE 38:4	766.543	-1.66621	2.82172
LP_09589	TAG 63:2	1030.97	-1.57057	3.14046
LP_09098	TAG 58:3	958.878	-1.55993	2.63814
LP_04691	TAG 43:2	750.659	-1.45219	3.6532
LP_06388	TAG 49:7	824.675	-1.43813	2.19595
LP_08091	TAG 54:5	898.784	-1.43592	3.24504
LP_04909	TAG 44:3	762.659	-1.32586	2.87552
LP_06749	TAG 50:7	838.69	-1.30478	1.96345
LP_04459	TAG 42:2	736.643	-1.29642	1.76163
LP_07614	TAG 53:9	876.706	-1.28533	3.40568
LP_09025	TAG 58:6	952.831	-1.2723	4.77186
LP_04654	TAG 43:3	748.644	-1.25404	1.74818
LP_09392	TAG 60:2	988.926	-1.18951	1.91403
LP_08991	TAG 58:7	950.815	-1.17561	3.16837
LP_08696	TAG 56:3	930.846	-1.16972	4.39269
LP_09476	TAG 61:2	1002.94	-1.16453	1.65799
LP_09642	TAG 65:2	1059	-1.15261	1.81365
LP_08478	TAG 55:2	918.848	-1.13362	2.194
LP_04910	TAG 44:3	762.659	-1.13083	1.91673
LP_05164	TAG 45:4	774.66	-1.12738	1.60939
LP_04948	TAG 44:2	764.674	-1.11104	2.658
LP_04360	PE 35:2	730.537	-1.10559	1.56822
LP_09542	TAG 62:2	1016.96	-1.09116	2.12986
LP_05208	TAG 45:3	776.675	-0.994294	1.88443
LP_09167	TAG 59:7	964.833	-0.994218	3.41089
LN_3137	PC 33:3	800.544	1.00707	3.16837
LP_04480	PE 36:5	738.506	1.01701	2.32967
LP_04513	PE 36:4	740.524	1.0387	1.85912
LP_03849	PC 29:0	692.521	1.04134	3.36568
LP_07032	PC 41:5	850.631	1.04726	1.8029
LP_04158	PC 31:2	716.521	1.05195	3.46573
LP_09121	TAG 58:2	960.895	1.05377	1.65157
LP_07048	TAG 50:1	850.787	1.054	1.81973
LP_08020	TAG 53:0	894.848	1.05472	2.36842
LP_08253	TAG 54:1	906.85	1.08535	3.04917
LP_09099	TAG 58:3	958.879	1.09507	1.45673
LN_3508	PC 36:0	848.638	1.0966	2.68059
LP_04906	PC 34:0	762.6	1.10682	1.77254
LP_04824	PC 34:2	758.568	1.108	5.12638
LP_07092	TAG 50:0	852.801	1.1123	3.6532
LP_04037	PC 30:0	706.537	1.11304	3.62918
LP_05384	PC 36:3	784.582	1.11387	2.54642
LP_02583	LysoPE 20:5	500.275	1.12156	1.58531
LP_05015	PC 35:4	768.553	1.12385	2.76297
LP_02678	LysoPC 18:0	524.371	1.13088	1.47883
LP_06852	TAG 50:5	842.722	1.14417	1.32356
LP_06850	TAG 50:5	842.721	1.14963	1.91403
LN_2649	PE 36:2	742.539	1.15174	2.61228
LP_04783	PC 34:3	756.553	1.16282	3.14046
LP_04322	PC 32:3	728.521	1.16411	3.14046
LP_02620	LysoPC 17:1	508.34	1.16706	1.81012
LP_04511	PE 36:4	740.522	1.17298	2.05163
LN_3965	PC 42:5	922.654	1.20046	3.16893
LP_04568	PC 33:2	744.552	1.2026	3.40311
LP_02551	LysoPC 16:1	494.324	1.2071	1.8134
LP_04324	PC 32:3	728.521	1.21653	2.15198
LP_07865	TAG 53:3	888.8	1.21807	1.80309
LN_3677	PC 38:3	870.622	1.22206	4.15711
LP_04991	TAG 44:1	766.691	1.25897	3.16246
LP_09070	TAG 58:4	956.865	1.26208	2.34933
LP_05238	PC 36:6	778.536	1.30841	3.33272
LP_06693	PC 40:5	836.615	1.32075	2.63814
LP_02492	LysoPE 18:2	478.293	1.35719	1.81012
LP_04357	PC 32:2	730.537	1.35961	3.28477
LP_07404	TAG 51:0	866.816	1.37869	4.91417
LP_07208	TAG 51:4	858.753	1.38301	3.7875
LP_05625	PC 37:5	794.568	1.40858	2.47013
LP_02601	LysoPE 20:3	504.308	1.45631	1.34385
LP_04359	PE 35:2	730.537	1.46135	2.7073
LP_06028	PC 38:4	810.599	1.49348	4.48748
LP_05279	PC 36:5	780.552	1.55253	2.21399
LP_04006	PC 30:1	704.521	1.57869	1.71279
LP_05283	PC 36:5	780.552	1.58384	2.53021
LP_02726	LysoPC 20:5	542.323	1.6005	1.37094
LP_05330	PC 36:4	782.568	1.60809	3.25743
LN_3417	PC 36:5	838.56	1.61361	2.37119
LP_02735	LysoPC 20:3	546.355	1.76035	1.7986
LP_05332	PC 36:4	782.568	1.77602	2.19592
LP_06531	PC 40:8	830.567	1.84205	2.58809
LP_02659	LysoPC 18:2	520.34	2.08908	1.74818
