# Supplementary material for: Dietary lipid content modifies wah-1/AIFM1-associated phenotypes via LRK-1 and DRP-1 expression in C. elegans
Source: Nat Commun. 2025 Dec 1;16:10817. doi: 10.1038/s41467-025-66900-8 (PMC12669733; doi:10.1038/s41467-025-66900-8)
Supplement: Supplementary file 8 — Supplementary data 6 [file 41467_2025_66900_MOESM8_ESM.xlsx]

## Sheet: Information
Sheet 1:	delDGKA vs Control_log2
	Data show the following information of individual peaks analyzed in each replicate
	Peak_ID	Assigned peaks
	Compound_Name	Mass of the compound
	mz_mean
	Signal	Log2(signal of each replicates
	TT_PV_delDGKA_BW25113	P-value
	PV_ADJ_delDGKA_BW25113	Adjusted P-value
	FC_log_delDGKA_BW25113	Log2(Fold change)
	(-)Log10p	(-)Log10(P-adj)
	Statistical analysis	The statistical tests were performed using a two-tailed t-test assuming unequal variance, and the resulting p-values were further adjusted using the Benjamini-Hochberg (BH) method
Sheet 2:	DELip	Differentially regulated lipids in wah-1 mutants grown on delDGKA vs control (BW25113)
	Data show the differentially upregulated (red) and downregulated lipids(green)

## Sheet: delDGKA vs Control_log2
Peak_ID	Compound_Name	mz_mean	wah_1_BW25113_1	wah_1_delDGKA_1	wah_1_delDGKA_2	wah_1_BW25113_2	wah_1_delDGKA_3	wah_1_BW25113_3	wah_1_BW25113_4	wah_1_delDGKA_4	wah_1_BW25113_5	wah_1_delDGKA_5	TT_PV_delDGKA_BW25113	PV_ADJ_delDGKA_BW25113	FC_log_delDGKA_BW25113	(-)Log10p
LN_0566	FA 15:0	241.217	20.6403	20.5979	21.7992	21.1441	21.7776	21.2598	21.3786	22.0495	21.2286	20.6805	0.482822	0.564013	0.350811	0.248711
LN_0664	FA 17:0	269.248	22.9118	23.0853	24.191	23.4266	24.1664	23.6189	23.6604	24.5801	23.5091	23.0396	0.306021	0.39599	0.49332	0.402315
LN_0685	Gamolenic acid (FA 18:3)	277.217	22.3374	22.3727	23.5525	22.8305	23.5405	22.9509	23.048	23.8369	23.0272	22.9277	0.217376	0.302658	0.473918	0.519048
LN_0701	Elaidic acid | Petroselinic acid (FA 18:1) | (E)-Octadec-11-enoic acid	281.248	25.4849	27.2945	27.6298	25.9289	27.6372	26.0682	26.2431	27.8842	26.2368	28.018	1.86427e-05	0.00193833	1.6959	2.71257
LN_0718	Stearic acid (FA 18:0)	283.264	27.2779	26.7006	27.1647	27.312	27.1148	27.1396	27.2438	27.3098	26.8789	26.7908	0.306241	0.39599	-0.144179	0.402315
LN_0805	FA 19:0	297.28	19.784	20.5186	21.2373	20.4355	21.0341	20.578	20.8427	21.523	20.3713	20.331	0.101226	0.181097	0.553519	0.742089
LN_0839	(5Z,8Z,11Z,14Z)-Icosatetra-5,8,11,14-enoic acid	303.233	24.3326	24.6642	25.9006	24.8886	25.8127	24.9548	25.151	26.0453	25.1483	25.59	0.045671	0.122256	0.751434	0.912731
LN_0857	FA 20:2	307.264	22.0256	21.3577	23.1024	22.3254	22.9344	22.5632	22.5179	23.4196	22.4672	21.8878	0.709025	0.770372	0.338673	0.1133
LN_0861	Gondoic Acid (FA 20:1)	309.28	20.8313	22.3352	22.5435	21.2573	22.4924	21.3364	21.4241	22.7819	21.3965	22.6238	2.07784e-05	0.00193833	1.29854	2.71257
LN_0886	Arachidic acid (FA 20:0)	311.295	22.4589	22.1534	23.0676	22.7826	23.0326	22.7063	23.0027	23.3162	22.7963	22.3982	0.859102	0.887648	0.0979733	0.051759
LN_0953	FA 21:0	325.31	20.6455	21.5276	21.7046	20.9278	21.7986	21.1254	21.1783	22.0718	20.963	21.2033	0.00521978	0.0324621	0.709812	1.48862
LN_1000	Erucic acid (FA 22:1)	337.311	18.0409	18.4133	18.1963	17.0556	18.016	17.0228	16.9027	18.4809	16.8901	18.5837	0.00339988	0.0249452	1.09547	1.60301
LN_1015	Behenic acid (FA 22:0)	339.326	22.9441	22.7707	23.7117	23.3494	23.6634	23.3678	23.5648	23.9196	23.2989	22.8448	0.777309	0.827418	0.138536	0.0822751
LN_1046	FA 23:0	353.342	20.1889	20.145	20.4912	20.3675	20.4905	20.3213	20.5047	20.6365	20.2119	19.981	0.83211	0.867577	0.0456943	0.0616922
LN_1093	Lignoceric acid (FA 24:0)	367.357	21.8824	21.4432	21.7416	21.891	21.7702	21.8697	22.0177	21.8881	21.7283	21.704	0.0944318	0.175681	-0.164047	0.755276
LN_1189	FA 26:0	395.389	21.5149	21.3925	21.7786	21.7087	21.6169	21.6121	21.8728	21.703	21.7369	21.8253	0.797818	0.839262	-0.0230013	0.0761024
LN_1516	LysoPE 18:1	478.294	19.993	22.9109	21.5763	19.6646	21.7625	20.1202	20.3335	22.168	20.0297	22.746	0.000426171	0.00647186	2.28339	2.18897
LN_1896	DAG 34:1	653.537	18.3695	16.492	19.8127	19.2303	19.6235	19.1634	19.6849	19.8973	19.3846	17.2146	0.496706	0.574069	-0.0569399	0.241036
LN_2042	PE 31:1	674.476	23.0033	21.0153	22.1981	22.8103	22.1499	22.8508	22.4803	22.278	22.5324	17.7816	0.126608	0.205937	-1.06071	0.686265
LN_2258	PE 33:2	700.49	21.5534	22.5813	22.0826	21.1716	22.275	21.3257	21.5249	22.3843	21.3651	21.1139	0.050566	0.126512	0.771606	0.897869
LN_2282	PE 33:1	702.507	24.4561	23.5358	23.828	24.0655	23.8544	24.203	23.8959	23.8513	23.8206	20.1301	0.225744	0.310993	-0.626354	0.507249
LN_2361	PE 34:3	712.492	23.1727	22.2929	22.797	23.0465	22.9304	23.0236	22.5595	22.9976	22.5982	22.1471	0.28465	0.376268	-0.228493	0.424503
LN_2405	PE 34:1	716.523	24.6541	23.4689	23.3462	24.1385	23.477	24.3594	24.0345	23.4311	23.9834	21.8621	0.0201318	0.0754126	-1.02937	1.12256
LN_2543	PE 35:1	730.539	24.8777	23.5788	24.223	24.5882	24.2392	24.727	24.332	24.344	24.3159	20.9019	0.164935	0.249312	-0.743172	0.603257
LN_2595	PE 36:5	736.492	26.4966	25.7514	26.3423	26.526	26.4002	26.4069	26.2941	26.4316	26.2876	26.3473	0.326045	0.409523	-0.130608	0.387722
LN_2611	PE 36:4	738.509	NA	22.4924	21.4832	NA	21.6478	19.5958	NA	NA	19.603	22.4015	0.00258517	0.0205868	2.47439	1.68641
LN_2627	PE 36:3	740.523	21.6272	21.1466	21.5466	21.3205	21.4805	20.4984	20.929	21.3696	20.7379	20.9127	0.291252	0.381117	0.229306	0.418942
LN_2649	PE 36:2	742.539	25.3321	23.0758	23.9711	24.9385	24.0772	25.1611	24.676	24.2021	24.7236	22.1326	0.0171608	0.0683293	-1.31512	1.16539
LN_2725	PE 37:5	750.507	26.9736	26.3222	26.4349	26.8537	26.4903	26.8866	26.7128	26.5967	26.7394	26.1745	0.00170801	0.015072	-0.425516	1.82183
LN_2744	PE 37:4	752.523	24.2377	22.7535	23.2298	23.957	23.2555	24.0689	23.7625	23.4662	23.246	22.0847	0.0201069	0.0754126	-0.857656	1.12256
LN_2745	PE 37:4	752.523	22.8724	22.2566	22.2242	22.4399	22.4817	22.9287	22.5849	22.7044	22.6598	22.1797	0.0403485	0.117623	-0.32531	0.929508
LN_2765	PE 37:3	754.539	22.4361	22.4861	22.379	22.2912	22.3852	22.2473	22.3137	22.4657	22.1786	21.883	0.833033	0.867577	0.0398521	0.0616922
LN_2852	PE 38:6	762.507	NA	NA	NA	NA	21.8923	NA	22.0396	22.0088	22.0796	21.1549	0.296156	0.386008	-0.328096	0.413404
LN_2869	PE 38:5	764.522	23.2397	24.6301	23.9382	23.0584	23.9468	23.1027	23.248	24.0177	23.1907	25.0961	0.00689138	0.036553	1.23497	1.43708
LN_2890	PE 38:4	766.543	20.4885	23.4168	22.3155	19.8903	22.3734	20.0152	20.6085	22.5232	20.1836	23.5823	0.000152054	0.00473168	2.6841	2.32498
LN_2947	PE 38:1	772.586	20.4603	21.6041	20.3365	19.6494	20.3494	20.2253	19.8496	20.5984	19.5796	21.6482	0.0297507	0.0979801	1.03868	1.00886
LN_2952	PG 36:2	773.532	17.8433	16.7974	17.1412	17.811	16.8128	17.3661	16.9831	16.6947	16.7236	NA	0.097609	0.179545	-0.540146	0.745826
LN_2987	PE 39:5	778.538	23.2908	21.6243	22.6298	23.1867	22.7044	23.2286	23.0126	22.7332	23.0007	21.2867	0.0353914	0.107951	-0.833637	0.966773
LN_3126	PC 33:4	798.528	20.4242	17.5848	19.8868	20.5658	20.0087	20.2245	20.1941	19.9389	20.1043	18.1631	0.0824029	0.160624	-0.887473	0.794189
LN_3137	PC 33:3	800.544	21.0079	19.2892	19.8494	20.9852	19.6587	20.7482	20.7206	19.8214	20.6348	NA	0.000579359	0.00763808	-1.15597	2.11702
LN_3188	PC 34:6	808.513	17.7321	19.1476	18.9354	17.8358	18.7893	17.6465	17.7686	18.9797	17.9361	19.6916	0.000584845	0.00763808	1.35799	2.11702
LN_3252	PC 34:2	816.575	25.1543	22.9201	24.7842	25.2177	24.7216	24.9761	24.8493	24.7241	24.8713	22.0563	0.108283	0.189567	-0.818273	0.722237
LN_3322	PC 35:4	826.56	22.073	19.0558	20.3974	21.9802	20.6761	21.8178	21.5493	20.509	20.8709	NA	0.0179851	0.0711775	-1.43641	1.14766
LN_3362	PC 36:8	832.514	18.2094	19.541	19.339	18.3405	19.0126	17.817	17.7518	19.1287	17.5944	19.8356	0.000114618	0.00415807	1.43106	2.38111
LN_3371	PI 34:2	833.518	18.6139	17.1781	15.3988	16.5129	15.9172	17.5665	16.7074	NA	16.5994	16.5369	0.134166	0.214651	-1.03915	0.668267
LN_3415	PC 36:5	838.559	NA	22.5093	21.6314	NA	21.2438	NA	NA	21.1262	NA	23.7618	NA	NA	NA	#VALUE!
LN_3416	PC 36:5	838.559	25.4257	24.3852	25.6485	25.7566	25.5066	25.3935	25.5734	25.4109	25.5866	25.1305	0.219854	0.304163	-0.274415	0.516894
LN_3417	PC 36:5	838.56	22.8862	19.8204	21.6432	22.9502	21.343	22.8115	22.3837	21.9243	22.3008	NA	0.0458184	0.122256	-1.32101	0.912731
LN_3466	PC 36:2	844.608	22.3231	26.0689	25.142	20.9864	25.0845	NA	22.6388	25.1438	22.2462	26.4919	0.000237999	0.0048491	3.54343	2.31434
LN_3503	PC 37:7	848.544	20.6318	20.6917	21.1998	20.7832	21.2111	20.5598	20.547	21.2607	20.4651	21.0218	0.00654399	0.0356102	0.489995	1.44843
LN_3508	PC 36:0	848.638	18.2511	17.7248	19.3246	19.3411	18.9937	18.7509	18.9439	18.6557	19.2766	17.463	0.285708	0.376904	-0.362299	0.423769
LN_3548	PC 37:4	854.591	21.6448	21.7584	22.5605	22.1491	22.3096	21.7372	22.1487	22.1446	22.2662	22.4775	0.205424	0.289723	0.266659	0.538018
LN_3580	PI 36:3	859.533	19.8687	20.7337	18.0592	17.9898	18.5756	19.3871	18.8494	18.1528	18.5393	19.2354	0.968076	0.975545	0.2666	0.0107525
LN_3594	PC 38:8	860.544	25.3044	24.2447	25.2602	25.4428	25.2881	25.2287	25.2414	25.295	25.1876	24.0181	0.181587	0.268497	-0.359548	0.57106
LN_3596	PC 37:1	860.638	21.9073	19.1351	21.9578	22.5684	21.7045	22.1416	22.0793	21.7531	22.3439	19.0542	0.088598	0.169165	-1.01441	0.771689
LN_3600	PI 36:2	861.549	18.5913	NA	NA	16.2172	NA	18.4717	17.3534	15.4279	17.2219	NA	NA	NA	-2.38965	#VALUE!
LN_3601	PI 36:2	861.55	16.4293	NA	NA	NA	NA	15.7108	NA	NA	NA	NA	NA	NA	NA	#VALUE!
LN_3632	PC 38:6	864.577	20.6285	18.5587	19.8505	20.57	19.597	20.0803	20.0759	19.4866	19.8888	NA	0.0439558	0.122141	-0.832085	0.913139
LN_3645	PC 38:5	866.591	24.059	23.2832	24.4309	24.4258	24.2709	24.1433	24.4059	24.1746	24.4906	23.7085	0.201261	0.286325	-0.283784	0.543141
LN_3662	PC 38:4	868.606	NA	NA	21.0929	20.6014	20.9648	NA	20.4496	20.5138	20.5528	NA	0.202466	0.287413	0.341751	0.541493
LN_3677	PC 38:3	870.622	20.809	19.5452	21.3408	21.3032	21.1285	20.8746	21.1112	21.039	21.2678	19.8387	0.256154	0.346647	-0.338868	0.460112
LN_3684	PC 39:9	872.545	20.0826	19.7623	20.1933	20.2007	19.8757	19.7148	19.8274	19.6516	19.647	19.546	0.580867	0.652851	-0.0868794	0.185186
LN_3686	PC 39:9	872.546	19.1655	20.0456	20.4764	19.6917	20.4504	19.4103	19.1546	20.6278	19.2569	20.1602	0.000126015	0.00433092	1.01771	2.36342
LN_3690	PC 38:2	872.638	NA	21.5458	20.2693	NA	20.0599	NA	NA	20.0573	NA	22.6587	NA	NA	NA	#VALUE!
LN_3691	PC 38:2	872.638	23.5052	18.1755	22.3738	23.9669	22.2422	23.6672	23.3112	22.2645	23.3982	18.4993	0.0416059	0.118401	-1.97017	0.926646
LN_3814	PC 40:6	892.607	20.3069	NA	NA	20.6953	NA	20.393	20.6705	NA	19.8419	NA	NA	NA	NA	#VALUE!
LN_3824	PC 40:5	894.622	20.4429	19.7819	21.0112	20.904	20.8061	20.4998	20.7626	20.7964	20.9105	20.1119	0.461553	0.542076	-0.143776	0.26594
LN_3965	PC 42:5	922.654	20.1598	19.2694	20.4975	20.6333	20.3636	20.3072	20.2319	20.4458	20.3785	19.2283	0.267761	0.357562	-0.281551	0.446648
LP_00432	2-Amino-3-methyl-1-butanol	104.107	26.0099	25.7248	26.6267	26.5254	27.0822	26.6049	26.7923	27.6964	27.1436	27.359	0.493674	0.572591	0.380317	0.242155
LP_00573	2-Amino-2-methyl-1,3-propanediol | 3-Methylamino-1,2-propanediol | Diethanolamine	106.086	17.1923	18.7263	18.0976	18.015	NA	18.7514	18.6502	19.4016	18.0547	NA	0.260798	0.351862	0.606736	0.453627
LP_00778	Betaine | L-Valine	118.086	26.564	26.1614	26.9908	26.6002	27.3298	26.684	26.7153	27.5145	26.9683	27.1778	0.241275	0.328235	0.389242	0.483816
LP_00791	Nicotinamide	123.055	19.6685	18.2836	20.4063	20.0308	20.163	19.4358	19.5417	20.0326	19.5177	18.9239	0.862944	0.890209	0.109371	0.0505078
LP_00794	Nicotinic acid	124.039	18.8212	18.0592	19.936	18.6973	20.6769	19.2674	18.9096	21.052	19.3188	19.8847	0.150739	0.232152	1.19306	0.634228
LP_00810	Pyroglutamic acid	130.05	19.4557	18.6023	18.8948	18.9304	19.0854	19.4753	19.1404	19.1471	19.3049	20.0448	0.70078	0.766515	-0.0318109	0.115479
LP_00812	6-Aminohexanoic acid | L-Isoleucine | L-Leucine	132.102	23.5726	23.3966	23.5617	23.5125	23.4383	23.8855	23.7863	23.4248	23.9417	23.8078	0.0974635	0.179545	-0.215465	0.745826
LP_00879	Acetylcholine	146.118	18.4628	17.8458	18.2949	18.8865	19.1407	18.9744	18.5161	19.3672	18.9667	18.8769	0.858994	0.887648	0.028332	0.051759
LP_00904	L-Glutamine	147.076	19.9456	19.133	19.5357	19.445	19.6163	19.9764	19.5411	19.764	19.8805	20.5891	0.913086	0.933831	0.0391299	0.0297319
LP_00936	omega-Aminocaprylic acid	160.133	17.7559	17.7628	18.6384	18.2584	19.0679	17.9787	18.5543	19.5646	18.955	18.6638	0.265978	0.355909	0.491431	0.448661
LP_00956	L-Carnitine	162.112	20.4549	18.8713	19.9575	20.9379	21.4154	19.9906	20.7462	20.7073	20.4082	21.2647	0.901918	0.926026	0.158656	0.0333766
LP_01192	3-Amino-3-(4-hydroxyphenyl)propanoic acid | L-Tyrosine	182.081	20.917	20.3817	21.1738	20.8139	21.2487	21.3569	21.145	21.3152	21.3337	21.1364	0.767566	0.820329	-0.0425059	0.0860122
LP_01205	Harmane	183.091	21.2039	21.2013	21.9155	21.4257	22.014	21.6076	21.7352	21.8899	21.5583	21.8222	0.17051	0.255775	0.27802	0.592143
LP_01247	N-epsilon-Acetyl-L-lysine	189.123	18.3708	17.0882	18.7871	18.5918	18.9792	18.7653	18.3865	19.0553	18.6137	17.7531	0.617673	0.690054	-0.037397	0.161117
LP_01375	O-Acetyl-L-carnitine	204.123	21.6446	19.4776	22.1627	21.8934	22.7374	22.0244	21.1454	23.2218	21.6933	21.7105	0.797108	0.839262	0.579706	0.0761024
LP_01382	L-Tryptophan	205.097	21.9885	21.2639	22.1781	21.7819	22.3217	22.336	22.0837	22.426	22.2393	21.9284	0.79531	0.839262	-0.0210556	0.0761024
LP_01531	Pantothenic acid	220.118	18.8987	17.2891	19.2063	18.6488	18.7558	19.127	18.7889	20.1581	19.0968	18.9407	0.933005	0.947516	0.21275	0.0234137
LP_01771	Deoxyguanosine | Adenosine	268.104	23.9113	22.4023	24.782	23.5894	24.0159	24.8035	24.5864	23.5588	24.5218	22.2449	0.151755	0.23262	-0.639081	0.633353
LP_01808	Guanosine	284.099	21.1554	19.9047	21.9526	21.6651	20.767	20.6789	21.5376	20.3033	21.7164	19.5844	0.115231	0.196417	-0.635102	0.706821
LP_01857	5prime-Deoxy-5prime-(methylthio)adenosine	298.097	23.7276	23.1594	24.3806	24.0532	24.4135	23.668	23.9048	24.4791	23.8457	24.2991	0.29182	0.381117	0.371959	0.418942
LP_02063	Riboflavin	377.145	17.4818	17.3029	17.5344	17.0705	17.4282	16.9649	17.7472	17.5853	16.9184	18.567	0.15047	0.232152	0.489913	0.634228
LP_02284	LysoPE 14:0	426.261	20.3006	19.9311	20.0017	19.923	20.0949	20.2898	20.1077	20.1474	20.3978	19.8073	0.0844397	0.163618	-0.21194	0.78617
LP_02344	LysoPE 15:0	440.277	17.9369	17.913	17.9819	17.4198	18.1861	17.9242	17.7286	18.4835	17.5493	17.1529	0.380308	0.464469	0.279985	0.333043
LP_02345	LysoPE 15:0	440.277	21.1586	21.286	20.5893	20.604	20.6717	20.9588	20.9563	20.7251	21.1774	20.7243	0.319396	0.40577	-0.162945	0.39172
LP_02380	LysoPE 16:1	452.277	17.4325	21.8315	19.4025	17.3766	19.8059	17.8817	17.8257	20.0556	17.824	21.2307	0.00283868	0.0220674	3.07817	1.65625
LP_02381	LysoPE 16:1	452.277	18.1417	19.7016	18.4462	17.7754	18.5597	18.1169	18.1367	18.6478	18.3965	20.2214	0.0461081	0.122256	1.1742	0.912731
LP_02390	LysoPE 16:0	454.293	23.4485	23.815	22.7611	22.8287	22.7892	23.0633	22.9417	22.8449	23.2728	23.558	0.86952	0.894167	0.0957029	0.0485811
LP_02444	LysoPE 17:1	466.293	21.9473	23.0919	22.398	21.7485	22.7692	22.2981	22.0191	22.9839	21.9745	20.1407	0.639547	0.711232	0.558464	0.147989
LP_02445	LysoPE 17:1	466.293	21.8371	21.269	21.2368	21.38	21.3492	21.7256	21.4096	21.4221	21.8512	19.923	0.10047	0.180848	-0.52523	0.742686
LP_02457	LysoPE 17:0	468.308	18.5644	18.7223	18.2552	18.1626	18.3775	18.5425	18.2045	18.6689	18.1835	18.1347	0.513751	0.587441	0.106861	0.231036
LP_02458	LysoPE 17:0	468.308	24.0506	24.4647	22.9932	23.4444	23.0148	23.7031	23.5959	23.0467	23.9909	23.4158	0.273749	0.36407	-0.263027	0.438816
LP_02459	LysoPC 14:0	468.308	20.796	19.6456	21.3563	20.9949	21.2498	21.1748	21.1683	21.1602	21.4237	19.6387	0.28077	0.371892	-0.321865	0.429583
LP_02482	LysoPE 18:3	476.277	19.3699	19.769	19.9653	19.3216	20.4097	19.6246	19.4151	20.4559	19.4281	19.6081	0.0201108	0.0754126	0.645845	1.12256
LP_02492	LysoPE 18:2	478.293	21.9894	22.2601	22.5382	21.8194	22.8751	22.2867	22.0678	23.0453	21.8721	21.9262	0.0600568	0.137604	0.567876	0.86137
LP_02493	LysoPE 18:2	478.293	21.3806	20.9404	20.2629	20.8575	20.2992	20.9723	20.9095	20.3726	21.4758	20.0791	0.00577558	0.0339762	-0.720048	1.46882
LP_02507	LysoPC 15:1	480.308	19.2144	18.2582	20.1355	19.5504	20.2298	19.8901	19.707	20.2392	19.8656	17.6388	0.577473	0.650155	-0.00770632	0.186983
LP_02508	LysoPE 18:1	480.308	22.7711	25.3941	23.172	22.1487	23.1278	22.372	22.498	23.194	23.0401	25.122	0.0469394	0.122256	1.77559	0.912731
LP_02520	LysoPE 18:0	482.324	24.2106	24.6744	23.2359	23.5269	23.2726	23.7415	23.6029	23.2415	24.0137	24.1068	0.737748	0.794966	-0.0083031	0.0996514
LP_02521	LysoPC 15:0	482.324	22.7312	22.4265	23.2469	22.9077	23.1755	22.9785	23.0567	23.1166	23.3465	22.2006	0.502207	0.579017	-0.124301	0.237309
LP_02551	LysoPC 16:1	494.324	16.8373	18.9897	18.4601	16.7962	19.022	17.0454	17.1325	19.2914	16.9741	20.1507	0.000947408	0.0104857	2.33376	1.9794
LP_02552	LysoPE 19:1	494.324	22.8233	21.6365	21.4951	22.2071	21.6345	22.4978	22.1491	21.733	22.4891	20.9167	0.0011686	0.012308	-0.94337	1.90981
LP_02553	LysoPE 19:1	494.324	20.3109	19.4706	19.6311	19.9731	19.8515	20.4032	19.9797	20.0261	19.8005	17.3061	0.169335	0.254783	-0.608659	0.593829
LP_02554	LysoPC 16:1	494.324	20.6579	21.7949	21.598	20.7062	21.5615	20.8095	21.1303	21.5274	21.3949	22.2092	0.00297371	0.0225795	0.793752	1.64629
LP_02569	LysoPE 19:0	496.339	19.8949	20.8754	18.7333	19.3451	18.7529	19.4254	19.2167	18.9117	19.3163	19.8613	0.977816	0.982329	0.235576	0.00774301
LP_02571	LysoPC 16:0	496.34	22.2023	21.6285	22.6124	22.3802	22.5381	22.3293	22.4426	22.4657	22.8244	22.1518	0.480319	0.562094	-0.130766	0.250191
LP_02583	LysoPE 20:5	500.275	18.1974	18.3918	18.5785	17.9283	18.9344	18.4469	18.266	19.133	18.0286	18.1876	0.0521127	0.12939	0.501882	0.888099
LP_02585	LysoPE 20:5	500.277	22.0586	23.1015	23.3074	22.0392	23.455	22.5562	22.4267	23.6589	22.0729	22.9497	0.000225387	0.0048491	1.06892	2.31434
LP_02587	LysoPE 20:5	500.277	19.2499	19.3635	NA	18.826	NA	18.8594	18.9305	NA	19.5695	18.2926	0.713521	0.773969	-0.191043	0.111276
LP_02593	LysoPE 20:4	502.293	19.58	21.1453	21.2172	19.6249	21.4805	20.0957	19.9934	21.5084	19.6992	21.094	5.08402e-06	0.000829966	1.48576	3.08094
LP_02595	LysoPE 20:4	502.293	19.814	20.202	NA	19.4064	NA	19.3666	19.7303	NA	20.2582	19.1911	0.976972	0.982329	0.0308131	0.00774301
LP_02601	LysoPE 20:3	504.308	19.7536	21.1704	21.175	19.8705	21.4663	20.3454	20.1497	21.4937	19.9001	20.6315	0.00038742	0.00632463	1.19864	2.19897
LP_02602	LysoPE 20:3	504.308	19.1622	19.509	18.6019	18.7271	18.5431	18.8965	18.9952	18.445	19.5043	18.772	0.262514	0.353085	-0.251799	0.452121
LP_02610	LysoPE 20:2	506.324	17.7848	17.5539	18.1172	17.5448	18.177	18.1316	17.6866	18.5563	17.5474	17.1414	0.55741	0.631925	0.235708	0.199334
LP_02611	LysoPE 20:2	506.324	18.4959	19.0289	17.5915	17.9414	17.6655	18.0515	18.0309	17.8868	18.4668	18.3038	0.737458	0.794966	-0.0161083	0.0996514
LP_02618	LysoPC 17:1	508.339	24.5447	23.4987	24.7836	24.6721	24.6944	24.648	24.6019	24.6979	25.0165	22.3398	0.222908	0.307735	-0.447311	0.511823
LP_02619	LysoPE 20:1	508.34	18.5239	21.2077	18.3303	17.7058	18.3636	17.9553	17.9507	18.4448	18.3208	20.5417	0.106748	0.188907	1.80221	0.723752
LP_02620	LysoPC 17:1	508.34	20.2276	19.9029	21.0091	20.318	21.2236	20.519	20.3101	21.3635	20.2899	18.9662	0.746425	0.80167	0.40254	0.0960045
LP_02630	LysoPC 17:0	510.355	22.4197	22.1278	22.6202	22.624	22.5079	22.4504	22.5979	22.6168	22.9914	22.1346	0.193502	0.278933	-0.213127	0.554499
LP_02631	LysoPE 20:0	510.355	20.3922	20.821	19.0631	19.4825	19.189	19.8923	19.5686	19.1722	19.5575	20.5486	0.963747	0.972684	0.145507	0.012028
LP_02632	LysoPC 17:0	510.356	18.641	18.6458	19.0301	18.6539	18.9809	18.6756	18.7515	19.2413	18.8899	18.659	0.183125	0.269325	0.204207	0.569723
LP_02649	LysoPC 18:4	516.308	18.3755	18.3212	18.5323	18.3498	18.3146	18.6144	18.4699	18.0791	18.7833	17.7582	0.0814937	0.160624	-0.303416	0.794189
LP_02653	LysoPC 18:3	518.324	20.0575	19.3722	20.0228	19.9133	20.1328	19.827	19.8925	19.7506	20.0577	NA	0.506299	0.582066	-0.104289	0.235028
LP_02654	LysoPC 18:3	518.324	19.7598	19.8383	20.0662	19.7954	20.4553	19.7919	19.9109	20.702	20.1207	19.9764	0.110756	0.191332	0.36224	0.718213
LP_02658	LysoPC 18:2	520.339	23.8752	22.8617	23.7149	23.9087	23.5866	23.9047	23.9538	23.5678	24.3405	22.3423	0.0388693	0.114332	-0.704815	0.941833
LP_02659	LysoPC 18:2	520.34	21.4061	21.5977	22.5975	21.6098	22.8194	21.9834	21.6643	22.9792	21.5967	21.9252	0.0489371	0.123382	0.811633	0.908749
LP_02666	LysoPE 22:8	522.259	17.9287	19.0128	19.0978	17.9681	19.2837	18.5145	18.2922	19.4332	17.9941	18.8097	0.000235636	0.0048491	0.985478	2.31434
LP_02668	LysoPC 18:1	522.355	23.9224	25.7191	25.1333	23.9912	24.921	23.8282	24.1851	24.9846	24.6726	26.0193	0.00219907	0.018221	1.27034	1.73943
LP_02669	LysoPC 18:1	522.355	20.3177	23.2194	22.8646	20.3142	23.0561	20.7564	21.053	23.2376	20.5203	23.7767	1.44178e-06	0.000788937	2.64394	3.10296
LP_02678	LysoPC 18:0	524.371	17.9314	17.7853	18.6513	18.1467	18.5647	18.0442	18.3076	18.7965	18.3758	17.4636	0.755592	0.810184	0.17161	0.0914165
LP_02679	LysoPC 18:0	524.371	21.8671	21.4836	22.3585	22.1305	22.3516	21.8399	22.0885	22.3226	22.5235	21.8289	0.925578	0.942905	-0.00172227	0.0255319
LP_02680	LysoPE 21:0	524.371	18.5597	19.7385	17.2607	17.491	17.5171	17.7908	17.3981	17.563	17.2441	19.2512	0.351921	0.437723	0.856127	0.358801
LP_02709	LysoPC 19:1	536.37	24.6702	23.0398	24.3804	24.8576	24.311	24.6242	24.5732	24.303	25.0783	22.6539	0.0482964	0.122714	-0.867374	0.911105
LP_02710	LysoPC 19:1	536.371	20.2462	18.4008	20.1568	20.4278	20.3404	20.3721	20.2057	20.4835	20.1333	18.4085	0.20424	0.289303	-0.452163	0.538646
LP_02721	LysoPE 22:0	538.387	20.0545	20.2989	18.2428	18.9671	18.5377	19.2721	18.6891	18.4495	18.5444	19.7352	0.917031	0.935658	0.0793921	0.0288829
LP_02726	LysoPC 20:5	542.323	22.2589	23.0794	23.5849	22.4555	23.87	22.1978	22.4935	24.0184	22.3083	24.2797	0.00154677	0.0146336	1.47444	1.83465
LP_02727	LysoPC 20:5	542.323	23.1659	23.0721	23.4944	23.1771	23.3149	23.2781	23.5232	23.1574	23.7776	22.7904	0.226228	0.311005	-0.2192	0.507233
LP_02730	LysoPC 20:4	544.339	21.9548	22.2751	22.7806	22.0864	22.608	22.1474	22.2892	22.6321	22.6675	22.2475	0.12195	0.203471	0.273199	0.691497
LP_02731	LysoPC 20:4	544.34	20.7308	20.1839	20.7995	20.7351	20.644	20.7974	20.8729	20.7378	21.0338	19.6	0.123112	0.204041	-0.381223	0.690284
LP_02732	LysoPC 20:4	544.34	19.7781	21.2316	21.3665	19.6364	20.8751	19.9631	20.225	21.6666	19.863	21.8651	0.000201194	0.0048491	1.53439	2.31434
LP_02735	LysoPC 20:3	546.355	19.9007	21.1211	21.6003	20.0379	21.9332	20.4015	20.4048	21.9447	20.2291	21.3705	0.000181431	0.0048491	1.42026	2.31434
LP_02736	LysoPC 20:3	546.355	21.5092	21.5918	22.0394	21.5576	21.9494	21.5768	21.8171	21.9562	22.1685	21.5059	0.62711	0.69881	0.0765329	0.155641
LP_02749	LysoPC 20:2	548.371	19.756	19.4626	20.0478	19.8562	19.9195	19.8022	19.9458	19.8989	20.2997	19.4634	0.302878	0.3932	-0.166605	0.405387
LP_02750	LysoPC 20:2	548.371	17.776	17.8946	19.1018	17.9995	19.02	18.323	18.2433	19.2131	18.0699	18.1768	0.090142	0.170886	0.679428	0.767293
LP_02766	LysoPC 20:1	550.386	18.9655	20.6959	19.8888	19.1132	19.7657	18.9167	19.2613	19.8329	19.6779	20.9706	0.0100488	0.0493375	1.10681	1.30682
LP_02776	LysoPC 20:0	552.402	18.8797	18.6235	19.3632	19.1863	19.4025	18.6991	18.927	19.1852	19.3878	19.0535	0.571342	0.644363	0.1147	0.190869
LP_02821	LysoPC 21:1	564.402	18.6319	17.7351	18.4961	18.9453	18.4623	18.5247	18.5225	18.4031	18.9922	17.4277	0.0456872	0.122256	-0.570592	0.912731
LP_02975	Cer(d16:1/22:1)	592.565	22.1745	22.2249	22.6536	22.4384	22.6178	22.3799	22.2017	22.7297	22.1617	22.7026	0.0243495	0.0864143	0.320979	1.06341
LP_02988	Cer(d16:1/22:0)	594.582	21.3335	21.1615	21.9351	21.5561	21.9569	21.4137	21.3791	22.0162	21.4597	21.7089	0.106062	0.188202	0.356778	0.725375
LP_03086	DAG 34:3	608.524	17.0217	NA	17.7264	17.0158	NA	17.85	17.5888	17.9201	17.8927	NA	0.16643	0.250991	0.302549	0.600343
LP_03102	DAG 34:2	610.54	17.2232	NA	18.941	19.0551	18.9336	18.5134	19.0362	18.8009	19.1158	NA	0.447166	0.526125	0.160813	0.278911
LP_03105	Cer(d16:1/22:0(2OH))	610.576	22.4448	22.4363	22.826	22.6431	22.8353	22.5597	22.4182	22.9201	22.4042	22.8741	0.0274981	0.0935221	0.291295	1.02909
LP_03187	Cer(d16:1/24:1)	620.596	23.6604	23.3186	23.93	23.8085	23.9454	23.7177	23.5346	23.9501	23.6097	23.4068	0.78142	0.827418	0.0682094	0.0822751
LP_03211	Cer(d16:1/23:0(2OH))	624.591	26.6367	25.805	26.509	26.7426	26.5423	26.6592	26.5781	26.5172	26.6087	26.1162	0.0758215	0.153697	-0.320083	0.813336
LP_03275	DAG 36:5	632.524	18.0406	NA	18.1698	18.7362	18.225	19.1285	18.9076	18.344	18.9774	18.0825	0.0415056	0.118401	-0.594835	0.926646
LP_03286	DAG 36:4	634.54	20.9091	19.7661	20.3102	21.2133	20.8838	21.7223	21.5371	21.0872	21.4096	20.1984	0.0151452	0.0633961	-0.857031	1.19794
LP_03298	DAG 36:3	636.556	17.1115	21.8802	22.4995	21.0032	22.3646	21.3602	21.5069	22.5568	21.3158	22.792	0.0795987	0.158469	1.4432	0.800055
LP_03312	DAG 36:2	638.571	18.1605	NA	NA	18.6585	17.6425	18.5533	18.6524	17.0258	18.4642	NA	0.140738	0.22145	-1.14208	0.654723
LP_03315	Cer(d16:1/24:0(2OH))	638.607	24.015	23.7282	24.2562	24.1591	24.263	24.1107	23.9226	24.3273	23.9832	23.8117	0.781802	0.827418	0.0582538	0.0822751
LP_03359	DAG 37:6	644.524	23.0491	22.4469	23.6414	23.2437	23.8468	23.6693	23.6519	23.9736	23.4771	21.9868	0.595668	0.668336	-0.0593579	0.175005
LP_03439	Cer(d16:1/25:0(2OH))	652.622	26.1862	25.4868	26.1427	26.3059	26.121	26.2794	26.2279	26.1471	26.2812	25.6798	0.069814	0.148497	-0.315521	0.828283
LP_03489	DAG 38:6	658.54	23.8221	25.7133	25.5161	23.9952	25.6538	24.4201	24.6566	25.9168	24.4961	26.9051	0.000890123	0.0100216	1.72774	1.99906
LP_03501	DAG 38:5	660.555	24.5704	23.7588	24.6829	24.8892	24.662	24.9414	24.8246	24.6184	24.7838	24.503	0.112044	0.192493	-0.324842	0.715585
LP_03502	DAG 38:5	660.556	21.4593	23.2429	23.296	21.7755	23.3553	21.578	22.3644	23.4339	22.2487	24.4499	0.000494484	0.00717551	1.70596	2.14415
LP_03520	DAG 38:4	662.571	19.492	21.6192	21.7825	19.9485	21.9069	20.2432	20.4524	21.8236	20.3965	22.5671	6.44222e-05	0.0033372	1.83325	2.47662
LP_03624	DAG 39:6	672.555	24.1941	22.3887	24.3674	24.6927	24.5441	24.9689	24.6409	24.5786	24.5892	23.1987	0.143008	0.222344	-0.597514	0.652975
LP_03659	PE 31:1	676.49	23.7313	21.9529	22.7517	23.3273	22.7871	23.4409	23.0413	22.7142	23.0761	19.3167	0.0995348	0.180848	-1.0419	0.742686
LP_03683	PE 31:0	678.506	23.0615	22.6765	21.9494	22.5125	22.0153	22.6331	22.239	22.0748	22.0559	22.0468	0.151747	0.23262	-0.363796	0.633353
LP_03711	DAG 40:9	680.524	22.8663	23.1223	23.0861	23.0234	23.3575	23.5625	23.4463	23.6037	23.3044	23.6731	0.49019	0.569721	0.124987	0.244338
LP_03736	DAG 40:8	682.54	23.0792	23.537	23.7736	23.2968	23.9716	23.7762	23.8285	24.0422	23.6537	23.9623	0.097455	0.179545	0.313422	0.745826
LP_03782	PE 32:3	686.473	20.73	18.9048	19.9439	20.0406	20.0645	20.4846	20.194	20.0374	19.8096	19.5997	0.0840598	0.163366	-0.519662	0.786838
LP_03804	PE 32:2	688.49	23.196	23.1114	23.0701	23.3741	23.1333	23.5629	23.3549	23.2493	23.277	23.5885	0.312776	0.401263	-0.114794	0.396571
LP_03815	SM 33:1	689.557	22.6469	22.2216	22.9862	22.7208	22.8362	22.556	22.6242	22.7852	22.8335	22.8396	0.699398	0.766287	0.0768051	0.115609
LP_03826	PE 32:1	690.506	25.2391	24.8098	24.3507	24.6839	24.5554	24.9333	24.5923	24.5301	24.6337	24.2516	0.076199	0.153697	-0.325246	0.813336
LP_03849	PC 29:0	692.521	23.6387	21.9113	23.8201	24.0226	23.6307	23.6881	23.7259	23.5987	23.9905	21.9046	0.126779	0.205937	-0.616462	0.686265
LP_03850	PE 32:0	692.521	22.8719	22.3188	21.3529	22.3206	21.1587	22.4832	22.0634	21.3078	22.0042	21.5297	0.0146496	0.0617174	-0.785729	1.20959
LP_03851	PE 32:0	692.522	20.6966	18.8746	18.1552	19.3962	18.904	19.5738	18.2943	19.4982	17.952	19.3934	0.703881	0.768262	-0.476054	0.114491
LP_03981	PE 33:2	702.505	22.0789	23.2978	22.1604	21.444	22.3673	21.6635	21.7646	22.5121	21.7478	21.3633	0.12782	0.207112	0.717616	0.683794
LP_03982	PE 33:2	702.506	23.9228	21.9372	22.7069	23.6146	22.8513	23.777	23.4579	22.8114	23.4937	20.9621	0.0164678	0.0663793	-1.25563	1.17797
LP_03997	SM 34:1	703.574	22.6126	22.0946	22.7858	22.9088	22.6304	22.6619	22.8026	22.6273	22.9368	22.3808	0.0859997	0.165657	-0.266921	0.78079
LP_04006	PC 30:1	704.521	22.86	22.335	23.2711	22.9961	23.1627	22.5627	22.8442	23.1737	22.8442	23.2647	0.300512	0.390905	0.252114	0.407929
LP_04010	PE 33:1	704.522	21.9261	22.9613	21.7061	20.3271	21.9865	21.4374	21.436	22.2065	21.8188	23.8391	0.0455949	0.122256	1.27794	0.912731
LP_04035	PC 30:0	706.537	24.4059	23.7492	24.5665	24.5977	24.4156	24.3575	24.5542	24.4038	24.7267	23.4152	0.13678	0.216789	-0.359554	0.663963
LP_04037	PC 30:0	706.537	21.8941	19.5253	22.0752	22.3821	21.8832	22.0249	21.9758	21.7946	22.1821	20.0082	0.125002	0.205484	-0.713093	0.687221
LP_04087	PE 34:5	710.474	23.5147	22.1257	23.2598	23.5074	23.329	23.5001	23.2551	23.4038	23.3149	22.4056	0.125556	0.205484	-0.427205	0.687221
LP_04106	PE 34:4	712.49	22.1656	21.0419	21.9215	22.0967	22.0289	22.1373	21.9087	21.9665	22.0272	20.7883	0.120017	0.201468	-0.431834	0.695795
LP_04137	PE 34:3	714.505	21.8155	21.0626	21.0947	21.2791	19.8044	21.6584	21.3012	21.204	21.0504	20.7978	0.0730269	0.152353	-0.577498	0.817148
LP_04157	PC 31:2	716.52	21.8427	21.9413	22.5476	21.495	22.2316	21.3382	21.2029	22.4894	20.9691	21.681	0.00640721	0.0351589	0.814678	1.45397
LP_04158	PC 31:2	716.521	22.4801	21.8428	22.7345	22.7503	22.5512	22.4375	22.4317	22.6233	22.656	22.4132	0.514573	0.587441	-0.092699	0.231036
LP_04160	PE 34:2	716.521	25.6303	24.3142	24.6659	24.9891	24.7558	25.4062	24.9722	24.8425	24.9772	25.2811	0.0760738	0.153697	-0.415754	0.813336
LP_04161	PE 34:2	716.521	24.8647	23.6616	23.8009	24.1743	23.9093	24.4032	23.9104	23.8771	23.9916	NA	0.0540967	0.131296	-0.496353	0.881747
LP_04176	SM 35:1	717.59	21.6857	20.9082	21.9457	21.9402	21.8123	21.7368	21.8216	21.707	22.0922	21.4545	0.198823	0.284593	-0.254386	0.545775
LP_04186	PC 31:1	718.537	25.2155	21.9548	24.6003	25.3883	24.5244	25.1571	24.9676	24.4193	25.0523	NA	0.138894	0.219607	-0.982673	0.658354
LP_04188	PC 31:1	718.537	23.652	24.1837	24.4784	23.8015	24.3224	23.6186	23.9475	24.3223	24.0133	24.9539	0.00505055	0.0323335	0.663579	1.49035
LP_04213	PC 31:0	720.553	24.7421	23.4776	24.8685	25.1061	24.74	24.7663	24.8509	24.6261	25.0364	23.6099	0.0989939	0.180567	-0.529553	0.743361
LP_04266	PE 35:5	724.49	24.0537	23.3459	23.8428	23.9454	23.9348	24.0222	23.8777	23.9471	23.9251	23.4442	0.110231	0.191332	-0.241222	0.718213
LP_04297	PE 35:4	726.506	22.0308	21.3687	21.777	21.9316	21.9385	21.9997	21.8767	21.8412	22.1028	21.6535	0.0476184	0.122421	-0.261738	0.912146
LP_04298	PE 35:4	726.506	22.7185	21.7095	22.0815	22.4208	22.1537	22.6385	22.1818	22.2543	22.2936	20.6374	0.0823193	0.160624	-0.594629	0.794189
LP_04322	PC 32:3	728.521	23.6777	21.9275	23.2554	23.8702	23.2065	23.6316	23.525	23.2959	23.6951	23.2261	0.0561368	0.133299	-0.62211	0.875172
LP_04324	PC 32:3	728.521	24.3083	20.5443	24.0313	24.5203	24.0019	24.1265	24.0359	23.9472	24.2067	21.1414	0.124788	0.205484	-0.885859	0.687221
LP_04326	PE 35:3	728.521	24.497	22.97	23.4644	23.9545	23.5458	24.3334	23.7829	23.1161	23.9298	21.4083	0.0335051	0.104746	-1.05897	0.979864
LP_04329	PE 35:3	728.523	20.5109	NA	20.4165	20.7508	20.2501	21.0862	20.9926	19.9077	20.3441	19.6089	0.0228314	0.0828271	-0.68497	1.08183
LP_04357	PC 32:2	730.537	26.8994	25.2055	26.415	26.9736	26.3872	26.7869	26.7143	26.381	26.8299	25.8353	0.0266972	0.0917541	-0.729341	1.03737
LP_04358	PC 32:2	730.537	24.4429	22.4987	23.7672	24.3974	23.6294	24.3618	23.9346	23.765	24.1085	20.3359	0.0926938	0.17294	-1.04466	0.762104
LP_04359	PE 35:2	730.537	24.8734	22.3763	23.1241	24.5659	22.7428	24.7887	24.362	23.2464	24.2151	22.4905	5.38191e-05	0.0031949	-1.74572	2.49554
LP_04360	PE 35:2	730.537	23.7691	25.9358	24.6309	23.3714	24.6737	23.4894	23.3055	24.617	23.4167	24.3679	0.00609085	0.034729	1.49021	1.45931
LP_04392	PC 32:1	732.552	26.9879	25.2968	26.6246	27.1789	26.6035	26.9625	26.8458	26.6897	27.033	25.1578	0.0547879	0.131531	-0.78013	0.880971
LP_04420	PC 32:0	734.568	24.7569	24.178	24.98	25.0866	24.7716	24.8011	24.9411	24.8132	25.1798	24.1629	0.0997459	0.180848	-0.341584	0.742686
LP_04422	PC 32:0	734.569	21.2131	NA	21.0446	21.5703	20.6244	21.2111	21.1696	20.3039	21.4564	NA	0.0747303	0.153697	-0.643383	0.813336
LP_04426	TAG 42:3	734.628	22.0498	18.8766	21.6856	22.6387	21.6199	22.5165	22.3462	21.2954	22.54	18.9357	0.0392968	0.115071	-1.4791	0.939034
LP_04459	TAG 42:2	736.643	20.3747	NA	20.3049	20.9648	19.8576	20.8943	20.9896	20.2675	21.0654	18.4476	0.0750664	0.153697	-0.995345	0.813336
LP_04460	TAG 42:2	736.644	NA	20.1539	19.9316	NA	19.9821	NA	NA	19.5478	NA	21.9313	NA	NA	NA	#VALUE!
LP_04461	TAG 42:2	736.644	22.3859	21.6487	23.7128	23.0062	23.6885	22.8842	23.1271	23.6582	23.3265	22.1417	0.96154	0.971959	0.228512	0.0123521
LP_04480	PE 36:5	738.506	20.3551	NA	NA	20.4241	NA	20.2258	19.9558	18.597	20.1271	NA	NA	NA	-1.63005	#VALUE!
LP_04487	TAG 42:1	738.659	22.3209	18.9434	22.492	22.688	22.4837	22.6536	22.7462	22.4104	22.9292	20.5649	0.144492	0.224116	-0.793596	0.649527
LP_04490	TAG 42:1	738.659	19.9049	21.9016	22.2208	20.4035	22.1882	20.3223	21.2275	22.1923	21.5964	23.0926	0.00338834	0.0249452	1.55385	1.60301
LP_04507	PE 36:4	740.521	23.739	22.6459	22.9756	23.3439	23.3105	23.4722	23.1395	23.1698	23.1772	23.5005	0.204734	0.289374	-0.241917	0.53854
LP_04509	PC 33:4	740.521	22.4979	21.0587	22.7593	22.8518	22.6718	22.5912	22.3683	22.7262	22.5174	20.2327	0.269085	0.358597	-0.371705	0.445393
LP_04511	PE 36:4	740.522	22.934	21.6322	21.5746	22.4053	21.8035	22.6334	22.0267	21.8137	22.0266	21.2288	0.00693437	0.036553	-0.823001	1.43708
LP_04513	PE 36:4	740.524	22.8736	20.9695	21.3207	22.6632	21.2252	22.8283	22.237	21.6129	22.3411	NA	0.000229843	0.0048491	-1.3105	2.31434
LP_04521	TAG 42:0	740.675	22.1021	20.6363	22.7404	22.6764	22.5384	22.2164	23.0568	22.5254	22.936	20.9453	0.194543	0.279817	-0.526865	0.553126
LP_04522	TAG 42:0	740.675	21.9679	NA	21.4778	21.5773	NA	22.3748	22.1067	NA	22.4906	20.6776	0.199172	0.284593	-1.00564	0.545775
LP_04540	PC 33:3	742.537	25.7782	23.8453	25.606	25.911	25.5526	25.779	25.5857	25.5531	25.7403	23.1371	0.122145	0.203471	-0.711535	0.691497
LP_04541	PE 36:3	742.537	24.8843	26.06	25.045	24.2445	25.1789	24.7947	24.7606	25.3912	24.7027	26.0904	0.0123575	0.056827	0.927281	1.24545
LP_04542	PE 36:3	742.538	23.519	22.7655	22.5032	22.8354	22.8136	23.2166	22.6832	22.6596	22.7169	22.5551	0.10901	0.19033	-0.367672	0.720494
LP_04568	PC 33:2	744.552	27.734	25.7533	27.0383	27.792	26.9804	27.7048	27.6481	26.9779	27.748	25.0646	0.0279496	0.0945651	-1.16795	1.02427
LP_04569	PC 33:2	744.553	25.7237	25.5017	26.3608	25.8892	26.2828	25.6821	25.5685	26.3153	25.8196	25.2988	0.405356	0.485684	0.278619	0.313646
LP_04612	PC 33:1	746.568	25.5331	27.0157	26.6728	NA	26.6129	25.4275	25.7334	26.5997	25.9046	27.2574	0.000211677	0.0048491	1.19481	2.31434
LP_04613	PC 33:1	746.568	25.7458	22.628	25.5913	26.0364	25.3456	25.8126	25.5659	25.3808	25.7934	NA	0.231675	0.317157	-0.703652	0.498725
LP_04617	PE 36:1	746.569	24.0544	NA	NA	23.2931	NA	24.0345	23.7651	NA	23.5461	25.5909	NA	NA	1.82366	#VALUE!
LP_04652	PC 33:0	748.584	24.7337	24.0753	25.0872	25.1071	24.8814	24.8289	24.9497	24.7856	25.1592	24.1571	0.1588	0.241716	-0.312218	0.616695
LP_04654	TAG 43:3	748.644	19.7751	21.8929	21.4834	20.3228	21.5863	20.1769	20.3455	21.685	20.5639	21.5989	7.15479e-05	0.0033372	1.39641	2.47662
LP_04681	PE 37:6	750.506	24.6928	23.0925	23.8491	24.2823	24.075	24.5828	23.9811	24.2209	24.0166	22.8766	0.064369	0.142087	-0.622206	0.847445
LP_04691	TAG 43:2	750.659	22.0003	19.2327	22.9924	22.5593	23.0737	22.3033	22.733	23.0905	22.9637	22.5337	0.688304	0.757947	0.0949894	0.120361
LP_04692	TAG 43:2	750.659	19.2922	22.3646	21.4942	19.6544	21.4056	19.5438	20.2345	21.3755	20.1414	24.0173	0.00708024	0.0369872	2.73797	1.43195
LP_04694	TAG 43:2	750.659	20.5288	20.0942	23.04	21.4497	22.9893	21.1351	22.1431	23.1211	22.441	NA	0.394341	0.475619	0.999194	0.322741
LP_04712	PC 34:5	752.52	27.536	25.7015	27.7218	27.8824	27.6142	27.5883	27.6409	27.5782	27.824	26.1378	0.157263	0.239936	-0.529586	0.619904
LP_04714	PE 37:5	752.521	23.9857	22.5914	23.2009	23.6788	23.3931	23.8382	23.4946	23.4408	23.6154	21.9428	0.045058	0.122256	-0.717423	0.912731
LP_04725	TAG 43:1	752.674	23.1391	20.7422	22.9332	23.434	23.0491	23.3751	23.5183	22.9843	23.6889	22.6031	0.0902844	0.170886	-0.783356	0.767293
LP_04726	TAG 43:1	752.674	20.9276	22.0506	22.8463	21.3576	22.7607	21.2803	22.0073	22.7124	22.2367	23.2528	0.00616931	0.034729	1.12987	1.45931
LP_04746	PC 34:4	754.536	24.3598	23.2111	24.4118	24.6625	24.33	24.3815	24.5692	24.081	24.7227	23.4134	0.0541127	0.131296	-0.578642	0.881747
LP_04749	PE 37:4	754.537	23.3582	22.8974	22.5256	22.9534	22.2981	23.2156	22.791	22.635	22.8023	22.9157	0.0524639	0.129769	-0.369305	0.88683
LP_04751	PE 37:4	754.537	24.3959	22.9131	22.7414	23.9184	22.8061	24.1724	23.6084	22.8634	23.6607	22.2718	0.000245054	0.0048491	-1.24633	2.31434
LP_04761	TAG 43:0	754.69	23.5312	21.6477	23.7262	24.1911	23.6405	24.1078	24.1111	23.5381	24.2334	22.1145	0.0635729	0.141627	-0.89283	0.848855
LP_04782	PE 37:3	756.552	24.6294	22.445	22.8191	24.023	22.9912	24.3294	23.704	23.067	23.5807	21.7669	0.00178367	0.0154068	-1.41741	1.81229
LP_04783	PC 34:3	756.553	25.1292	NA	24.8122	25.2124	NA	25.1971	24.9602	24.7828	25.0702	NA	0.00162041	0.0146962	-0.3191	1.8328
LP_04784	PC 34:3	756.553	24.8867	22.9937	24.8325	25.0416	24.7252	24.8861	24.7261	24.6248	24.7701	23.0923	0.122705	0.203885	-0.601705	0.690616
LP_04823	PC 34:2	758.568	28.53	25.9632	28.1474	28.5702	28.0561	28.5112	28.081	28.0724	28.2565	25.3315	0.103331	0.184358	-0.875943	0.734339
LP_04824	PC 34:2	758.568	27.3597	27.486	27.4221	27.5639	27.3464	27.3874	27.2598	26.7915	27.4167	28.5425	0.697308	0.766287	0.238827	0.115609
LP_04849	SM 38:1	759.636	23.6405	23.3619	24.3946	24.0377	24.3142	23.7782	23.6889	24.4671	23.8607	23.7286	0.320487	0.406343	0.305901	0.391108
LP_04858	PE 38:8	760.489	22.548	21.3782	22.1311	22.3975	22.1718	22.5016	21.9902	22.3089	21.9941	20.987	0.140494	0.22145	-0.425175	0.654723
LP_04866	PC 34:1	760.583	26.9339	24.7582	26.4943	27.103	26.3592	26.9795	26.7989	26.3331	27.0378	NA	0.095207	0.17662	-0.845324	0.75296
LP_04896	PE 38:7	762.506	24.7069	23.0893	24.1457	24.6086	24.1866	24.7502	24.3881	24.3864	24.383	23.4023	0.0423868	0.119304	-0.651402	0.923344
LP_04906	PC 34:0	762.6	21.9431	20.6326	22.3567	22.1791	22.1469	21.8822	22.1222	21.7727	22.2	20.9892	0.219853	0.304163	-0.348229	0.516894
LP_04909	TAG 44:3	762.659	20.2539	23.8774	21.6878	20.6795	21.6736	20.5899	21.0212	21.7882	21.031	23.8725	0.0219563	0.0805474	2.22749	1.09395
LP_04910	TAG 44:3	762.659	22.2055	21.4761	23.5546	22.588	23.5973	22.6116	22.4759	23.7731	22.7453	22.0352	0.490327	0.569721	0.614414	0.244338
LP_04932	PC 35:6	764.521	24.7851	23.2662	25.1882	25.0733	25.0384	24.8392	24.7239	25.1749	24.9093	22.4292	0.325407	0.409523	-0.280836	0.387722
LP_04933	PE 38:6	764.521	25.9731	27.2169	26.4556	25.6373	26.5856	25.83	25.5861	26.6835	25.6799	27.2812	0.00143841	0.0144504	1.13652	1.84012
LP_04947	TAG 44:2	764.674	20.8188	22.8614	22.3398	20.9099	22.2608	20.939	21.056	22.2006	21.2444	23.9366	0.00511675	0.0324392	1.8875	1.48893
LP_04948	TAG 44:2	764.674	23.2303	23.7773	24.778	23.6185	24.7734	23.6411	24.1056	24.8239	24.2271	24.5702	0.0194225	0.0750466	0.782723	1.12467
LP_04950	TAG 44:2	764.675	23.4513	NA	23.265	23.9292	23.1499	23.9369	23.8597	23.1613	23.8558	19.9871	0.17526	0.26129	-0.988106	0.582877
LP_04972	PC 35:5	766.536	28.9241	28.3255	29.1041	28.9823	28.9504	28.8577	28.979	28.8945	29.0456	28.3957	0.22913	0.314332	-0.191913	0.502612
LP_04975	PE 38:5	766.537	23.79	25.0376	24.1856	23.4697	24.3224	23.6314	23.6043	24.2445	23.5823	25.2978	0.0105796	0.0515556	1.07386	1.28772
LP_04976	PE 38:5	766.537	27.3366	26.7174	26.6865	27.0305	26.7742	27.2375	26.9011	26.8793	26.9006	26.7983	0.0214204	0.0790356	-0.319572	1.10218
LP_04990	TAG 44:1	766.69	24.9274	22.2131	24.89	25.318	24.8833	25.3139	25.3735	24.8457	25.4928	22.693	0.081545	0.160624	-0.989289	0.794189
LP_04991	TAG 44:1	766.691	23.1285	23.5258	24.0172	23.6809	24.0345	23.5108	23.8108	24.0581	23.793	24.2406	0.0546254	0.131531	0.388231	0.880971
LP_05010	PC 35:4	768.552	27.2914	25.3212	26.8339	27.3006	26.8011	27.2136	27.0568	26.7382	27.0683	24.1208	0.0866364	0.166393	-0.905579	0.778865
LP_05011	PC 35:4	768.552	25.3286	25.2576	26.028	25.7206	25.7875	25.3716	25.8742	25.5567	26.0102	25.6844	0.992517	0.992517	-0.00106769	0.00326188
LP_05015	PC 35:4	768.553	25.4944	22.0945	23.87	25.4897	23.9575	25.4115	24.9573	23.9492	25.0562	NA	0.0251938	0.0884493	-1.65929	1.05331
LP_05030	TAG 44:0	768.706	24.9702	23.4389	25.1801	25.3498	25.1684	25.2576	25.5718	25.0447	25.6217	23.8699	0.0917531	0.171676	-0.664795	0.765292
LP_05059	PC 35:3	770.567	29.4679	27.2056	28.962	29.4935	28.9357	29.4389	29.2594	29.0007	29.3553	25.7876	0.0917192	0.171676	-0.993204	0.765292
LP_05111	PC 35:2	772.583	28.1295	28.7207	29.1004	28.2279	29.0469	27.9532	28.1993	29.0527	28.2655	28.2738	0.00928273	0.0462719	0.711326	1.33468
LP_05113	PE 38:2	772.584	21.0041	NA	19.7217	20.5728	19.8937	20.8547	20.3615	18.6629	20.2652	NA	0.076408	0.153697	-1.1204	0.813336
LP_05116	PE 38:2	772.586	22.6973	NA	19.5398	21.9306	19.6885	22.2124	21.2262	19.4592	21.1493	NA	0.00111617	0.0119485	-2.39711	1.92269
LP_05135	SM 39:1	773.652	27.2028	26.5129	27.6012	27.6838	27.443	27.4914	27.4217	27.4807	27.6202	27.1256	0.288486	0.379801	-0.212332	0.420444
LP_05158	PC 35:1	774.599	25.306	22.9233	25.7419	25.896	25.5573	25.3593	25.5148	25.5318	25.695	NA	0.430281	0.511791	-0.299949	0.290907
LP_05159	PC 35:1	774.599	25.5042	26.833	26.7316	25.6751	26.5425	25.5821	25.8548	26.6194	26.0336	27.3257	0.000329255	0.00581091	1.09564	2.23576
LP_05164	TAG 45:4	774.66	17.9467	20.1791	19.6409	18.4985	20.0561	18.2903	18.7196	19.9891	19.0247	20.0989	0.000361443	0.00621112	1.46215	2.20683
LP_05192	PC 36:7	776.52	23.432	23.4441	24.1527	23.7255	23.9558	23.2515	23.5018	24.0545	23.7386	24.3139	0.0360429	0.107952	0.470917	0.966768
LP_05206	TAG 45:3	776.674	22.2553	24.7179	24.1271	22.3911	24.1132	22.4656	22.678	24.317	22.8853	24.5317	3.43892e-06	0.000788937	1.82824	3.10296
LP_05207	TAG 45:3	776.674	19.9164	21.72	22.0941	20.2399	21.8554	20.3955	20.9116	21.9516	21.0408	22.8602	0.000580434	0.00763808	1.59637	2.11702
LP_05208	TAG 45:3	776.675	24.4053	19.7962	23.7627	24.7724	23.8577	24.8128	24.4174	23.9702	24.4967	22.0166	0.07744	0.154643	-1.30912	0.810669
LP_05238	PC 36:6	778.536	24.7147	NA	23.5698	24.9332	23.6498	24.7286	24.2345	23.9211	24.5219	NA	0.00146551	0.0144997	-0.923719	1.83864
LP_05239	PC 36:6	778.536	27.0071	27.5861	27.9027	27.268	27.831	27.0427	27.2916	27.8258	27.409	28.4049	0.00335596	0.0249452	0.724716	1.60301
LP_05240	PE 39:6	778.537	25.1485	23.0745	23.9703	24.7074	24.022	24.9692	24.3557	24.0492	24.322	23.2517	0.00545512	0.0333781	-1.00592	1.47654
LP_05254	TAG 45:2	778.69	NA	25.2514	24.5708	NA	24.3961	NA	23.9392	24.4061	24.0222	26.4203	0.0558143	0.133017	1.26475	0.876092
LP_05255	TAG 45:2	778.69	24.9057	NA	24.6441	25.2878	24.6024	25.2533	25.2053	24.5907	25.2798	23.3934	0.0598665	0.137604	-0.802594	0.86137
LP_05256	TAG 45:2	778.692	23.8462	23.156	24.9366	24.0116	24.8171	24.1638	24.2554	24.718	24.4433	22.9599	0.955263	0.967111	0.189579	0.0145238
LP_05279	PC 36:5	780.552	26.1277	22.7927	25.0542	26.06	25.1717	26.0239	25.5313	25.182	25.5392	NA	0.109814	0.191223	-1.06623	0.718461
LP_05280	PC 36:5	780.552	NA	25.2006	24.1377	NA	24.0168	NA	NA	23.4376	NA	26.6184	NA	NA	NA	#VALUE!
LP_05281	PC 36:5	780.552	28.5438	27.2391	28.6936	28.7774	28.5744	28.5778	28.5539	28.4922	28.7344	28.0534	0.184935	0.271182	-0.344328	0.566739
LP_05283	PC 36:5	780.552	25.415	25.2006	20.7772	25.3556	24.0168	25.4959	24.9229	23.4376	24.993	26.6184	0.277905	0.368846	-0.221347	0.433155
LP_05285	PE 39:5	780.554	23.695	22.8403	22.5903	23.3083	22.7112	23.5398	23.0679	22.8633	23.0323	22.1625	0.00505023	0.0323335	-0.697302	1.49035
LP_05294	TAG 45:1	780.706	25.582	23.6162	25.1193	25.9466	25.3002	25.8645	25.8054	24.9947	25.9524	24.2911	0.0187886	0.0730296	-1.05099	1.1365
LP_05295	TAG 45:1	780.707	24.8166	24.951	25.7683	25.1189	25.85	25.008	25.4393	25.8306	25.623	25.5607	0.118141	0.19986	0.396811	0.699274
LP_05328	PC 36:4	782.566	NA	NA	23.6608	24.9043	23.3406	24.1298	24.0292	NA	24.7735	NA	0.0266779	0.0917541	-1.00026	1.03737
LP_05330	PC 36:4	782.568	24.7277	22.3465	24.5612	24.9594	24.5538	24.7582	24.768	24.3421	24.7916	22.8548	0.0852132	0.164628	-0.808832	0.783496
LP_05332	PC 36:4	782.568	27.7109	24.0181	25.9708	27.5191	26.0218	27.5844	27.252	26.2661	27.3009	NA	0.033525	0.104746	-1.69681	0.979864
LP_05342	TAG 45:0	782.721	25.3139	23.3438	25.0685	25.6173	24.9653	25.6215	25.4718	24.7744	25.4573	23.5909	0.033712	0.104828	-0.985299	0.979522
LP_05377	PE 40:10	784.49	23.8033	23.0323	23.9286	23.9319	23.9976	23.9947	23.6581	24.0933	23.646	23.5253	0.679425	0.749433	-0.0488925	0.125267
LP_05384	PC 36:3	784.582	23.0109	20.7959	22.5301	23.1301	22.4233	22.8857	22.7236	22.1019	22.8681	20.8527	0.0347764	0.106615	-1.00615	0.972182
LP_05385	PC 36:3	784.583	28.1809	28.4603	28.7084	27.6487	28.5958	28.2013	28.258	28.7221	28.3297	28.7822	0.00843714	0.0427089	0.515468	1.36948
LP_05425	PE 40:9	786.505	23.4908	22.9054	23.5557	23.5599	23.5995	23.5628	23.3424	23.6915	23.4196	23.465	0.836953	0.870271	-0.00935254	0.0603454
LP_05426	PE 40:9	786.506	21.3764	20.2113	21.1981	21.4947	21.365	21.6451	21.1351	21.3273	21.0756	20.1422	0.15228	0.232878	-0.414077	0.632871
LP_05436	PC 36:2	786.598	23.5836	NA	NA	NA	NA	24.0702	NA	NA	NA	NA	NA	NA	NA	#VALUE!
LP_05437	PC 36:2	786.599	27.9571	24.2319	27.2794	28.1748	27.2319	28.0813	27.6553	27.2803	27.7765	23.525	0.0729243	0.152353	-1.32263	0.817148
LP_05449	TAG 46:5	786.66	NA	NA	NA	NA	NA	NA	17.8578	NA	NA	NA	NA	NA	NA	#VALUE!
LP_05465	SM 40:1	787.667	24.1156	24.0942	24.6182	24.5235	24.5079	24.3405	24.0436	24.2892	24.2017	24.2408	0.432988	0.514075	0.107186	0.288974
LP_05480	PE 40:8	788.522	22.6537	22.1046	22.5445	22.6059	22.5209	22.6796	22.49	22.6163	22.4297	22.137	0.171749	0.256642	-0.174208	0.590673
LP_05488	PC 36:1	788.615	26.0788	NA	25.2941	26.6609	25.8239	26.3902	26.2512	25.729	26.4044	NA	0.023225	0.0833293	-0.736508	1.0792
LP_05494	TAG 46:4	788.674	19.7563	20.1991	20.4708	20.2661	20.8363	19.8805	20.297	20.5616	20.5744	20.7313	0.0631062	0.141125	0.391075	0.850397
LP_05495	TAG 46:4	788.675	21.3268	18.5948	22.0207	22.176	21.8064	21.9794	22.0248	21.9454	22.1562	NA	0.390143	0.473538	-0.404484	0.324645
LP_05496	TAG 46:4	788.675	NA	22.1997	NA	17.7023	18.7691	17.6084	NA	19.2823	18.3208	22.5712	0.0596916	0.137604	3.6192	0.86137
LP_05526	PC 37:7	790.537	23.7096	23.4927	24.4006	23.8812	24.354	23.6987	23.6036	24.5528	23.6346	23.9928	0.0746058	0.153697	0.496241	0.813336
LP_05541	TAG 46:3	790.69	22.4569	NA	22.4098	23.0536	22.3081	22.966	23.1122	21.3179	23.1892	NA	0.0987371	0.180567	-0.888758	0.743361
LP_05542	TAG 46:3	790.69	22.0353	25.4932	23.431	22.4648	23.5273	22.2331	22.6145	23.4828	22.8063	25.9961	0.0231653	0.0833293	2.37521	1.0792
LP_05543	TAG 46:3	790.69	24.982	24.3874	25.9089	25.1587	26.0158	25.2817	25.0269	26.1577	25.4197	24.7431	0.508257	0.582267	0.425225	0.234878
LP_05574	PC 37:6	792.552	29.8677	28.6277	29.834	29.8963	29.7618	29.8249	29.6952	29.7816	29.7876	27.9024	0.18157	0.268497	-0.45152	0.57106
LP_05577	PC 37:6	792.553	21.3941	21.6022	22.2185	21.4737	22.2017	21.4058	21.3713	22.205	21.4241	22.2082	0.00475127	0.031748	0.691597	1.49828
LP_05588	TAG 46:2	792.706	24.7647	25.4388	25.8752	24.963	25.9637	25.0124	25.3349	25.9748	25.4454	25.7169	0.00290125	0.0222884	0.681326	1.65192
LP_05589	TAG 46:2	792.706	24.5551	25.1024	25.2195	24.9316	25.0335	24.7392	24.7955	24.8992	24.9372	26.5014	0.128723	0.207983	0.692079	0.681971
LP_05590	TAG 46:2	792.706	25.9678	21.1856	25.1603	26.2396	25.334	26.3306	26.1376	25.2482	26.2644	22.6665	0.0550855	0.131761	-1.57602	0.880212
LP_05621	PE 40:5	794.565	23.3858	24.2588	23.2901	23.0572	23.1078	22.7843	23.1925	23.2547	23.1872	23.9511	0.120537	0.201823	0.510455	0.69503
LP_05623	PC 37:5	794.567	28.1149	27.3826	28.1845	28.3053	27.9358	28.1958	28.3155	27.9443	28.373	27.6058	0.030178	0.0979801	-0.426252	1.00886
LP_05625	PC 37:5	794.568	25.9671	NA	NA	NA	25.8392	25.7585	NA	25.7427	NA	NA	0.617724	0.690054	-0.0747958	0.161117
LP_05626	PC 37:5	794.568	26.6758	24.639	26.4241	26.6073	26.399	26.6241	26.4071	26.2683	26.5639	23.2137	0.136731	0.216789	-0.763214	0.663963
LP_05639	TAG 46:1	794.723	25.3215	NA	25.6679	25.162	24.7921	25.4096	25.4871	24.5232	25.499	NA	0.384871	0.468882	-0.300137	0.328936
LP_05682	PC 37:4	796.583	26.282	24.0256	26.0297	26.387	26.0555	26.1913	25.9041	26.0003	25.9381	NA	0.310359	0.399733	-0.424004	0.39823
LP_05683	PC 37:4	796.583	26.6355	24.1197	25.9733	26.76	25.9569	26.6534	26.3656	26.0215	26.439	23.7591	0.0487278	0.12333	-1.11315	0.90893
LP_05696	TAG 46:0	796.737	26.2999	25.1907	25.9885	26.4143	26.0579	26.4286	26.5085	25.9617	26.5486	25.4435	0.0130154	0.0590213	-0.674437	1.22899
LP_05735	PC 37:3	798.598	28.5903	24.7964	27.5068	28.6562	27.4291	28.6468	28.3049	27.5016	28.3734	24.1839	0.0387576	0.114332	-1.66019	0.941833
LP_05776	PC 38:9	800.52	26.2234	24.5144	26.6541	26.6418	26.1917	26.1844	26.1569	26.4837	26.3878	24.7253	0.256402	0.346647	-0.364269	0.460112
LP_05784	PC 37:2	800.614	27.9799	27.7283	28.5778	28.1306	28.4981	28.0555	28.0916	28.5693	28.1523	27.9666	0.354166	0.438843	0.225715	0.357691
LP_05786	PE 40:2	800.615	22.3928	21.3993	20.6068	21.5423	20.8765	21.9139	21.2271	20.9176	21.0132	20.4827	0.036159	0.107952	-0.811545	0.966768
LP_05789	TAG 47:5	800.675	21.2636	20.8779	21.8213	21.5258	21.5651	21.4275	21.7824	21.1626	21.8463	20.7735	0.196946	0.28265	-0.28936	0.548751
LP_05823	PC 38:8	802.536	26.5767	25.6838	26.2444	26.8358	26.1895	26.6578	26.5446	26.2576	26.5953	26.4094	0.0135656	0.0595147	-0.46907	1.22538
LP_05835	TAG 47:4	802.69	22.3837	23.6779	23.9428	22.7281	23.8009	22.7782	22.8595	23.8938	22.7867	23.6583	1.26403e-05	0.00165082	1.0827	2.7823
LP_05836	TAG 47:4	802.69	21.7024	21.1878	22.695	21.9855	22.7344	22.1887	22.2427	22.7711	NA	21.6128	0.651685	0.722496	0.293829	0.141165
LP_05875	PC 38:7	804.551	29.8738	28.6485	29.6409	29.8616	29.5078	29.8181	29.7805	29.5663	29.7988	28.756	0.0481802	0.122714	-0.542459	0.911105
LP_05889	TAG 47:3	804.706	25.0224	26.5019	26.1296	25.409	26.0374	25.2798	25.2574	26.1918	25.5262	26.3631	4.48107e-05	0.0031949	0.945859	2.49554
LP_05890	TAG 47:3	804.706	22.8438	23.8224	23.6477	23.1529	23.4468	23.0786	23.4724	23.7441	23.5571	24.8255	0.0472717	0.122256	0.74337	0.912731
LP_05891	TAG 47:3	804.706	26.8619	22.8709	26.2609	27.1611	26.3628	27.1535	26.894	26.4274	26.9237	24.6837	0.0723876	0.152353	-1.20747	0.817148
LP_05927	PC 38:6	806.567	29.4057	30.3841	30.1223	29.3749	30.0335	29.1873	29.4827	30.0381	29.5553	30.748	0.00152914	0.0146336	0.885974	1.83465
LP_05928	PC 38:6	806.567	27.64	26.4782	27.5147	27.6692	27.4371	27.6433	27.6162	27.4094	27.6963	26.7903	0.0637645	0.141627	-0.47134	0.848855
LP_05940	TAG 47:2	806.72	26.7965	26.8168	26.9641	27.0885	26.857	27.0033	27.1114	26.8919	27.1703	27.7459	0.91381	0.933831	0.0624022	0.0297319
LP_05941	TAG 47:2	806.722	26.828	22.3064	26.2147	27.0739	26.3302	27.1311	27.0055	26.4155	27.0475	23.6814	0.0740237	0.153697	-1.33224	0.813336
LP_05970	PC 38:5	808.583	27.9036	28.4823	28.6044	27.9571	28.5283	27.8977	27.988	28.4573	28.0987	29.1498	0.00486452	0.0320862	0.6984	1.49368
LP_05971	PC 38:5	808.583	27.4018	26.6071	27.7448	27.8072	27.5339	27.5072	27.6009	27.4302	27.7741	26.9521	0.159262	0.241855	-0.316195	0.616444
LP_05974	PC 38:5	808.584	24.9292	26.6298	26.0847	24.6541	26.1061	24.558	24.7916	26.2162	24.6555	26.8059	8.57716e-05	0.00350055	1.67569	2.45586
LP_05985	TAG 47:1	808.737	28.0705	26.8228	27.9524	28.1934	28.123	28.275	28.293	28.0065	28.332	27.0027	0.0768886	0.154013	-0.55617	0.812442
LP_05986	TAG 47:1	808.739	27.0084	27.0917	27.6204	27.2112	27.6335	27.2247	27.4826	27.5124	27.4817	27.7195	0.14249	0.222344	0.238561	0.652975
LP_06028	PC 38:4	810.599	24.469	23.3003	24.5488	24.7088	24.4171	24.5478	24.6126	24.402	24.6588	23.2823	0.100255	0.180848	-0.506058	0.742686
LP_06029	PC 38:4	810.599	25.952	27.4125	27.312	26.041	27.2544	26.0025	26.0964	27.292	26.2002	27.9518	0.000186253	0.0048491	1.4087	2.31434
LP_06035	TAG 48:7	810.659	18.2488	NA	19.0959	18.787	18.9665	18.7769	19.0134	18.9535	19.087	NA	0.21035	0.295394	0.196082	0.529598
LP_06041	TAG 47:0	810.753	NA	NA	NA	24.8438	24.7574	NA	NA	24.2257	NA	NA	NA	NA	-0.327905	#VALUE!
LP_06086	PC 38:3	812.618	22.2789	21.9046	NA	NA	NA	NA	23.1499	NA	NA	NA	NA	NA	-0.874542	#VALUE!
LP_06132	PC 39:9	814.536	22.6126	23.0647	23.7966	22.8298	23.71	22.6077	22.5274	23.8886	22.6643	23.2774	0.00344977	0.02503	0.92955	1.60154
LP_06144	PC 38:2	814.63	26.7101	20.4598	25.4888	27.2097	25.332	26.9741	26.4733	25.2593	26.605	20.74	0.0454314	0.122256	-2.15787	0.912731
LP_06150	TAG 48:5	814.689	22.2824	NA	22.8623	22.9365	22.6979	22.6327	22.8171	22.5156	22.997	NA	0.80901	0.847967	-0.0561598	0.071621
LP_06167	SM 42:1	815.699	20.4571	19.7341	21.1992	20.976	21.2291	20.8161	20.9377	20.7761	21.1096	20.6689	0.656412	0.726504	-0.0642129	0.138762
LP_06180	PC 39:8	816.552	22.4062	23.2022	23.5197	22.6296	23.4848	22.3319	22.2841	23.5595	22.4103	23.5978	3.62452e-06	0.000788937	1.06199	3.10296
LP_06195	TAG 48:4	816.705	22.0644	NA	NA	21.1927	NA	NA	21.2616	NA	21.4803	NA	NA	NA	NA	#VALUE!
LP_06198	TAG 48:4	816.706	24.2164	21.2056	24.3055	24.6824	24.3491	24.6487	24.684	24.3693	24.6266	21.2055	0.125434	0.205484	-0.872016	0.687221
LP_06237	PC 39:7	818.568	22.2408	22.8459	23.3521	22.3882	23.2255	22.3187	22.1969	22.9628	22.3261	22.8175	0.00130338	0.0132986	0.76087	1.87619
LP_06248	PC 38:0	818.662	18.7338	18.1388	19.6659	19.5136	19.4606	19.0721	19.1803	19.2622	19.4213	18.262	0.538532	0.61372	-0.122466	0.21203
LP_06251	TAG 48:3	818.721	26.7215	26.2591	27.5504	26.8198	27.652	26.876	26.9755	27.7612	27.1085	26.6081	0.439653	0.52104	0.3784	0.283129
LP_06252	TAG 48:3	818.722	24.7282	NA	25.33	25.2786	25.0276	25.1567	25.0438	25.0561	25.3371	NA	0.847851	0.880059	0.0201438	0.0554882
LP_06253	TAG 48:3	818.722	25.169	27.1889	26.2239	25.5583	26.0421	25.4737	25.6472	26.0953	25.7558	28.0627	0.0361692	0.107952	1.42541	0.966768
LP_06288	PC 39:6	820.583	30.0683	28.321	29.689	30.1063	29.6137	30.0547	29.8967	29.5563	30.0076	28.2625	0.0446459	0.122256	-0.805162	0.912731
LP_06304	TAG 48:2	820.737	28.4115	24.6047	27.7422	28.4993	27.9112	28.6347	28.4456	27.7145	28.5011	25.3765	0.0584984	0.135941	-1.30918	0.866649
LP_06305	TAG 48:2	820.737	25.4418	27.0495	26.782	25.8955	26.7633	25.7425	25.986	26.6004	25.9341	28.4069	0.0136123	0.0595147	1.48659	1.22538
LP_06306	TAG 48:2	820.737	27.1747	27.7221	28.0967	27.3091	28.1742	27.4067	27.5709	28.1237	27.6798	27.3465	0.0415061	0.118401	0.485813	0.926646
LP_06341	PC 39:5	822.598	27.2859	24.9908	26.724	27.335	26.6845	27.3311	27.0702	26.689	27.1717	24.7301	0.0473671	0.122256	-1.03263	0.912731
LP_06342	PC 39:5	822.599	27.6512	25.6898	27.5271	27.8105	27.3671	27.6742	27.5598	27.215	27.6919	25.7217	0.0764953	0.153697	-0.766879	0.813336
LP_06349	TAG 48:1	822.753	28.7012	26.2207	28.094	28.8447	28.1338	28.9046	28.8257	28.0188	28.8667	25.5392	0.0415367	0.118401	-1.28399	0.926646
LP_06350	TAG 48:1	822.755	26.9994	27.9879	27.633	27.0749	27.6416	27.106	27.5002	27.5898	27.5258	28.2854	0.0107412	0.0515734	0.594854	1.28757
LP_06375	PC 40:11	824.523	20.8887	20.2779	21.2584	21.2846	21.0705	20.9361	21.0295	21.1631	21.1854	20.7249	0.430096	0.511791	-0.132001	0.290907
LP_06383	PC 39:4	824.615	27.1799	24.7054	26.838	27.4336	26.7721	27.297	27.1105	26.7203	27.2186	24.4155	0.0671177	0.146971	-1.01735	0.832767
LP_06388	TAG 49:7	824.675	19.4757	20.9566	22.0036	20.2869	21.7919	20.2302	20.5775	21.7746	20.6999	21.3765	0.00165018	0.0147612	1.31435	1.83088
LP_06393	TAG 48:0	824.769	26.2348	25.4222	25.7164	26.2854	25.7558	26.2723	26.3492	25.6075	26.3929	25.5783	5.2876e-05	0.0031949	-0.687291	2.49554
LP_06428	PC 40:10	826.532	23.5772	NA	NA	NA	21.6482	22.5434	NA	NA	22.1318	NA	NA	NA	-1.23594	#VALUE!
LP_06430	PC 40:10	826.535	30.4578	30.1469	30.4912	30.4333	30.4677	30.4001	30.3661	30.4586	30.4162	30.3849	0.720421	0.780158	-0.0198171	0.107818
LP_06436	PC 39:3	826.631	24.6784	21.1512	24.2891	25.1498	24.1156	24.7881	24.6522	24.2212	24.7643	21.3938	0.0692883	0.148463	-1.22405	0.828381
LP_06439	TAG 49:6	826.69	20.2027	22.3923	22.3569	21.0047	22.3178	20.6027	21.363	22.2687	21.4729	22.9208	0.00129133	0.0132986	1.46904	1.87619
LP_06440	TAG 49:6	826.691	22.3395	NA	23.0047	23.1015	22.8897	22.8901	23.0137	22.7551	23.2421	NA	0.849062	0.880059	-0.0616701	0.0554882
LP_06477	PC 40:9	828.55	28.8415	28.0346	28.784	28.8843	28.745	28.8392	28.8174	28.7704	28.8343	28.1434	0.105527	0.187764	-0.310974	0.726388
LP_06478	PC 40:9	828.551	28.9789	28.7056	29.3909	29.0808	29.2488	28.9277	29.0361	29.1562	29.1227	29.2073	0.397403	0.477909	0.128348	0.320655
LP_06485	PC 39:2	828.646	23.5265	22.3589	23.5382	23.9686	23.5316	23.7928	23.5933	23.4651	23.6293	22.6742	0.0763737	0.153697	-0.517739	0.813336
LP_06487	PE 42:2	828.646	18.359	16.9596	16.5387	17.331	16.9334	17.9512	17.2894	16.9731	17.0921	17.0223	0.0355428	0.107951	-0.790563	0.966773
LP_06491	TAG 49:5	828.706	24.9942	21.3702	25.4061	25.5177	25.3117	25.3521	25.4665	25.2652	25.7261	23.727	0.19961	0.284597	-0.660991	0.54577
LP_06530	PC 40:8	830.567	28.7766	28.2884	28.9759	28.8706	28.9477	28.7414	28.7728	28.8815	28.8465	28.4514	0.552641	0.627608	-0.0665986	0.202311
LP_06531	PC 40:8	830.567	25.3429	23.6328	24.6853	25.2187	24.6966	25.2046	25.0134	24.8565	24.9758	23.2188	0.0465613	0.122256	-0.802275	0.912731
LP_06548	TAG 49:4	830.721	25.3814	26.0273	26.2934	25.6978	26.191	25.66	25.6531	26.2765	25.7975	26.0622	0.000378133	0.00632463	0.529798	2.19897
LP_06551	TAG 49:4	830.722	22.2556	22.4248	22.9678	22.337	22.7145	22.5287	22.8703	22.5674	22.9736	23.7004	0.326113	0.409523	0.330377	0.387722
LP_06585	PC 40:7	832.583	26.0219	25.7474	26.4575	26.1433	26.3541	26.0109	26.1831	26.2167	26.2056	25.96	0.812511	0.850271	0.0547973	0.0704424
LP_06586	PC 40:7	832.583	26.6007	25.6477	26.7278	26.815	26.6399	26.6331	26.616	26.6452	26.6988	25.9551	0.186999	0.273178	-0.289538	0.563554
LP_06595	TAG 49:3	832.737	28.0938	28.3202	28.2648	28.2955	28.3042	28.2146	28.1156	28.2661	28.2361	28.3425	0.0427683	0.119861	0.106765	0.921321
LP_06596	TAG 49:3	832.737	25.9157	26.69	26.687	26.2719	26.7144	26.1537	26.4945	26.642	26.5703	27.3065	0.0156276	0.0637801	0.531301	1.19532
LP_06597	TAG 49:3	832.737	28.3704	24.6449	27.5862	28.4887	27.7516	28.5295	28.3735	27.7404	28.364	25.9987	0.0532642	0.130758	-1.27623	0.883533
LP_06634	PC 40:6	834.598	24.3249	24.1819	24.6941	24.2656	24.8472	24.4191	24.3938	24.6767	24.5601	24.3212	0.309248	0.399089	0.169246	0.39893
LP_06635	PC 40:6	834.599	24.9798	26.2193	25.9586	24.9704	25.7215	24.9073	25.062	25.7019	25.1825	26.6962	0.00384367	0.0272817	1.08582	1.56413
LP_06644	TAG 49:2	834.751	28.0852	28.8588	28.4871	28.3775	28.4428	28.3177	28.3816	28.383	28.4483	29.5797	0.128994	0.207983	0.499256	0.681971
LP_06645	TAG 49:2	834.753	29.6797	27.1029	28.9381	29.6593	29.0898	29.7413	29.6545	28.9565	29.5921	27.6771	0.0313355	0.100304	-1.11595	0.998681
LP_06646	TAG 49:2	834.754	28.0653	27.4448	28.5009	28.1792	28.5453	28.2393	28.3431	28.3891	28.3463	27.6589	0.618195	0.690054	-0.06112	0.161117
LP_06693	PC 40:5	836.615	21.587	22.1673	22.1399	21.8191	21.9464	21.7159	21.8169	22.0516	21.7444	22.2079	0.000422031	0.00647186	0.366461	2.18897
LP_06694	PC 40:5	836.615	21.4083	23.4508	23.0007	21.7919	22.8128	21.3781	21.6197	22.6443	22.0025	24.1567	0.00243119	0.0195996	1.66387	1.70775
LP_06705	TAG 49:1	836.769	28.3704	27.4236	27.6742	28.4102	27.7491	28.4609	28.358	27.6029	28.2995	27.4638	4.12168e-05	0.0031949	-0.792854	2.49554
LP_06706	TAG 49:1	836.771	26.7568	28.0502	27.5066	NA	27.4762	26.689	27.0607	27.3486	27.0226	28.3735	0.00822341	0.0419523	0.915513	1.37724
LP_06744	PC 40:4	838.633	19.5503	19.2344	20.9036	20.8886	20.6785	20.5837	20.629	20.6495	20.8899	18.9921	0.409727	0.489126	-0.288595	0.310579
LP_06745	PC 40:4	838.633	21.4902	21.8141	22.4581	21.6772	22.3806	21.587	21.7607	22.3186	21.8226	22.691	0.00694115	0.036553	0.687376	1.43708
LP_06749	TAG 50:7	838.69	22.5577	20.2535	23.5057	23.275	23.3683	23.1511	23.312	23.3987	23.4905	20.9211	0.289415	0.380258	-0.369309	0.419922
LP_06750	TAG 50:7	838.691	21.525	NA	22.5541	22.1876	22.4519	22.0692	22.2109	22.4568	22.4195	NA	0.0530077	0.130619	0.376709	0.883994
LP_06756	TAG 49:0	838.785	25.5711	25.3505	25.2843	25.6795	25.1931	25.7141	25.4134	25.0823	25.4603	25.2395	0.00220438	0.018221	-0.339742	1.73943
LP_06802	TAG 50:6	840.706	23.5978	21.8122	24.3907	24.1255	24.3322	24.0334	24.1846	24.3529	24.3357	NA	0.640435	0.711232	-0.0519251	0.147989
LP_06804	TAG 50:6	840.706	23.2809	23.5657	24.7839	23.695	24.5199	23.5482	23.9193	24.4344	23.9552	24.4066	0.0298496	0.0979801	0.693872	1.00886
LP_06805	TAG 50:6	840.708	20.4691	21.3143	21.2317	20.8578	21.3527	20.8844	20.9945	21.3919	21.1184	21.5381	0.00676328	0.0364993	0.488679	1.43772
LP_06850	TAG 50:5	842.721	25.0146	NA	NA	25.1993	25.1085	25.477	NA	NA	NA	NA	NA	NA	-0.134361	#VALUE!
LP_06851	TAG 50:5	842.721	20.9874	21.4009	NA	NA	23.0537	NA	NA	22.8889	NA	20.9281	NA	NA	1.35274	#VALUE!
LP_06852	TAG 50:5	842.722	25.3799	24.072	25.7562	25.7821	25.2813	24.8746	25.971	25.6004	26.0975	NA	0.361729	0.447366	-0.378584	0.349337
LP_06853	TAG 50:5	842.723	22.0076	21.7142	22.1964	22.7	21.6623	22.5478	22.3212	21.6923	22.2907	23.6801	0.667658	0.7377	0.0444735	0.13212
LP_06892	TAG 50:4	844.737	25.3306	23.6455	24.9377	25.5389	24.9329	25.3682	25.3607	25.1207	25.5551	23.4321	0.0470679	0.122256	-0.857463	0.912731
LP_06893	TAG 50:4	844.737	26.4346	25.3042	26.814	26.6872	26.8788	26.5593	26.548	26.8063	26.703	25.4665	0.405214	0.485684	-0.177534	0.313646
LP_06894	TAG 50:4	844.737	25.3498	27.0636	26.1851	25.6934	25.9844	25.7491	25.61	26.0254	25.9504	28.1022	0.0687139	0.148463	1.24654	0.828381
LP_06934	TAG 50:3	846.753	28.5944	NA	28.2155	28.8565	28.3168	28.8812	28.8809	28.1623	28.9077	NA	0.000205875	0.0048491	-0.595662	2.31434
LP_06935	TAG 50:3	846.753	28.6512	28.5492	29.3209	28.7036	29.4182	28.809	28.83	29.3151	28.9423	28.3894	0.39434	0.475619	0.270174	0.322741
LP_06936	TAG 50:3	846.753	27.1847	28.7716	27.8793	27.1179	27.8062	27.1584	27.4572	27.8374	27.3661	29.8396	0.0409626	0.118401	1.4104	0.926646
LP_06978	PC 41:6	848.614	24.4609	22.5955	24.29	24.8104	24.1299	24.6458	24.4929	24.2	24.5489	22.6758	0.0575049	0.13459	-0.834334	0.870986
LP_06988	TAG 50:2	848.768	29.4172	29.5473	29.8513	29.4611	29.8744	29.5234	29.6733	29.8789	29.6961	29.2501	0.393185	0.475619	0.1422	0.322741
LP_06989	TAG 50:2	848.768	28.9288	25.9924	28.1205	28.9391	28.2128	29.0514	28.8	28.0987	28.7281	26.5806	0.0322195	0.102631	-1.23786	0.988722
LP_06990	TAG 50:2	848.769	26.4959	28.7537	27.8755	26.3175	27.9003	26.1796	26.8495	27.7231	26.8047	29.6731	0.00518129	0.0324621	2.0414	1.48862
LP_07032	PC 41:5	850.631	22.1707	21.6955	22.8787	22.5846	22.7139	22.393	21.9324	22.8794	22.3251	21.6967	0.770877	0.822521	0.175164	0.0848531
LP_07033	PC 41:5	850.631	21.6926	19.7743	21.8994	22.2077	21.7255	21.9429	21.8148	21.7407	21.9876	20.0166	0.126666	0.205937	-0.64731	0.686265
LP_07047	TAG 50:1	850.785	28.6152	26.6116	27.8015	28.8069	27.9179	28.7632	28.5944	27.7418	28.6499	26.3125	0.0134385	0.0595147	-1.26839	1.22538
LP_07048	TAG 50:1	850.787	27.0357	28.0144	27.0101	26.9994	27.1866	27.109	27.3819	26.983	27.2998	28.0463	0.314421	0.401798	0.356774	0.395992
LP_07087	TAG 51:7	852.706	23.0971	24.0639	24.695	23.3664	24.5905	23.3654	23.623	24.6102	23.8558	24.2415	0.000570527	0.00763808	0.975429	2.11702
LP_07089	TAG 51:7	852.706	22.1148	22.1577	23.2883	22.6928	NA	22.5568	22.8538	23.1968	23.0288	22.8339	0.496111	0.574069	0.250896	0.241036
LP_07092	TAG 50:0	852.801	25.5667	24.5723	24.8806	25.6408	24.8859	25.6371	25.621	24.7306	25.6494	24.4732	0.000282422	0.00526919	-0.905468	2.27826
LP_07113	PC 42:10	854.566	22.1521	21.431	22.3052	22.0506	22.0955	22.0068	22.0464	22.0796	22.0331	21.5084	0.377036	0.463662	-0.133821	0.333798
LP_07126	TAG 51:6	854.721	24.5946	25.9448	26.198	24.9891	26.0804	24.905	25.3524	25.9726	25.3178	26.5145	0.000307639	0.00558023	1.09892	2.25335
LP_07127	TAG 51:6	854.721	26.2233	23.8814	26.5015	26.6233	26.4475	26.5572	26.5972	26.2244	26.7485	23.6694	0.134445	0.214651	-0.752204	0.668267
LP_07128	TAG 51:6	854.722	21.4973	NA	NA	22.1274	NA	21.6918	21.8478	NA	22.1438	NA	NA	NA	NA	#VALUE!
LP_07161	TAG 51:5	856.737	26.6843	25.8444	27.2218	27.1249	27.1781	26.9672	27.0005	27.0709	27.2593	25.757	0.31244	0.401263	-0.264555	0.396571
LP_07162	TAG 51:5	856.738	25.0721	24.2297	25.9807	25.4283	25.9256	25.4231	25.4522	25.9856	25.6402	24.3472	0.806777	0.846986	0.0863765	0.0721239
LP_07163	TAG 51:5	856.739	23.2643	NA	NA	23.6671	NA	23.5353	23.2516	NA	23.5835	23.1217	NA	NA	-0.348663	#VALUE!
LP_07207	TAG 51:4	858.753	27.721	28.1034	28.4891	28.0108	28.4443	27.9886	28.0968	28.456	28.1792	28.107	0.025934	0.0905611	0.323168	1.04306
LP_07208	TAG 51:4	858.753	25.7826	26.0064	25.8826	26.1633	25.9282	26.1305	26.2819	25.8999	26.4533	26.7953	0.780822	0.827418	-0.0291824	0.0822751
LP_07209	TAG 51:4	858.754	20.0168	NA	NA	20.4208	19.1237	20.3049	20.2582	19.2546	20.0517	NA	0.000662095	0.00800644	-1.02796	2.09656
LP_07255	TAG 51:3	860.768	29.2281	29.8959	29.5919	29.4142	29.6127	29.3517	29.3208	29.5524	29.3846	29.8919	0.00554106	0.0334055	0.375798	1.47618
LP_07257	TAG 51:3	860.768	27.8666	28.4875	28.3939	28.0197	28.4	27.9526	28.2041	28.3584	28.2001	28.8794	0.00582747	0.0339762	0.462545	1.46882
LP_07258	TAG 51:3	860.769	30.7012	27.9877	30.0331	30.5211	30.1239	30.6863	30.4868	30.0287	30.4716	28.9715	0.0514736	0.128291	-0.946075	0.891804
LP_07311	TAG 51:2	862.784	30.1157	26.9545	29.2274	30.0629	29.3609	30.0803	29.948	29.2507	29.9736	27.5367	0.0362045	0.107952	-1.27209	0.966768
LP_07312	TAG 51:2	862.786	28.6394	28.2757	28.6965	28.7775	28.8014	28.8432	28.9633	28.5928	28.8421	28.5015	0.0580591	0.135402	-0.2324	0.868374
LP_07353	TAG 52:8	864.706	21.2096	22.8947	22.7676	21.7942	22.797	22.0578	22.3194	22.7264	22.2723	23.3031	0.00546931	0.0333781	0.930891	1.47654
LP_07361	TAG 51:1	864.801	26.9793	26.7737	26.7065	27.1509	26.6834	27.3277	27.0264	26.5757	27.1804	26.7846	0.000703144	0.00834824	-0.4315	2.07841
LP_07362	TAG 51:1	864.804	26.6971	28.0638	27.6088	26.4786	27.5324	26.3373	27.013	27.3454	26.9691	28.2913	0.00156869	0.0146336	1.08911	1.83465
LP_07396	TAG 52:7	866.721	25.5436	25.9698	26.2641	25.9892	26.1806	25.9155	26.141	26.1735	26.2059	26.7583	0.115504	0.196417	0.31774	0.706821
LP_07397	TAG 52:7	866.722	24.8986	23.321	25.4339	25.2195	25.4999	25.2299	25.2522	25.552	25.4391	23.0068	0.325858	0.409523	-0.278627	0.387722
LP_07404	TAG 51:0	866.816	24.3343	23.9538	24.5946	24.5359	24.4711	24.5148	24.6744	24.4712	24.6839	23.9807	0.142965	0.222344	-0.235111	0.652975
LP_07441	TAG 52:6	868.737	27.6841	26.1753	28.0394	28.0848	27.8378	27.988	28.0079	27.9676	28.3025	25.4526	0.162596	0.246346	-0.603679	0.608455
LP_07442	TAG 52:6	868.737	25.7485	26.1461	27.0429	26.1222	26.8705	26.073	26.2887	26.8725	26.4921	26.9801	0.0153845	0.0634233	0.649752	1.19775
LP_07479	TAG 52:5	870.753	27.0594	23.8033	26.4021	27.2621	26.486	27.2191	27.0215	26.4868	27.1697	NA	0.134366	0.214651	-1.0311	0.668267
LP_07482	TAG 52:5	870.754	24.6943	25.0719	24.8478	25.0051	NA	24.8007	24.9702	24.7176	24.5842	26.6641	0.339819	0.424287	0.751303	0.37234
LP_07527	TAG 52:4	872.768	29.4231	26.7871	28.8968	29.4784	28.9778	29.4935	29.475	28.9591	29.4418	27.2465	0.0542442	0.131296	-1.01901	0.881747
LP_07528	TAG 52:4	872.768	25.3378	NA	25.5686	25.8355	25.9724	25.8247	25.4957	25.6866	25.4599	NA	0.380537	0.464469	0.147623	0.333043
LP_07529	TAG 52:4	872.769	26.425	28.754	27.693	26.6065	27.6001	26.4802	26.9372	27.6555	26.7094	29.6221	0.0136711	0.0595147	1.86625	1.22538
LP_07570	TAG 52:3	874.784	30.0444	29.9157	30.2343	29.9543	30.2998	30.0464	30.0438	30.2113	30.054	29.9958	0.243019	0.329919	0.109866	0.481592
LP_07571	TAG 52:3	874.784	28.9088	26.6109	28.1311	29.0861	28.0818	29.0777	28.9496	28.0939	28.9713	NA	0.0417031	0.118401	-1.15146	0.926646
LP_07572	TAG 52:3	874.785	27.2226	30.2091	28.6215	27.1524	28.6255	27.5111	27.6989	28.6339	27.731	30.8913	0.0143045	0.0606549	2.25517	1.21713
LP_07614	TAG 53:9	876.706	20.4306	20.3048	21.6656	20.8268	21.7413	20.7595	20.8358	21.6766	20.7261	20.0331	0.387438	0.47113	0.536512	0.326859
LP_07629	TAG 52:2	876.8	29.6961	29.9111	30.0854	29.6996	30.0131	29.7459	29.9302	29.9229	29.8911	29.9945	0.0139173	0.0598996	0.190819	1.22258
LP_07630	TAG 52:2	876.8	28.5189	25.5076	27.5585	28.6237	27.5778	28.59	28.4788	27.4241	28.4447	26.4382	0.0158783	0.0644008	-1.43786	1.19111
LP_07662	TAG 53:8	878.722	24.1041	23.9739	25.1066	24.5727	24.9434	24.5081	24.5928	24.9442	24.6952	23.8856	0.798134	0.839262	0.152835	0.0761024
LP_07663	TAG 53:8	878.722	22.8046	22.2503	23.6152	23.5482	23.4303	23.3856	23.622	23.5009	23.8131	22.7363	0.332323	0.41652	-0.277964	0.380364
LP_07671	TAG 52:1	878.817	NA	25.8465	27.4844	28.0666	27.4703	27.9057	27.9763	27.2684	28.0204	26.3829	0.0284587	0.0957915	-0.967635	1.01867
LP_07672	TAG 52:1	878.82	25.983	27.3638	27.0872	26.1902	26.9945	26.0042	26.4046	26.9689	26.4233	27.4661	0.000107412	0.00412587	0.977055	2.38448
LP_07701	TAG 53:7	880.737	26.2523	26.9164	27.5185	26.5589	27.4469	26.4035	26.7231	27.4286	26.8377	26.7062	0.0132195	0.0595147	0.668557	1.22538
LP_07702	TAG 53:7	880.737	26.755	25.6171	27.02	27.1315	26.9466	27.0503	27.2703	26.9629	27.3385	25.9103	0.110562	0.191332	-0.5169	0.718213
LP_07707	TAG 52:0	880.832	24.0458	23.4032	24.1507	24.4239	24.1528	24.2898	24.4354	24.0469	24.5716	23.6391	0.0331797	0.104746	-0.454812	0.979864
LP_07735	TAG 53:6	882.752	27.3412	25.7	27.5803	27.8118	27.4859	27.6153	27.5962	27.3283	27.6874	25.4615	0.125238	0.205484	-0.647185	0.687221
LP_07736	TAG 53:6	882.752	27.3258	28.1693	28.4282	27.5278	28.3851	27.5558	27.8794	28.3552	27.9914	28.5756	0.00180687	0.0154068	0.711804	1.81229
LP_07737	TAG 53:6	882.752	25.2452	NA	NA	25.7336	NA	25.7691	25.2865	NA	25.6083	NA	NA	NA	NA	#VALUE!
LP_07738	TAG 53:6	882.754	23.3632	NA	23.1148	23.5647	23.4039	23.6978	24.1378	22.8763	24.0046	22.5844	0.0140347	0.0598996	-0.755201	1.22258
LP_07782	TAG 53:5	884.769	27.1137	26.4351	27.5024	27.2999	27.4827	27.3623	27.4144	27.3129	27.4263	26.5358	0.321092	0.406343	-0.201535	0.391108
LP_07783	TAG 53:5	884.769	28.0805	26.0702	27.6151	28.1584	27.5879	28.1426	28.1273	27.6161	28.0753	24.9719	0.0672962	0.146971	-1.02296	0.832767
LP_07784	TAG 53:5	884.769	24.2434	25.3031	NA	23.8048	24.6484	24.1175	NA	24.8468	24.0914	26.0032	0.0273899	0.0935221	1.22606	1.02909
LP_07820	TAG 53:4	886.784	29.2785	29.245	29.5518	29.322	29.6049	29.3483	29.4063	29.4801	29.3528	29.0467	0.699048	0.766287	0.0582818	0.115609
LP_07821	TAG 53:4	886.784	NA	NA	NA	NA	NA	NA	NA	NA	NA	NA	NA	NA	NA	#VALUE!
LP_07822	TAG 53:4	886.784	25.8372	27.2139	26.4624	25.8212	26.3852	25.8425	26.2527	26.3252	26.1868	27.8526	0.0422422	0.119304	0.979942	0.923344
LP_07863	TAG 53:3	888.799	29.6795	30.7755	30.1808	29.6047	30.1862	29.6758	29.7387	30.1556	29.7564	30.6544	0.0055816	0.0334055	0.723935	1.47618
LP_07864	TAG 53:3	888.8	30.4809	27.0843	29.5778	30.3115	29.661	30.4072	30.3106	29.5379	30.2179	28.9503	0.0462351	0.122256	-1.14512	0.912731
LP_07865	TAG 53:3	888.8	26.7528	28.4074	27.4386	26.7377	27.3277	26.9122	27.09	27.342	26.9469	28.8223	0.0334699	0.104746	1.11571	0.979864
LP_07906	TAG 54:9	890.722	20.3711	23.0992	22.9556	22.5005	22.7971	20.8035	21.2194	22.9666	21.0931	23.1943	0.00638024	0.0351589	1.61285	1.45397
LP_07907	TAG 54:9	890.722	22.3774	23.2076	23.2555	23.0131	23.232	22.3739	22.7347	23.4164	23.4602	21.8884	0.567332	0.640948	0.237034	0.193177
LP_07908	TAG 54:9	890.722	21.4427	NA	NA	21.886	22.8045	21.9355	22.0705	22.9298	22.396	23.633	0.0227282	0.0828271	1.19211	1.08183
LP_07918	TAG 53:2	890.816	29.5171	24.9455	28.5344	29.5153	28.7458	29.57	29.4479	28.5896	29.5062	26.8695	0.0542879	0.131296	-1.45323	0.881747
LP_07959	TAG 54:8	892.737	25.4246	26.2848	26.4326	25.808	26.3387	25.7132	25.9824	26.3607	26.1044	26.958	0.00434676	0.029567	0.672495	1.52919
LP_07960	TAG 54:8	892.737	23.2378	NA	23.8019	23.4396	23.9521	23.4433	23.5335	23.9364	23.7243	NA	0.00398393	0.0279732	0.414002	1.55326
LP_07970	TAG 53:1	892.833	26.114	24.7564	25.8772	26.3372	25.7645	26.2737	26.1186	25.6232	26.3266	NA	0.0621373	0.139852	-0.671642	0.854331
LP_08010	TAG 54:7	894.751	21.8287	NA	NA	22.1395	NA	NA	21.7359	NA	22.0423	NA	NA	NA	NA	#VALUE!
LP_08011	TAG 54:7	894.752	26.9674	28.2819	27.999	27.2254	27.8769	27.1528	27.4338	27.85	27.552	29.1234	0.0117496	0.0548036	1.03237	1.26119
LP_08012	TAG 54:7	894.752	28.3832	26.6268	28.7104	28.7485	28.7362	28.6402	28.7537	28.6206	28.883	26.4989	0.182229	0.268613	-0.533135	0.570872
LP_08013	TAG 54:7	894.753	21.6466	23.5124	NA	NA	22.3181	21.6994	NA	22.4475	NA	24.5837	0.0614579	0.139833	1.84502	0.854391
LP_08020	TAG 53:0	894.848	23.2804	22.1158	23.4145	23.5962	23.4064	23.4841	23.6026	23.2644	23.7028	22.6189	0.0911565	0.171676	-0.4923	0.765292
LP_08056	TAG 54:6	896.768	28.2647	26.3073	28.1108	28.5382	28.2006	28.5025	28.5143	28.0968	28.5629	25.3032	0.0981835	0.180095	-0.890873	0.744498
LP_08057	TAG 54:6	896.768	24.1959	NA	24.4338	24.7112	24.022	24.5904	24.3834	23.9731	24.5845	NA	0.11982	0.201468	-0.346103	0.695795
LP_08058	TAG 54:6	896.769	NA	27.1624	27.3834	NA	27.6055	NA	NA	27.3673	NA	28.0931	NA	NA	NA	#VALUE!
LP_08091	TAG 54:5	898.784	25.3337	NA	NA	25.5807	NA	24.9949	25.1309	NA	24.9962	NA	NA	NA	NA	#VALUE!
LP_08092	TAG 54:5	898.784	26.1727	27.5965	26.7655	26.3339	26.6641	26.2329	26.547	26.7698	26.4582	28.2086	0.0465171	0.122256	0.98188	0.912731
LP_08129	TAG 54:4	900.799	29.5778	26.199	28.5234	29.6141	28.4819	29.588	29.3893	28.4516	29.4467	27.0485	0.0196552	0.0754126	-1.52427	1.12256
LP_08130	TAG 54:4	900.8	25.3877	NA	25.4841	25.9218	25.8708	25.7616	25.7182	25.7324	25.8204	NA	0.864343	0.890246	-0.0282775	0.0504901
LP_08131	TAG 54:4	900.8	26.9905	29.3458	28.1849	27.0371	28.1036	27.1247	27.3339	28.1738	27.3496	29.8774	0.0116644	0.0547975	1.75943	1.26124
LP_08161	TAG 55:10	902.721	25.8028	25.5313	26.8497	26.3331	26.7054	26.1862	26.4827	26.6333	26.6239	25.6895	0.990401	0.99192	0.0691337	0.00352355
LP_08172	TAG 54:3	902.816	27.8635	NA	27.1912	28.1441	27.0563	28.2236	28.0115	27.2831	27.9204	NA	0.000177232	0.0048491	-0.859078	2.31434
LP_08201	TAG 55:9	904.737	24.7935	23.4882	25.4248	25.1565	25.4572	25.0888	25.1038	25.4136	25.1686	22.3707	0.379685	0.464469	-0.201572	0.333043
LP_08213	TAG 54:2	904.832	27.7118	24.1199	26.6931	27.8968	26.6623	27.8955	27.7342	26.6477	27.7988	25.5793	0.0202101	0.0754126	-1.59916	1.12256
LP_08215	TAG 54:2	904.832	28.3242	28.4113	28.8677	28.6043	29.0107	28.5354	28.6732	28.7273	28.6592	29.0547	0.100533	0.180848	0.267559	0.742686
LP_08244	TAG 55:8	906.752	28.1695	26.6637	28.4327	28.5155	28.3576	28.4837	28.5389	28.3919	28.6906	26.5143	0.142933	0.222344	-0.57978	0.652975
LP_08245	TAG 55:8	906.753	24.8074	24.8069	25.347	25.2762	25.4416	25.1315	25.4602	25.4252	25.4498	25.0286	0.932737	0.947516	-0.0135804	0.0234137
LP_08252	TAG 54:1	906.848	26.2091	24.1105	25.8268	26.3892	25.8293	26.438	26.4276	25.7482	26.5306	24.6587	0.0304593	0.0979801	-1.01106	1.00886
LP_08253	TAG 54:1	906.85	24.9463	25.8784	26.4035	25.1395	26.2912	24.9004	25.5145	25.9346	25.6855	26.48	0.00149717	0.0145918	0.946658	1.83589
LP_08292	TAG 55:7	908.767	26.3761	26.1994	26.6131	26.8042	26.5141	26.6716	26.8009	26.4026	26.8563	26.3395	0.034508	0.106437	-0.291065	0.972908
LP_08293	TAG 55:7	908.768	28.5421	28.9506	29.5159	28.7613	29.4734	28.6688	28.9222	29.4321	29.0067	28.9633	0.015443	0.0634233	0.498952	1.19775
LP_08300	TAG 54:0	908.864	22.7093	21.8988	22.9532	23.1504	22.8417	22.9497	23.0884	22.8469	23.2235	22.2647	0.0885255	0.169165	-0.419766	0.771689
LP_08328	TAG 55:6	910.784	27.5689	26.2446	27.4546	27.7255	27.5461	27.655	27.7654	27.345	27.7666	26.259	0.0689296	0.148463	-0.616522	0.828381
LP_08363	TAG 55:5	912.8	27.7256	26.9113	27.8083	27.8866	27.819	27.8862	27.9444	27.7193	27.9491	26.3927	0.131021	0.210731	-0.445846	0.676271
LP_08385	TAG 56:11	914.721	23.6664	25.3215	25.2532	23.9437	25.1425	23.8683	24.2623	25.0989	24.387	25.9474	0.000197043	0.0048491	1.33872	2.31434
LP_08387	TAG 56:11	914.722	21.2672	NA	21.6737	21.7821	21.6024	21.7071	21.6626	21.6426	21.9144	NA	0.817518	0.854143	-0.0424193	0.0684693
LP_08396	TAG 55:4	914.815	28.3281	27.8571	28.3262	28.3431	28.3507	28.3985	28.4299	28.205	28.3205	28.0861	0.0917283	0.171676	-0.188643	0.765292
LP_08425	TAG 56:10	916.736	22.2243	22.4463	23.3742	22.787	23.4117	22.4447	22.748	23.0815	22.5324	23.4665	0.0293755	0.0979801	0.639237	1.00886
LP_08426	TAG 56:10	916.737	25.3225	24.9374	26.2081	25.8345	26.165	25.6648	25.9154	26.0168	25.9619	25.5286	0.910533	0.933403	0.0866461	0.0299306
LP_08438	TAG 55:3	916.83	28.8817	29.8216	29.4729	29.0039	29.4672	28.9665	29.1104	29.3833	29.0623	30.2938	0.0140212	0.0598996	0.722983	1.22258
LP_08439	TAG 55:3	916.831	29.4533	25.1053	28.5507	29.5114	28.5184	29.5169	29.49	28.4962	29.4018	28.3786	0.0696575	0.148497	-1.27562	0.828283
LP_08469	TAG 56:9	918.753	25.5119	25.7614	26.133	25.8515	25.9802	25.8281	26.0367	25.9802	26.0901	26.401	0.236645	0.322608	0.18938	0.491325
LP_08477	TAG 55:2	918.847	27.7942	27.1428	NA	27.8936	NA	27.9667	28.1738	28.119	28.3085	NA	0.563723	0.637974	-0.327738	0.195197
LP_08478	TAG 55:2	918.848	27.3024	NA	NA	27.5733	NA	27.3667	27.3406	NA	27.2436	NA	NA	NA	NA	#VALUE!
LP_08506	TAG 56:8	920.768	27.192	28.1121	28.3627	27.5079	28.248	27.4571	27.796	28.2592	27.8792	28.567	0.00160907	0.0146962	0.730415	1.8328
LP_08508	TAG 56:8	920.769	22.8185	21.8136	22.4802	23.2556	NA	22.8133	23.2675	22.3288	23.273	22.4459	0.00562727	0.0334055	-0.811627	1.47618
LP_08514	TAG 55:1	920.865	25.1125	23.0936	25.051	25.5413	25.0306	25.4113	25.3501	24.9458	25.4775	23.2874	0.0693435	0.148463	-0.862829	0.828381
LP_08515	TAG 55:1	920.868	23.8849	25.2654	25.3626	24.1536	25.5115	24.3895	24.4697	25.3707	24.624	25.7663	0.000152167	0.00473168	1.13926	2.32498
LP_08543	TAG 56:7	922.783	27.119	29.6694	28.6007	27.2046	28.5377	27.1665	27.5928	28.4983	27.572	30.1346	0.00503754	0.0323335	1.91128	1.49035
LP_08544	TAG 56:7	922.784	28.5353	25.6898	27.993	28.7611	28.059	28.6878	28.6597	27.9675	28.6678	26.2648	0.0437669	0.122136	-1.17193	0.913157
LP_08545	TAG 56:7	922.786	24.2417	25.0265	25.4211	24.6808	25.2888	24.4566	24.8084	25.1238	24.9651	25.9149	0.007444	0.0385788	0.737682	1.41365
LP_08552	TAG 55:0	922.88	22.1252	20.8853	22.2884	22.7252	22.2271	22.4193	22.6097	22.2044	22.7427	21.4694	0.0607741	0.138761	-0.631936	0.857734
LP_08582	TAG 56:6	924.799	27.4892	27.3275	27.3138	27.6698	27.3771	27.6069	27.7201	27.1369	27.7413	27.8437	0.108228	0.189567	-0.228051	0.722237
LP_08617	TAG 56:5	926.815	26.7703	23.1807	25.7667	26.8893	25.7906	26.8571	26.803	25.5979	26.8054	24.5697	0.0214231	0.0790356	-1.56981	1.10218
LP_08618	TAG 56:5	926.817	NA	27.725	25.9689	NA	25.8896	23.2913	24.89	25.6016	24.6408	28.1045	0.0183706	0.0722651	2.6147	1.14107
LP_08644	TAG 57:11	928.736	27.3325	26.5128	27.9975	27.6414	27.9535	27.5879	27.6935	27.9061	27.8107	26.288	0.507453	0.582267	-0.109502	0.234878
LP_08652	TAG 56:4	928.83	28.1665	24.1093	26.7251	28.2611	26.8583	28.3001	27.9527	26.6139	27.8371	26.063	0.0153159	0.0634233	-1.77862	1.19775
LP_08656	TAG 56:4	928.833	23.2065	NA	25.1785	NA	25.2873	23.4262	NA	25.357	NA	NA	0.0127539	0.0582399	1.95555	1.23478
LP_08657	TAG 56:4	928.833	23.7568	NA	24.6027	23.8449	24.6413	24.1068	23.945	24.6791	23.8617	NA	7.99781e-05	0.00348171	0.733398	2.45821
LP_08684	TAG 57:10	930.752	25.8307	25.816	26.3602	26.0081	26.2035	26.0841	26.3242	26.226	26.4113	26.0026	0.945603	0.958818	-0.0131069	0.0182639
LP_08685	TAG 57:10	930.752	25.6337	25.0462	26.5414	26.0397	26.3093	25.9712	26.2262	26.3063	26.3791	24.8079	0.546663	0.621901	-0.105108	0.206279
LP_08696	TAG 56:3	930.846	28.9458	27.6727	28.9538	29.0289	29.0222	29.0298	29.1706	28.9769	29.1115	29.0403	0.291137	0.381117	-0.245456	0.418942
LP_08698	TAG 56:3	930.849	24.2594	28.2901	24.4255	24.8789	24.6211	24.6313	24.4046	24.6875	24.9469	28.7831	0.190276	0.276111	2.7188	0.558916
LP_08728	TAG 57:9	932.768	25.8841	24.8723	26.3501	25.9023	26.3762	26.0574	26.2823	26.2046	26.3724	24.2367	0.334068	0.417905	-0.272688	0.378922
LP_08737	TAG 56:2	932.863	26.6653	23.1662	26.2017	27.01	26.2887	26.8287	26.9625	26.0853	26.9177	24.5529	0.0572066	0.134557	-1.22576	0.871095
LP_08738	TAG 56:2	932.865	24.3179	26.4069	25.2939	24.1516	24.2927	23.9588	24.5139	25.0722	24.8171	27.3601	0.0669097	0.146971	1.71158	0.832767
LP_08761	TAG 57:8	934.783	27.7508	25.4041	27.429	28.1139	27.3817	28.0703	28.0542	27.3381	28.107	25.7985	0.0367869	0.10919	-1.12114	0.961816
LP_08763	TAG 57:8	934.785	24.4606	24.54	25.0187	24.6172	25.071	24.7649	24.9633	24.9169	25.0006	24.5443	0.722075	0.780654	0.0606299	0.107541
LP_08767	TAG 56:1	934.88	24.9824	23.0492	25.0306	25.3797	24.9572	25.213	25.3539	24.8292	25.3755	23.3482	0.0763318	0.153697	-0.800875	0.813336
LP_08768	TAG 56:1	934.882	23.7574	24.5999	25.0834	24.2189	25.0526	23.8213	24.2252	24.9367	24.8012	25.2417	0.00795273	0.0408908	0.783126	1.38837
LP_08793	TAG 57:7	936.799	27.8083	27.7384	28.2854	27.9511	28.2813	27.9385	28.1555	28.2472	28.1277	28.2896	0.215614	0.300845	0.181341	0.521657
LP_08794	TAG 57:7	936.801	24.8469	NA	24.5344	25.1995	24.6751	25.1449	25.0906	24.493	25.1242	NA	0.000977279	0.0106361	-0.516598	1.97322
LP_08799	TAG 56:0	936.895	21.3234	20.479	21.4491	21.6846	21.4148	21.5114	21.7539	21.4691	21.8209	20.8278	0.0716458	0.151898	-0.449192	0.818447
LP_08816	TAG 58:13	938.721	22.0349	21.6577	23.0867	22.574	23.0482	22.4642	22.6519	22.9147	22.7603	21.7437	0.985002	0.988028	0.105921	0.00523082
LP_08823	TAG 57:6	938.815	26.2699	24.9567	25.895	26.358	25.8662	26.3193	26.352	25.705	26.3837	25.2068	0.012273	0.056827	-0.764287	1.24545
LP_08824	TAG 57:6	938.815	26.0699	25.2923	26.336	26.2232	25.814	26.2654	26.456	26.2121	26.4227	26.0975	0.149132	0.230765	-0.299437	0.636829
LP_08835	TAG 58:12	940.737	25.5069	24.804	26.2425	26.0219	26.0992	25.8992	26.1553	26.0895	26.2023	25.2726	0.441598	0.522398	-0.175481	0.281999
LP_08843	TAG 57:5	940.831	26.2937	25.4796	26.6341	26.5166	26.6906	26.4636	26.7073	26.517	26.707	25.6287	0.263062	0.353085	-0.266958	0.452121
LP_08861	TAG 58:11	942.752	23.8202	22.8862	24.4997	24.2316	24.1766	24.1437	24.4275	24.1976	24.634	23.793	0.316985	0.40428	-0.271434	0.393318
LP_08862	TAG 58:11	942.752	26.2207	27.8448	27.8759	26.6192	27.6946	26.4888	26.8974	27.6529	27.0725	28.3081	0.000269919	0.00518403	1.20426	2.28533
LP_08870	TAG 57:4	942.847	25.7576	25.2384	25.8547	25.9059	25.824	25.8596	25.9879	25.7631	25.8779	25.5225	0.111815	0.192493	-0.221233	0.715585
LP_08894	TAG 58:10	944.768	25.476	25.1112	26.0097	25.9205	25.9251	25.8218	26.0004	25.8292	26.117	24.8149	0.263327	0.353085	-0.26966	0.452121
LP_08901	TAG 57:3	944.862	27.2119	21.3462	25.6686	27.432	25.674	27.4358	27.256	25.5535	27.2114	26.5293	0.0623231	0.139852	-1.70552	0.854331
LP_08902	TAG 57:3	944.862	26.0356	26.9115	26.7481	26.4302	26.7096	26.1273	26.2536	26.7392	26.58	27.536	0.0107257	0.0515734	0.666656	1.28757
LP_08929	TAG 58:9	946.784	24.7924	26.4211	26.3915	25.1433	26.3535	25.0688	25.5689	26.2486	25.6385	26.7577	0.000527396	0.00748673	1.16792	2.12571
LP_08936	TAG 57:2	946.879	25.9231	25.749	26.838	26.1833	26.7919	25.9709	26.1819	26.8246	26.3363	26.167	0.18992	0.276111	0.409548	0.558916
LP_08937	TAG 57:2	946.882	23.2916	25.7171	24.5339	NA	24.558	NA	NA	24.6465	23.7548	25.9935	0.013449	0.0595147	1.69159	1.22538
LP_08938	TAG 57:2	946.883	23.6688	NA	23.4872	23.8537	23.6667	23.7396	23.1827	23.4843	NA	NA	0.70473	0.768262	-0.0839846	0.114491
LP_08959	TAG 58:8	948.8	23.9279	25.0806	24.9526	23.9775	24.9377	23.9384	24.3792	24.8935	24.2612	25.2755	6.82859e-05	0.0033372	0.925636	2.47662
LP_08965	TAG 57:1	948.896	23.8375	21.6725	23.7621	24.2074	23.6873	24.1508	24.1212	23.6472	24.2841	22.1441	0.0620839	0.139852	-0.908029	0.854331
LP_08966	TAG 57:1	948.897	23.5566	24.4515	24.7723	24.1507	24.8109	23.8027	24.204	24.7567	24.3789	24.9399	0.00476463	0.031748	0.7067	1.49828
LP_08991	TAG 58:7	950.815	26.7908	23.1342	25.8024	26.9563	25.8509	26.9619	26.7931	25.7038	26.6833	24.5441	0.0250905	0.0884493	-1.53542	1.05331
LP_08992	TAG 58:7	950.815	22.6642	25.9467	24.3473	22.7633	24.2905	22.615	23.1469	24.1232	23.3187	25.9865	0.00628442	0.0350746	2.25992	1.45501
LP_08995	TAG 58:7	950.818	22.4424	NA	21.9839	22.5246	22.2735	22.665	22.7888	21.5722	21.5645	NA	0.181452	0.268497	-0.482809	0.57106
LP_08997	TAG 57:0	950.912	20.3175	19.0781	20.5898	20.7444	20.3787	20.5265	20.7604	20.4759	20.8636	19.7328	0.107863	0.189567	-0.50365	0.722237
LP_09025	TAG 58:6	952.831	25.0071	24.031	24.2211	25.0819	24.4462	25.0215	25.0695	24.0129	25.0624	24.6317	0.00268036	0.0210876	-0.75995	1.67597
LP_09049	TAG 58:5	954.846	25.7138	22.4676	24.5313	25.9365	24.6051	25.925	25.8211	24.3826	25.7475	23.9193	0.00924476	0.0462719	-1.67813	1.33468
LP_09050	TAG 58:5	954.847	NA	24.4004	22.701	NA	22.5536	NA	NA	22.6798	NA	24.5814	NA	NA	NA	#VALUE!
LP_09064	TAG 59:11	956.768	26.9541	25.451	27.1606	27.3259	27.0558	27.1634	27.3317	27.027	27.373	26.0147	0.11538	0.196417	-0.551405	0.706821
LP_09068	TAG 58:4	956.863	25.1594	22.155	24.2394	25.2621	24.2735	25.2727	25.1865	24.2	25.0521	22.8395	0.0198225	0.0754126	-1.41859	1.12256
LP_09070	TAG 58:4	956.865	22.9312	23.3584	23.9286	23.4772	23.7842	23.3303	23.3758	23.3872	23.7999	23.1826	0.483858	0.564213	0.146341	0.248557
LP_09091	TAG 59:10	958.784	25.4144	23.604	25.7146	25.9201	25.6994	25.6883	25.8726	25.4089	25.9443	24.6438	0.135446	0.215723	-0.578405	0.666103
LP_09098	TAG 58:3	958.878	25.0523	23.2911	25.2954	25.2457	25.3354	25.1856	25.4823	25.2459	25.347	24.8951	0.314424	0.401798	-0.295949	0.395992
LP_09099	TAG 58:3	958.879	24.443	25.2556	25.1773	24.3757	25.0372	24.3833	24.7051	25.1251	25.1538	25.7429	0.00990268	0.0489882	0.645776	1.30991
LP_09113	TAG 59:9	960.799	25.2956	23.3223	25.1896	25.6281	25.3047	25.5971	25.7009	25.0872	25.7702	23.7827	0.0596477	0.137604	-0.865425	0.86137
LP_09120	TAG 58:2	960.894	25.7663	22.0357	25.2151	26.0996	25.1537	26.0077	25.8399	25.1948	25.8444	23.6847	0.0572845	0.134557	-1.25776	0.871095
LP_09121	TAG 58:2	960.895	24.3285	26.5373	26.1299	24.8034	25.9911	24.3897	24.7996	25.9709	25.2782	27.2075	0.000627896	0.00776249	1.68802	2.11
LP_09122	TAG 58:2	960.897	22.7539	23.5538	24.3685	22.9573	24.4172	22.6374	23.0462	24.4824	23.3736	23.9579	0.000769898	0.00882006	1.21957	2.05453
LP_09138	TAG 60:15	962.721	24.268	24.5375	25.7376	24.9591	25.6096	24.8376	25.1244	25.517	25.1954	25.0238	0.181739	0.268497	0.437005	0.57106
LP_09142	TAG 59:8	962.815	23.7268	21.7526	23.4061	23.9058	23.3993	23.9386	24.0024	23.2152	23.9577	22.3646	0.0300851	0.0979801	-0.947374	1.00886
LP_09145	TAG 58:1	962.914	22.842	23.3425	24.1252	23.1779	23.965	23.0978	23.5149	24.0267	23.8758	24.124	0.0300671	0.0979801	0.596385	1.00886
LP_09160	TAG 60:14	964.737	23.2006	23.3754	24.7711	23.8239	24.6022	23.7417	24.128	24.4635	24.285	24.2161	0.185218	0.271182	0.477302	0.566739
LP_09165	TAG 59:7	964.83	22.9095	23.2857	23.3115	22.9973	23.2979	23.0112	23.1649	23.2509	23.15	23.7251	0.0165727	0.0663927	0.335825	1.17788
LP_09167	TAG 59:7	964.833	22	21.6886	22.5853	22.2483	22.6654	22.2659	22.5542	22.4555	22.5395	21.8607	0.764132	0.817997	-0.0324876	0.0872485
LP_09169	TAG 58:0	964.928	19.4185	18.4114	19.6085	19.7548	19.4746	19.5872	19.7495	19.6014	19.8976	18.904	0.112312	0.192493	-0.420017	0.715585
LP_09188	TAG 60:13	966.752	23.5528	23.6278	25.0046	24.1915	24.8593	24.035	24.3953	24.7773	24.5853	24.004	0.379596	0.464469	0.354956	0.333043
LP_09194	TAG 59:6	966.846	24.2867	22.6728	23.8836	24.2443	23.9576	24.3029	24.1661	23.662	24.1927	22.4746	0.0442192	0.122256	-0.782952	0.912731
LP_09210	TAG 60:12	968.768	22.3253	22.419	23.2702	22.7168	23.2353	22.7059	22.9242	23.246	22.9842	22.5614	0.363223	0.448364	0.243831	0.348369
LP_09215	TAG 59:5	968.864	23.205	22.9074	23.6662	23.6533	23.5555	23.4876	23.2759	23.2789	23.6429	22.938	0.344593	0.429425	-0.16232	0.367112
LP_09228	TAG 60:11	970.783	21.3243	21.6231	22.3024	21.5425	22.2889	21.4098	21.8872	22.0951	21.7008	21.6705	0.0494132	0.124103	0.438164	0.906217
LP_09230	TAG 60:11	970.786	NA	NA	NA	20.7055	21.1575	NA	20.9557	NA	21.0886	21.1048	0.191699	0.27756	0.206156	0.556643
LP_09234	TAG 59:4	970.879	23.1454	21.2301	22.9478	23.3827	22.6239	23.153	23.2577	22.9173	23.516	21.3741	0.0461763	0.122256	-0.899001	0.912731
LP_09236	TAG 59:4	970.88	22.5631	22.8055	23.2076	NA	23.0951	22.8177	22.8254	23.2085	23.0885	23.0777	0.101186	0.181097	0.250502	0.742089
LP_09251	TAG 60:10	972.8	22.2184	21.3785	22.4534	22.3759	22.2374	22.2542	22.5746	22.2103	22.5014	21.4552	0.119629	0.201468	-0.379811	0.695795
LP_09252	TAG 60:10	972.801	20.7477	22.2463	22.1185	20.9524	21.9602	20.9177	21.2909	21.9123	21.4225	22.8048	0.000616236	0.00776249	1.15846	2.11
LP_09256	TAG 59:3	972.895	22.0876	NA	20.4529	22.5199	20.4352	22.4534	22.1074	20.3468	22.2536	21.1166	0.000630033	0.00776249	-1.67203	2.11
LP_09258	TAG 59:3	972.896	22.3212	NA	NA	22.1477	NA	22.6186	22.1879	NA	NA	NA	NA	NA	NA	#VALUE!
LP_09277	TAG 59:2	974.911	NA	23.5182	22.4946	NA	22.2634	NA	NA	22.6697	NA	24.1011	NA	NA	NA	#VALUE!
LP_09278	TAG 59:2	974.911	22.2842	NA	21.6646	22.8215	21.8313	22.6598	22.4114	NA	22.5799	NA	0.00409176	0.0281255	-0.813206	1.5509
LP_09294	TAG 59:1	976.93	20.0981	21.7032	22.0258	20.8652	21.8736	20.3355	20.8372	22.0414	21.0692	22.2008	0.000728046	0.00848954	1.29366	2.07112
LP_09309	TAG 60:7	978.846	21.1312	NA	NA	20.8037	20.3176	20.998	20.9384	20.3176	NA	NA	0.00242181	0.0195996	-0.655019	1.70775
LP_09310	TAG 60:7	978.847	22.9874	NA	22.3935	23.2288	22.3659	23.1905	23.0162	22.3087	23.117	20.8448	0.0571171	0.134557	-1.01015	0.871095
LP_09313	TAG 59:0	978.943	18.6325	17.5334	18.7888	18.982	18.7251	18.7266	19.0302	18.7425	19.044	18.021	0.107803	0.189567	-0.450935	0.722237
LP_09327	TAG 60:6	980.862	23.3334	24.2364	23.8963	23.3235	24.0516	23.2452	23.4096	23.8078	23.5871	24.2667	0.000474101	0.0070361	0.678553	2.15267
LP_09338	TAG 60:5	982.879	23.093	22.3514	23.2398	23.4124	23.2488	23.2731	23.3729	23.1768	23.6575	22.5472	0.0817461	0.160624	-0.412289	0.794189
LP_09339	TAG 60:5	982.881	21.0426	22.3504	22.7058	21.4174	22.6223	21.329	21.7144	22.2604	21.848	22.8132	0.000409609	0.00647186	1.06737	2.18897
LP_09352	TAG 60:4	984.895	21.7616	22.548	22.8301	22.2342	22.9064	22.1616	22.4976	22.5154	22.6324	22.896	0.0302407	0.0979801	0.461284	1.00886
LP_09371	TAG 60:3	986.91	21.9059	19.2778	21.5033	22.4563	21.3713	21.923	21.3039	21.7766	22.2572	20.2989	0.0729116	0.152353	-0.924299	0.817148
LP_09373	TAG 60:3	986.912	21.5625	22.1964	22.5614	22.0825	22.4005	21.5792	21.8768	22.0215	22.5536	22.6006	0.0899667	0.170886	0.392776	0.767293
LP_09392	TAG 60:2	988.926	22.9805	17.8298	21.5335	23.3918	21.7022	23.2712	23.0124	21.5176	23.2147	20.8339	0.0263727	0.091603	-2.04289	1.03809
LP_09394	TAG 60:2	988.926	NA	23.2604	22.4751	NA	22.3493	20.7021	20.9974	22.3441	21.7761	24.0148	0.0112187	0.0530856	1.82013	1.27502
LP_09411	TAG 60:1	990.945	19.9118	21.0316	21.6213	20.2388	21.4089	20.1258	20.7509	21.5909	21.1186	21.6327	0.00612081	0.034729	0.975003	1.45931
LP_09430	TAG 61:6	994.878	NA	NA	NA	NA	NA	NA	NA	NA	17.9935	NA	NA	NA	NA	#VALUE!
LP_09431	TAG 61:6	994.878	23.9094	22.3297	23.8109	24.1287	23.7679	24.0081	23.925	23.5559	24.056	22.5008	0.064407	0.142087	-0.682812	0.847445
LP_09437	TAG 61:5	996.895	22.1808	19.8993	21.636	22.48	21.8054	22.362	22.3422	21.2169	22.524	20.355	0.0185036	0.0723525	-1.22709	1.14055
LP_09439	TAG 61:5	996.896	NA	20.277	21.2724	NA	20.1615	NA	NA	NA	NA	20.7264	NA	NA	NA	#VALUE!
LP_09448	TAG 61:4	998.911	22.1209	19.7388	22.018	22.2568	21.9667	22.3465	22.3411	21.7377	22.7272	20.4979	0.0617214	0.139852	-0.935841	0.854331
LP_09449	TAG 61:4	998.912	20.5987	20.0179	20.7516	20.8239	20.7121	20.6494	20.4366	20.5853	20.7633	20.5974	0.445757	0.525414	-0.105278	0.279499
LP_09463	TAG 61:3	1000.93	22.1961	20.3567	22.0612	22.0879	22.0649	22.4056	22.4574	21.993	22.6109	20.0815	0.0802667	0.159314	-0.810122	0.797747
LP_09475	TAG 61:2	1002.94	21.2658	16.85	21.0065	21.7774	20.9373	21.6094	21.5174	20.9709	21.701	NA	0.211165	0.295903	-1.00062	0.528851
LP_09476	TAG 61:2	1002.94	21.7571	21.4768	22.8127	22.1817	22.7036	21.9947	22.2006	22.8323	22.6007	22.3655	0.352737	0.437903	0.34191	0.358622
LP_09489	TAG 61:1	1004.96	20.6231	18.4338	20.6364	21.0696	20.4479	20.8198	21.0393	20.4672	21.0561	18.7698	0.0677803	0.147535	-0.913253	0.831104
LP_09508	TAG 62:6	1008.89	20.5585	NA	20.6819	20.2361	20.8373	20.8246	20.8459	20.8455	20.6112	NA	0.212544	0.297197	0.158537	0.526956
LP_09518	TAG 62:5	1010.91	20.7592	20.3031	21.3187	21.2529	21.2343	21.0334	21.206	21.2223	21.38	20.7112	0.478233	0.560658	-0.134357	0.251302
LP_09519	TAG 62:5	1010.91	NA	18.9984	18.8877	NA	18.7785	NA	NA	18.3801	18.2701	19.5434	NA	NA	0.697782	#VALUE!
LP_09527	TAG 62:4	1012.93	19.5823	19.7651	20.5705	20.0403	20.4927	19.6913	19.9579	19.9628	20.4152	20.4381	0.192996	0.27882	0.312461	0.554676
LP_09528	TAG 62:4	1012.93	19.1392	18.2213	19.5287	19.7759	19.6067	19.527	19.4752	19.5036	19.6607	18.743	0.235235	0.321357	-0.316305	0.493012
LP_09533	TAG 62:3	1014.94	21.3971	18.8452	21.672	22.0114	21.525	21.6188	21.8167	21.5925	21.7877	19.0695	0.141558	0.222205	-0.733147	0.653246
LP_09534	TAG 62:3	1014.94	19.7054	20.0105	20.6963	20.1587	20.6407	19.9638	20.1891	20.6708	20.5171	20.7555	0.0479096	0.122686	0.446865	0.911204
LP_09541	TAG 62:2	1016.96	20.6434	20.6255	22.0815	21.1827	22.0224	20.8638	21.3934	22.0554	21.5373	20.701	0.364003	0.448479	0.4823	0.348258
LP_09542	TAG 62:2	1016.96	21.0075	16.8307	20.058	21.437	20.1281	21.3324	21.2365	20.0832	21.3214	18.8163	0.0303585	0.0979801	-1.69112	1.00886
LP_09543	TAG 62:2	1016.96	19.8963	21.2529	21.0126	20.224	20.7884	19.9735	20.3428	20.9836	20.7551	22.1837	0.0111666	0.0530856	1.06718	1.27502
LP_09551	TAG 62:1	1018.98	18.5228	16.2968	18.4597	18.8489	18.4726	18.7557	18.8921	18.2259	19.0024	NA	0.170778	0.255775	-0.729307	0.592143
LP_09552	TAG 62:1	1018.98	19.0423	19.8372	20.4676	19.4952	20.3589	19.2258	19.7661	20.3736	19.861	20.4178	0.00358227	0.0257057	0.7969	1.58997
LP_09563	TAG 63:6	1022.91	21.3825	20.3877	21.6945	21.7278	21.8048	21.5291	21.8031	21.5943	21.9057	20.6032	0.210068	0.295394	-0.351053	0.529598
LP_09568	TAG 63:5	1024.93	20.1532	20.0332	20.9443	20.5237	20.8124	20.2176	20.5651	20.6888	20.7792	20.1802	0.706383	0.76878	0.108683	0.114198
LP_09574	TAG 63:4	1026.94	19.1469	18.0777	19.6734	19.6173	19.6137	19.52	19.7284	19.4607	20.0227	18.6134	0.189187	0.275757	-0.422234	0.559474
LP_09575	TAG 63:4	1026.94	18.9905	18.8393	19.7505	19.6919	19.4895	19.4612	19.6342	19.1121	19.8782	19.4762	0.394771	0.475619	-0.192838	0.322741
LP_09580	TAG 63:3	1028.96	20.3243	18.0309	20.3787	20.8516	20.2345	20.6331	20.5936	20.3147	20.88	18.8135	0.0820952	0.160624	-0.849724	0.794189
LP_09581	TAG 63:3	1028.96	19.9262	19.7637	21.0337	20.396	20.792	20.0994	20.4885	20.8522	20.8167	20.749	0.317638	0.404322	0.319494	0.393272
LP_09588	TAG 63:2	1030.97	20.0359	NA	19.2876	20.4964	19.5056	20.2967	20.2305	19.2393	20.3977	17.1268	0.0727528	0.152353	-1.26642	0.817148
LP_09589	TAG 63:2	1030.97	19.2571	19.458	20.6049	19.5826	20.488	19.4532	19.8633	20.5193	19.9965	20.382	0.0345553	0.106437	0.688511	0.972908
LP_09590	TAG 63:2	1030.98	18.736	21.0213	20.856	19.1611	20.6426	19.0447	19.6533	20.9208	20.1887	22.2895	0.00181673	0.0154068	1.83394	1.81229
LP_09595	TAG 63:1	1032.99	17.926	16.2207	17.663	18.4302	17.431	18.2618	18.3476	17.7527	18.1863	16.3102	0.0239608	0.0854995	-1.02158	1.06804
LP_09603	TAG 64:6	1036.93	20.7711	19.6758	21.4177	21.1231	21.2754	20.9051	21.1131	21.2727	21.2457	19.5561	0.407392	0.487229	-0.186783	0.312267
LP_09607	TAG 64:5	1038.94	20.2479	19.7084	20.8056	20.708	20.7235	20.474	20.7054	20.7466	20.9291	20.0533	0.443815	0.52407	-0.160048	0.28061
LP_09608	TAG 64:4	1040.96	18.163	NA	18.6772	18.5575	18.5886	18.3715	18.6435	18.6714	18.7357	16.0703	0.50276	0.579017	-0.198653	0.237309
LP_09609	TAG 64:4	1040.96	17.9173	18.2647	18.9804	18.3861	18.6721	18.1682	18.526	18.8314	18.7576	19.104	0.0753269	0.153697	0.418838	0.813336
LP_09612	TAG 64:3	1042.97	20.4145	17.3452	20.0869	21.045	19.9947	20.8062	20.8769	20.0866	20.866	17.6292	0.0473205	0.122256	-1.3422	0.912731
LP_09619	TAG 64:2	1044.99	17.2484	NA	NA	17.7795	NA	17.7095	17.5126	NA	17.6556	NA	NA	NA	NA	#VALUE!
LP_09620	TAG 64:2	1044.99	19.7593	18.963	20.6796	20.1065	20.4929	19.9678	20.3848	20.4707	20.4259	19.5085	0.778717	0.827418	0.0112215	0.0822751
LP_09629	TAG 65:6	1050.94	20.2117	19.036	20.6619	20.7139	20.5492	20.4306	20.7284	20.5282	20.8875	19.8983	0.218328	0.303337	-0.367433	0.518074
LP_09630	TAG 65:6	1050.94	19.1999	20.2997	20.9306	19.8638	20.6763	19.4846	20.0182	20.658	20.2602	21.2981	0.00406219	0.0281255	0.997291	1.5509
LP_09633	TAG 65:5	1052.96	18.5119	17.8221	19.3884	19.1379	19.2567	18.7928	19.0372	19.3247	19.3125	18.4219	0.746047	0.80167	-0.0233808	0.0960045
LP_09637	TAG 65:4	1054.98	17.157	17.6824	18.5635	17.7297	18.2598	17.5222	17.872	18.3509	18.3292	18.3361	0.0692726	0.148463	0.492309	0.828381
LP_09642	TAG 65:2	1059	17.6128	NA	16.0661	17.9414	15.9888	17.7638	17.6511	16.5442	17.5232	NA	0.00592119	0.0342171	-1.48447	1.46576
LP_09652	TAG 66:6	1064.96	19.8829	17.7936	20.2407	20.4948	20.052	20.3074	20.3434	20.0727	20.6134	18.6259	0.117554	0.199384	-0.717449	0.70031

## Sheet: DELip
Peak_ID	Compound_Name	mz_mean	FC_log_delDGKA_BW25113	(-)Log10p
LP_05116	PE 38:2	772.586	-2.39711	1.92269
LP_04359	PE 35:2	730.537	-1.74572	2.49554
LP_09049	TAG 58:5	954.846	-1.67813	1.33468
LP_09256	TAG 59:3	972.895	-1.67203	2.11
LP_09642	TAG 65:2	1059	-1.48447	1.46576
LP_04782	PE 37:3	756.552	-1.41741	1.81229
LP_04513	PE 36:4	740.524	-1.3105	2.31434
LP_04751	PE 37:4	754.537	-1.24633	2.31434
LN_3137	PC 33:3	800.544	-1.15597	2.11702
LP_07209	TAG 51:4	858.754	-1.02796	2.09656
LP_05240	PE 39:6	778.537	-1.00592	1.47654
LP_09630	TAG 65:6	1050.94	0.997291	1.5509
LN_3686	PC 39:9	872.546	1.01771	2.36342
LP_06180	PC 39:8	816.552	1.06199	3.10296
LP_09339	TAG 60:5	982.881	1.06737	2.18897
LP_02585	LysoPE 20:5	500.277	1.06892	2.31434
LP_05835	TAG 47:4	802.69	1.0827	2.7823
LP_06635	PC 40:6	834.599	1.08582	1.56413
LP_07362	TAG 51:1	864.804	1.08911	1.83465
LN_1000	Erucic acid (FA 22:1)	337.311	1.09547	1.60301
LP_05159	PC 35:1	774.599	1.09564	2.23576
LP_07126	TAG 51:6	854.721	1.09892	2.25335
LP_02766	LysoPC 20:1	550.386	1.10681	1.30682
LP_04726	TAG 43:1	752.674	1.12987	1.45931
LP_04933	PE 38:6	764.521	1.13652	1.84012
LP_08515	TAG 55:1	920.868	1.13926	2.32498
LP_09252	TAG 60:10	972.801	1.15846	2.11
LP_08929	TAG 58:9	946.784	1.16792	2.12571
LP_04612	PC 33:1	746.568	1.19481	2.31434
LP_02601	LysoPE 20:3	504.308	1.19864	2.19897
LP_08862	TAG 58:11	942.752	1.20426	2.28533
LP_09122	TAG 58:2	960.897	1.21957	2.05453
LN_2869	PE 38:5	764.522	1.23497	1.43708
LP_02668	LysoPC 18:1	522.355	1.27034	1.73943
LP_09294	TAG 59:1	976.93	1.29366	2.07112
LN_0861	Gondoic Acid (FA 20:1)	309.28	1.29854	2.71257
LP_06388	TAG 49:7	824.675	1.31435	1.83088
LP_08385	TAG 56:11	914.721	1.33872	2.31434
LN_3188	PC 34:6	808.513	1.35799	2.11702
LP_04654	TAG 43:3	748.644	1.39641	2.47662
LP_06029	PC 38:4	810.599	1.4087	2.31434
LP_02735	LysoPC 20:3	546.355	1.42026	2.31434
LN_3362	PC 36:8	832.514	1.43106	2.38111
LP_05164	TAG 45:4	774.66	1.46215	2.20683
LP_06439	TAG 49:6	826.69	1.46904	1.87619
LP_02726	LysoPC 20:5	542.323	1.47444	1.83465
LP_02593	LysoPE 20:4	502.293	1.48576	3.08094
LP_04360	PE 35:2	730.537	1.49021	1.45931
LP_02732	LysoPC 20:4	544.34	1.53439	2.31434
LP_04490	TAG 42:1	738.659	1.55385	1.60301
LP_05207	TAG 45:3	776.674	1.59637	2.11702
LP_07906	TAG 54:9	890.722	1.61285	1.45397
LP_06694	PC 40:5	836.615	1.66387	1.70775
LP_05974	PC 38:5	808.584	1.67569	2.45586
LP_09121	TAG 58:2	960.895	1.68802	2.11
LN_0701	Elaidic acid | Petroselinic acid (FA 18:1) | (E)-Octadec-11-enoic acid	281.248	1.6959	2.71257
LP_03502	DAG 38:5	660.556	1.70596	2.14415
LP_03489	DAG 38:6	658.54	1.72774	1.99906
LP_05206	TAG 45:3	776.674	1.82824	3.10296
LP_03520	DAG 38:4	662.571	1.83325	2.47662
LP_09590	TAG 63:2	1030.98	1.83394	1.81229
LP_04947	TAG 44:2	764.674	1.8875	1.48893
LP_08543	TAG 56:7	922.783	1.91128	1.49035
LP_06990	TAG 50:2	848.769	2.0414	1.48862
LP_08992	TAG 58:7	950.815	2.25992	1.45501
LN_1516	LysoPE 18:1	478.294	2.28339	2.18897
LP_02551	LysoPC 16:1	494.324	2.33376	1.9794
LN_2611	PE 36:4	738.509	2.47439	1.68641
LP_02669	LysoPC 18:1	522.355	2.64394	3.10296
LN_2890	PE 38:4	766.543	2.6841	2.32498
LP_04692	TAG 43:2	750.659	2.73797	1.43195
LP_02380	LysoPE 16:1	452.277	3.07817	1.65625
LN_3466	PC 36:2	844.608	3.54343	2.31434
