# Supplementary material for: Dietary lipid content modifies wah-1/AIFM1-associated phenotypes via LRK-1 and DRP-1 expression in C. elegans
Source: Nat Commun. 2025 Dec 1;16:10817. doi: 10.1038/s41467-025-66900-8 (PMC12669733; doi:10.1038/s41467-025-66900-8)
Supplement: Supplementary file 9 — Supplementary data 7 [file 41467_2025_66900_MOESM9_ESM.zip]

Archive with 2 entries (2 files):
- AIF-WAH-1_Supplementary data 7.docx
- __MACOSX/._AIF-WAH-1_Supplementary data 7.docx
