# Supplementary material for: Dietary lipid content modifies wah-1/AIFM1-associated phenotypes via LRK-1 and DRP-1 expression in C. elegans
Source: Nat Commun. 2025 Dec 1;16:10817. doi: 10.1038/s41467-025-66900-8 (PMC12669733; doi:10.1038/s41467-025-66900-8)
Supplement: Supplementary file 12 — Source data [file 41467_2025_66900_MOESM12_ESM.xlsx]

## Sheet: Figure 1
	Figure 1A											Figure 1B					Figure 1C					Figure 1E					Figure 1F				Figure 1G													Figure 1H					Figure 1I
	Lipids	OP50-1	OP50-2	OP50-3	OP50-4	HT115-1	HT115-2	HT115-3	HT115-4			Days	wt-C RNAi (OP50)	wt-wah-1 RNAi (OP50)			Days	wt-C RNAi (HT115)	wt-wah-1 RNAi (HT115)			Proteins	Log2 (fold change)	-Log10 P-value			CI				Time (minutes)	wt					wah-1(bon89)							Time (days)	wt (OP50)	wah-1(bon89) (OP50)			Time (days)
	DAG 33:1	4.9946	4.84041	4.97476	4.94214	n.d.	n.d.	n.d.	n.d.			8	0				9	0				RAD-8	1.15381	8.12352			wt(N2)	wah-1(bon89)			1.38	306.82	467.9	647.97	265.71	371.61	182.13	107.45	331.6	284.93	156.44			8	0				9
	DAG 34:1	5.03994	4.98705	5.20289	5.06584	n.d.	n.d.	n.d.	n.d.			8	0				9	0				CLK-1	1.33914	7.02722			1	0.221457			8.86	352.99	522.11	474.31	301.85	458.88	184.65	46.56	325.65	188.5	271.3			8	0				9
	DAG 34:2	4.91994	5.05421	5.10299	5.13459	n.d.	n.d.	n.d.	n.d.			8	0				9	0				SDHD-1	2.62947	5.82985			1	0.235084			16.34	384.8	928.56	593.96	460.56	551.34	415.15	151.56	421.72	261.64	212.72			10	0				9
	DAG 35:2	5.17017	5.07734	5.15334	5.06952	n.d.	n.d.	n.d.	n.d.			8	0				9	0				STL-1	0.787432	5.51149			1	0.20351			23.82	518.49	1026.42	875.79	671.17	933.04	423.22	199.95	401.61	237.16	330.61			10	0				9
	DAG 36:2	5.24112	5.12132	5.32876	5.31964	n.d.	n.d.	n.d.	n.d.			8	0				9	0				CLPP-1	1.12631	4.56839			1	0.429285			31.31	718	1041.79	764.35	525.86	859.47	430.74	273.25	347.95	256.98	558.67			10	0				9
	DAG 37:2	4.88041	n.d.	4.80517	n.d.	n.d.	n.d.	n.d.	n.d.			8	0				11	0				MMAA-1	0.492622	4.49649							38.78	663.53	949.36	661.85	536.04	1013.38	255.43	265.92	373.1	229.41	395.21			10	0				11
	TAG 54:3	n.d.	n.d.	n.d.	n.d.	6.09124	n.d.	n.d.	5.91764			8	0				11	0				ENOL-1	0.481299	4.39497							46.37	578.39	1331.2	1321.45	931.59	1250.88	470.83	361.81	432.42	435.71	426.02			10	0				11
	TAG 54:1	n.d.	n.d.	n.d.	5.29729	5.07042	5.31966	5.19827	5.23087			8	0				11	0				ALDO-1	0.884403	4.32836			CIV				53.85	1122.3	1425.11	1122.15	1223.37	1290.43	413.48	407.25	594.14	507.96	474.13			10	0				13
	TAG 56:4	5.05106	5.64903	5.03454	5.00658	n.d.	n.d.	4.78374	n.d.			10	0				11	0				LDH-1	0.46048	4.08759			wt(N2)	wah-1(bon89)			61.33	854.62	1483.05	1279.75	1088.47	1445.54	498.98	224.2	218.78	145.54	501.47			10	0				13
	TAG 58:2	5.2018	n.d.	5.15954	5.02491	n.d.	5.1275	4.94655	n.d.			10	0				11	0				PTPS-1	0.711935	3.87601			1	0.871803			68.81	848.53	1607.13	1102.58	1290.53	1231.29	640.83	680.14	532.14	410.54	398.55			10	0				13
	TAG 58:3	5.21148	5.36211	4.80982	n.d.	n.d.	4.82183	n.d.	n.d.			10	0				11	0				HSP-6	0.630405	3.81228			1	1.07438			76.29	787.47	1412.7	1230.79	1313.68	1333.25	697.51	545.45	521.87	596.98	624.84			12	0				13
	LysoPE 17:1	5.44898	5.40737	5.28094	5.21676	n.d.	4.72355	n.d.	n.d.			12	0				11	0				TOMM-70	0.382944	3.69477			1	0.628769			83.76	807.21	1458.41	933.35	1225.41	898.39	690.02	683.79	377.78	639.95	462.71			12	0				13
	LysoPE 18:1	5.34479	5.38473	5.25806	5.05853	n.d.	n.d.	n.d.	n.d.			12	0				14	0				CTL-1	0.556797	3.61586			1	0.836569			91.35	155.51	186.2	120.2	256.7	94.01	117.51	162.17	85.41	109.8	118.23			12	0				13
	PE 35:5	n.d.	n.d.	n.d.	n.d.	5.77313	5.73512	5.66843	5.73096			12	0				14	0				DNJ-21	0.454176	3.54893							98.83	128.16	161.48	118.05	211.99	92.26	126.35	142.13	96.06	113.49	104.91			12	0				13
	PE 32:2	n.d.	n.d.	4.83396	n.d.	5.10868	5.11637	5.06054	5.03633			12	0				14	0				TIN-44	0.478195	3.53178							106.32	121.9	160.66	110.61	187.55	86.74	117.64	127.8	103.01	108.02	107.84			12	0				13
	PE 30:1	5.22076	n.d.	5.2208	5.3538	n.d.	n.d.	n.d.	n.d.			12	0				14	0				SDHA-1	0.382944	3.49005							113.8	114.94	153.07	101.18	185.69	86.19	106.34	114.85	93.21	99.33	105.12			12	0				13
	PE 38:2	5.23373	5.24209	5.22647	5.32741	n.d.	n.d.	n.d.	n.d.			14	0				14	0				TSFM-1	0.73292	3.22956							121.29	108.92	147.79	94.89	203.12	78.03	99.91	114.19	88.74	98.73	95.75			14	1				13
	PG 35:2	5.27455	5.18835	5.30439	5.34778	4.89759	n.d.	n.d.	n.d.			14	0				14	0				PRDX-3	0.372952	3.09575							128.77	109.35	146.57	89.44	178.32	90.28	94.75	111.82	79.49	96.09	89.95			14	0				13
	PG 34:0	4.95642	n.d.	4.77502	n.d.	5.34589	5.35335	5.44069	5.28139			14	0				14	0				ACO-2	0.488515	3.04456																				14	0				13
	FA 17:1	7.4222	7.27354	7.18329	7.14541	5.87429	5.75205	5.90439	5.90318			14	0				14	0				PYC-1	0.454176	2.88291																				14	0				16
	FA 26:1	5.03561	5.10726	n.d.	n.d.	n.d.	n.d.	n.d.	1.04139			14	0				14	0				FNDC-1	1.01221	2.73028																				14	0				16
	FA 21:0	5.19574	5.20749	5.0811	5.36648	4.89617	5.01903	5.00223	5.04948			17	1				14	0				SPG-7	0.399445	2.67045																				16	1				16
	Erucic acid (FA 22:1)	5.22042	5.22795	5.04706	5.07945	4.7314	4.76387	4.80949	5.04721			17	1				14	0				PHB-1	0.344828	2.59251																				16	1				16
	Gondoic Acid (FA 20:1)	5.94595	5.93721	5.76192	5.7375	4.88804	5.02173	5.06883	4.98682			17	1				14	0				MRPL-19	0.531069	2.15542																				16	1				16
	Oleic acid (FA 18:1)	7.80586	7.78449	7.69534	7.68033	6.95581	6.98191	7.13534	6.96425			17	1				16	1				MDH-2	0.391768	2.07386																				16	1				16
	Palmitoleic acid (FA 16:1)	6.6898	6.59629	6.31552	6.28048	5.63477	5.70278	5.80128	5.78803			17	1				16	1				SODH-1	1.93282	1.94416																				16	1				16
												19	1				16	0				DNJ-10	0.615416	1.7007																				16	1				16
												19	1				16	0				GPD-3	0.582074	1.31613																				16	0				16
												19	1				16	0																										16	0				16
												19	1				16	0				ZYG-11	3.96144	13.0161																				18	0				18
												19	1				16	0				CHT-3	1.50792	8.45612																				18	1				18
												19	1				16	0				GPB-2	1.74028	7.14925																				18	1				18
												19	1				16	0				Y48A6B.9	3.10802	7.14286																				18	1				18
												19	1				16	0				C31H2.4	1.97306	7.1113																				18	1				18
												19	1				16	0				GST-4	1.123	7.09444																				18	1				18
												19	1				16	0				VHA-7	1.78827	6.74919																				21	1				20
												21	1				16	0				ERL-1	2.09424	6.42843																				21	1				20
												21	1				18	1					0.545968	6.37681																				21	1				20
												21	1				18	1				PGP-3	2.18174	6.29375																				21	1				20
												21	1				18	1				PGAL-1	2.48491	5.77665																				21	1				20
												21	1				18	1				TAT-5	1.19472	5.66968																				21	1				20
												21	1				18	1				NEPR-1	1.17505	5.64733																				21	1				20
												21	1				18	1					0.867896	5.41524																				21	1				20
												21	1				18	1				CHT-1	0.667211	5.26771																				21	1				20
												21	1				21	1				NFT-1	0.625738	5.12013																				21	1				20
												21	1				21	1				SDC-3	0.892197	5.00033																				21	1				20
												21	1				21	1				MTM-1	0.930548	4.97687																				21	1				23
												21	1				21	1					0.832688	4.89286																				21	1				23
												21	1				21	1					0.796598	4.79264																				21	1				23
												23	1				21	1				LCMT-1	0.847997	4.47262																				21	1				23
												23	1				21	1				CYSL-3	0.881273	4.32014																				21	1				23
												23	1				21	1				RNP-1	0.975997	4.31308																				21	1				23
												23	1				21	1				SRC-1	1.09153	4.22406																				23	1				23
												23	1				21	1					0.60027	4.19816																				23	1				23
												23	1				23	1				NUC-1	1.7476	4.19512																				23	1				23
												23	1				23	1				RAB-11.1	0.391768	4.16795																				23	1				23
												23	1				23	1				CSK-1	0.613532	4.0093																				23	1				23
												23	1				23	1				DEB-1	0.395063	4.00286																				23	1				23
												23	1				23	1				EAS-1	1.33685	3.9981																				23	1				23
												23	1				23	1				SNB-1	0.567545	3.9443																				23	1				23
												23	1				23	1					0.977463	3.92945																				23	1				23
												23	1				23	1				TATN-1	0.940355	3.90133																				23	1				23
												23	1				23	1					0.655352	3.88616																				23	1				23
												23	1				23	1				WDFY-2	0.84318	3.8309																				23	1				23
												23	1				23	1				GOS-28	1.34767	3.80811																				23	1				23
												25	1				23	1				SIP-1	1.23756	3.80616																				23	1				23
												25	1				23	1				DPY-27	0.721591	3.77971																				25	1				23
												25	1				23	1				LBP-4	0.466758	3.72415																				25	1				23
												25	1				23	1				PRMT-7	1.08338	3.66978																				25	1				23
												25	1				23	1				DAF-22	0.40163	3.62888																				25	1				23
												25	1				23	1				WAGO-4	0.413594	3.60211																				25	1				23
												25	1				23	1				LET-858	1.19093	3.47484																				25	1				23
												25	1				25	1					0.818032	3.4684																				25	1				23
												25	1				25	1				NHR-217	1.48594	3.45712																				25	1				23
												25	1				25	1				WAPL-1	1.38736	3.4456																				25	1				23
												25	1				25	1				GLOD-4	0.655352	3.43269																				25	1				23
												25	1				25	1				PRDX-2	0.400538	3.42511																				25	1				23
												25	1				25	1				LIN-35	1.33743	3.41352																				25	1				23
												25	1				25	1				CAH-3	0.819668	3.37628																				25	1				23
												25	1				25	1					0.597412	3.33597																				25	1				25
												25	1				25	1				UFM-1	0.678973	3.32241																				25	1				25
												25	1				25	1				LRP-1	0.451013	3.29225																				25	1				25
												25	1				25	1				GPD-2	0.539035	3.28889																				28	1				25
												25	1				25	1				DDB-1	0.650765	3.24688																				28	1				25
												25	1				25	1					0.428678	3.20788																				28	1				25
												25	1				25	1				PRX-19	0.821302	3.1806																				28	1				25
												27	1				25	1				LBP-5	0.382944	3.1618																				28	1				25
												27	1				25	1				DPF-1	0.822934	3.05044																				28	1				25
												27	1				25	1					0.729444	2.97941																				30	1				25
												27	1				27	1				CGH-1	0.408168	2.94635																				30	1				25
												27	1				27	1				HPD-1	0.439357	2.90395																				30	1				25
												27	1				27	1				HIZR-1	0.820485	2.8622																				30	1				25
												27	1				27	1					0.352759	2.83394																				30	1				25
												27	1				27	1				TAG-225	0.590722	2.82081																				30	1				25
												27	1				27	1					0.58111	2.78285																				30	1				25
												27	1				27	1				PAR-3	0.963474	2.7747																				30	1				25
												27	1				27	1				LTAH-1.1	0.41792	2.77324																				30	1				25
												27	1				27	1				PFKB-1.2	0.648926	2.71613																				30	1				25
												27	1				27	1				WDR-4	0.522056	2.65793																				32	1				25
												27	1				29	1				STRL-1	0.585924	2.56702																				35	1				25
												27	1				29	1				SOD-4	1.146	2.51267																				8		0			25
												27	1				29	1				LET-711	0.949348	2.48119																				8		0			25
												27	1				29	1				GCC-2	1.84519	2.47766																				8		0			25
												27	1				31	0				LET-363	0.448901	2.47059																				8		0			25
												27	1				31	1				FGT-1	1.04893	2.43105																				8		0			25
												27	1				31	1				UNC-60	0.461529	2.40775																				8		0			27
												27	1				31	1				PCBD-1	0.421156	2.37768																				10		0			27
												27	1				31	1				CHK-1	0.763836	2.34913																				10		0			27
												27	1				31	1				TUB-1	0.571434	2.34504																				10		0			27
												29	1				31	1				APY-1	0.612588	2.28088																				10		0			27
												29	1				31	1					0.529071	2.26752																				10		0			27
												29	1				31	1				RIG-4	0.437228	2.26016																				10		0			27
												29	1				31	1				NDX-4	0.510962	2.22229																				10		0			27
												29	1				33	1					0.602172	2.15842																				10		0			27
												29	1				33	1				CAV-1	1.4098	2.13155																				10		0			27
												29	1				33	1				TTR-5	0.901494	2.06795																				10		0			27
												29	1				33	1				INX-16	0.592636	2.05518																				10		0			27
												29	1									VMS-1	0.40163	2.04953																				10		0			27
												29	1									ETC-1	0.872632	2.03639																				10		0			27
												31	1									GCY-9	0.335712	2.03373																				10		0			27
												31	1									TTH-1	0.659925	2.01611																				10		0			27
												31	1									DAF-18	0.444667	2.01555																				10		0			27
												31	1									UNC-37	0.92524	2.00464																				10		0			27
												31	1									DAF-36	0.515006	1.9946																				12		0			27
												31	1				9		0			VEM-1	0.495695	1.9685																				12		0			29
												31	1				9		0			EPPL-1	0.604071	1.96208																				12		0			29
												33	1				9		0			LEC-8	0.713696	1.95993																				12		0			29
																	9		0			ACDH-11	0.556797	1.95518																				12		0			29
																	9		0			DNJ-2	0.577248	1.93236																				12		0			29
												8		0			9		0				0.908429	1.93231																				12		0			29
												8		0			9		0			CNT-1	0.709291	1.9311																				12		0			29
												8		0			11		0			TPPP-1	0.589763	1.92325																				12		0			29
												8		0			11		0			LEM-2	0.468844	1.91528																				14		0			29
												8		0			11		0			UNG-1	0.60027	1.83795																				14		0			29
												8		0			11		0				0.37629	1.8153																				14		0			29
												10		0			11		0			CTR-9	0.521051	1.80207																				14		0			29
												10		0			11		0			SMG-1	0.674461	1.79898																				14		0			29
												10		0			11		0			ISY-1	0.634129	1.77838																				14		0			29
												10		0			11		0			UGT-46	0.71721	1.74788																				14		0			31
												10		0			14		1			EGL-8	0.489543	1.74588																				14		0			31
												10		0			14		1				0.367371	1.73026																				14		0			31
												10		0			14		1			AHR-1	0.77905	1.72804																				14		0			31
												10		0			14		1			TAG-77	0.536053	1.68843																				16		1			31
												10		0			14		1				0.784923	1.68202																				16		1			31
												10		0			14		1			CLEC-91	0.964214	1.67324																				16		1			31
												12		0			14		1			NPP-18	1.03773	1.6427																				16		0			31
												12		0			14		1			CHE-12	0.54498	1.6409																				16		0			33
												12		0			14		1			LBP-3	0.335712	1.63827																				16		0			33
												12		0			14		1			SWSN-2.2	0.495695	1.59443																				16		0
												12		0			14		1			LAP-2	0.331132	1.58923																				16		0
												12		0			14		1				0.350497	1.57794																				16		0
												14		0			14		1			ZFP-1	0.364012	1.55973																				16		0			9
												14		0			14		1			REP-1	0.340277	1.55142																				16		0			9
												14		0			14		0			PPH-6	0.778209	1.54999																				18		1			9
												14		0			14		0				0.427606	1.54761																				18		1			9
												17		0			14		0				0.336855	1.54379																				18		1			9
												17		1			14		0			SORB-1	0.72334	1.53037																				18		1			11
												19		0			14		0			ANI-2	0.601221	1.52307																				18		1			11
												19		0			14		0			CUL-2	0.448901	1.51457																				18		1			11
												19		1			14		0			MRP-5	0.432959	1.51436																				18		1			11
												19		1			14		0				0.339137	1.50866																				18		1			11
												21		1			14		0			LYS-2	0.950095	1.47768																				18		1			11
												21		1			14		0			PAQR-1	1.57531	1.45449																				18		1			11
												21		1			14		0			UFD-2	1.37462	1.45173																				18		1			11
												21		1			14		0			MRG-1	0.603122	1.41223																				18		1			11
												21		1			14		0				0.441483	1.40977																				18		0			11
												21		1			14		0			VPS-26	0.482332	1.40836																				18		0			11
												21		1			14		0			HMP-2	0.647084	1.40529																				21		1			11
												21		1			14		0			FTT-2	0.366252	1.40149																				21		1			11
												21		1			14		0			CPI-2	0.521051	1.39168																				21		1			11
												21		1			14		0				0.486457	1.38963																				21		1			11
												21		1			14		0				0.449957	1.38066																				21		1			11
												21		1			14		0				0.540027	1.37911																				21		1			11
												21		1			14		0			CYL-1	0.715454	1.37617																				21		1			11
												21		1			14		0			NRF-5	0.520045	1.33866																				21		1			11
												23		1			16		0			SMC-5	0.637842	1.33498																				21		1			11
												23		1			16		0			ADBP-1	1.01436	1.329																				21		1			11
												23		1			16		0			PPH-5	0.37629	1.32609																				21		1			11
												23		1			16		0			SAPS-1	0.400538	1.31436																				21		1			11
												23		1			16		0																									21		1			11
												23		1			16		0																									23		1			11
												23		1			16		0																									23		1			11
												23		1			16		0																									23		1			11
												23		1			16		0			FAT-7	-2.2723	4.20239																				23		1			11
												23		1			16		0			COX-6A	-0.465938	5.05177																				23		1			11
												23		1			16		1			CCHL-1	-0.727379	6.25429																				23		1			11
												23		1			16		1			NDUA-5	-0.741783	4.15191																				23		1			11
												23		1			16		1			GAS-1	-0.768568	7.79689																				23		1			11
												25		1			16		1			NDUS-8	-0.852042	3.04254																				23		1			11
												25		1			16		1			TIN-13	-0.897006	4.51147																				23		1			11
												25		1			16		1			NDUV-2	-0.915936	7.10555																				23		1			11
												25		1			16		1			FAMH-136	-0.948976	5.77551																				23		1			13
												25		1			16		1			NDUF-7	-1.02621	4.14894																				23		1			13
												25		1			16		1			DDP-1	-1.16812	4.10349																				23		1			13
												25		1			16		1			NDUA-12	-1.43051	4.77636																				23		1			13
												25		1			16		1			NDUB-2	-1.46993	7.93883																				23		1			13
												25		1			16		1			NDUB-7	-1.50635	6.66759																				23		1			13
												25		1			16		1			LET-754	-1.51046	6.18264																				23		1			13
												25		1			16		1			COA-7	-1.92687	5.95539																				23		1			13
												25		1			16		1			NDUO-1	-2.59946	6.5066																				23		1			13
												25		1			16		1																									23		1			13
												27		1			18		1			RPS-28	-0.330973	2.57742																				23		1			13
												27		1			18		1			RPL-25.2	-0.330973	2.1939																				23		1			13
												27		1			18		1			CHS-1	-0.330973	1.30301																				23		1			13
												27		1			18		1			RPS-17	-0.334607	1.48457																				23		0			13
												27		1			18		1				-0.336428	1.50318																				23		0			13
												27		1			18		1				-0.33825	3.48647																				25		1			13
												27		1			18		1			TAG-151	-0.340075	2.22874																				25		1			13
												27		1			18		1				-0.341903	2.17591																				25		1			13
												27		1			18		1			RPS-12	-0.345564	1.71966																				25		1			13
												27		1			18		1			DIM-1	-0.347399	1.59918																				25		1			13
												27		1			18		1			RPS-25	-0.349235	1.95165																				25		1			13
												27		1			18		1			RPL-18	-0.358454	3.25753																				25		1			13
												27		1			18		1			RPL-27	-0.358454	1.61759																				25		1			13
												27		1			18		1				-0.360305	1.49083																				25		1			13
												27		1			21		1			TRM-1	-0.365871	1.68733																				25		1			13
												29		1			21		1			LARP-1	-0.367732	2.26248																				25		1			13
												29		1			21		1			INX-17	-0.369594	1.44776																				25		1			13
												29		1			21		1			RPL-7	-0.375197	2.65855																				25		1			13
												29		1			21		1			BUB-1	-0.37707	1.56974																				25		1			13
												29		1			21		1			RPB-8	-0.378945	2.28652																				25		1			13
												29		1			21		1			GLP-4	-0.388356	4.4187																				25		1			13
												29		1			21		1			EFR-3	-0.388356	1.45722																				25		1			13
												29		1			21		1			PUF-12	-0.390245	2.4013																				25		1			16
												29		1			21		1			UBR-1	-0.392137	1.88556																				28		1			16
												29		1			21		1			RPS-0	-0.394032	2.34002																				28		1			16
												29		1			21		1			RPL-36	-0.39973	3.42214																				28		1			16
												29		1			21		1			PRO-2	-0.39973	1.43358																				28		1			16
												29		1			21		1			MTR-4	-0.401635	3.48473																				28		1			16
												31		1			21		1				-0.401635	2.01536																				28		1			16
												31		1			21		1			KIN-1	-0.405452	1.58237																				28		1			16
												31		1			21		1			DHP-1	-0.407364	2.36801																				28		1			16
												31		1			21		1			CHP-1	-0.416962	3.95971																				28		1			16
												31		1			21		1			GLD-1	-0.41889	1.60723																				28		1			16
												31		1			21		1			SNR-1	-0.426625	1.59376																				28		1			16
												31		1			21		1			RPL-19	-0.438307	3.43797																				28		1			16
												31		1			21		1				-0.442222	2.81503																				28		1			16
												31		1			21		1			ELO-6	-0.446148	1.35099																				28		1			16
												31		1			21		1				-0.448115	1.82939																				28		1			18
												31		1			23		1			RETR-1	-0.452057	2.42171																				28		1			18
												33		1			23		1			NOG-1	-0.459973	4.06433																				28		1			18
												33		1			23		1				-0.461958	3.39223																				28		1			18
												33		1			23		1				-0.463947	4.39513																				28		1			18
												33		1			23		1				-0.467932	1.71257																				28		1			18
												33		1			23		1			FIB-1	-0.475936	4.9137																				28		1			18
												33		1			23		1				-0.479955	3.93373																				30		1			18
												33		1			23		1				-0.486004	1.75563																				30		1			18
												35		1			23		1			CNB-1	-0.492078	1.4643																				30		1			18
												35		1			23		1			TOE-1	-0.494109	3.97712																				30		1			18
												35		1			23		1			EIF-6	-0.494109	2.43069																				30		1			20
												37		1			23		1			NCBP-2	-0.496142	2.03541																				30		1			20
												37		1			23		1				-0.512514	2.03114																				30		1			20
																	23		1			MEC-7	-0.514573	3.31255																				30		1			20
																	23		1			NSUN-1	-0.516636	4.39404																				30		1			20
																	23		1			PRMT-1	-0.516636	4.36812																				30		1			20
																	23		1			NOLA-3	-0.524915	3.18833																				30		1			20
																	23		1			RPAC-19	-0.524915	2.01719																				30		1			20
																	23		1			CSNK-1	-0.533242	2.89129																				30		1			20
																	23		1			MASK-1	-0.541618	2.48002																				30		1			20
																	25		1			WDR-12	-0.550042	2.26928																				32		1			20
																	25		1				-0.552156	4.44431																				32		1			20
																	25		1			PEPT-1	-0.558516	1.43177																				32		1			20
																	25		1			RRBS-1	-0.573467	3.88067																				32		1			20
																	25		1			SIMR-1	-0.590745	2.48088																				32		1			20
																	25		1			GLH-1	-0.592919	6.08175																				32		1			20
																	25		1			ZIG-6	-0.592919	2.26553																				32		1			23
																	25		1			NATH-10	-0.595097	3.60745																				32		1			23
																	25		1			NRFL-1	-0.597278	3.86403																				32		1			23
																	25		1			CLA-1	-0.597278	2.67245																				33		1			23
																	25		1			NOL-56	-0.612637	3.64432																				33		1			23
																	25		1			RPL-25.1	-0.614845	1.76247																				33		1			23
																	25		1			CYK-7	-0.619271	2.59224																				35		1			23
																	25		1			NST-1	-0.630394	4.49082																				35		1			23
																	25		1				-0.650635	1.43108																				35		1			23
																	25		1				-0.659723	2.70278																				35		1			23
																	25		1			TGT-2	-0.673463	1.98592																				35		1			23
																	25		1			NOL-16	-0.678072	4.4361																				37		1			23
																	27		1			RPL-24.2	-0.687335	1.83286																				37		1			23
																	27		1				-0.68966	2.73807																				37		1			23
																	27		1			JMJC-1	-0.68966	2.7193																				37		1			23
																	27		1				-0.68966	1.69788																									23
																	27		1			PQN-41	-0.706041	1.55569																									25
																	27		1			VPS-39	-0.708396	1.65931																									25
																	27		1				-0.710756	2.57388																									25
																	27		1			DOHH-1	-0.727379	3.1813																									25
																	27		1			NHR-55	-0.753896	1.99278																									25
																	27		1				-0.756331	5.19858																									25
																	29		1			PCP-1	-0.773491	2.06821																									25
																	29		1			FBF-2	-0.77596	4.33289																									25
																	29		1			MSP-77; MSP-79	-0.785875	2.12537																									25
																	29		1				-0.795859	5.57776																									27
																	29		1			FAAH-1	-0.813499	2.16091																									27
																	29		1				-0.833927	2.65375																									27
																	29		1			HIL-5	-0.852042	2.98406																									27
																	29		1			BYN-1	-0.854649	3.70688																									27
																	29		1			GSP-3	-0.859876	4.2957																									27
																	29		1				-0.867752	2.26598																									29
																	31		1			PHO-11	-0.875672	1.44122																									29
																	31		1				-0.897006	2.88867																									29
																	31		1			RRP-1	-0.92139	5.77839																									29
																						TNI-1	-0.940645	2.65909																									31
																							-0.962969	1.97143																									31
																						RIOK-2	-0.988504	6.29641
																						MSP-152	-0.997117	1.68719
																						VPS-34	-1.00289	1.94822
																						MSP-78	-1.0145	2.09736
																						DIV-1	-1.01742	3.38389
																						SSP-11; SSP-9	-1.04097	1.33695
																						CDC-25.1	-1.0619	2.90421
																						MPST-4	-1.0619	2.63826
																							-1.09234	3.71743
																						CYN-11	-1.11716	5.51558
																						SPP-11	-1.12343	2.07249
																						SPR-5	-1.13289	2.91207
																							-1.13924	2.91031
																							-1.17462	5.16478
																						PAS-4	-1.31833	1.98566
																						PTRN-1	-1.41889	2.7067
																						UNC-7	-1.42275	2.87981
																						SET-18	-1.44222	3.54003
																						ACN-1	-1.56064	3.10076
																							-1.57777	3.89601
																						SSP-31	-1.58641	6.64845
																						NHR-125	-1.59946	1.74149
																						NAS-37	-1.64386	4.95767
																						FBXA-224	-1.699	3.42023
																						MAX-2	-1.80088	5.45695
																						GLNA-2	-1.8625	6.96576
																							-1.96016	4.18714
																							-1.9885	1.64144
																						TWK-9	-2.1976	7.82132
																							-2.20423	4.02171
																						DDO-1	-2.38836	6.75505
																						PRI-2	-2.60823	2.50934
																							-2.88897	2.61867
																						H14A12.3	-3.23786	11.553
																						DKF-2	-3.35107	2.2913
																						SSP-16	-3.38082	6.23203
																						PRO-1	-4.23786	5.26024
																						EGG-1	0.343692	1.29785
																						RSP-1	-0.236163	1.29174
																						UFD-1	0.183963	1.29147
																						RSP-7	0.267835	1.28908
																							0.493647	1.28464
																						VIT-6	0.520045	1.27815
																						DSC-4	0.489543	1.27059
																							-0.311148	1.26981
																						PCCA-1	0.335712	1.26844
																						ASB-1	0.232661	1.26818
																						HGO-1	0.35727	1.25655
																						OGDH-1	0.14274	1.25454
																						MAT-1	-0.512514	1.24545
																						EIF-3.F	-0.231075	1.24543
																						PDI-6	-0.325539	1.24389
																						TPS-1	-0.217591	1.24024
																							0.495695	1.2396
																						PRX-13	0.517024	1.23865
																						STRD-1	0.517024	1.23835
																						HMG-3	0.407081	1.2369
																							-0.181149	1.23505
																						IPGM-1	0.389567	1.23185
																							-0.771027	1.21678
																							0.265437	1.21639
																						MDH-1	0.292782	1.21545
																							0.295135	1.21293
																						MCM-5	0.504875	1.20519
																						RPL-20	-0.229382	1.20371
																						EPG-2	0.437228	1.20115
																						ASAH-1	-2.11404	1.19912
																						RSKN-2	0.228973	1.19661
																						SPT-16	0.205393	1.19018
																						SCC-2	0.157044	1.18629
																						SET-26	0.766383	1.18571
																						DDO-3	0.52306	1.18393
																						OSM-11	1.05172	1.1823
																						VIT-3	-0.498179	1.18217
																						ERGO-1	0.662661	1.17998
																							0.439357	1.17991
																						EMB-5	-0.311148	1.17831
																						CUL-4	0.612588	1.1701
																						CCF-1	-0.461958	1.1699
																						EIF-2A	-0.222633	1.16794
																						SOD-3	0.506907	1.16323
																							-0.373327	1.15845
																						FAHD-1	0.555816	1.15718
																						RPN-12	0.166073	1.15442
																							0.842375	1.15298
																						MPST-1	0.119024	1.15007
																						PARN-1	0.153157	1.14853
																							-0.785875	1.14751
																						HAR-1	0.862352	1.14406
																							0.543991	1.14276
																						RHA-2	-0.296899	1.13632
																							-0.979942	1.13246
																						GLN-2	0.616358	1.13106
																						SAS-7	-0.434403	1.12751
																						RPL-9	-0.237864	1.12709
																						EEF-2	-0.207561	1.12657
																						OSTB-1	0.314986	1.11577
																						MDT-8	-0.415038	1.11142
																						NAS-11	-0.304006	1.10266
																						ADR-2	0.371838	1.09842
																						HRG-7	0.411426	1.09563
																						IDHB-1	0.259423	1.09222
																						EIF-3.G	-0.222633	1.09033
																						GBB-2	0.420078	1.08786
																						GLD-3	0.462576	1.08738
																							0.187768	1.07922
																						PCN-1	0.52707	1.07422
																						SOD-1	0.205393	1.07289
																						CSN-5	0.258217	1.06049
																						RPS-14	-0.207561	1.059
																						CCT-8	-0.0679388	1.05872
																						KNL-1	0.314986	1.05844
																						BRAP-2	0.554834	1.05637
																						HPO-40	-0.780909	1.05524
																						MOGS-1	0.41684	1.05395
																						KIN-3	-0.132894	1.04896
																						EFT-3; EFT-4	-0.187707	1.0486
																						SFT-1	0.62293	1.04643
																						RNR-1	0.265437	1.04529
																						RPS-15	-0.227692	1.04428
																						HIS-13; HIS-17; HIS-2; HIS-25; HIS-27; HIS-32; HIS-42; HIS-45; HIS-49; HIS-55; HIS-59; HIS-6; HIS-63; HIS-9	0.45628	1.0415
																						IFF-1	-0.334607	1.03686
																						RAN-2	0.413594	1.03328
																							0.633199	1.03288
																						ZWL-1	0.368489	1.03206
																						GSNL-1	0.306845	1.03159
																						RPS-23	-0.192645	1.02869
																						SNR-2	-0.246395	1.02379
																						SAR-1	0.133564	1.01977
																						SKPO-1	0.578214	1.01639
																							0.844787	1.0143
																						IFP-1	0.22033	1.01175
																						IGLR-2	-0.810966	1.01119
																							0.199123	1.00996
																						CAP-2	0.202888	1.00984
																						AOS-1	0.323082	1.00633
																						RPB-2	0.237564	1.00001
																						VPS-16	0.529071	0.995445
																						SPCS-2	0.263034	0.993209
																							-0.910502	0.989446
																						DCR-1	0.607863	0.988543
																						RUVB-1	-0.190997	0.987626
																						CEH-38	0.233888	0.98156
																						MSP-3	-0.641604	0.981306
																						CDC-37	0.289244	0.98003
																						BICD-1	0.381837	0.979889
																							0.305679	0.978845
																							0.585924	0.978281
																						MUP-4	0.273814	0.977374
																						FEH-1	0.387363	0.976998
																						GSK-3	0.267835	0.976616
																						SQV-4	0.299831	0.974881
																							-0.358454	0.9732
																						KMO-1	0.478195	0.970687
																						VIT-2	0.428678	0.964433
																						MAI-2	0.46048	0.963289
																						TWK-18	0.399445	0.961044
																						SUCL-1	0.209141	0.959614
																						GST-10	-0.388356	0.958882
																						VDAC-1	0.189034	0.957482
																						STDH-1	0.320773	0.957299
																						RSA-2	-0.302226	0.954805
																						UNC-43	0.21661	0.952128
																						SMG-8	0.960512	0.948735
																						OOC-5	0.291604	0.947787
																							-0.207561	0.946014
																						MDT-17	0.716332	0.944265
																						NDUO-5	-0.888969	0.939592
																						LEV-11	-0.340075	0.939232
																						SYX-2	0.522056	0.933163
																						GCS-1	0.253384	0.926412
																						RPB-5	-0.541618	0.92385
																						SNET-1	-0.53952	0.923543
																						FRH-1	0.353888	0.921685
																						NDUF-6	-0.606035	0.919354
																						INX-3	0.793272	0.916028
																						SOD-2	0.292782	0.914398
																						PGK-1	0.196607	0.913241
																						RPS-21	-0.234465	0.912983
																						LIPL-5	0.399445	0.908561
																						FZY-1	0.402722	0.903278
																							0.177599	0.901209
																						CYSL-1	0.207893	0.900528
																						ICD-2	-0.258425	0.900358
																						CYC-2.1	-0.166503	0.899928
																						UMPS-1	-0.164884	0.898262
																						SNR-3	-0.309359	0.896896
																						MRPS-31	-0.260152	0.894312
																						PDHK-2	-0.246395	0.894242
																						SQV-6	0.27262	0.893251
																						GLY-10	-0.428566	0.893095
																						PLP-1	0.136191	0.892142
																						UNC-18	0.289244	0.891617
																							0.173767	0.888249
																						GSP-2	-0.296899	0.887841
																							0.235114	0.885417
																						DPH-1	-0.179515	0.882735
																						DIN-1	1.22342	0.878397
																						AAK-2	-0.304006	0.877446
																						SPE-4	0.638769	0.875384
																						UGT-47	-0.732165	0.874508
																						DOT-1.1	0.226509	0.87103
																						TUT-1	-0.42082	0.868368
																							0.49057	0.867953
																						CEC-3	-0.479955	0.867178
																						DDO-2	0.444667	0.865811
																						PFD-5	-0.24127	0.862091
																						METL-1	-0.1976	0.861294
																						MEV-1	0.309176	0.860635
																						FAH-1	0.15056	0.858126
																						HMG-5	0.540027	0.850297
																						CED-10	0.182692	0.84807
																						TDO-2	-0.136062	0.847872
																						TDP-1	0.939603	0.842949
																						COQ-6	0.102994	0.842867
																						COGC-4	0.411426	0.841365
																							0.230203	0.84094
																						CDK-11.1	0.759582	0.838944
																						DEPS-1	-0.137648	0.833859
																						RCAN-1	-0.469929	0.833752
																						RPS-6	-0.187707	0.829907
																						IFT-139	0.447844	0.827745
																						ATG-5	0.763836	0.827473
																							-0.307573	0.826598
																						SGO-1	0.305679	0.826595
																						DAD-1	0.309176	0.823011
																						NHR-218	-1.25154	0.818789
																							0.375178	0.816006
																						PGL-1	-0.114035	0.813435
																						IMMT-2	-0.166503	0.813041
																						CAR-1	-0.202572	0.800088
																						LEX-1	0.543001	0.799824
																						CYP-13A8	-0.415038	0.799212
																						MRPS-9	0.154454	0.79696
																						EIF-3.C	-0.210897	0.796175
																							0.364012	0.794066
																						LBP-2	0.444667	0.793742
																						WRT-1	-0.345564	0.793173
																						INX-5	0.297485	0.791915
																						RPL-21	-0.28279	0.791266
																						TOFU-1	1.18396	0.789285
																						EGL-3	0.655352	0.782946
																						GEI-8	-0.21424	0.782934
																						ASB-2	0.158337	0.782259
																						DCP-66	-0.212567	0.780111
																						RSKS-1	-0.227692	0.779535
																						CPSF-1	-0.483985	0.779534
																						ASP-3	-0.172994	0.778464
																							-0.195946	0.775682
																						MRPS-14	-0.148801	0.774351
																						SEC-15	0.435095	0.774081
																						CTS-1	0.111031	0.772456
																						SUP-1	0.367371	0.772023
																						CHE-3	-0.343732	0.770275
																						PTP-2	-0.41889	0.769603
																							0.462576	0.76671
																						PAR-6	0.319618	0.765209
																						TAG-51	-0.436354	0.761059
																						PPS-1	0.345964	0.760408
																						TOMM-40	0.175045	0.759001
																						UBXN-1	0.308011	0.758948
																						TAF-10	-1.11404	0.758506
																						SNR-6	-0.325539	0.757314
																						CTH-2	0.609755	0.754033
																						CCT-2	-0.168123	0.753601
																						VHA-9	-0.209228	0.753087
																						MAG-1	-0.118727	0.752564
																						PFN-2	-0.189351	0.752552
																						ART-1	0.505891	0.750138
																							0.331132	0.745026
																						MIG-22	0.425459	0.742445
																						DIF-1	0.173767	0.740988
																							-1.46993	0.738076
																						UGT-60	0.843984	0.737444
																						RAB-33	-0.227692	0.735634
																						ACOX-1.4	-0.54372	0.734709
																						FZO-1	0.273814	0.734678
																						TRAP-2	-0.314733	0.732503
																						DPY-23	-0.229382	0.729431
																						GOT-1.2	0.14274	0.726235
																						UNC-53	-0.207561	0.724582
																							0.235114	0.721678
																						ASG-1	0.233888	0.721357
																						SUT-2	0.359521	0.718279
																							-0.409278	0.716089
																						HRP-1	0.348232	0.716003
																						UBC-13	-0.137648	0.71574
																						GST-42	0.151859	0.714054
																							0.194087	0.706776
																						TAX-6	-0.150401	0.706451
																						PACS-1	0.182692	0.704181
																						NRDE-2	0.547943	0.703701
																						PHO-1	-0.390245	0.7014
																						RPS-19	-0.110916	0.701393
																							0.836732	0.700239
																							-0.289827	0.698364
																						PANL-3	-0.614845	0.698225
																							0.212881	0.696959
																						EPG-5	0.582074	0.695913
																						INX-12	0.158337	0.695056
																						SPDL-1	-0.913216	0.694312
																						GSPD-1	0.0786098	0.693532
																						MOG-5	-0.104697	0.69297
																						CPS-6	0.225275	0.692968
																						PXN-1	-0.442222	0.692114
																						ATL-1	-0.362158	0.691475
																						NLT-1	0.194087	0.69141
																						MRPS-15	0.358396	0.68584
																							-0.293359	0.685315
																						MPPB-1	0.361768	0.683372
																							-0.323733	0.682318
																							0.254594	0.681527
																						SSP-34	-0.625934	0.68105
																						NAS-20	0.420078	0.680155
																						RSP-5	-0.279284	0.677434
																						ULP-2	0.327687	0.676897
																						MBK-2	0.335712	0.674931
																						STO-1	0.273814	0.674691
																						NEP-1	-0.323733	0.66758
																						NXF-1	-0.0619024	0.666448
																						HPO-8	0.325386	0.665498
																						UNC-16	-0.556393	0.660623
																						GOA-1	0.128293	0.659733
																						LON-8	-0.413115	0.650592
																						PFD-6	0.254594	0.64785
																						UNC-26	0.302173	0.647034
																						RTEL-1	0.402722	0.645296
																						RPL-16	-0.166503	0.644644
																						TNC-2	-0.390245	0.643609
																						ZHP-2	-0.21424	0.642953
																						MOG-2	-0.125006	0.642604
																							0.244887	0.641463
																						ABHD-3.2	-0.58208	0.640281
																						BET-1	0.413594	0.639599
																						RPL-17	-0.26708	0.639376
																						DNJ-1	0.235114	0.637272
																						LIN-23	-0.148801	0.635608
																						VHA-12	-0.14401	0.635406
																							0.592636	0.634067
																							0.169925	0.629091
																						BCAT-1	0.196607	0.624649
																						MOP-25.2	0.167358	0.622983
																						CTSA-4.1	-0.50226	0.621719
																						MRPS-23	-0.0816138	0.621611
																						ARX-6	0.178874	0.619283
																						ASP-1	-0.562772	0.618343
																						DCT-6	0.396159	0.617999
																							0.498761	0.616134
																						BRE-1	0.164786	0.607008
																						PTP-4	0.306845	0.606754
																							0.364012	0.606733
																						LIN-28	-0.428566	0.606495
																							-0.330973	0.605021
																						ELO-3	0.40163	0.604013
																						ZYG-12	0.60502	0.603943
																						SPTL-2	0.289244	0.603825
																						ROL-3	-0.637109	0.600303
																						FAT-5	-0.442222	0.600043
																							0.492622	0.598934
																						RPS-2	-0.168123	0.597378
																						CED-7	0.320773	0.597008
																						LID-1	-0.448115	0.596785
																						MRPS-7	-0.316528	0.596085
																							0.461529	0.595706
																						IFY-1	-0.239566	0.594589
																						CDK-9	-0.28279	0.593576
																						DAF-2	-0.751465	0.589798
																						FAR-2	0.422233	0.589544
																						PCT-1	-0.316528	0.589103
																						HALY-1	0.197865	0.588915
																						COPZ-1	0.237564	0.587165
																							0.320773	0.586522
																							0.199123	0.584045
																						NMAD-1	-0.375197	0.583411
																						DARS-1	0.0894981	0.581413
																						SAEG-2	-0.537424	0.580567
																							-0.279284	0.578123
																						BEST-22	0.515006	0.574551
																						LBP-7	-0.279284	0.572767
																						DPM-3	0.302173	0.572021
																						UBH-4	-0.234465	0.571348
																						CPZ-1	0.159629	0.569844
																							-0.137648	0.563837
																						EFA-6	-0.625934	0.563275
																						DECR-1.3	-0.60165	0.562273
																						CSN-2	0.22404	0.562226
																						RSP-4	-0.177882	0.561362
																						CYP-44A1	0.226509	0.561122
																						MRPL-51	0.210389	0.55869
																						FUT-3	-0.163268	0.558227
																						COL-8	0.621993	0.557933
																							-0.0528949	0.556653
																						TTR-3	-0.209228	0.556634
																						TIM-1	-0.210897	0.554988
																						IFA-1	0.227741	0.55468
																						AEX-3	0.23634	0.552527
																						RPS-7	-0.204233	0.552305
																						OGDH-2	0.27739	0.551421
																						GST-5	0.630405	0.550416
																						CPL-1	0.190299	0.550338
																						PFN-1	0.22404	0.549587
																						NPL-4.1	-0.126581	0.54913
																						PAS-3	0.117695	0.548887
																						UNC-78	0.22404	0.547095
																						APR-1	-0.409278	0.547048
																						ALX-1	0.14274	0.543998
																						ACBP-1	0.267835	0.542405
																						PFD-3	-0.311148	0.54157
																						UGT-58	0.183963	0.541238
																						FER-1	-0.270556	0.540603
																							-0.314733	0.540575
																						EPG-3	0.293959	0.538327
																						NPP-14	-0.327348	0.537942
																						UBXN-3	-0.286304	0.537618
																						EXOS-4.1	-0.579922	0.537607
																							-0.461958	0.536418
																						SPTL-1	0.27739	0.534362
																						TFG-1	-0.286304	0.531845
																							-0.153607	0.531795
																						FIS-2	1.13947	0.53176
																						MEL-32	0.116365	0.531465
																						PAR-1	0.181421	0.531062
																						RPL-7A	-0.158429	0.528095
																						PPM-2	0.350497	0.52452
																							0.180148	0.523594
																						DPY-30	0.443607	0.523031
																						RPL-11.2	-0.204233	0.522964
																						ERD-2.1	-1.0145	0.522623
																						NHR-49	0.324235	0.522312
																						KAT-1	-0.150401	0.521636
																							-0.21927	0.521261
																						NOCA-1	0.147958	0.519404
																						EGG-6	0.339137	0.517041
																						SNR-7	-0.805913	0.514771
																						DPL-1	0.175045	0.514266
																						UGT-50	-0.411195	0.513864
																						AGE-1	0.22404	0.513653
																						ZIG-7	-0.248108	0.51324
																						CPI-1	0.680774	0.513012
																							0.257011	0.511333
																						ICL-1	0.648926	0.511191
																						NCR-1	0.317304	0.510121
																						LEC-3	-0.181149	0.506708
																						LET-418	0.381837	0.504653
																						CUP-2	0.305679	0.502694
																						AARS-2	-0.0800879	0.501694
																						PFK-1.1	0.134878	0.501125
																							0.196607	0.500561
																						TANK-1	-0.181149	0.500112
																						RLE-1	0.200379	0.499043
																						SPCS-1	0.365133	0.496461
																						NSTP-4	0.364012	0.495943
																							-1.38082	0.494521
																						DIS-3	-0.459973	0.494067
																						GFM-1	0.14274	0.492425
																						NHL-1	0.60027	0.492247
																						MRPS-17	0.0935602	0.492125
																						UAF-1	-0.226004	0.490517
																						PNO-1	-0.21927	0.48781
																							-0.15682	0.486648
																							-0.265345	0.486624
																						STI-1	0.157044	0.483692
																						HIM-1	0.146655	0.480774
																							0.244887	0.479761
																							0.168642	0.4789
																						MANF-1	0.230203	0.478045
																							0.688852	0.474019
																							-0.217591	0.473986
																						SEC-6	0.391768	0.473941
																						NPP-5	0.158337	0.471181
																						GSY-1	0.157044	0.471021
																						IMA-3	-0.134477	0.470958
																						EPI-1	-0.246395	0.470514
																						ASP-4	0.321928	0.469404
																						DNPP-1	-0.163268	0.466762
																						OAZ-1	-0.330973	0.466006
																						MCA-1	0.141433	0.463915
																						PMT-2	-0.117161	0.458742
																						CPNA-1	-0.226004	0.457155
																						CEL-1	-1.18771	0.45709
																						GTA-1	0.222805	0.452415
																						RPL-3	-0.179515	0.451626
																						ADR-1	0.255803	0.451015
																						NDX-6	0.526069	0.450401
																						RAB-18	0.14274	0.450208
																						METR-1	-0.234465	0.44958
																						ELO-5	-1.38082	0.44843
																						DDX-15	-0.224317	0.447477
																						SPL-1	0.136191	0.445687
																						RAB-10	0.180148	0.445309
																						TTR-2	0.405992	0.444138
																						TRR-1	0.420078	0.443045
																						UFD-3	0.146655	0.441581
																						SPK-1	-0.107803	0.440013
																						HSP-12.2	-0.126581	0.439084
																						RPA-1	0.368489	0.438091
																						LIG-1	-0.187707	0.43721
																						OATR-1	0.077243	0.434799
																						RHI-1	0.227741	0.433997
																						EIF-3.D	-0.147202	0.433901
																						LIN-41	-0.186065	0.433779
																						GST-1	0.212881	0.433512
																						RPS-27	-0.395929	0.43232
																						SMC-4	0.22404	0.431379
																							0.319618	0.430304
																						TRXR-1	-0.147202	0.42985
																						MSP-10; MSP-36; MSP-56; MSP-76	-0.488026	0.429045
																						CPG-1	0.521051	0.427233
																						LIP-1	-0.126581	0.426951
																						POPL-1	0.233888	0.426885
																							-0.281036	0.426598
																						COX-5A	-0.28279	0.425562
																							-0.212567	0.424947
																						MSP-55; MSP-57	-0.732165	0.424909
																						CTC-1	-0.516636	0.424567
																						SART-3	-0.148801	0.423708
																						INX-8	0.377401	0.423065
																						MOAG-4	0.178874	0.417969
																						MEC-12	-0.28279	0.417767
																							-0.471929	0.417585
																							0.440421	0.416576
																							-0.349235	0.41656
																						TTR-15	0.204141	0.415485
																						MTX-1	0.189034	0.415099
																						RPL-31	-0.184425	0.409543
																						IDHA-1	0.125651	0.408336
																						NSTP-10	0.397255	0.407753
																						ULA-1	0.200379	0.406118
																						SSL-1	0.187768	0.404481
																						CIF-1	-0.07552	0.404159
																						VHA-19	-0.136062	0.404046
																						RPS-5	-0.163268	0.398595
																						LIN-15B	-0.312939	0.398593
																							0.163499	0.398129
																						MICU-1	0.121679	0.398095
																						MSI-1	-0.181149	0.395427
																						TFBM-1	-0.512514	0.394797
																						TBCB-1	0.343692	0.394516
																						ACSD-1	0.259423	0.393102
																						UBXN-2	0.267835	0.392809
																						JAC-1	0.228973	0.391468
																						GLY-5	-0.236163	0.391072
																						MAT-3	0.351628	0.388289
																						DDX-35	0.298658	0.387034
																						SMC-6	-0.341903	0.386889
																						HIRA-1	0.231432	0.385434
																						ACC-4	-0.373327	0.378655
																							0.275007	0.378014
																						TNI-4	-0.778432	0.377287
																						SUCA-1	0.102994	0.376578
																						GBA-4	0.124328	0.376132
																							0.115033	0.375929
																						VRK-1	0.266637	0.375304
																							-0.137648	0.374865
																						NEMP-1	-0.33825	0.373916
																						RDE-12	-0.330973	0.370835
																						RSP-3	-0.215915	0.368465
																						NLP-28	0.687061	0.365117
																						COL-19	-0.744197	0.363592
																						HSP-60	0.051024	0.362991
																						LET-268	0.197865	0.362543
																						PFN-3	-0.195946	0.361041
																						UBA-2	0.41684	0.359538
																						GLB-1	0.319618	0.358251
																						DYF-6	-0.894322	0.357328
																						MLC-2	-0.746616	0.357146
																						STT-3	0.210389	0.355144
																							-0.314733	0.354639
																						EIF-3.K	-0.145605	0.354588
																						SNR-4	-0.286304	0.354371
																						PATR-1	0.261832	0.35346
																						SEL-2	-0.164884	0.352866
																						GPA-12	0.328836	0.352229
																						CHD-3	-0.558516	0.351697
																						GAD-3	-0.186065	0.35109
																						MADD-3	-0.246395	0.349763
																							0.367371	0.349382
																						PHB-2	0.100305	0.348213
																						PQE-1	0.400538	0.346139
																						UNC-84	-0.432455	0.345919
																						CDC-48.3	-0.168123	0.345462
																							0.375178	0.344347
																							0.405992	0.343597
																						FARS-3	-0.15682	0.342787
																						NPRT-1	0.176323	0.341135
																						TIN-9.2	-0.768568	0.340426
																							0.233888	0.337106
																							-0.954557	0.336509
																						MTM-5	-0.1976	0.335978
																						EGL-4	0.0565835	0.333938
																							-0.21424	0.33152
																						LIN-10	-0.409278	0.330976
																						RPN-10	0.776525	0.328873
																						GCY-29	0.748461	0.328436
																						PLK-1	0.182692	0.327327
																						LNKN-1	0.273814	0.327112
																						WWP-1	0.134878	0.326169
																						NUAF-1	-0.286304	0.324217
																						SYX-4	0.215368	0.323813
																						TRX-2	-0.448115	0.322205
																						SNPC-4	-0.275786	0.318131
																						RAE-1	-0.174621	0.317256
																						CAP-1	0.175045	0.316186
																						KIN-10	-0.106249	0.315441
																						POLE-2	-0.212567	0.315061
																						ALGN-12	-0.685014	0.314862
																							0.121679	0.3148
																						RFC-4	0.221568	0.31415
																							0.123004	0.313884
																						MLC-1	-0.186065	0.311276
																						CERK-1	0.533065	0.310197
																							0.178874	0.309718
																						CYP-13A5	0.176323	0.30969
																						RAB-6.1	-0.26708	0.308277
																						DCS-1	0.449957	0.307781
																						MISC-1	0.175045	0.307244
																						ACS-7	-0.26708	0.307198
																						RNP-6	-0.212567	0.305151
																						RNR-2	0.345964	0.3045
																						ZNFX-1	-0.54372	0.304494
																						CYN-5	0.0607392	0.303286
																						MDT-30	-0.520769	0.30323
																						GCY-17	-0.254978	0.303228
																							0.286881	0.302017
																						MATH-33	0.147958	0.300585
																							-0.153607	0.299401
																						TTN-1	0.214125	0.299306
																							0.206643	0.298658
																						CYP-13A7	-1.25498	0.298626
																						CLEC-88	1.0165	0.295951
																							0.200379	0.295552
																						COQ-5	0.155749	0.295337
																							0.126973	0.294605
																						MTX-2	-0.336428	0.293928
																						MARS-1	0.0648829	0.292994
																							0.0579701	0.292469
																							0.120352	0.291707
																						BCKD-1A	0.102994	0.29046
																						EAT-17	0.0813396	0.289578
																						DYN-1	0.157044	0.286704
																						RAB-3	-0.1976	0.285759
																						PGP-1	0.077243	0.2843
																						RSR-2	-0.114035	0.283875
																						CTSA-1.2	0.27262	0.283134
																							0.235114	0.280854
																						SOC-2	0.368489	0.27965
																						PAS-1	0.0468402	0.277504
																						HMR-1	-0.373327	0.277346
																						TTLL-12	-0.140825	0.277252
																						UPP-1	0.22033	0.277241
																							0.246104	0.276979
																						IFE-1	-0.123434	0.274927
																						ODR-8	0.240009	0.273672
																						OMA-1	0.200379	0.273649
																						PKC-3	0.42975	0.272937
																						CHE-10	0.504875	0.27086
																						PARP-1	0.200379	0.270095
																						MEX-5	0.266637	0.267474
																							-0.164884	0.266084
																						GGTB-1	0.121679	0.264037
																						GARS-1	-0.0877334	0.262887
																						RPL-6	-0.150401	0.26283
																						ALLO-1	0.560715	0.260653
																						HSP-4	0.0717627	0.260623
																							-0.139236	0.259259
																						SUP-17	-0.0985055	0.258433
																						CACN-1	0.358396	0.256367
																						MRCK-1	-0.027675	0.256184
																						DIG-1	-0.0619024	0.255873
																							-0.634867	0.255314
																						PAS-2	-0.120294	0.254697
																						RPL-12	-0.145605	0.254163
																							-0.14401	0.253681
																						VHA-2	0.177599	0.251856
																						MPC-2	0.293959	0.2508
																							-0.142417	0.250589
																						CATP-8	0.192825	0.248055
																						MOP-25.3	-0.300448	0.246702
																						SBDS-1	-0.202572	0.24667
																						YMEL-1	0.145351	0.246005
																						EFK-1	-0.195946	0.245602
																						HMGS-1	-0.103147	0.245039
																						ACL-1	0.230203	0.244849
																						HENN-1	0.226509	0.243154
																						CSN-6	0.138814	0.242269
																							-0.0877334	0.241343
																						UNC-52	0.045443	0.241259
																						PIR-1	-0.217591	0.238481
																						MUA-3	-0.302226	0.237589
																						TNS-1	-0.293359	0.237112
																						MUP-2	-0.187707	0.236778
																						LIN-53	0.255803	0.235335
																						CAND-1	0.0989585	0.234762
																						UBC-7	0.123004	0.23434
																						IFD-2	-0.123434	0.234339
																						GLY-7	-0.300448	0.233885
																						OSM-1	-0.300448	0.232781
																						LMP-1	0.0745054	0.232682
																						FEM-2	0.273814	0.23266
																							-0.490051	0.231815
																						SEK-1	0.140124	0.227905
																						SKR-1	0.163499	0.227724
																						SEL-9	0.169925	0.225021
																						NRDE-3	0.326537	0.224273
																						TAC-1	0.105678	0.224036
																						VHA-6	0.1137	0.222611
																						USIP-1	0.136191	0.221269
																						BUD-31	-0.246395	0.220264
																						EMB-9	-0.147202	0.220039
																						HSP-1	-0.0785637	0.218376
																						VIT-4	-0.274041	0.217237
																						TBA-8	-0.176251	0.217223
																						DBR-1	-0.0528949	0.217025
																						DAZ-1	0.16092	0.216987
																						RPL-11.1	-0.16004	0.216908
																						DPYD-1	-0.166503	0.216088
																						ADS-1	0.138814	0.214771
																						VPS-28	0.0676387	0.21245
																						CDK-11.2	-0.508403	0.211818
																						MRPL-11	0.167358	0.211783
																						ELO-2	-0.384584	0.210239
																						RBG-1	0.340277	0.209477
																						TRIC-1B.1	-0.115597	0.20789
																						GCY-33	-0.187707	0.206918
																						ABL-1	-0.558516	0.206817
																						LBP-1	0.339137	0.205931
																						MAK-2	-0.168123	0.204913
																						CEC-1	-0.907793	0.2046
																							-0.161653	0.204098
																						GER-1	0.125651	0.202199
																						RPL-28	-0.204233	0.201844
																						CNP-2	-0.272297	0.201489
																						RAB-39	0.207893	0.201198
																						KLP-12	0.235114	0.201166
																						CRN-1	0.399445	0.200573
																						CSC-1	0.189034	0.199106
																						UNC-11	0.126973	0.198613
																						RAP-1	-0.114035	0.198555
																						CZW-1	0.15056	0.19804
																						EGL-27	0.271426	0.197419
																						SOP-3	0.543001	0.197288
																						CYB-1	-0.300448	0.197115
																							0.121679	0.196341
																							-0.200913	0.195276
																						GIP-2	-0.184425	0.194667
																							0.180148	0.194289
																						CDC-26	0.10165	0.193885
																							-0.369594	0.193832
																						DPY-31	-0.0831412	0.193799
																						NKB-3	-0.106249	0.193784
																							-0.120294	0.193489
																						BLOS-2	-0.186065	0.192444
																						SAMS-4	-0.077041	0.191386
																						URM-1	0.227741	0.19112
																							-0.0558912	0.188414
																						SRPA-68	-0.121863	0.188323
																						SEL-11	0.620117	0.187303
																						RPM-1	-0.153607	0.187043
																						PTC-3	-0.227692	0.186963
																						NOL-9	-0.14401	0.18696
																						IMA-1	0.498761	0.186759
																							0.077243	0.186241
																						RHA-1	-0.249822	0.186168
																						KEL-8	-0.426625	0.185407
																						FLI-1	-0.436354	0.185374
																						TIMM-17B.1	-0.248108	0.184414
																						NPP-24	-0.161653	0.184153
																						RAB-6.2	0.0676387	0.183481
																						CSN-4	0.138814	0.18341
																						PFD-2	-0.0043346	0.182485
																						NRA-4	0.145351	0.182018
																						GBA-1	-0.210897	0.181899
																						CPNA-2	0.185232	0.18125
																						IRE-1	0.794936	0.181123
																						IFE-2	0.0949117	0.181072
																							-0.126581	0.180792
																						JMJD-1.2	0.397255	0.180366
																							0.195348	0.179025
																						STAM-1	-0.209228	0.17877
																						PAMN-1	-0.2567	0.177956
																						SAMS-3	-0.407364	0.177805
																						NCL-1	-0.251539	0.17748
																						GPCP-2	0.0662614	0.176802
																						GBF-1	0.0482362	0.176022
																						NXT-1	-0.0923402	0.175734
																						BUS-18	0.298658	0.175385
																						CYN-1	-0.109359	0.174408
																						COL-80	-1.55639	0.174293
																						MEL-26	0.421156	0.173193
																						GLH-4	-0.0724828	0.172998
																						MUA-6	0.191563	0.172362
																						FEM-1	-0.231075	0.172219
																						RBA-1	-0.369594	0.171682
																						SMO-1	0.428678	0.171295
																						IFF-2	0.194087	0.171275
																						NEP-2	-0.258425	0.170772
																						ULP-1	0.445727	0.170331
																						SIR-2.1	-0.426625	0.170224
																						CRI-3	0.22404	0.169335
																						CTG-1	-0.114035	0.169245
																						CSN-1	-0.16004	0.169005
																						GYG-1	-0.145605	0.167522
																						RBG-2	-0.109359	0.166968
																						COQ-4	0.240009	0.166641
																						FAT-3	-0.139236	0.1666
																						ENPL-1	0.0593553	0.165701
																						HCF-1	-0.172994	0.165684
																							0.293959	0.16431
																						TOCA-2	0.295135	0.16387
																						PGL-3	-0.120294	0.163489
																							-0.875672	0.163468
																						ALH-13	-0.234465	0.163304
																						RPL-15	-0.215915	0.162177
																						SYP-4	-0.0908029	0.161042
																						RRC-1	0.0717627	0.160911
																						CDK-1	0.235114	0.160026
																						VPS-33.1	0.111031	0.159225
																							0.233888	0.158919
																						ANI-1	0.134878	0.158791
																						TCL-2	-0.318326	0.158471
																						LMN-1	0.177599	0.158131
																						COL-14	0.279768	0.157616
																						TAF-4	-0.477944	0.157333
																						DHRS-4	0.0243197	0.157182
																						TPST-2	-0.367732	0.157118
																						PELO-1	-0.163268	0.157075
																						HINT-1	0.200379	0.157053
																						UNC-89	0.0565835	0.156063
																						CPSF-2	0.051024	0.155763
																						HSR-9	0.348232	0.155553
																						GSP-1	-0.2567	0.155515
																						IPP-5	-0.248108	0.15348
																						PSF-1	0.226509	0.153109
																						MPPA-1	0.0690147	0.152266
																						FLU-2	0.259423	0.152055
																						EEF-1B.1	-0.0232698	0.152014
																						FLAD-1	0.186501	0.151322
																						UNC-57	0.261832	0.1504
																						LET-765	0.381837	0.149751
																						CKB-2	-0.0846703	0.149437
																						DLG-1	0.149259	0.14896
																						NHR-20	-0.298673	0.14796
																						CCT-3	-0.0846703	0.147561
																						RSP-6	-0.179515	0.146336
																							-0.222633	0.145951
																						NED-8	0.125651	0.145769
																						ACOX-1.5	-0.114035	0.145731
																						ICD-1	-0.166503	0.145098
																						BLI-1	-0.190997	0.144882
																						LET-502	0.121679	0.144862
																						PTR-9	0.392867	0.144813
																						TBB-4	-0.465938	0.144435
																							0.155749	0.144053
																						INF-1	-0.110916	0.143936
																						IFB-2	-0.129734	0.143717
																						PLIN-1	0.177599	0.142555
																						FCP-1	0.191563	0.142356
																							0.0285692	0.142048
																						UNC-60	-0.118727	0.141969
																						LIN-5	-0.101598	0.141071
																						VHA-14	-0.093879	0.140861
																						BEST-14	0.115033	0.140684
																						PPH-4.1	-0.242977	0.140065
																						GLS-1	0.222805	0.139716
																						BLI-3	-0.28279	0.139094
																						FAT-4	-0.558516	0.138937
																						UNC-50	0.169925	0.138438
																							-0.897006	0.137838
																						TRXR-2	0.380729	0.136365
																						SPR-2	0.159629	0.136094
																						RBF-1	-0.114035	0.135897
																						HTZ-1	0.232661	0.135273
																							0.163499	0.134918
																						GMPS-1	0.0440443	0.13482
																						TBG-1	0.0745054	0.134239
																						UBC-18	-0.121863	0.132307
																						VHA-15	-0.0218044	0.131705
																						CLR-1	-0.172994	0.131165
																						MBOA-6	0.163499	0.130793
																						FCE-1	0.151859	0.130465
																						HEL-1	-0.14401	0.130188
																						SUR-6	-0.0877334	0.129779
																						SAS-5	0.288063	0.129369
																							0.305679	0.128702
																						HSP-110	-0.0694519	0.128515
																							-1.1047	0.128493
																						PPM-1.G	-0.0969617	0.128069
																						DCAP-1	-0.145605	0.12775
																						LAM-2	0.0935602	0.1274
																						ZYG-9	0.0398403	0.127192
																						SUCG-1	-0.0424568	0.125215
																						HOMT-1	-0.177882	0.12368
																						MTRR-1	0.0285692	0.123545
																						GLT-1	0.0648829	0.123137
																						SAMS-1	-0.195946	0.12303
																						SLX-1	0.254594	0.122991
																						PTP-1	-0.761213	0.122957
																						CAPG-1	0.124328	0.12248
																						LYS-5	-0.237864	0.12127
																						HIPR-1	-0.0409718	0.121122
																						TTR-46	-0.147202	0.120906
																						PRO-3	-0.086201	0.120481
																						DAF-21	-0.0785637	0.120238
																						TOST-1	0.129613	0.119742
																						GOB-1	0.109695	0.119294
																						MRPL-45	0.182692	0.119221
																							0.157044	0.119192
																						UNC-22	0.15056	0.116405
																						EIF-3.E	-0.110916	0.116401
																						MAP-2	0.0342157	0.116364
																						CHL-1	-0.226004	0.115648
																						RAD-50	-0.556393	0.114452
																						PSD-1	0.124328	0.113605
																						ERO-1	0.212881	0.11291
																						HAAO-1	-0.0232698	0.112819
																						MDT-15	-0.251539	0.112227
																						GEI-17	-0.846843	0.112182
																						FITM-2	-0.210897	0.112037
																						MAU-2	0.362891	0.111743
																						TTX-7	0.151859	0.111078
																						TAG-278	0.284514	0.110256
																						PUF-5	0.227741	0.109583
																						RPL-26	-0.0709665	0.109501
																						HIS-41	0.190299	0.108523
																						OTUB-1	0.151859	0.108407
																						BUB-3	-0.103147	0.107618
																						DLD-1	0.145351	0.107545
																						LYS-7	0.635987	0.107218
																						FAAH-4	-0.0454314	0.107094
																						HMP-1	0.0621217	0.106857
																						SPD-5	-0.0831412	0.106792
																						DHS-3	-0.155213	0.106124
																						CRT-1	-0.137648	0.10588
																						NCS-2	-0.0985055	0.10587
																						HUM-6	0.136191	0.105736
																							-0.680382	0.105441
																						WRN-1	0.0662614	0.105243
																						HIL-3	0.509949	0.104576
																						STIM-1	0.228973	0.104395
																							-0.405452	0.102909
																						GON-1	-0.237864	0.102853
																						MAPH-1.1	0.0468402	0.102727
																						SMU-1	-0.0908029	0.102194
																						VPS-41	0.389567	0.101711
																						CUL-1	-0.0320936	0.101659
																						SSUP-72	-0.535332	0.101492
																						WAGO-1	0.0676387	0.10107
																						CED-12	0.303342	0.100848
																						NAPE-2	-0.416962	0.100767
																							0.0648829	0.100595
																							0.119024	0.0999811
																						SFT-4	0.027154	0.0999401
																						AJM-1	0.0867838	0.098724
																						LARS-1	-0.158429	0.0985546
																							-0.207561	0.0981376
																						ITR-1	-0.013043	0.0976586
																						ASNA-1	0.0496308	0.0972434
																						RPL-33	-0.101598	0.0972073
																						VHA-8	-0.0499049	0.0966597
																						GLD-2	0.0949117	0.0964796
																						HAM-3	0.111031	0.0963062
																						DLAT-1	-0.0603973	0.096188
																							-0.152003	0.0960747
																							-0.104697	0.0954675
																						TNI-3	-0.0877334	0.095416
																						GPDH-2	0.0813396	0.0945828
																						LGG-2	0.126973	0.0944285
																						MYO-2	-0.137648	0.0940783
																						PRDH-1	0.100305	0.0923547
																						CBD-1	0.319618	0.092256
																						RPT-4	-0.0144996	0.0914721
																						BEST-2	0.395063	0.0911176
																						EIF-3.B	-0.0831412	0.0907919
																							0.100305	0.0903541
																						CCT-5	0.0370307	0.0901504
																						MRPL-24	0.0482362	0.0898264
																						LONP-1	-0.0816138	0.0893201
																						SNF-3	0.176323	0.0884689
																						ATG-18	0.147958	0.0883126
																						UDA-1	-0.246395	0.0882519
																							0.077243	0.0882412
																						LECT-2	0.124328	0.0879905
																						HIS-1; HIS-10; HIS-14; HIS-18; HIS-26; HIS-28; HIS-31; HIS-37; HIS-38; HIS-46; HIS-5; HIS-50; HIS-56; HIS-60; HIS-64; HIS-67	0.259423	0.0878939
																						SUN-1	-0.16004	0.0875189
																						ECH-6	-0.0513992	0.0869867
																						LEM-4	-1.0619	0.0863624
																						SPE-5	-0.077041	0.0852274
																						TARS-1	0.0648829	0.0848543
																						CLEC-87	0.321928	0.084745
																						ACL-2	0.271426	0.0845682
																						MICS-1	-0.139236	0.0829487
																							-0.0724828	0.0828819
																						CPR-1	-0.129734	0.0821703
																						IPLA-1	0.0894981	0.0820339
																						UBC-9	0.164786	0.081334
																						RPT-6	-0.132894	0.0810559
																						ZTF-7	-0.0454314	0.0807039
																						GPX-2	0.155749	0.0801636
																						ELPC-3	0.0482362	0.0797937
																						NUM-1	0.0551956	0.0795259
																						EEF-1B.2	0.146655	0.0795122
																						HIL-4	-0.215915	0.0792277
																						ARF-1.2	-0.086201	0.0789754
																						TPST-1	-0.0306192	0.0786968
																							-0.0785637	0.0783509
																						MRPS-5	-0.209228	0.077528
																							-0.15682	0.0774667
																						ARX-5	0.0565835	0.0773174
																						MORC-1	0.123004	0.0767615
																						DYF-2	0.324235	0.0767255
																						MEI-1	0.187768	0.0764597
																						RPN-6.1	0.0745054	0.0757856
																						GOP-2	-0.164884	0.0756128
																							0.144046	0.0755735
																						FAMK-1	-0.207561	0.0755607
																						CATP-5	0.141433	0.0754119
																						RHO-1	0.0621217	0.0746587
																						BAF-1	0.0565835	0.074204
																							-0.15682	0.0733843
																						COPE-1	0.260628	0.0731754
																						PID-3	0.051024	0.0721631
																						TIN-10	-0.15682	0.0717332
																						MEK-1	0.347099	0.0715364
																						ERH-2	0.137504	0.0714101
																						MAC-1	-0.0679388	0.0713281
																						UBA-5	0.0100637	0.0711783
																						NASP-1	0.348232	0.0710831
																						HELQ-1	-0.093879	0.0707774
																						PAS-7	-0.131313	0.0706204
																						PAT-2	0.163499	0.0706043
																						MEX-6	0.0243197	0.0704404
																						DPY-28	-0.345564	0.0704325
																						LBP-9	0.0922074	0.0703325
																							0.119024	0.070287
																						MTSS-1	0.0214797	0.0700542
																							-0.107803	0.0699164
																						PMK-1	-0.106249	0.0698691
																						RAN-3	-0.0306192	0.0696846
																						QUI-1	0.145351	0.0690741
																						KGB-1	-0.163268	0.0683834
																						IFE-3	-0.0709665	0.0683756
																						UFC-1	-0.139236	0.0682158
																						RER-1	0.10165	0.0671827
																						RPL-24.1	-0.0969617	0.066725
																						CBS-1	-0.272297	0.0666774
																						DHC-1	0.0894981	0.0661779
																						RFL-1	0.175045	0.0659738
																						ATP-6	-0.562772	0.0658091
																							0.371838	0.0654511
																						VHA-4	0.0551956	0.0649989
																						PFAS-1	-0.0892673	0.0648133
																						NPP-25	0.253384	0.0632788
																						DDR-1	0.493647	0.0627223
																							0.138814	0.0622274
																						GPX-1	-0.139236	0.0621352
																							-0.0985055	0.0618999
																						RNP-4	-0.0101344	0.0612112
																							0.195348	0.0611362
																						MOMA-1	-0.298673	0.0599394
																							-0.407364	0.0595187
																						CCT-1	0.00144197	0.0588908
																						MMCM-1	0.192825	0.058806
																						RSP-2	0.0840643	0.0577558
																						HDA-1	0.227741	0.0572119
																						USP-48	0.123004	0.0571923
																						RPL-36.A	-0.0543923	0.0571413
																						HSP-3	0.0100637	0.0560978
																						LEO-1	-0.222633	0.056093
																							0.295135	0.0557953
																						UNC-40	0.0565835	0.0557512
																						HIS-12; HIS-16; HIS-19; HIS-21; HIS-3; HIS-30; HIS-33; HIS-43; HIS-47; HIS-51; HIS-53; HIS-57; HIS-61; HIS-65; HIS-68; HIS-7	0.171207	0.0556891
																						HPX-2	-0.258425	0.0550549
																						CCPP-1	0.141433	0.0547766
																						GYF-1	-0.0588937	0.0534751
																						MLC-4	0.153157	0.0531611
																						CYY-1	-0.77596	0.0530705
																						CPG-4	-0.281036	0.0529994
																						ACOX-1.2	0.0356239	0.0529597
																						GPD-1	0.253384	0.0525354
																						PHY-2	-0.137648	0.0525293
																						CYN-10	0.35727	0.0522463
																						OGT-1	-0.131313	0.0521476
																						ACBP-3	-0.0877334	0.0519659
																							0.0129262	0.0517317
																						DAF-25	0.128293	0.0515405
																						PAS-6	-0.077041	0.0513422
																						GEX-3	-0.0785637	0.0512824
																						NKB-1	0.0229004	0.0512069
																						BAG-1	-0.0484122	0.0510085
																						LEP-2	-0.537424	0.0499232
																							0.0243197	0.0496254
																						ALGN-11	0.206643	0.0494003
																						RPL-39	-0.0649175	0.0493677
																						PAS-5	0.0908534	0.0492245
																						RPT-2	0.0370307	0.0491913
																							0.0827026	0.0490221
																						ACOX-3	0.138814	0.0483781
																							0.0745054	0.0482614
																						TAG-335	0.138814	0.0478281
																						MPC-1	0.292782	0.0471916
																							0.0328061	0.0467791
																						CDC-42	-0.215915	0.0467131
																							-0.332789	0.0463378
																							-0.265345	0.0462796
																						ACT-2	-0.481969	0.0461135
																							0.16092	0.0457373
																						CEX-1	0.177599	0.0454161
																						IARS-1	-0.0320936	0.0453911
																						SDHB-1	0.129613	0.0452564
																						GST-9	0.0881416	0.0450985
																						MRPS-16	0.0565835	0.0450819
																						TOMM-22	0.0827026	0.0441766
																						PMK-3	-0.254978	0.0439526
																						MET-2	0.264236	0.0435938
																						EIF-2BETA	-0.0484122	0.0434565
																						BBLN-1	-0.232769	0.0428673
																						ENDU-1	-0.0785637	0.0425692
																						TTR-16	0.109695	0.0421445
																							0.0894981	0.0421045
																						ODR-4	0.0935602	0.0418391
																						MLC-3	-0.0499049	0.0415412
																						KLP-3	-0.0484122	0.0413604
																							-0.112475	0.0410375
																						LEV-11	-0.0800879	0.0410013
																						CUL-3	-0.0985055	0.0409541
																						CAT-4	0.253384	0.0408555
																						SPT-5	0.194087	0.0408451
																						LON-3	-0.153607	0.0408374
																						SYD-1	0.158337	0.0406412
																						PXL-1	-0.137648	0.0401782
																							-0.137648	0.0397463
																						UBXN-6	0.132248	0.0397129
																						MYO-1	-0.0740006	0.0386719
																						TBB-2	-0.128156	0.0382296
																						LET-70	0.151859	0.0382256
																						TBCD-1	-0.0785637	0.0375768
																						CST-1	-0.182786	0.0371331
																						CNNM-1	-0.018878	0.0367054
																						MSPN-1	-0.0603973	0.0364849
																						SYX-5	0.0813396	0.0363934
																						IMMT-1	0.0426443	0.0363212
																						GCY-23	0.00863031	0.0359592
																						CRN-4	0.112367	0.0358196
																							-0.145605	0.0357237
																						COGC-6	0.121679	0.0357171
																						EPG-6	0.0579701	0.0354744
																						BLI-4	0.0186342	0.0353319
																						SAO-1	-0.0573917	0.035312
																						MEK-2	0.0468402	0.0353085
																						BCA-1	0.186501	0.0352718
																						JHDM-1	0.171207	0.0351848
																						COQ-8	-0.0923402	0.0351017
																						LET-767	-0.0101344	0.0350357
																						ARX-2	0.0840643	0.0345804
																						GBH-1	0.144046	0.0345076
																							-0.314733	0.0344086
																							0.102994	0.0342262
																							-0.0513992	0.034044
																						MCM-4	0.104337	0.0340338
																						GST-36	-0.0365259	0.0339208
																						GES-1	0.169925	0.0336262
																						NSY-1	0.498761	0.033573
																						PYR-1	-0.0831412	0.0330733
																						ATP-2	-0.0800879	0.0323032
																						MKS-5	-0.444184	0.0319304
																							-0.200913	0.0315076
																						SEC-16A.1	-0.281036	0.0313073
																						PTC-1	-0.0664274	0.0311791
																							-0.0634092	0.0310952
																						RNST-2	-0.104697	0.0310878
																						UBC-1	0.834307	0.0306215
																							0.0200576	0.0302754
																						PAT-3	-0.0892673	0.0301658
																						MRPS-10	-0.0072316	0.0301579
																						SARS-1	0	0.0299119
																							0.173767	0.0298588
																						UNC-94	0.144046	0.0296556
																						EXC-4	0.0607392	0.0295179
																						ARL-1	-0.0043346	0.0291932
																						KLP-20	-0.463947	0.0286541
																						GPA-13	-0.179515	0.0286443
																							0.200379	0.0286136
																						CED-2	-0.340075	0.0286121
																						CDH-4	-0.0043346	0.0282842
																						EYA-1	0.137504	0.0281043
																						SUL-1	0.123004	0.0280526
																						MIG-6	0.158337	0.0279702
																						GLR-1	-0.16004	0.027789
																						ACL-6	-0.0649175	0.0277478
																						LET-19	-0.120294	0.0273262
																						ASFL-1	-0.0664274	0.0272855
																							0.045443	0.0272165
																						CDL-1	0.397255	0.0270332
																							0.196607	0.0269644
																						DNC-2	-0.139236	0.0268719
																						CUTC-1	-0.192645	0.0268052
																						IFA-4	0.166073	0.0267405
																							-0.107803	0.0266857
																						GLH-3	0.529071	0.0257484
																						EGL-21	-0.309359	0.0256695
																						PDE-2	0.313826	0.0256155
																						CYN-3	-0.0543923	0.0254227
																							-0.115597	0.025283
																							-0.0262051	0.0252343
																						IFET-1	0.0989585	0.0249444
																							0.169925	0.0248942
																						GEX-2	0.321928	0.0246731
																							0.201634	0.0246282
																						ATM-1	-0.0159576	0.0245326
																						CHAT-1	0.235114	0.0244252
																						COR-1	0.0894981	0.0238816
																							0.0285692	0.0238597
																						RPB-6	-0.181149	0.0234845
																						MTM-6	-0.120294	0.0231381
																						COL-38	0.0114956	0.0230825
																						EGL-45	0.00144197	0.0228712
																						SNRP-200	0.0426443	0.0225669
																						LAF-1	-0.0144996	0.0224254
																						PKC-2	0.0607392	0.0221278
																						HIM-14	-0.0679388	0.0220857
																						DHFR-1	-0.136062	0.0217547
																						EGG-5	-0.424688	0.0216137
																						RMD-1	0.121679	0.021565
																							0.348232	0.0210384
																						UNC-103	-0.132894	0.0210338
																						SFXN-5	-0.0101344	0.0209452
																						ZIG-1	0.0114956	0.0208741
																						ZYG-8	-0.0985055	0.0208398
																						NUBP-1	0.027154	0.0204276
																						CDH-3	0.077243	0.0200656
																						MEL-28	0.10165	0.0200234
																						IPLA-2	-0.0619024	0.019953
																						EIF-3.H	0.0285692	0.0197226
																						RPL-37	0.153157	0.0194141
																						RPIA-1	-0.0603973	0.0193922
																						UBL-5	0.0524159	0.0193356
																						CDC-73	-0.0573917	0.019291
																						LST-4	-0.0072316	0.0191894
																						NMT-1	-0.101598	0.0191155
																						HECD-1	0.0717627	0.0189583
																						PFUT-1	-0.251539	0.0184369
																							0.24245	0.0183995
																						PAFO-1	-0.0043346	0.0182723
																						DNJ-20	-0.0694519	0.0180754
																						PCS-1	-0.166503	0.0179953
																						NLP-40	0.0565835	0.0179455
																						PKC-1	-0.0144996	0.01792
																						RAN-4	0.0565835	0.0178921
																						TOFU-6	0.0440443	0.0178266
																						COPG-1	0.0648829	0.0177556
																						NPP-20	-0.0262051	0.0177361
																						LSY-13	0.0579701	0.0175984
																							0.136191	0.0173134
																							-0.086201	0.0172623
																						CYN-7	-0.0424568	0.017033
																						PHM-2	-0.0232698	0.0169484
																						EEF-1G	0.0229004	0.0168557
																							0.0840643	0.0167382
																						COL-12	-0.229382	0.0165835
																						EIF-3.I	0.00575927	0.0164779
																						ATX-3	0.0867838	0.0161731
																						UCR-1	0.0799754	0.0161243
																						NPP-16	-0.0954196	0.0159792
																						NPP-22	0.102994	0.0158207
																						TAG-131	0.140124	0.0152439
																						DPY-18	-0.184425	0.0151708
																							0.0551956	0.0150222
																						SELT-1.1	0.0299829	0.0145594
																							-0.195946	0.0143724
																						LET-60	0.045443	0.0142217
																						SELD-1	0.163499	0.0141526
																							-0.0262051	0.0138586
																						DBT-1	0.0398403	0.0138489
																							-0.0028883	0.0132277
																						MCU-1	0.0299829	0.0128705
																						IRG-7	-0.013043	0.0128022
																						CCT-6	0.0214797	0.0126641
																						ERP-44.2	0.0579701	0.012504
																						PSMD-9	0.0827026	0.0124141
																							0.187768	0.0122123
																						ELO-1	-0.181149	0.0121752
																						MRPL-49	0.526069	0.0121305
																							-0.136062	0.0119419
																						ARF-1.1	0.15056	0.0118483
																							0.00144197	0.0117774
																						COGC-8	0.0786098	0.0117631
																						RIG-3	0.0551956	0.0116961
																						ACT-1	-0.0499049	0.0116472
																						NRA-2	0.0285692	0.011342
																						DAF-41	0.0356239	0.0113225
																						RPL-43	0.303342	0.0112246
																						TAT-1	0.0607392	0.010828
																						COPB-2	0	0.01066
																						ROP-1	0.0827026	0.0105808
																						CDKR-3	-0.0072316	0.0105576
																						EGAL-1	0.164786	0.0105368
																							0.108357	0.0105286
																						EMB-27	0.0482362	0.0105235
																						SEM-5	0.00863031	0.0104842
																						UNC-54	-0.0057824	0.0104725
																						FAT-1	0.0114956	0.0104534
																						MRP-7	0.0214797	0.0103866
																						VHA-1	-0.129734	0.0103505
																						KIN-29	-0.360305	0.0102195
																						HIL-2	-0.0365259	0.0100672
																						DPF-2	0.102994	0.00980002
																						OSTD-1	0.0922074	0.00979767
																						UNC-116	0.0143553	0.0097021
																							-0.0380063	0.00964454
																							0.173767	0.00953452
																						MEP-1	0.284514	0.00948136
																						NLR-1	-0.0159576	0.0094098
																						ZYX-1	0.173767	0.00930343
																						EXL-1	0.0854247	0.00926026
																						GSTK-1	-0.0694519	0.0092429
																						PPTR-1	0.112367	0.00901486
																						MTHF-1	-0.126581	0.00897497
																						PAD-1	-0.0513992	0.0087448
																						PBS-5	0.0662614	0.00869534
																						FAT-2	0.104337	0.0086549
																						AIR-2	-0.0484122	0.0085925
																						HOE-1	-0.0086822	0.00853657
																						SMG-2	-0.0634092	0.00846937
																						NEP-11	-0.15682	0.00845343
																						PDHB-1	0.0398403	0.00843688
																						CDC-48.2	0.0172093	0.00843397
																						DAO-5	-0.0499049	0.00841954
																						USP-14	0.0299829	0.00837683
																						CIDS-1	-0.103147	0.00827101
																						DCN-1	0.0662614	0.00826188
																						HLB-1	0.0731347	0.00825423
																						PYP-1	0.00144197	0.00823175
																							-0.0320936	0.00806235
																							0.0071955	0.00806149
																						SRPA-72	-0.0394883	0.0079251
																						CMD-1	-0.0954196	0.00790994
																							0.121679	0.00774217
																						PCP-5	-0.205896	0.00772103
																						SDS-22	-0.0350469	0.00762703
																						KIN-2	-0.011588	0.0074503
																						RSKN-1	0.297485	0.00731535
																						CHC-1	0	0.00727983
																						PBS-3	0.0186342	0.00712175
																							-0.142417	0.00711905
																						MLC-5	-0.0603973	0.0070955
																						TRPP-3	0.00863031	0.00707659
																						SQV-5	-0.013043	0.00704135
																						ATG-4.1	-0.0218044	0.00698788
																							0.14274	0.00684475
																							0.104337	0.00683996
																						UBQ-2	-0.136062	0.00657651
																						ZIPT-7.2	-0.120294	0.00657155
																						FOLT-2	-0.345564	0.00638292
																							0.119024	0.00590342
																						DYF-5	0.027154	0.00589447
																						UNC-8	-0.163268	0.00586897
																							0.0370307	0.00582863
																							0.0593553	0.00579541
																						KETN-1	0.0908534	0.00566062
																						HIM-10	-0.1976	0.0055922
																						UFBP-1	0.0100637	0.00556729
																						AMA-1	0.00144197	0.00555312
																						RIC-8	0.0607392	0.00545308
																						GALE-1	-0.0679388	0.00542596
																							-0.018878	0.00535653
																						MRRF-1	0.0731347	0.00528934
																						SEC-8	0.0172093	0.00522937
																						UBC-12	0.104337	0.00520484
																						UNC-104	-0.0043346	0.00518058
																						DAF-11	0.789938	0.00515835
																						CLP-1	-0.0969617	0.00513712
																						HMG-12	0.0635029	0.00500305
																							0.0313952	0.00495237
																						GAP-1	-0.0528949	0.00491375
																						SCC-3	0.104337	0.00486762
																						TXDC-9	-0.0247367	0.00486293
																						MRPL-35	0.214125	0.00484162
																							-0.0394883	0.00483848
																							-0.0573917	0.00477172
																						RPN-13	0.041243	0.00472584
																							-0.109359	0.00471378
																							0.027154	0.00464233
																							-0.0320936	0.00454983
																						UBQL-1	0.0524159	0.00445925
																						GLH-2	-0.0291463	0.00438794
																						HEX-1	0.0813396	0.0043108
																						PBS-6	-0.0159576	0.00429423
																						LMTR-2	0.0143553	0.00424875
																						CRA-1	0.0398403	0.00422934
																						VPS-51	-0.0543923	0.00403584
																						SPAS-1	0.0356239	0.00394835
																						RPN-7	-0.0785637	0.00392828
																						PAT-12	0.0356239	0.00391429
																						LET-721	0.0229004	0.00381965
																						VIT-5	-0.0350469	0.00366864
																						ROD-1	0.00863031	0.00364331
																						DAF-31	-0.0203404	0.00362254
																						INX-14	0.0328061	0.00340103
																						TRPA-1	-0.0320936	0.00339623
																						UNC-112	-0.0306192	0.00338334
																						DHP-2	-0.177882	0.00331942
																						IFC-1	-0.110916	0.00326948
																						CAH-5	-0.137648	0.003256
																						LNP-1	-0.114035	0.00320434
																						TMC-1	0.176323	0.00314259
																						CTC-2	0.0840643	0.00302202
																						CBP-1	-0.0101344	0.00298174
																						MRPL-18	0.0935602	0.00297822
																						MRPL-44	-0.0409718	0.0028917
																							0.0468402	0.00280502
																						MRPL-32	-0.0454314	0.00279243
																						DHS-21	0.155749	0.00273513
																						RPL-23	-0.0086822	0.00267995
																						GLY-4	-0.187707	0.0026563
																						NDX-9	-0.0424568	0.0026497
																						RFP-1	-0.027675	0.00260171
																						SPTL-3	-0.0499049	0.00255499
																						CSN-3	0.0827026	0.00247724
																						TPA-1	0.233888	0.00247698
																						ANC-1	0.0100637	0.0024767
																						UNC-64	0.119024	0.00241958
																							-0.0057824	0.00234412
																						MPK-1	0.175045	0.00233722
																						KLC-2	-0.0159576	0.00233204
																						MIRO-1	-0.0043346	0.00231853
																						NDUO-4	0.0172093	0.00227184
																							-0.132894	0.00226585
																						OST-1	-0.0174171	0.00221745
																						GPDH-3	-0.0320936	0.00217812
																							0.0662614	0.002177
																						PAA-1	-0.0057824	0.00216032
																						UNC-95	0.0922074	0.00212941
																						UBL-1	0.117695	0.00208583
																							0.164786	0.00208358
																						GOP-3	0.00432161	0.00207581
																						DSS-1	-0.0306192	0.00203267
																						COPD-1	-0.0664274	0.00203117
																						PAT-6	-0.0101344	0.00191166
																						SNT-1	0.0328061	0.00190001
																						RPB-11	-0.0528949	0.00187791
																						IFA-3	-0.302226	0.00185606
																							-0.046921	0.00177853
																						GCY-8	-0.131313	0.00175508
																						PFD-1	-0.0028883	0.0017435
																						TTLL-5	-0.0306192	0.00174299
																						MTM-3	-0.0043346	0.00171467
																						DTMK-1	-0.0573917	0.00170986
																						MIX-1	-0.0484122	0.00167371
																						LDP-1	-0.0664274	0.00158556
																						DPY-21	0.0949117	0.00154889
																						DDI-1	0.0676387	0.00153047
																						ATX-2	-0.0969617	0.00149881
																							0.0214797	0.00149144
																						MRPS-24	-0.0380063	0.00147458
																						LRK-1	-0.0086822	0.00146778
																						CGP-1	-0.0072316	0.00146034
																						ASP-6	-0.0877334	0.00143635
																						PDI-2	-0.0588937	0.00139988
																							-0.125006	0.00139173
																						HPHD-1	-0.0028883	0.00133895
																						RIOK-1	0.0313952	0.00130641
																						MRPL-41	0.0976108	0.00127617
																						WDR-5.1	0.0922074	0.00127105
																							-0.0694519	0.00126001
																							0.105678	0.00120348
																						CYN-4	0.0071955	0.00119123
																						ARX-4	0.0607392	0.00117575
																						MPDU-1	0.1137	0.001167
																						SWP-1	-0.0335695	0.00116558
																						NPP-15	-0.0816138	0.00115412
																						HYL-1	0.352759	0.00115327
																						QARS-1	-0.0409718	0.00114981
																							-0.093879	0.00113633
																						PLK-2	0.0172093	0.00112453
																						CPR-4	-0.112475	0.0011175
																						CNNM-3	-0.0499049	0.00109655
																						VHA-10	0.0114956	0.0010602
																						WRT-8	-0.0350469	0.00105368
																						LIN-52	0.0200576	0.00100798
																						PBS-4	-0.013043	0.00096113
																						PHO-5	0.0468402	0.00096017
																						PLC-1	0.041243	0.00091912
																						DCAF-1	0.0172093	0.00091044
																						PSF-2	0.0579701	0.00090663
																						SMCL-1	0.0398403	0.00089844
																						ALGN-8	0.124328	0.00089772
																						CUT-1	0.0342157	0.00085132
																						SQV-3	-0.0409718	0.00077255
																							-0.0679388	0.00075121
																						MOG-4	0.115033	0.00073943
																						PDI-1	-0.0816138	0.00072106
																						GPB-1	-0.0365259	0.0007202
																						TTB-1	-0.103147	0.00071863
																						TPP-2	-0.0424568	0.00064649
																						IFB-1	0.0482362	0.00064547
																							0.045443	0.00063564
																						PAH-1	0.045443	0.00061281
																						HMG-1.2	0.243669	0.00061055
																						EMR-1	0	0.00060842
																						LYS-1	-0.0218044	0.00060397
																						PFK-1.2	0.051024	0.00059974
																						LEC-1	-0.0101344	0.00059692
																						SYD-2	-0.0218044	0.00058295
																						EIF-2BGAMMA	0.0648829	0.00057699
																						TRD-1	0.104337	0.00056596
																						RPT-3	-0.0086822	0.00053083
																						PRP-8	0.0229004	0.00052006
																						LET-92	0.0989585	0.00048043
																							0.00288251	0.00047989
																							-0.0203404	0.00047329
																						APP-1	0.041243	0.00046955
																						XRN-2	0.0370307	0.00046754
																						UNC-87	-0.0306192	0.00045842
																						DRSH-1	-0.0380063	0.00040318
																						TTC-36	0.23634	0.00040064
																						GSR-1	0.112367	0.00038678
																						CDC-48.1	-0.018878	0.00038454
																							-0.0424568	0.00038251
																						TAF-1	-0.641604	0.00038035
																						RAN-1	0.0313952	0.0003583
																						IFE-4	-0.186065	0.00035782
																						ACDH-10	0.0786098	0.00033661
																						SKAT-1	-0.0365259	0.00033134
																						DYS-1	-0.011588	0.00033074
																							0.0356239	0.00032513
																						CHCH-3	-0.0101344	0.00031649
																						SVH-11	-0.0335695	0.00030203
																						SAP-49	0.176323	0.00029451
																						UNC-33	-0.0908029	0.00029321
																						KIN-19	-0.0785637	0.00028109
																						MYO-3	0.0100637	0.00026818
																						CNI-1	-0.263612	0.00026634
																						TOFU-2	0.0731347	0.00026377
																						ZMP-3	-0.0573917	0.00026216
																						CTSA-1.1	-0.0101344	0.00025919
																						CDK-5	0.0607392	0.00025496
																						SEC-3	-0.0320936	0.00025469
																						RIBO-1	0.041243	0.00024363
																						LAP-1	0.0551956	0.00023132
																						CYN-6	-0.0218044	0.00021254
																							0.00432161	0.00020557
																						NAPE-1	0.168642	0.00020121
																							0.0635029	0.00019868
																						NPP-19	-0.046921	0.00019559
																						SUR-5	-0.104697	0.00019515
																						MON-2	0.00575927	0.00018231
																						PAF-2	-0.129734	0.000181
																						KIN-32	0.0524159	0.00017638
																						LIS-1	0.0398403	0.00017421
																						VHA-5	-0.0144996	0.00017396
																						NLP-36	0.0143553	0.00016857
																						RPT-5	-0.0057824	0.00016743
																						DLC-1	-0.0057824	0.00016563
																						CCT-4	-0.0291463	0.00014668
																						COL-90	-0.0232698	0.00013966
																						FAR-1	0.0703893	0.00013251
																							0.0370307	0.00012623
																						GST-6	0.0690147	0.00011677
																						ARX-1	0.0384362	0.00011526
																						SPCS-3	-0.0785637	0.00010643
																						NDX-2	0.0100637	0.00010446
																						GCK-1	-0.013043	0.00010435
																						VHA-11	0.0143553	9.9845e-05
																						PLC-3	0.169925	9.7402e-05
																						CPR-5	-0.0528949	9.7373e-05
																						ACLY-1	-0.018878	9.5607e-05
																						MOG-1	-0.0174171	9.4989e-05
																						BEST-18	0.136191	8.3461e-05
																						FAT-6	0.0840643	7.9063e-05
																							-0.0144996	7.0621e-05
																							0.178874	6.5481e-05
																						GCY-6	-0.011588	6.306e-05
																						GCY-14	0.0881416	6.1341e-05
																							-0.0335695	4.9101e-05
																						MTP-18	-0.0800879	4.8924e-05
																						PCH-2	-0.0144996	4.4981e-05
																						LGG-1	-0.0291463	4.2606e-05
																						LIN-61	-0.0101344	4.1527e-05
																							0.108357	3.9838e-05
																							0.253384	3.9399e-05
																						NDX-3	0.0662614	3.8864e-05
																						UNC-85	-0.0380063	3.2481e-05
																							0.0200576	3.1131e-05
																						LET-2	0.0551956	2.569e-05
																						UNC-15	0.0524159	2.4573e-05
																						TOP-1	0.0745054	2.2329e-05
																						RPT-1	0.00432161	1.9483e-05
																							0.147958	1.9196e-05
																							0.0524159	1.6909e-05
																						VIT-1	-0.0350469	1.5582e-05
																						GLY-8	-0.224317	1.4791e-05
																						DHPS-1	-0.0484122	1.4386e-05
																						MRPS-18C	-0.0232698	1.2854e-05
																							-0.011588	1.2769e-05
																						PEZO-1	-0.0043346	1.0833e-05
																						IFC-2	-0.0558912	9.8689e-06
																						RIOK-3	0.212881	9.1734e-06
																						MRPS-25	0.0328061	8.7369e-06
																						UNC-101	-0.0619024	8.5339e-06
																						RPN-11	0.0356239	7.7514e-06
																						TBA-2	0.0172093	7.7168e-06
																						EMB-30	-0.152003	5.3208e-06
																						TPS-2	-0.121863	3.6973e-06
																						CYSL-2	0.0313952	3.2687e-06
																						CPR-6	-0.0218044	2.9759e-06
																						ROL-6	0.0071955	2.7481e-06
																						ACO-1	-0.0291463	2.3735e-06
																						IFD-1	0.0703893	2.1077e-06
																						MOM-2	-0.104697	1.8681e-06
																						UEV-1	-0.0028883	1.2729e-06
																						PDXK-1	-0.103147	1.2689e-06
																						ACOX-1.1	0.0827026	1.0456e-06
																						BEC-1	0.0214797	5.4542e-07
																						LSM-4	0.00863031	4.1805e-07
																						PGAM-5	0.0426443	3.0816e-07
																						PFD-4	-0.0043346	2.8457e-07
																						HCH-1	0.0370307	1.5753e-07
																						ADSL-1	0.00863031	1.0468e-07
																						TAG-72	-0.0528949	2.6205e-08
																						ASD-2	-0.114035	7.424e-09
																						TEN-1	0.0440443	1.3995e-09
																						RPAP-2	-0.027675	3.5282e-10
																						MRE-11	0.329985	2.09923
																							0.326537	1.47631
																						NSUN-4	0.325386	1.9037
																							0.321928	1.39318
																							0.319618	2.06254
																						PRMT-5	0.302173	1.89984
																						LBP-6	0.299831	2.66394
																						IMA-2	0.296311	1.51998
																							0.291604	2.03229
																						PNG-1	0.291604	1.46192
																						ASG-2	0.285698	2.01624
																						SMC-3	0.285698	1.72498
																						ALDO-2	0.283329	3.9147
																						DRP-1	0.275007	4.22266
																						CTL-2	0.271426	1.66948
																						ATAD-3	0.259423	2.73857
																						TOP-2	0.259423	1.5973
																						SNAP-29	0.255803	1.52699
																						AKT-1	0.253384	3.19209
																						ADSS-1	0.253384	1.32836
																						CLU-1	0.24245	2.12179
																						TPI-1	0.237564	2.11766
																						PAM-1	0.237564	1.91501
																						MAT-2	0.23634	1.32063
																						SLC-25A10	0.230203	2.06113
																						CNX-1	0.21661	1.83675
																						DJR-1.1	0.210389	2.20505
																						FUM-1	0.210389	1.39111
																						NSF-1	0.202888	1.80101
																							0.200379	1.95971
																						ISW-1	0.197865	2.10417
																						PAR-5	0.185232	1.51362
																							0.177599	1.39023
																							0.169925	1.60184
																						ATP-1	0.145351	2.50771
																						KARS-1	-0.155213	1.50738
																						RARS-1	-0.174621	1.77635
																						PAT-4	-0.1976	1.90885
																						VHA-13	-0.200913	2.23324
																						UNC-27	-0.209228	1.48781
																							-0.212567	1.38024
																						RPS-16	-0.21424	1.74292
																						RUVB-2	-0.215915	1.43924
																						DAO-4	-0.21927	1.38218
																						RPL-10	-0.229382	1.79916
																						EIF-3.L	-0.236163	1.47763
																						ALH-8	-0.242977	2.25587
																						RPL-2	-0.244685	1.34824
																						NPP-10	-0.248108	1.41707
																						HARS-1	-0.249822	2.0494
																						RPS-3	-0.249822	1.84142
																						PRP-19	-0.249822	1.62341
																						RPL-13	-0.253257	1.86317
																						RPL-22	-0.254978	3.07514
																						RPS-4	-0.2567	1.78447
																						MRPL-23	-0.265345	1.48919
																						RPL-5	-0.265345	1.39483
																						ERFA-1	-0.265345	1.30181
																						UFL-1	-0.26708	3.24633
																						RPN-2	-0.270556	2.71333
																						RPS-26	-0.275786	1.41386
																						RLA-1	-0.277534	1.67863
																						PPFR-1	-0.279284	1.4318
																						AKAP-1	-0.279284	1.42252
																						NARS-1	-0.281036	2.30572
																						RPN-3	-0.286304	1.78154
																						PPM-1.A	-0.286304	1.49976
																							-0.289827	2.47621
																						AHCY-1	-0.291592	1.93747
																						GSTO-1	-0.295128	2.79421
																						FMI-1	-0.296899	1.55224
																						HRPK-1	-0.296899	1.46206
																						RPS-9	-0.298673	2.33621
																						RPL-38	-0.300448	1.617
[truncated: 14 more rows]
[truncated: 7 more columns]

## Sheet: Figure 2
	Figure 2A				Figure 2B				Figure 2C							Figure 2D							Figure 2E					Figure 2G						Figure 2H						Figure 2I				Figure 2J
																																		Elongation (A.U.)
	hsp-6p::GFP				hsp-6p::GFP				Time(Days)	wt	atfs-1(tm4525)	wah-1(bon89)	wah-1(bon89);atfs-1(tm4525)			Time(Days)	wt- C RNAi	wt -skn-1 RNAi	wah-1(bon89) - C RNAi	wah-1(bon89) - skn-1 RNAi			Proteins	Log2 (fold chnage)	-Log10 P-value			drp-1(or194[drp-1::GFP])						control_OP50	wah-1_OP50	control_HT115	wah-1_HT115			control	NaN3			wt-OP50	wah-1-OP50	wt-HT115	wah-1-HT115
	control	wah-1			control	wah-1			7	0						7	0						COA-7	1.99313	5.97042			ctrl	wah-1	ctrl	wah-1			3.53357	4.329	2.95858	2.5974			0.573046	0.103248			0.801281	1.1766	1.04469	1.25138
	1	8.03137			1	7.04451			7	0						9	0						GBA-1	1.04404	2.3533			1	1.15056	0.986535	2.65106			3.98406	4.46429	3.4965	1.88324			1.02557	0.098625			1.10286	1.3963	1.3415	1.4202
	1	9.57208			1	5.30645			7	0						9	0						TOMM-70	0.676267	5.40809			1	1.04018	1.15171	1.90204			3.67647	5.88235	2.88184	2.06186			1.15073	0.149642			0.886322	1.37245	1.22228	1.29894
	1	8.51609			1	7.23647			7	0						9	0						STL-1	0.632268	4.42074			1	1.04115	1.07081	1.62516			2.71739	4.87805	2.73224	2.35849			1.05497	0.298326			1.07439	1.54149	1.17379	1.18776
	1	11.105			1	6.02389			7	0						9	0						TSFM-1	0.592636	1.68526									3.80228	4.69484	3.25733	2.20751			1.17393	0.138729			1.1334	1.25033	1.17379	1.36479
									7	0						9	0						LRK-1	0.583038	2.82589									3.30033	3.98406	3.04878	1.86916			1.07084	0.108878			1.15914	1.31678	1.18013	1.03066
									7	0						9	0						COQ-4	0.568519	1.72116									2.69542	5.84795	2.89017	2.08768			1.13875	0.108708			0.709828	1.29959	1.10545	1.17801
	dve-1p::dve-1::GFP				dve-1p::dve-1::GFP				7	0						12	0						DRP-1	0.564622	7.6511									4.09836	4.31034	4.31034	2.15517			1.09052	0.103815			0.877253	1.37252	1.14946	1.12337
	control	wah-1			control	wah-1			7	0						12	0						AAK-2	0.550901	2.3725									4.58716	4.329	4.42478	1.69205			1.0811	0.10012			1.21857	1.09494	1.14946	1.48667
	1	1.75184			1	1.98597			7	0						12	0						RAD-8	0.499782	4.1659									2.49377	4.56621	3.40136	1.89394			0.965352	0.0975403			1.03751	1.09767	1.25722	1.35795
	1	1.86758			1	1.03786			10	0						12	0						GPDH-3	0.49774	7.11615															0.872671	0.123708
	1	1.97991			1	1.11784			12	0						12	0						TIN-44	0.467801	2.58664									2.95858	7.19424	2.88184	1.67504			0.94146	0.108436			1.11884	1.32995	1.0239	1.05156
	1	3.05078			1	1.18913			12	0						12	0						ACO-2	0.412511	2.80861									2.51889	4.65116	3.98406	1.84162			0.928362	0.117152			1.16017	1.29193	1.08541	1.07916
									12	0						12	0						CLK-1	0.389567	1.58761									3.53357	4.31034	4.40529	1.72712			0.826242	0.122216			1.1739	1.23117	0.885723	0.944266
									12	0						14	0						ALH-13	0.386259	1.62628									2.59067	4.80769	3.83142	1.89753			1.11372	0.126218			0.969783	1.24103	1.03025	0.936326
	hsp-60p::GFP				hsp-60p::GFP				12	0						14	0						PCCA-1	0.371838	2.6581									2.25734	5.07614	5.95238	2.23214							0.931162	1.02687	0.916199	1.04801
	control	wah-1			control	wah-1			14	0						14	0						ATAD-3	0.347099	2.65793									2.46305	3.78788	3.7037	2.28311			0.901267	0.116299			1.00181	1.10256	0.911246	0.925374
	1	10.9285			1	21.375			14	0						14	0						DTMK-1	0.344828	2.77199									3.06748	4.09836	4.08163	2.48756			1.14394	0.197291			0.956257	1.09555	0.485947	1.08334
	1	8.51375			1	16.6296			14	0						14	0						CHCH-3	0.343692	1.77207									2.15517	7.04225	4.44444	2.34192			0.819763	0.179572			0.854616	0.987564	0.972599	0.888437
	1	9.01146			1	17.3824			14	0						14	0						MRPS-25	0.342555	1.59768									2.83286	3.42466	3.01205	2.68817			1.21762	0.336444			0.859845	1.19039	0.862711	1.02807
	1	11.0854			1	16.9221			14	0						14	0						MPPA-1	0.336855	1.46893									2.77778	4.03226	3.7594	2.31481			1.02894	0.312374			0.973642	1.22957	0.800753	0.9848
									14	0						14	0																							0.827094	0.38367
									17	0						14	0																	2.86533	3.31126	4.06504	1.96464			1.12164	0.336535			1.20894	1.02016	1.1246	1.091
	gst-4p::GFP::NLS				gst-4p::GFP::NLS				17	0						14	0						CYP-13A7	5.3391	6.24876									4.08163	4.58716	9.09091	2.39234			0.939759	0.187293			1.03007	1.00575	1.1315	0.90017
	control	wah-1			control	wah-1			17	0						14	0							3.63483	2.78331									3.55872	4.04858	4.2735	3.24675							1.13594	1.05599	1.16235	1.21374
	1	1.74345			1	1.03627			17	0						14	0						H14A12.3	3.36569	11.6634									3.15457	3.71747	4.46429	1.50602			1.11932	0.440612			0.987696	1.04964	1.17011	0.696127
	1	1.49926			1	0.973834			17	0						14	0						TWK-9	2.84217	9.15131									4.04858	3.73134	3.90625	1.68919			1.05159	0.303749			0.949982	1.02122	1.03394	1.00587
	1	1.78358			1	0.970909			17	1						16	0							2.65604	2.62478									3.48432	6.53595	4.40529	2.2779			0.984694	0.264718			1.00848	1.03443	1.05737	0.969033
	1	1.4907			1	1.0926			17	1						16	0						GPX-3	2.63645	8.68363									3.1348	5.71429	3.62319	2.13675			1.0019	0.259941			0.969165	0.968982	1.10142	0.681978
									17	1						16	0						CTSA-4.1	2.3505	5.64113									4.25532	3.69004	3.69004	1.52439			0.982846	0.393847			0.918806		0.904612	0.763185
									17	1						16	1						CYP-13A8	2.00612	6.69918									3.663	4.42478	3.53357	1.69492			0.958238	0.272763			0.890956		1.08413	1.0236
									17	1						18	1						NDX-2	1.98185	7.51356									4.44444	3.32226	4.29185	2.09205			1.07583				0.899961		0.864951	0.914772
									17	1						18	1						HRG-7	1.91686	7.0966									3.71747		4.13223				0.901319
									19	1						18	1						MDT-17	1.85718	2.81665									2.98507		3.64964				0.983383
									19	1						18	1						CACN-1	1.84398	5.20245									3.11526		3.663				0.940887
									19	1						18	1						GST-6	1.77104	6.32823									3.55872		2.98507
									19	1						18	1						BRAP-2	1.76935	4.17239									3.22581		3.63636
									19	1						18	1						DDO-1	1.64847	5.2514
									19	1						20	1						DPY-10	1.60881	4.02276
									19	1						20	1						COL-90	1.57628	2.87339									Perimeter (μm)
									19	1						20	1						FAAH-1	1.56169	4.30841									control_OP50	wah-1_OP50	control_HT115	wah-1_HT115
									19	1						20	1						CATP-5	1.42062	3.79935									22.097	42.91	20.568	10.037
									19	1						20	1						DIV-1	1.41251	4.36603									11.441	33.857	17.358	5.307
									21	1						20	1						ACN-1	1.33971	3.09271									12.151	34.835	13.497	7.001
									21	1						20	1						SPR-5	1.31557	3.11259									12.847	27.178	16.121	9.65
									21	1						23	1						SET-26	1.30393	2.84864									13.458	22.021	16.512	8.64
									21	1						23	1						TAG-77	1.27023	4.71035									15.471	16.731	23.661	4.636
									21	1						23	1						MRP-5	1.24062	4.98347									11.299	35.955	15.906	8.734
									21	1						23	1						NAS-37	1.19409	3.43819									42.053	24.435	24.9	14.312
									21	1						23	1							1.18523	4.31461									23.521	28.438	48.191	6.621
									21	1						23	1						LBP-3	1.15575	6.42105									8.717	22.424	17.482	6.881
									21	1						23	1						WAPL-1	1.14209	2.95055
									21	1						23	1						RSP-5	1.11103	5.13681									12.655	32.894	12.857	5.934
									21	1						23	1						PANL-3	1.09694	2.72208									8.974	22.125	17.856	5.699
									21	1						23	1						UNC-9	1.0697	2.39965									23.546	22.001	24.142	7.352
									21	1						23	1							1.03914	3.95501									10.423	27.232	41.256	7.061
									21	1						23	1						NDX-4	1.01578	5.55266									8.115	38.663	33.78	10.501
									21	1						23	1						HIL-2	1.00504	4.00226									12.192	25.23	15.416	7.202
									21	1						23	1							0.994218	3.23303									17.792	19.914	21.808	12.119
									21	1						23	1							0.958286	5.10411									12.424	32.224	24.833	10.367
									21	1						23	1						CHE-12	0.957543	2.46568									12.409	16.955	14.955	12.535
									21	1						25	1						MDT-8	0.942608	3.11827									14.723	19.093	20.548	9.868
									21	1						25	1						CKB-2	0.928276	5.64523
									21	1						25	1						TDP-1	0.926759	1.36885									14.943	20.021	27.431	6.786
									21	1						25	1						GBB-2	0.900722	2.77405									20.322	48.345	46.789	9.172
									21	1						25	1						MTM-3	0.892197	2.52941									15.683	14.403	17.638	12.711
									24	1						25	1						RPB-2	0.889863	5.39178									16.181	22.089	25.425	4.102
									24	1						25	1						CUT-4	0.879706	1.41515									18.384	17.632	29.08	4.901
									24	1						25	1						RCAN-1	0.878921	1.85294									18.791	31.385	25.785	7.609
									24	1						25	1							0.866315	2.02506									24.452	27.634	14.051	8.03
									24	1						25	1						DPY-5	0.863938	1.41782									18.223	22.323	21.325	7.028
									24	1						25	1						GLY-4	0.835116	1.99346									16.37	32.661	13.583	10.042
									24	1						25	1						NHR-217	0.833497	1.59066									23.885	21.987	18.401	24.559
									24	1						25	1						IFT-139	0.816395	1.92676									20.139		16.226
									24	1						25	1						TTLL-5	0.804054	2.25522									14.544		18.985
									24	1						25	1						BBLN-1	0.796598	2.24812									12.242		22.751
									24	1						27	1							0.796598	1.37528									16.394		12.127
									24	1						27	1						IPLA-2	0.791606	1.55442									16.191		11.407
									24	1						27	1						SPTL-2	0.74932	1.87868
									24	1						27	1						EGL-27	0.748461	1.36429
									24	1						27	1						FMI-1	0.721591	4.0332
									24	1						27	1						IFC-2	0.720716	3.87875
									24	1						27	1						ACLY-1	0.720716	3.2313
									26	1						27	1						EGG-6	0.70044	1.47191
									26	1						27	1							0.695994	1.31877
									26	1						27	1						LON-8	0.692427	1.45659
									26	1						27	1						SYX-5	0.675364	2.29814
									26	1						27	1							0.671746	3.35784
									26	1						27	1						IFB-2	0.66175	4.25958
									26	1						27	1							0.657183	3.38857
									26	1						27	1						WDR-12	0.655352	2.80204
									26	1						27	1						BLI-1	0.647084	2.21284
									26	1						27	1						CPR-5	0.644318	1.3907
									26	1						27	1						CYP-13A5	0.641546	3.56904
									26	1						27	1						EGL-3	0.641546	1.40479
									26	1						27	1						CNT-1	0.635987	2.34224
									26	1						27	1						ERP-44.2	0.629473	2.60275
									26	1						29	1							0.629473	2.26421
									26	1						29	1						RTEL-1	0.612588	1.69458
									26	1						29	1						APY-1	0.604071	2.12705
									26	1						29	1							0.601221	1.90862
									26	1						29	1							0.583038	1.62757
									26	1						29	1						SUP-1	0.582074	1.71987
									26	1						29	1						SYX-2	0.575312	1.38742
									26	1						29	1							0.574344	1.79649
									26	1						29	1						CNK-1	0.561693	3.02685
									28	1						31	1						CLPF-1	0.551885	4.04372
									28	1						31	1						HIPR-1	0.550901	3.47059
									28	1						31	1						PTP-3	0.540027	2.98467
									28	1						31	1						UNC-11	0.531069	2.50009
									28	1						31	1						ISY-1	0.52707	1.91075
									28	1						33	1						PAT-12	0.519039	1.55457
									28	1						33	1						PAR-1	0.516015	3.63764
									28	1						33	1							0.511974	1.97502
									28	1						35	1							0.510962	3.15504
									28	1													GER-1	0.510962	1.72317
									30	1													VHA-10	0.508936	1.4702
									30	1														0.505891	2.04696
									30	1														0.495695	1.88149
									30	1													ADR-1	0.493647	2.20458
									30	1													BLOS-2	0.493647	1.63109
									30	1													MAT-2	0.485427	3.4964
									32	1														0.479231	2.14062
									32	1						7		0					CHT-1	0.476122	3.7896
									32	1						7		0					ACBP-1	0.475085	1.34656
																9		0					PKC-2	0.474047	2.46448
																9		0						0.469886	1.62953
																12		0						0.468844	2.64812
																12		0						0.467801	2.91718
									6		0					12		0					WDFY-2	0.465713	2.46272
									8		0					12		0					CDGS-1	0.457332	1.79594
									8		0					12		0					SPE-5	0.45628	2.86912
									8		0					12		0					DHRS-4	0.452068	2.31766
									8		0					12		0					NRFL-1	0.448901	2.73026
									8		0					12		0					SAPS-1	0.438293	1.45227
									8		0					12		0					PGP-1	0.423309	1.67537
									8		0					12		0						0.415759	1.48677
									8		0					12		0					DAF-31	0.414677	1.96009
									8		0					12		0					MASK-1	0.410341	1.48078
									8		0					12		0					GLOD-4	0.409255	2.03846
									8		0					12		0					MYO-2	0.405992	1.35899
									11		0					12		0					UNC-57	0.403813	1.41236
									11		0					14		0					BRE-1	0.402722	3.74897
									13		0					14		0					GLD-2	0.40163	1.99945
									13		0					14		0					DAF-36	0.400538	1.67231
									13		0					14		0						0.392867	2.1156
									13		0					14		0						0.391768	1.55959
									13		0					14		0					MYO-1	0.389567	1.43624
									13		0					14		0					EIF-3.G	0.385155	2.45637
									13		0					14		0					GSP-3	0.382944	1.70538
									13		0					14		0					DSC-4	0.382944	1.45468
									15		0					14		0					VHA-15	0.380729	3.19153
									15		0					14		0					CSN-5	0.37629	2.1344
									15		0					14		0					GCY-9	0.374066	2.92379
									18		1					14		1					GCP-2.1	0.371838	1.4842
									18		1					16		0						0.369606	1.38381
									18		1					18		1					SNB-1	0.368489	2.17257
									18		1					18		1					GSTO-1	0.367371	3.91266
									18		1					18		1					DPY-27	0.367371	1.42032
									18		1					18		1					LMP-1	0.365133	2.74676
									18		1					18		1					ZHP-2	0.365133	1.45718
									18		1					18		1					VHA-8	0.364012	1.60661
									20		1					18		1					VHA-12	0.361768	2.14184
									20		1					20		1					RNP-1	0.361768	1.86318
									20		1					20		1					PDE-5	0.359521	1.30185
									20		1					20		1					HIM-1	0.358396	2.9827
									20		1					20		1						0.358396	2.34538
									20		1					20		1					SWSN-2.2	0.35727	1.55547
									20		1					20		1					DPY-23	0.355016	2.13342
									20		1					20		1					ARX-2	0.348232	2.17147
									20		1					20		1					GBF-1	0.347099	3.13398
									20		1					20		1					TUB-1	0.345964	1.42902
									22		1					20		1					VMS-1	0.341417	1.48844
									22		1					20		1					UFD-1	0.340277	2.67849
									22		1					23		1					VHA-11	0.339137	2.41356
									22		1					23		1					IFP-1	0.336855	2.34611
									22		1					23		1					ARX-5	0.335712	1.36473
									22		1					23		1					VHA-13	0.334568	4.18752
									22		1					23		1					ISW-1	0.332278	3.30265
									22		1					23		1					TXDC-9	0.332278	1.34267
									22		1					23		1
									22		1					23		1
									22		1					23		1
									22		1					23		1
									22		1					23		1
									22		1					23		1
									22		1					23		1					MRRF-1	-0.444184	1.48655
									22		1					23		1					MEL-32	-0.524915	4.94578
									22		1					23		1					ALH-8	-0.579922	3.97616
									22		1					23		1					CTL-2	-0.641604	4.97885
									22		1					23		1					BCAT-1	-0.713119	4.57896
									22		1					23		1					UNG-1	-0.720232	2.31952
									22		1					25		1					MRPS-17	-0.72261	5.72006
									22		1					25		1					FNDC-1	-0.773491	1.33516
									22		1					25		1					HPHD-1	-0.85726	3.41237
									22		1					25		1					ECH-6	-0.946194	5.6181
									25		1					25		1					MMAA-1	-0.968605	7.70665
									25		1					25		1					NUAF-1	-0.968605	1.70036
									25		1					25		1					CTC-2	-1.1078	5.41729
									25		1					25		1
									25		1					25		1
									25		1					25		1
									25		1					25		1
									25		1					25		1
									25		1					25		1
									25		1					25		1						-0.347399	1.97138
									25		1					25		1					DAF-22	-0.351074	2.69295
									25		1					25		1					DPYD-1	-0.351074	1.51742
									25		1					25		1					PUF-12	-0.356606	2.587
									25		1					25		1					ZIG-6	-0.380822	1.50976
									25		1					27		1					CYC-2.1	-0.384584	3.46626
									25		1					27		1					RRP-1	-0.386468	2.4051
									25		1					27		1						-0.386468	1.62234
									25		1					27		1						-0.390245	3.31288
									25		1					27		1					RDE-12	-0.405452	1.34024
									25		1					27		1					GCY-17	-0.415038	1.52567
									25		1					27		1					DHS-3	-0.41889	1.62754
									27		1					27		1					RPL-24.2	-0.41889	1.5252
									27		1					27		1					LPD-7	-0.428566	3.00127
									27		1					27		1						-0.432455	1.59817
									27		1					27		1					CPZ-1	-0.438307	2.67039
									27		1					27		1					EIF-3.B	-0.463947	4.24138
									27		1					27		1					GLY-7	-0.467932	1.32424
									27		1					27		1					MUA-3	-0.473931	1.71658
									27		1					27		1					DPF-1	-0.473931	1.48294
									27		1					27		1					SNR-1	-0.475936	1.338
									27		1					27		1					SAMS-1	-0.508403	2.72957
									27		1					27		1					DOT-1.1	-0.516636	3.22536
									27		1					27		1					DDO-2	-0.545824	1.71248
									27		1					27		1					PEPT-1	-0.547932	1.68462
									27		1					27		1					ATG-18	-0.552156	2.19232
									27		1					29		1					EIF-3.H	-0.554273	6.6109
									29		1					29		1						-0.569179	1.71057
									29		1					29		1					GSNL-1	-0.571322	2.64402
									29		1					29		1					MTM-1	-0.573467	2.91963
									29		1					29		1					AEX-3	-0.58208	2.57059
									29		1					29		1					SAMS-4	-0.592919	2.93063
									29		1					29		1					SAP-49	-0.597278	1.60183
									29		1					29		1					ACOX-3	-0.597278	1.52268
									29		1					29		1					TAG-151	-0.599462	4.68164
									31		1					29		1						-0.606035	3.29926
									31		1					31		1					EFR-3	-0.619271	2.48459
									31		1					31		1					NRF-5	-0.628162	2.46701
									31		1					31		1					METR-1	-0.655172	3.60317
									31		1					33		1					CIT-1.1	-0.659723	2.50479
									31		1					33		1						-0.691989	3.04463
									33		1												VIT-6	-0.698998	2.04447
									33		1												KLC-2	-0.710756	2.06404
									33		1												SYX-4	-0.715486	1.83191
									33		1												AHCY-1	-0.736966	6.1903
									35		1												HIZR-1	-0.746616	2.60571
									35		1												NEPR-1	-0.761213	3.88839
									35		1					10			0					-0.778432	2.90044
									35		1					10			0				NSUN-5	-0.78339	3.45539
																10			0				CPR-6	-0.798366	2.64034
																10			0					-0.798366	2.60957
																10			0				KEL-8	-0.798366	1.3482
																10			0				WRT-1	-0.813499	1.50787
									11			0				10			0				TRR-1	-0.821126	1.96086
									11			0				10			0				VIT-1	-0.823677	2.1538
									11			0				10			0					-0.823677	1.33493
									11			0				10			0				UNC-43	-0.83908	4.949
									13			0				10			0				CHE-3	-0.852042	2.75609
									13			0				10			0				MRE-11	-0.859876	5.87116
									13			0				10			0				PAH-1	-0.867752	2.605
									13			0				10			0				VHA-7	-0.878321	3.67658
									13			0				10			0				PMT-2	-0.880976	7.13643
									13			0				10			0				SSP-31	-0.880976	4.19681
									13			0				10			0				VPS-16	-0.883635	2.58803
									13			0				10			0				CRN-4	-0.883635	1.97531
									13			0				10			0				LYS-5	-0.902389	1.92383
									13			0				10			0				LIPL-5	-0.913216	2.79587
									13			0				10			0					-0.91866	1.88231
									13			0				13			0				RNP-6	-0.926865	1.93136
									13			0				13			0				NAS-20	-0.96016	1.82894
									13			0				13			0				SEC-8	-0.968605	3.64636
									13			0				13			0					-0.979942	2.227
									13			0				13			0				LEP-2	-0.988504	1.66944
									13			0				13			0				RIOK-3	-1.0145	1.72398
									13			0				13			0				RIC-8	-1.0499	6.39769
									13			0				13			0				ATG-5	-1.05889	2.0715
									13			0				13			0				PRMT-7	-1.06492	3.68798
									13			0				13			0				VIT-3	-1.11404	3.33846
									13			0				13			0				PGP-3	-1.12973	4.06456
									13			0				13			0				RPAP-2	-1.15521	1.80372
									13			0				13			0					-1.24811	2.03631
									13			0				13			0				GLY-10	-1.25843	3.68673
									13			0				13			0				CDK-11.2	-1.3474	1.98599
									13			0				13			0				NSY-1	-1.37707	1.31679
									13			0				13			0				CAT-4	-1.38082	3.69958
									15			0				13			0					-1.42275	2.33676
									15			0				13			0				TMC-1	-1.4344	2.65835
									15			0				15			0				VIT-4	-1.45403	3.0295
									15			0				15			0				MTRR-1	-1.48197	7.02325
									15			0				15			0					-1.49005	2.68382
									15			0				15			0				SELD-1	-1.57777	1.39289
									15			0				15			0				ETC-1	-1.59946	3.95039
									15			0				15			0				VIT-5	-1.65745	3.84477
									15			0				15			0				SAMS-3	-1.67116	2.52926
									15			0				15			0				IMP-2	-1.74662	2.24418
									15			0				15			0				GCC-2	-1.75147	1.68579
									18			0				15			0				CDK-9	-1.80591	7.16094
									18			0				15			0				TATN-1	-1.89432	7.16965
									18			0				15			0				SOC-2	-2.05889	2.73734
									18			0				15			0				SYD-1	-2.24469	3.88257
									18			0				15			0				IFA-3	-2.87832	5.62035
									18			0				15			0				DRSH-1	-3.32193	11.0644
									18			1				17			0				MDT-30	-3.52284	3.47301
									18			1				17			0				FAT-7	-3.57347	6.40371
									20			1				17			0				GON-1	-6.64386	10.7762
									20			1				17			0
									20			1				17			0
									20			1				17			0
									20			1				17			0
									20			1				17			0
									20			1				17			0
									20			1				19			0
									20			1				19			0				SPT-16	0.329985	2.27156
									22			1				19			0				VHA-9	0.328836	1.5048
									22			1				19			0					0.327687	1.61485
									22			1				19			0					0.326537	1.88544
									22			1				19			0				DNJ-21	0.325386	2.04107
									22			1				19			0				COX-6A	-0.320126	3.3437
									22			1				19			0				CDC-26	-0.323733	1.78144
									22			1				19			0					-0.327348	2.77971
									22			1				19			1					-0.32916	2.01713
									22			1				19			1
									22			1				21			1				PTPS-1	0.285698	1.29792
									22			1				21			1					1.28333	1.28324
									22			1				21			1				FAT-1	-0.778432	1.28319
									22			1				21			1					0.40163	1.27952
									22			1				21			1				TOMM-20	0.342555	1.27451
									22			1				21			1				SUCL-1	0.206643	1.27028
									22			1				21			1				DNJ-1	0.453122	1.26791
									22			1				24			1					-0.836501	1.26698
									22			1				24			1				CTS-1	0.151859	1.26659
									22			1				24			1					0.24732	1.26019
									22			1				24			1				LET-502	0.246104	1.25823
									22			1				24			1				MRPL-11	0.291604	1.25604
									25			1				24			1				NOG-1	-0.210897	1.24983
									25			1				24			1				ALDO-1	0.405992	1.24905
									25			1				24			1				EPG-3	-0.37707	1.24684
									25			1				24			1				PAS-3	0.172488	1.24302
									25			1				24			1					0.246104	1.23676
									25			1				24			1				EGG-1	-0.289827	1.233
									25			1				24			1				FIB-1	-0.150401	1.22998
									25			1				24			1				CPL-1	-0.343732	1.22949
									25			1				26			1				SMG-1	0.597412	1.22837
									25			1				26			1					-0.41889	1.22477
									25			1				26			1				RIOK-2	0.231432	1.21941
									25			1				26			1				PGAM-5	0.271426	1.21287
									25			1				26			1					0.345964	1.21141
									25			1				26			1				MAT-1	-0.610433	1.21053
									25			1				26			1				DNJ-10	0.558757	1.20626
									27			1				26			1				PFD-6	0.264236	1.20096
									27			1				26			1				LYS-7	-1.55216	1.1922
									27			1				26			1				KIN-32	0.385155	1.18974
									27			1				28			1				SUR-5	0.766383	1.1852
									27			1				28			1				GLD-1	-0.365871	1.18175
									27			1				28			1				RPM-1	-0.687335	1.17912
									27			1				28			1				RPL-11.1	0.313826	1.17876
									27			1				28			1				LET-363	0.205393	1.17529
									27			1				28			1				UFL-1	0.117695	1.17517
									27			1				28			1				MATH-33	0.149259	1.17195
									27			1				28			1				MPPB-1	0.222805	1.17131
									27			1				28			1				SMC-5	0.556797	1.16752
									27			1				28			1				PPH-5	0.283329	1.16062
									27			1				28			1				MPC-2	-0.703689	1.14954
									29			1				28			1					-0.289827	1.14308
									29			1				30			1					0.767231	1.14226
									29			1				30			1				MIG-22	0.609755	1.14183
									29			1				30			1				DCN-1	0.271426	1.13876
									29			1				30			1				NDUO-4	-0.199255	1.13722
									29			1				30			1					-0.192645	1.13706
									29			1				30			1				RHO-1	0.40163	1.1353
									29			1				30			1				KAT-1	-0.268817	1.13228
									29			1				30			1				INX-5	0.334568	1.12949
									29			1				30			1					0.337996	1.12843
									29			1				30			1					0.309176	1.12522
									29			1				30			1				VHA-2	0.374066	1.12429
									29			1				30			1				HCF-1	0.448901	1.12347
									29			1				32			1				UNC-52	0.104337	1.12269
									31			1				32			1				SKR-1	0.273814	1.1187
									31			1				32			1					0.27739	1.11616
									31			1				32			1				RPL-39	-0.334607	1.11099
									31			1				32			1				PPH-6	0.594549	1.10711
									31			1				32			1					0.462576	1.10409
									31			1				34			1				NCR-1	-0.62371	1.10394
									31			1				34			1				CED-7	0.517024	1.10306
									33			1				34			1				TIN-10	0.426533	1.10256
									33			1				34			1				TIN-9.2	-0.971431	1.10052
									33			1				34			1				TBA-8	0.434028	1.09588
									33			1				34			1				MRCK-1	0.175045	1.09542
									33			1				34			1				PAA-1	0.23634	1.08928
									33			1				36			1				MOG-4	-0.440263	1.08015
									33			1				36			1				HECD-1	0.314986	1.07825
									33			1				36			1				BET-1	0.434028	1.07285
									35			1				36			1				PCT-1	0.390668	1.06659
									35			1				36			1				MAG-1	0.149259	1.05753
									35			1				36			1				TFBM-1	-0.870387	1.05565
									35			1				38			1				RETR-1	0.187768	1.05326
									35			1				38			1					-0.302226	1.05279
									35			1											ACDH-11	0.301002	1.05275
									35			1												0.286881	1.0526
									35			1												-0.210897	1.05152
									35			1												0.667211	1.0478
									37			1											ATL-1	-0.456009	1.04078
									37			1												-0.288065	1.03414
																							CDK-11.1	0.42975	1.03023
																8				0			GPB-1	0.41684	1.0296
																10				0			ASAH-1	1.87421	1.02822
																10				0			ASB-2	0.222805	1.02257
									11				0			10				0			MYO-3	0.206643	1.02232
									11				0			10				0			NCS-2	0.364012	1.02089
									11				0			10				0			HSP-4	0.197865	1.01934
									11				0			10				0			RPL-19	-0.158429	1.01653
									11				0			10				0			NDX-7	0.42975	1.01592
									11				0			10				0			MUA-6	0.291604	1.00909
									13				0			10				0			NKB-3	0.202888	1.00612
									13				0			10				0				0.347099	1.00384
									13				0			10				0			DPH-1	-0.362158	1.00383
									13				0			10				0			NXF-1	0.154454	1.00223
									13				0			10				0				0.386259	1.0015
									13				0			10				0			KIN-2	0.191563	0.999215
									13				0			10				0			STIM-1	0.303342	0.995034
									13				0			10				0			SNAP-29	0.171207	0.994997
									13				0			10				0			KNL-1	0.273814	0.988821
									13				0			10				0			SART-3	0.206643	0.988075
									13				0			10				0			SIMR-1	-0.388356	0.985231
									13				0			10				0			HMT-1	-0.438307	0.985166
									13				0			13				0			GLB-1	-0.650635	0.983964
									13				0			13				0			VPS-39	-0.471929	0.97924
									15				0			13				0			COL-38	0.727703	0.976974
									15				0			13				0			VHA-14	0.221568	0.973898
									15				0			13				0			RBG-1	-0.577767	0.973221
									15				0			13				0			LET-765	-0.657445	0.972452
									15				0			13				0			PPM-1.G	0.252173	0.9711
									15				0			13				0			SOD-1	-0.187707	0.970583
									15				0			13				0			CED-12	-0.652901	0.969268
									15				0			13				0			ZFP-1	0.260628	0.967351
									15				0			13				0			VEM-1	0.329985	0.966185
									15				0			13				0			TAG-72	0.225275	0.965295
									15				0			13				0			SPP-11	0.591679	0.965077
									15				0			13				0			TRXR-2	0.465713	0.962164
									15				0			15				0			SMU-1	-0.422752	0.958275
									15				0			15				0			PLK-2	-0.281036	0.956358
									18				0			15				1			CPSF-2	-0.161653	0.956219
									18				0			15				1			SMC-4	0.27858	0.955556
									18				1			15				1			FEH-1	-0.520769	0.954335
									18				1			15				1			ULP-2	0.365133	0.946485
									20				1			17				1				0.335712	0.94044
									20				1			17				1			LET-70	-0.362158	0.937792
									20				1			17				1			BEST-14	0.372952	0.928276
									20				1			17				0				-0.556393	0.927536
									20				1			17				0			IFA-4	0.27262	0.926796
									20				1			17				0				0.290424	0.926684
									20				1			19				1			CTH-2	0.750178	0.922447
									20				1			19				1			SEC-16A.1	1.03984	0.921587
									20				1			19				1			SPD-5	0.292782	0.917409
									22				1			19				1			ACT-1	0.186501	0.917156
									22				1			19				1				-0.465938	0.916806
									22				1			19				1			COGC-4	0.436162	0.907408
									22				1			19				1			ERGO-1	0.488515	0.905867
									22				1			19				1			DBT-1	0.237564	0.905069
									22				1			19				1			PRO-1	1.62387	0.904174
									22				1			19				1			MBK-2	0.341417	0.902108
									22				1			21				1			DYS-1	0.451013	0.899251
									22				1			21				1			MDH-2	0.186501	0.898587
									22				1			21				1			PBS-3	0.177599	0.895547
									22				1			21				1			PHB-2	0.199123	0.895334
									22				1			21				1			CCT-5	0.157044	0.894095
									22				1			21				1			IDHA-1	0.282143	0.893872
									22				1			24				1			LET-711	-0.446148	0.890245
									22				1			24				1				0.0745054	0.889633
									22				1			24				1			XRN-2	-0.139236	0.887655
									22				1			24				1			MRPL-51	0.258217	0.886191
									22				1			24				1			PCS-1	0.22404	0.884173
									22				1			24				1				-0.345564	0.883566
									22				1			24				1			MEC-17	-0.610433	0.882491
									22				1			24				1				-0.560643	0.88017
									25				1			24				1			IFB-1	0.248535	0.87426
									25				1			24				1			MIG-6	-0.413115	0.87394
									25				1			24				1			CUL-3	0.362891	0.873837
									25				1			24				1			FBXA-224	0.835924	0.870166
									25				1			24				1				0.678973	0.868309
									25				1			24				1			OST-1	-0.793357	0.86635
									25				1			24				1			MRPL-19	0.214125	0.865669
									25				1			24				1				0.210389	0.864038
									25				1			24				1			FAT-2	-0.632629	0.8625
									25				1			24				1			COL-14	0.397255	0.86099
									25				1			24				1			COL-12	-0.907793	0.860834
									25				1			24				1			CAP-1	0.190299	0.859171
									25				1			24				1			INX-8	-0.498179	0.857245
									25				1			24				1			LEV-11	0.454176	0.856995
									25				1			24				1			HMP-1	0.292782	0.856741
									25				1			24				1			PFN-3	-0.411195	0.855863
									25				1			24				1			GPA-12	0.364012	0.8556
									25				1			24				1			CYSL-1	0.141433	0.854784
									25				1			24				1			IFD-2	0.225275	0.852826
									25				1			24				1			GOP-3	0.200379	0.850605
									25				1			26				1			LDH-1	0.145351	0.850176
									25				1			26				1			SKAT-1	0.685267	0.849456
									27				1			26				1				0.367371	0.848497
									27				1			26				1			TPPP-1	0.360645	0.84823
									27				1			26				1			MICS-1	-0.504305	0.844044
									27				1			26				1				0.120352	0.839108
									27				1			26				1			RHA-2	-0.330973	0.838749
									27				1			26				1			URM-1	0.515006	0.836621
									27				1			26				1				0.413594	0.836167
									27				1			26				1			CTC-1	-1.1016	0.834559
									27				1			26				1			RPL-36	-0.182786	0.834547
									27				1			26				1			GALE-1	0.212881	0.833206
									27				1			26				1			MAPH-1.1	0.155749	0.830838
									27				1			28				1			EIF-2BETA	0.195348	0.82768
									27				1			28				1			LIN-13	0.332278	0.822599
									27				1			28				1			WRT-6	-0.199255	0.81982
									27				1			28				1			PDE-2	-1.46196	0.814185
									27				1			28				1				-0.682696	0.812717
									27				1			28				1			GOT-1.2	0.225275	0.811185
									27				1			28				1				-0.231075	0.808484
									27				1			28				1			NEP-2	-1.4112	0.805027
									29				1			28				1			DEPS-1	-0.15682	0.800999
									29				1			28				1			DPY-21	0.513996	0.799927
									29				1			28				1			RPB-10	1.28747	0.798027
									29				1			28				1			PRDH-1	-0.535332	0.796603
									29				1			28				1			MET-2	-0.424688	0.795961
									29				1			28				1			LIP-1	0.328836	0.795495
									29				1			28				1			COR-1	0.267835	0.794949
									29				1			28				1			CNNM-1	0.525067	0.791463
									29				1			28				1			UFD-2	-1.01742	0.789385
									29				1			28				1			LEC-3	0.238787	0.788843
									29				1			28				1			DCAF-1	0.314986	0.788839
									29				1			28				1			ENDU-1	-0.279284	0.785519
									29				1			28				1			LAF-1	0.116365	0.785336
									29				1			28				1			JMJD-1.2	0.833497	0.785138
									29				1			28				1				0.481299	0.783587
									29				1			28				1			EMB-5	0.24123	0.781322
									31				1			28				1			HIS-12; HIS-16; HIS-19; HIS-21; HIS-3; HIS-30; HIS-33; HIS-43; HIS-47; HIS-51; HIS-53; HIS-57; HIS-61; HIS-65; HIS-68; HIS-7	0.359521	0.778512
									31				1			28				1			ARL-1	0.115033	0.775742
									31				1			30				1			SYD-2	-0.475936	0.775541
									31				1			30				1			VIT-2	-0.438307	0.774507
									31				1			30				1				0.35727	0.771658
									31				1			30				1				1.14731	0.770457
									31				1			30				1			CTSA-3.1	0.288063	0.769835
									31				1			30				1			LEX-1	0.366252	0.766815
									33				1			30				1			FTT-2	0.227741	0.765291
									33				1			30				1			GCS-1	-0.210897	0.762755
									33				1			30				1				0.192825	0.759566
									33				1			32				1			GLH-1	-0.109359	0.759355
									33				1			32				1			SSP-19	-0.190997	0.758759
									33				1			32				1			TPST-2	-0.883635	0.757786
									35				1			32				1			MMCM-1	0.296311	0.756214
									35				1			32				1			RAB-39	0.227741	0.751233
									35				1			32				1				-0.291592	0.751086
									35				1			32				1			LBP-7	0.266637	0.748706
									35				1			34				1			PNO-1	0.271426	0.747255
									35				1			34				1			IARS-1	0.141433	0.74625
									35				1			36				1			DYF-2	-0.512514	0.746173
									35				1			36				1				0.297485	0.745321
									35				1										EAS-1	-0.316528	0.745232
									37				1										RPL-27	-0.2567	0.744668
									37				1											0.259423	0.744352
																							MRPS-9	0.244887	0.743937
																							SNR-6	-0.325539	0.739176
																							TRPA-1	0.151859	0.737708
																								0.147958	0.73684
																							NLP-36	0.255803	0.732839
																							VDAC-1	0.144046	0.732166
																								-0.261881	0.7319
																							NPP-24	-0.215915	0.730382
																								0.221568	0.730232
																							GPA-13	0.388465	0.72986
																							MANF-1	0.400538	0.729396
																							NPP-16	0.185232	0.726109
																								-0.21927	0.725891
																							RPN-7	0.214125	0.725067
																							EEF-1G	0.104337	0.722213
																							AARS-2	0.0908534	0.721704
																							CHD-3	-0.467932	0.721511
																							SDC-3	-0.21927	0.720772
																							OGDH-1	0.145351	0.719756
																							DDX-35	-0.440263	0.712638
																							RPB-8	-0.258425	0.712234
																							MEC-7	0.185232	0.710085
																							PTRN-1	0.624803	0.70934
																							SRC-1	0.306845	0.709072
																							SDHD-1	0.611645	0.70528
																							CPS-6	0.24732	0.705276
																							PRDX-3	0.154454	0.705268
																							DNJ-2	0.292782	0.705075
																							HAR-1	0.392867	0.703199
																							IFC-1	0.312665	0.697801
																							GSP-1	-0.327348	0.696477
																							WDR-4	-0.336428	0.694703
																							RSR-2	0.172488	0.693853
																								0.197865	0.693793
																							RBF-1	-0.655172	0.692984
																							EMB-30	0.428678	0.689432
																							FCE-1	0.361768	0.688319
																							VPS-41	-0.696658	0.686662
																								1.16736	0.686584
																							LNP-1	-0.253257	0.686449
																								-0.205896	0.686447
																							ALDO-2	0.0894981	0.684563
																							CCPP-1	-0.334607	0.683686
																							NRA-4	0.221568	0.682736
																							MOAG-4	0.364012	0.682406
																							NST-1	0.225275	0.682329
																							ABL-1	-1.00868	0.682071
																							ERL-1	-0.334607	0.67903
																							PCP-1	-0.320126	0.676529
																							PFN-2	0.226509	0.673826
																							LRP-1	0.202888	0.673544
																							EIF-3.C	0.172488	0.673212
																								0.646163	0.672
																							ADBP-1	-0.753896	0.671871
																							CCT-6	0.0565835	0.670904
																							PDHK-2	0.362891	0.670386
																							MAI-2	0.308011	0.670225
																							PRO-3	-0.302226	0.669338
																							PFAS-1	0.24245	0.668083
																							ANC-1	0.282143	0.667437
																							HIS-13; HIS-17; HIS-2; HIS-25; HIS-27; HIS-32; HIS-42; HIS-45; HIS-49; HIS-55; HIS-59; HIS-6; HIS-63; HIS-9	0.248535	0.667359
																								0.305679	0.666582
																							TTR-2	0.377401	0.664421
																							MIX-1	0.264236	0.660294
																								0.145351	0.656056
																							NKB-1	0.125651	0.655752
																							EGG-5	-2.87832	0.6556
																							PAS-1	0.134878	0.654985
																							NEP-1	0.392867	0.653545
																							DJR-1.1	0.0717627	0.652248
																							EIF-3.I	0.299831	0.64918
																								0.130931	0.647034
																							PPFR-1	0.238787	0.646861
																							KMO-1	0.273814	0.645739
																							RNR-1	0.187768	0.64467
																							MORC-1	0.267835	0.64466
																							RPL-20	-0.161653	0.640156
																								-0.288065	0.639736
																							RPAC-19	-0.349235	0.638979
																							TTN-1	0.248535	0.638265
																							DAO-4	0.104337	0.636106
																							LIN-41	-0.231075	0.63581
																								-0.345564	0.633738
																							CYP-44A1	0.158337	0.632147
																							ACOX-1.4	-0.76366	0.631925
																							SUT-2	0.495695	0.629006
																							SAEG-2	-0.351074	0.627564
																							PFKB-1.2	0.217851	0.626192
																							ENOL-1	0.147958	0.62575
																							PRX-12	0.267835	0.625312
																							GBAS-1	0.27023	0.624744
																							HMGS-1	0.145351	0.623913
																							PARN-1	-0.125006	0.623315
																							SPTL-1	0.296311	0.622605
																							HIL-5	0.24245	0.622184
																							TDO-2	0.0799754	0.619188
																							SOP-3	0.668119	0.618472
																							LAP-2	0.237564	0.61668
																							HENN-1	0.195348	0.614799
																							HMG-5	0.782409	0.61457
																							FITM-2	-0.415038	0.614139
																							ERO-1	-0.268817	0.610805
																							UNC-87	0.302173	0.61077
																							UNC-27	0.141433	0.607206
																							MIG-14	0.22033	0.607037
																								0.529071	0.606547
																							GPCP-2	0.951588	0.606464
																							LIG-1	0.205393	0.604175
																							PRI-1	0.309176	0.60344
																							HIL-4	0.344828	0.60269
																							CAP-2	0.187768	0.602309
																							PFD-1	0.183963	0.594078
																							MAX-2	0.553852	0.594052
																							GAD-3	0.194087	0.592651
																							COPZ-1	0.293959	0.590988
																							ADR-2	0.325386	0.587466
																							NCBP-2	0.128293	0.583125
																							OOC-5	-0.237864	0.582679
																							SRPA-72	0.178874	0.580687
																								0.219091	0.578998
																								0.16092	0.578967
																							NSUN-4	0.119024	0.577922
																							TRAP-2	0.244887	0.569248
																							PIR-1	0.474047	0.567473
																							ADSL-1	-0.16004	0.565989
																							WRT-8	-0.229382	0.564395
																							GPD-3	0.386259	0.564218
																							USP-48	0.233888	0.563764
																							CUT-1	0.624803	0.561079
																								0.155749	0.558592
																							RPS-0	-0.100051	0.55787
																							VHA-6	0.228973	0.555488
																							RAN-1	0.1137	0.55394
																							RSP-3	0.292782	0.553743
																							EEF-1B.1	-0.293359	0.552682
																							PFD-2	0.175045	0.551106
																								-0.673463	0.549811
																							BEST-18	0.459432	0.549165
																							DOHH-1	0.221568	0.548773
																							DARS-1	0.0935602	0.548743
																							RPL-36.A	-0.261881	0.548529
																								-1.03209	0.547167
																							RPB-11	-0.343732	0.545505
																							NEP-11	-0.394032	0.545261
																							RIOK-1	-0.988504	0.544785
																							CDC-25.1	-0.209228	0.543453
																							CNNM-3	-0.471929	0.542218
																							APR-1	-0.575615	0.540968
																							HSP-16.1; HSP-16.11	0.23634	0.540071
																							CAV-1	0.593593	0.53968
																							RMD-1	-0.395929	0.538909
																							MEL-28	0.24245	0.538681
																							UFBP-1	-0.373327	0.537384
																							SPT-5	0.27858	0.53489
																							ODR-4	0.286881	0.534026
																							UNC-101	-0.413115	0.533866
																							EGL-8	-0.237864	0.53363
																							NUC-1	-0.265345	0.52243
																							HMG-1.2	0.219091	0.52096
																							EIF-3.E	-0.163268	0.519208
																								0.123004	0.519046
																							CED-2	-0.163268	0.518442
																							MKS-5	-0.83908	0.518409
																							LIN-23	0.16221	0.518353
																								0.138814	0.514649
																								-0.224317	0.513629
																							PGAL-1	-0.504305	0.513119
																							LET-60	0.0989585	0.512167
																							PHO-11	-0.545824	0.51191
																								-0.603841	0.511888
																							GBA-4	0.190299	0.51099
																								0.297485	0.509538
																							UFM-1	-0.202572	0.50809
																							ZIPT-7.2	-1.02621	0.506297
																							RPL-10	0.126973	0.505407
																							SEK-1	0.519039	0.504379
																							SEL-11	-0.902389	0.502164
																								0.0648829	0.502033
																								0.204141	0.501371
																								-0.483985	0.500958
																							MTR-4	0.117695	0.497297
																							FCP-1	0.237564	0.495234
																							MEC-12	-0.205896	0.492955
																								0.207893	0.492621
																							ARF-1.1	-0.293359	0.488395
																								-1.03209	0.487366
																								0.173767	0.487082
																							IFD-1	0.16221	0.486377
																							CYN-4	0.16221	0.486194
																								0.427606	0.485335
																								-0.184425	0.485219
																							PHY-2	0.313826	0.483319
																							EAT-17	0.154454	0.483215
																							GOA-1	0.105678	0.482863
																							PQE-1	0.312665	0.480621
																							NDUO-1	-0.477944	0.480105
																							GGTB-1	-0.222633	0.479792
																							AHR-1	-0.305788	0.479135
																								0.158337	0.477531
																							NLP-40	-0.212567	0.476946
																							SOD-2	0.264236	0.475907
																							ROL-3	-0.588574	0.474179
																								0.100305	0.474038
																							LET-754	0.248535	0.474034
																							HSP-12.2	0.182692	0.471771
																							TNI-3	-0.249822	0.470784
																							UNC-85	0.276199	0.470741
																								-0.166503	0.46919
																							WAGO-4	-0.0923402	0.467559
																							NHR-218	-0.741783	0.467268
																								-0.237864	0.466017
																							DAO-5	0.186501	0.465962
																								0.422233	0.464831
																							CDL-1	0.421156	0.4648
																							UBC-18	-0.187707	0.463197
																								0.219091	0.462904
																							SAR-1	0.0813396	0.461735
																							RPL-43	0.413594	0.460892
																							MTSS-1	0.283329	0.458195
																								-0.859876	0.457725
																							PRMT-1	-0.172994	0.456927
																							TOFU-1	-0.948976	0.455914
																							PHB-1	0.125651	0.455582
																							DSS-1	0.329985	0.454707
																							CPNA-2	0.206643	0.452137
																							PDI-2	0.209141	0.45203
																							CED-10	0.140124	0.451998
																							BLI-3	-0.77596	0.451847
																							IFY-1	-0.209228	0.451407
																								0.167358	0.45066
																							NUBP-1	0.0593553	0.45041
																							LEC-1	0.200379	0.450406
																							NAPE-2	-1.68501	0.449052
																							NDUF-7	0.199123	0.448278
																							ULA-1	0.206643	0.447588
																							RSP-2	0.186501	0.445504
																							DYN-1	0.201634	0.445379
																							DPY-18	0.424385	0.444419
																							LIN-15B	-0.263612	0.443671
																							LNKN-1	0.27262	0.443242
																							SOD-4	0.298658	0.442914
																							PTC-3	-0.666576	0.442659
																							GSTK-1	-0.325539	0.441839
																								0.190299	0.441431
																								0.163499	0.441047
																							MEK-2	0.177599	0.440159
																							ACL-6	-0.295128	0.439775
																							RPN-12	-0.121863	0.43929
																							TPI-1	0.147958	0.43929
																							CDH-3	0.432959	0.439047
																							RNST-2	-0.258425	0.438631
																							RPL-28	0.144046	0.438136
																							HPX-2	-0.392137	0.437712
																							SFXN-5	0.423309	0.436453
																							EGAL-1	-0.345564	0.435858
																							PLIN-1	-0.234465	0.435149
																							EMB-9	-0.413115	0.432344
																							NOCA-1	0.214125	0.43234
																							RPL-23	0.141433	0.431494
																							MLC-1	0.280956	0.429699
																							SMO-1	0.49774	0.429008
																								0.0922074	0.428861
																							CUTC-1	0.947105	0.427471
																							DIG-1	-0.136062	0.426149
																							MCA-1	0.173767	0.425229
																							MRPL-18	0.159629	0.424918
																								-0.169745	0.424891
																							MAP-2	-0.194295	0.424178
																							MUP-2	0.317304	0.42237
																							AMA-1	0.0468402	0.421165
																							RPN-10	1.60407	0.420956
																							BAF-1	0.405992	0.420364
																							COL-8	0.487486	0.415435
																							CAH-5	0.250962	0.414634
																							BLI-4	-0.288065	0.413378
																							CNI-1	-0.595097	0.41295
																							DDI-1	0.140124	0.412606
																							CYN-11	0.172488	0.410864
																							STDH-1	-0.270556	0.410823
																							KIN-1	0.176323	0.409307
																							LIN-28	-0.588574	0.405905
																							LAP-1	0.0976108	0.405874
																							MRPS-10	-0.275786	0.405757
																							CATP-8	0.312665	0.405074
																							UBA-5	0.200379	0.404863
																							CEL-1	-1.63935	0.402202
																								0.240009	0.402155
																							RPA-1	0.258217	0.401528
																							LEV-11	0.285698	0.400963
																							UNC-40	-0.296899	0.400274
																							CPR-4	0.421156	0.399799
																								-0.771027	0.399637
																							POPL-1	0.290424	0.39798
																							ATM-1	0.260628	0.396037
																							RPS-28	-0.147202	0.395012
																							RPL-15	-0.237864	0.394615
																							AKAP-1	0.0854247	0.393202
																							DLAT-1	0.100305	0.392356
																								-0.177882	0.390074
																								-0.486004	0.388688
																							EMR-1	0.248535	0.388131
																							RPL-21	0.128293	0.387996
																							EPPL-1	-0.253257	0.387544
																							FAMK-1	-1.51457	0.386731
																							RAD-50	-0.671164	0.385956
																							HMG-3	0.285698	0.384498
																							RUVB-1	0.132248	0.383331
																							RPT-5	0.164786	0.380866
																							LYS-2	0.355016	0.380123
																							PAT-4	-0.131313	0.379874
																								-0.205896	0.379429
																								-0.1976	0.377731
																							UBL-1	0.331132	0.37709
																							FEM-1	-0.411195	0.376178
																							TBCD-1	0.177599	0.37553
																							CRA-1	0.0813396	0.374976
																							RPS-9	-0.107803	0.37458
																							HUM-6	-0.187707	0.374521
																							COPB-2	0.155749	0.37245
																							CPI-1	-0.477944	0.372109
																								0.244887	0.371284
																							LECT-2	0.145351	0.36987
																							UNC-7	-0.304006	0.36845
																							MLC-2	-1	0.367505
																							CDKR-3	-0.309359	0.366545
																								0.297485	0.365086
																							FAT-3	-0.284546	0.364208
																							ACOX-1.1	-0.217591	0.363909
																								-0.109359	0.363823
																							MTHF-1	-0.37146	0.36238
																							CHS-1	0.153157	0.362145
																							UBC-7	0.21661	0.361751
																							CLA-1	0.102994	0.361271
																							MCU-1	-0.186065	0.361125
																							TNI-1	0.199123	0.359947
																							EEF-1B.2	0.23634	0.359589
																								0.42975	0.357797
																							NHR-125	0.663572	0.356716
																							RPS-5	0.157044	0.356109
																								-0.21424	0.354506
																							AOS-1	0.164786	0.354399
																								-0.179515	0.353892
																							PAS-6	0.221568	0.353548
																							UBXN-6	-0.194295	0.351437
																							CCHL-1	0.128293	0.350765
																							KIN-10	0.119024	0.349933
																							WDR-48	-0.475936	0.349899
																								-0.199255	0.349351
																							NOL-56	-0.101598	0.348596
																							CPG-1	0.332278	0.346891
																								0.374066	0.345017
																								-0.634867	0.343538
																							GCK-3	-0.263612	0.34318
																							RPL-37	0.351628	0.343001
																							CDC-37	0.1137	0.342583
																							IFE-4	-0.181149	0.342454
																							MON-2	-0.229382	0.342104
																								0.137504	0.341858
																								0.41792	0.341345
																							MRG-1	0.304511	0.340845
																								0.292782	0.339967
																							DAF-41	-0.118727	0.339601
																							IMA-1	0.279768	0.339102
																							FAH-1	0.1137	0.335095
																							GLNA-2	-0.140825	0.334729
																							SQV-3	0.221568	0.334399
																							UNC-37	0.147958	0.334178
																								0.225275	0.332752
																							MISC-1	-0.110916	0.332387
																							NHL-1	0.49774	0.331314
																							OTUB-1	0.280956	0.33077
																							TRM-1	-0.16004	0.329352
																							TBCB-1	0.194087	0.327823
																							MLC-5	0.259423	0.327659
																							UNC-8	-1.43831	0.326906
																								0.201634	0.326113
																								0.27262	0.325676
																							ABHD-3.2	0.425459	0.325646
																							RPL-4	-0.200913	0.325012
																								0.210389	0.322583
																							RPS-14	0.0635029	0.320559
																							UNC-26	0.136191	0.320407
																							PXN-1	-0.307573	0.320222
																							NSTP-4	0.367371	0.319603
																							COQ-6	0.153157	0.319279
																							HELQ-1	-0.142417	0.318799
																							MOM-2	-1.44222	0.317337
																							ICD-2	-0.0969617	0.316699
																								0.317304	0.314278
																							ASNA-1	0.267835	0.312997
																							RNP-4	0.133564	0.312204
																							PNG-1	0.166073	0.312195
																							RPL-17	-0.176251	0.312038
																							RFP-1	0.265437	0.310012
																								0.151859	0.309704
																							RPS-25	-0.0694519	0.308422
																							INX-16	-0.2567	0.307853
																							SMG-8	-0.204233	0.30785
																							UNC-95	0.187768	0.305934
																							UEV-1	0.126973	0.305413
																							UNC-64	0.269033	0.304855
																							CEC-3	0.438293	0.30423
																								0.222805	0.304094
																							SNET-1	0.200379	0.302612
																								-0.172994	0.302395
																							BEC-1	0.158337	0.301933
																							PHO-1	-0.26708	0.301346
																							ZYG-8	-0.237864	0.299058
																							RHA-1	-0.314733	0.298818
																							HINT-1	0.27262	0.298769
																								0.173767	0.298729
																							HSP-60	0.0962618	0.297902
																							IRG-7	0.164786	0.29721
																								0.151859	0.294326
																							PSMD-9	-0.254978	0.292957
																							TMEM-135	0.138814	0.292713
																							RPL-25.2	-0.0785637	0.291485
																							MRPS-23	0.119024	0.290751
																							SPL-1	0.195348	0.290224
																							ARF-1.2	-0.181149	0.288831
																							CDC-73	0.292782	0.288691
																							GIP-2	-0.106249	0.288244
																							UNC-22	0.123004	0.287065
																								-0.132894	0.286572
																							DPF-2	0.185232	0.28651
																							MSP-77; MSP-79	-0.232769	0.286443
																							STAM-1	0.27739	0.285627
																							NMT-1	-0.227692	0.284706
																							NPP-10	0.16221	0.284011
																							ACSD-1	-0.204233	0.280938
																							PPM-1.A	0.117695	0.279881
																							SOD-3	0.435095	0.279544
																								-0.239566	0.278866
																							RSP-4	0.167358	0.277505
																							GMPS-1	0.107018	0.276751
																								-0.307573	0.276555
																							TOMM-40	0.171207	0.275944
																							CBD-1	0.183963	0.275127
																							PHO-5	-0.295128	0.274862
																							FER-1	-0.115597	0.274742
																							GST-36	0.109695	0.274422
																							CSN-2	-0.155213	0.273918
																								0.189034	0.272524
																							ELO-6	0.222805	0.269573
																							RAN-2	-0.296899	0.269148
																							TAX-6	0.100305	0.268636
																								-0.471929	0.268318
																								-0.155213	0.268219
																							TAG-225	-0.14401	0.26688
																							ACT-2	-1.12658	0.264007
																							TARS-1	0.141433	0.263835
																							MEL-26	-0.358454	0.263057
																							SRPA-68	0.146655	0.262477
																							PYR-1	-0.217591	0.262342
																							UBXN-3	-0.39973	0.262202
																								0.379621	0.261469
																							SQV-4	0.120352	0.261013
																							TTX-7	0.123004	0.260712
																								-1.1976	0.257377
																							CUL-2	0.185232	0.256611
																							PAD-1	0.149259	0.255618
																								-0.529073	0.254489
																							MOGS-1	-0.226004	0.254425
																							RPS-27	-0.0694519	0.252783
																							DKF-2	0.821302	0.251975
																							PSF-2	0.260628	0.251656
																							TOMM-22	-0.104697	0.2515
																								-0.698998	0.250434
																								-0.440263	0.250345
																							RPS-26	-0.125006	0.250201
																							ROP-1	-0.0380063	0.248343
																							UBXN-4	-0.07552	0.247213
																							PPS-1	-0.260152	0.245126
																							LEM-4	1.18777	0.243703
																								0.312665	0.243573
																							HRPK-1	0.171207	0.243557
																							GPD-1	-0.226004	0.243227
																							ERFA-1	-0.128156	0.242996
																							PFUT-1	-0.541618	0.242995
																							HMP-2	-0.209228	0.242842
																								0.108357	0.242491
																							UAF-1	0.173767	0.24191
																							UNC-112	0.115033	0.241898
																							CRT-1	0.0894981	0.241202
																							NMAD-1	0.266637	0.240944
																							WRN-1	0.27858	0.239575
																							CNX-1	0.151859	0.239086
																							MRPS-18C	0.226509	0.238191
																							CDK-5	0.292782	0.238073
																							BEST-22	-0.386468	0.23707
																							SDHB-1	0.178874	0.236596
																							SNR-7	-0.210897	0.234971
																								0.0662614	0.234172
																							RPL-16	0.0854247	0.23415
																							SET-18	0.27262	0.233992
																							PSF-1	-0.24127	0.23242
																							LBP-6	-0.104697	0.231662
																							EIF-3.K	0.0989585	0.231571
																							HPO-40	-0.413115	0.230845
																							CNB-1	0.197865	0.229629
																							TPA-1	-0.571322	0.229537
																							PAR-6	0.225275	0.229112
																							UBR-1	-0.126581	0.226199
																								-0.471929	0.225816
																							YMEL-1	0.24732	0.225426
																							IFF-1	0.169925	0.224842
																							UBQ-2	-0.471929	0.223957
																								-0.147202	0.223153
																							LARP-1	-0.0954196	0.22313
																							ADSS-1	-0.0484122	0.221953
																							MRPS-5	0.374066	0.221327
																							PTC-1	-0.125006	0.220657
																							METL-1	0.102994	0.219057
																							LCMT-1	0.10165	0.218651
																							RPB-6	-0.62371	0.218527
																							MADD-3	0.201634	0.218401
																							CCF-1	0.186501	0.21786
																							UNC-84	-0.694321	0.217743
																								-0.152003	0.217425
																							TTH-1	0.227741	0.217207
																							SDS-22	0.204141	0.215909
																							MSP-10; MSP-36; MSP-56; MSP-76	0.212881	0.215742
																							HMR-1	-0.164884	0.214995
																							CTSA-1.1	-0.0816138	0.214689
																							NPP-25	-0.0785637	0.214552
																							HSP-6	0.144046	0.214408
																							GOB-1	0.189034	0.214205
																								0.155749	0.212908
																							ACS-7	-0.298673	0.212856
																							RPL-7A	0.0894981	0.211295
																								-1.32554	0.209349
																							VHA-5	0.16221	0.208831
																							SARS-1	0.133564	0.207139
																							ASD-2	0.459432	0.206549
																								-0.0350469	0.206441
																							MCM-5	0.121679	0.206202
																							ATX-3	0.266637	0.205568
																							ZYX-1	-0.210897	0.205044
																							SNF-3	-0.115597	0.204472
																							OLA-1	-0.109359	0.20413
																							SPR-2	0.149259	0.202634
																								0.196607	0.201472
																							SUL-1	-0.115597	0.200566
																							BUD-31	-0.187707	0.200496
																							TAG-278	-0.21927	0.200226
																								0.105678	0.198129
																							DAF-18	0.105678	0.197866
																							RSA-2	-0.131313	0.1978
																							PCP-5	0.0440443	0.197244
																							GPD-2	0.133564	0.196826
																								0.155749	0.196745
																							LBP-9	-0.155213	0.195752
																							TAT-1	0.0894981	0.195201
																								0.138814	0.194819
																							SLC-25A10	0.144046	0.194784
																							DHPS-1	-0.153607	0.193826
																							DHC-1	0.108357	0.193581
																							LMTR-2	-0.195946	0.193341
																							CSN-6	0.180148	0.193164
																							CYK-7	0.201634	0.193131
																							FAT-6	-0.558516	0.192482
																							TRPP-3	0.147958	0.192211
																								0.0989585	0.191717
																							PELO-1	-0.275786	0.189989
																							SPTL-3	-0.139236	0.189022
																								-0.0800879	0.18563
																							ANI-2	0.342555	0.185477
																							GST-9	-0.0543923	0.184979
																							TIM-1	-0.145605	0.184552
																							RPS-19	0.0676387	0.184287
																							NPP-15	0.147958	0.184092
																							SSUP-72	-0.0877334	0.183947
																							USIP-1	0.121679	0.182907
																							MIRO-1	0.233888	0.181149
																							DHP-2	-0.411195	0.18021
																							PDHB-1	-0.07552	0.179476
																							ZYG-11	0.0635029	0.179412
																							ALLO-1	-0.227692	0.179138
																							MOG-2	-0.142417	0.178815
																								0.240009	0.178784
																								-0.118727	0.178606
																							ZMP-3	-0.187707	0.177696
																							FRH-1	0.167358	0.177066
																							MAT-3	-0.347399	0.176748
																							SSP-11; SSP-9	-0.321928	0.176562
																							MAC-1	-0.0800879	0.176408
																							FZY-1	0.121679	0.175646
																								0.45628	0.175461
																							TNC-2	0.296311	0.17543
																							UBQL-1	-0.0513992	0.174456
																							FLI-1	-0.272297	0.174321
																							CMD-1	0.158337	0.174056
																							CST-1	-0.164884	0.173725
																							PGL-1	-0.0664274	0.171966
																							DHFR-1	0.238787	0.171676
																							MUP-4	-0.155213	0.171346
																							HSP-1	0.045443	0.17098
																								0.186501	0.170828
																							UBXN-1	0.16092	0.170333
																							BUS-18	-0.202572	0.170003
																							MOP-25.2	0.0908534	0.169603
																							PRX-19	0.286881	0.169159
																							GPX-2	0.00288251	0.168268
																							SORB-1	-0.274041	0.168208
																							CHC-1	0.0840643	0.167059
																							TTR-46	0.204141	0.166876
																								0.295135	0.166388
																							GEX-2	0.169925	0.166207
																							WWP-1	0.10165	0.16524
																							LSY-13	-0.106249	0.164957
																							DYF-6	0.589763	0.164412
																							MLC-4	0.199123	0.163763
																							ARX-4	-0.131313	0.163656
																							IFA-1	0.1137	0.163131
																							EFK-1	0.149259	0.162265
																							CPG-4	-0.821126	0.161953
																							CUP-2	0.228973	0.161919
																							REP-1	0.041243	0.161485
																							TFG-1	-0.0365259	0.161349
																							RPL-2	0.0867838	0.161148
																							EGL-21	-0.236163	0.16103
																							EXOS-4.1	-0.013043	0.160927
																							GCY-8	0.132248	0.160922
																							PAS-5	-0.0846703	0.160694
																							PLK-1	0.0468402	0.16061
																							UNC-33	0.27262	0.160022
																							DPM-3	-0.112475	0.159548
																							PFK-1.1	0.158337	0.159482
																							PKC-1	-0.454032	0.159199
																							RPL-7	-0.0394883	0.158756
																							OSM-1	-0.343732	0.15811
																							DPL-1	0.0731347	0.158064
																							UNC-54	0.130931	0.157075
																							LON-3	0.952334	0.15705
																							LIN-10	0.595504	0.156943
																								0.144046	0.156454
																							RPL-9	-0.142417	0.155622
																							ELO-5	-0.625934	0.155042
																							LBP-1	-0.26708	0.154879
																							FOLT-2	-0.298673	0.154691
																							MDH-1	0.051024	0.154447
																							IFE-2	0.124328	0.153301
																							GCY-23	-1.27579	0.152528
																							PMK-1	-0.229382	0.151859
																							CLEC-91	0.414677	0.15116
																							KGB-1	0.16221	0.149378
																							NARS-1	-0.0679388	0.149234
																							TOCA-2	0.325386	0.148825
																							DAD-1	0.200379	0.147967
																							RACK-1	-0.172994	0.147558
																							CPNA-1	0.141433	0.146845
																							COL-19	0.306845	0.146377
																							DYF-5	0.0370307	0.145508
																							STI-1	0.0827026	0.145383
																							LIN-52	0.0285692	0.145368
																							SVH-11	0.0071955	0.144924
																							CLS-2	-0.15682	0.144461
																							SAS-5	0.116365	0.144447
																							TPS-1	-0.103147	0.144178
																							EYA-1	0.0496308	0.14398
																							MOP-25.3	-0.1976	0.143669
																							ARX-6	0.107018	0.143462
																								-0.152003	0.143367
																							UNC-16	-0.204233	0.143183
																							GLH-3	-0.685014	0.143049
																							PHM-2	0.0976108	0.142902
																								0.159629	0.141952
																							TBH-1	-0.323733	0.141788
																							NOL-16	-0.107803	0.141686
																								0.314986	0.141262
																							PTR-9	-0.0679388	0.140808
																							SYP-4	-0.126581	0.140488
																							CAPG-1	0.167358	0.139151
																							TWK-18	0.164786	0.138542
																							LMN-1	0.141433	0.13849
																							CCT-1	0.051024	0.138408
																							MSI-1	-0.158429	0.138356
																							LSM-4	-0.0831412	0.138175
																							CUL-4	0.145351	0.138146
																							NED-8	0.178874	0.137439
																							TEN-1	0.0813396	0.13693
																							GES-1	0.217851	0.136679
																							LDP-1	0.141433	0.136493
																								0.331132	0.136449
																							MRPL-44	0.126973	0.136033
																							NHR-20	-0.237864	0.135883
																								-0.236163	0.135332
																							BYN-1	-0.129734	0.135128
																							LAM-2	0.0496308	0.134831
																							NDUO-5	-0.652901	0.134616
																							UNC-15	0.0496308	0.134237
																							NDX-3	0.501821	0.133584
																							MLC-3	0.191563	0.133512
																							DNC-2	-0.139236	0.132845
																							MICU-1	-0.077041	0.132702
																							TOCA-1	-0.378945	0.132544
																							MRPS-24	-0.195946	0.132523
																							COQ-8	0.133564	0.132211
																								0.123004	0.131263
																							STT-3	0.169925	0.131217
																							TAT-5	0.0662614	0.1309
																							CLP-1	0.275007	0.13076
																								0.0786098	0.129089
																							TBB-2	-0.0543923	0.129067
																							EFA-6	-0.413115	0.128703
																							ASG-1	-0.077041	0.128288
																								0.109695	0.127588
																							ACDH-10	0.129613	0.126962
																							HLB-1	0.117695	0.125765
																							UNC-32	0.145351	0.125717
																							UNC-18	0.045443	0.125236
																							GLH-2	-0.145605	0.125215
																							NPP-14	0.0908534	0.124465
																							ZIG-7	0.0881416	0.124386
																							UGT-58	0.175045	0.124338
																							MOG-1	0.141433	0.122384
																							DLD-1	0.0922074	0.122356
																							ROL-6	-1.06794	0.122318
																							DHP-1	0.0676387	0.121736
																							CZW-1	0.129613	0.120754
																								-0.41889	0.118679
																							DIS-3	-0.0218044	0.118542
																							CSN-1	0.154454	0.118126
																							TRD-1	0.248535	0.117623
																								-0.0985055	0.116665
																							SAS-7	0.0989585	0.1162
																							RPN-2	0.0976108	0.115451
																							ITR-1	0.137504	0.114824
																							LEO-1	0.243669	0.114502
																							TOFU-2	0.121679	0.114346
																								-0.0350469	0.113647
																								-0.120294	0.113461
																							GSK-3	0.115033	0.11244
																							SNR-3	-0.0923402	0.111618
																							MPDU-1	-0.438307	0.111599
																							EPG-6	-0.07552	0.110951
																							LST-4	-0.0306192	0.110302
																							FUT-3	-0.0424568	0.110193
																								-0.123434	0.10895
																							FAR-1	0.0908534	0.108775
																							CBS-1	-0.249822	0.106914
																							NRF-6	0.168642	0.106911
																							RBG-2	0.125651	0.106688
																							RPL-6	-0.114035	0.105496
																							UNC-103	0.319618	0.10468
																							ODR-8	0.10165	0.104485
																							GLR-1	-0.744197	0.104262
																							UMPS-1	0.108357	0.104216
																							UNC-53	-0.123434	0.103518
																								0.339137	0.102846
																							TTR-3	0.0551956	0.102747
																							DEB-1	-0.0306192	0.102548
																							IPLA-1	-0.177882	0.102332
																							DAF-25	-0.277534	0.101656
																							PCBD-1	-0.0232698	0.101369
																							DIN-1	0.408168	0.101285
																							HEL-1	-0.018878	0.101156
																							LET-858	0.140124	0.100617
																							HRP-1	0.0398403	0.100494
																							ASP-3	0.0690147	0.0994308
																							UNC-89	0.0813396	0.0991507
																							FAT-4	-0.281036	0.0978437
																							RAB-18	-0.109359	0.0974265
																							GYG-1	0.136191	0.0973068
																							LET-268	0.0285692	0.0971456
																							TAG-335	0.1137	0.0967176
																							TAC-1	0.149259	0.0953265
																							GLT-1	-0.190997	0.0948295
																							RPL-24.1	0.0976108	0.0947944
																							LET-2	0.107018	0.0946092
																								-0.104697	0.0937001
																							PAM-1	0.00863031	0.0934571
																							MRPL-41	0.00863031	0.0930959
																							MBOA-6	-0.204233	0.0929126
																							GARS-1	0.0565835	0.0927064
																							SQV-6	-0.0528949	0.091537
																								0.045443	0.0911125
																							SUR-6	0.134878	0.0911092
																								-0.584241	0.090992
																							VPS-26	-0.0528949	0.0906933
																							MSP-55; MSP-57	0.38405	0.0906536
																							SGO-1	0.180148	0.0903577
																							PFD-5	-0.152003	0.0900733
																							MRPS-15	0.0854247	0.089331
																							GLP-4	-0.018878	0.089217
																							RPS-21	-0.077041	0.0890692
																							GOP-2	0.109695	0.0886442
																								0.253384	0.0883172
																							PBS-6	-0.150401	0.088039
																							COPE-1	-0.0043346	0.0879722
																							TAF-1	0.550901	0.0871626
																							RSKN-1	-0.224317	0.0871288
																							GST-42	0.0717627	0.0868249
																							ACOX-1.2	-0.150401	0.0865953
																							MRPL-49	-0.569179	0.0865462
																							PLC-3	0.16221	0.0864241
																							ALGN-8	-0.367732	0.0863988
																							RPL-33	0.0593553	0.0861664
																							MPK-1	-0.0679388	0.0856717
																							GLN-2	0.0662614	0.0853326
																							SMC-6	-0.0892673	0.0850408
																							CDC-48.3	0	0.0847571
																							ART-1	-0.242977	0.0842958
																								0.104337	0.084178
																							DDO-3	0.111031	0.0840309
																							CYN-5	-0.0513992	0.0840267
																							MRPL-23	-0.0528949	0.083924
																								0.051024	0.0828024
																							ASG-2	0.051024	0.0821849
																							UPP-1	-0.153607	0.0811049
																							COPG-1	0.0758749	0.0811018
																							IFF-2	-0.16004	0.0805323
																							FEM-2	0.0328061	0.080529
																								0.0426443	0.080495
																							PPH-4.1	0.257011	0.0803557
																							HCH-1	0.147958	0.0801747
																								0.104337	0.0801569
																							DISL-2	-0.086201	0.0800206
																							CCT-4	0.0551956	0.0795446
																							INX-12	0.0579701	0.0793458
																							RPL-1	-0.0232698	0.0789694
																							PAS-2	0.0894981	0.0789452
																							ERD-2.1	-0.510457	0.0788052
																							DAF-21	0.0356239	0.0784601
																							TAG-131	0.175045	0.0776774
																							PAT-6	0.164786	0.0771049
																							PPTR-1	0.173767	0.0770829
																							INA-1	0.326537	0.0768248
																							BAG-1	0.0813396	0.0751898
																							PAT-3	-0.109359	0.0748456
																							PXL-1	-0.226004	0.0748201
																							OGT-1	0.158337	0.074375
																							GBH-1	-0.0365259	0.0737175
																							ATP-2	-0.0528949	0.0734834
																							STRD-1	-0.281036	0.0728625
																							UBC-9	0.0799754	0.0726087
																							LIN-61	-0.046921	0.0723324
																							SUCA-1	0.0370307	0.0718126
																								0.0922074	0.071766
																							RAE-1	-0.123434	0.0717453
																							OATR-1	-0.0439433	0.0709852
																								0.125651	0.0699983
																							ICD-1	0.120352	0.0699276
																							CYN-6	0.100305	0.0696512
																							RPL-31	-0.0043346	0.0695619
																							RPL-13	-0.0513992	0.0692263
																							HIM-10	-0.0439433	0.0688564
																							RPL-38	-0.0603973	0.0686399
																							TNI-4	-0.234465	0.0685157
																							CYN-7	-0.0619024	0.0680181
																							ENPL-1	0.077243	0.0680047
																							PCN-1	0.10165	0.06757
																							FGT-1	0.235114	0.066895
																							CBP-1	0.23634	0.0659691
																								-0.340075	0.0656551
																							RPS-15	0.0731347	0.065628
																								-0.128156	0.0654925
																							CRI-3	0.124328	0.0654078
																							NXT-1	0.0908534	0.0651926
																							PAMN-1	-0.646112	0.064424
																							TRXR-1	0.154454	0.0637384
																							PUF-5	-0.272297	0.063717
																							ASFL-1	0.181421	0.0633095
																							MTM-6	0.482332	0.0631754
																							GST-1	0.105678	0.0627841
																							HIS-1; HIS-10; HIS-14; HIS-18; HIS-26; HIS-28; HIS-31; HIS-37; HIS-38; HIS-46; HIS-5; HIS-50; HIS-56; HIS-60; HIS-64; HIS-67	-0.0740006	0.0627358
																							HARS-1	0.0565835	0.0623181
																								0.123004	0.0599797
																							CSN-3	-0.195946	0.0598417
																							IPP-5	0.0976108	0.0597025
																							RPS-3	-0.0664274	0.0582047
																							MSPN-1	-0.0709665	0.0579896
																							SWP-1	0.0908534	0.0575104
																								0.108357	0.0574995
																								-0.0350469	0.0574247
																							RPT-2	0.0593553	0.057421
																							SEL-9	0.149259	0.057152
																							CCT-8	-0.0247367	0.0566038
																							COPD-1	0.149259	0.0565542
																								-0.0043346	0.0553056
																								-0.0800879	0.0551517
																							VPS-33.1	-0.194295	0.0551183
																							HOE-1	-0.249822	0.055084
																							SSP-34	0.22404	0.05442
																							SEM-5	-0.153607	0.0543695
																							HIRA-1	0.051024	0.0543285
																							HIM-14	-0.128156	0.0543142
																							TOST-1	-0.145605	0.0541083
																							DAZ-1	-0.0218044	0.0540298
																							EPG-5	-0.16004	0.0539171
																							EIF-2BGAMMA	0.0690147	0.053453
																							UCR-1	-0.0954196	0.0530296
																							EMB-27	-0.0831412	0.052782
																								0.0313952	0.0524282
																								0.0538064	0.0521542
																							CPR-1	0.249749	0.0520655
																							CYB-1	-0.0846703	0.052033
																							VHA-4	0.258217	0.0514215
																							SPAS-1	0.289244	0.0506166
																							ANI-1	-0.0028883	0.050219
																							TCT-1	0.0342157	0.0501801
																							ICL-1	-0.1976	0.0501414
																								0.0496308	0.0499583
																								-0.129734	0.0498664
																							PLC-1	-0.217591	0.0497428
																							FZO-1	0.0313952	0.0496604
																							DBR-1	-0.093879	0.0484398
																								-0.077041	0.0482505
																							CEC-1	-0.744197	0.0480371
																							MRPS-16	0.0114956	0.0473724
																							WDR-5.1	-0.0573917	0.0472855
																							KLP-3	-0.965784	0.0470668
																							OMA-1	-0.174621	0.04703
																							STRL-1	-0.101598	0.0469678
																							NCL-1	-0.0785637	0.0469472
																							TTR-15	0.0786098	0.0465333
																							FAHD-1	0.0524159	0.0459102
																							MTX-1	0.240009	0.0456899
																							CSNK-1	0.027154	0.0454875
																							MRPL-24	0.0867838	0.045325
																							NLT-1	0.0827026	0.0450879
																							DAF-11	0.0717627	0.0450447
																							GCK-1	0.0243197	0.0447427
																							RLA-0	-0.0350469	0.0447217
																							UNC-50	0.155749	0.0441737
																								-0.0291463	0.0435687
																							SMG-2	0.146655	0.0430909
																								-0.473931	0.0428115
																							CYSL-2	-0.0218044	0.0427712
																							GSR-1	0.027154	0.0426359
																							MRPS-14	0.0186342	0.0423
																							NSTP-10	0.130931	0.0420778
																							CSC-1	0.0524159	0.0420433
																							MEK-1	-0.237864	0.0418305
																							VRK-1	0.0962618	0.0415373
																							RPS-17	-0.0320936	0.0412569
																							SUN-1	0.319618	0.0411641
																							LTAH-1.1	0.041243	0.0408926
																							DDR-1	0.200379	0.040614
																							TCL-2	0.117695	0.0398101
																							RPS-16	-0.0365259	0.0393071
																								0.10165	0.039099
																								0.745022	0.0383979
																							RAB-3	0.0827026	0.0378655
																							RBA-1	-0.187707	0.0377545
																							MARS-1	-0.0159576	0.0373603
																							SFT-1	-0.046921	0.0370917
																							SEC-15	-0.176251	0.0364465
																							NRA-2	-0.0043346	0.0363547
																							PMT-1	-0.153607	0.0356043
																							IDHB-1	0.146655	0.0354452
																							DIF-1	0.0398403	0.035081
																							CLR-1	-0.244685	0.0348005
																								-0.123434	0.0342899
																							PID-3	0.166073	0.0338212
																								-0.086201	0.0335594
																							DPY-31	-0.0499049	0.0334527
																							COX-5A	0.105678	0.0334254
																							HIS-41	0.108357	0.0331272
																								-0.0014434	0.0330936
																							PAQR-1	-0.0306192	0.0329788
																							CDH-4	-0.172994	0.032971
																							MTX-2	0.273814	0.0328151
																							TBG-1	-0.0664274	0.0321671
																								-0.0846703	0.0321238
																								-0.0499049	0.0321025
																							TBA-2	0.0894981	0.032045
																								0.0229004	0.0319774
																							IGLR-2	0.0813396	0.0318915
																							CDC-42	-0.281036	0.0317686
																							VPS-51	0.205393	0.0314821
																							RPS-2	0.0703893	0.0313315
																								-0.174621	0.0308907
																							CYN-3	-0.0424568	0.0308207
																							TPS-2	0.0690147	0.0302332
																								-0.109359	0.0301646
																							NHR-55	0.0840643	0.0301623
																							TTR-16	0.0935602	0.029916
																							OSM-11	-0.181149	0.0298135
																							CHE-10	-0.204233	0.02975
																							DCS-1	-0.123434	0.0295406
																							MEX-6	0.266637	0.0290172
																							UBA-2	-0.0439433	0.0286197
																							PKC-3	-0.0365259	0.0282219
																							CTR-9	-0.0057824	0.0281705
																							SNR-2	-0.0908029	0.0280812
																							BCKD-1A	0.045443	0.0278721
																							RPN-11	-0.0262051	0.0278413
																								-0.0954196	0.0277692
																							AIR-2	-0.302226	0.0276313
																							RAB-10	-0.0394883	0.0275064
																							PAS-4	0.214125	0.0272789
																							RSKN-2	0.0186342	0.027273
																							INF-1	0.126973	0.0272727
																								-0.0424568	0.0271249
																							CEH-38	0.0496308	0.0267661
																							TRX-2	-0.24127	0.0265086
																								0.0342157	0.0263004
																								-0.0800879	0.0261837
																							CIDS-1	-0.0101344	0.0260819
																							OGDH-2	0.111031	0.0259043
																							ATX-2	-0.0558912	0.0258655
																							DECR-1.3	0.137504	0.0255892
																							CSK-1	-0.0424568	0.0253627
																							DNJ-20	0.0370307	0.0251404
																							UGT-46	-0.24127	0.0249696
																							HSP-110	0.0648829	0.0248921
																							FIS-2	-0.28279	0.0247488
																								0.0342157	0.0244328
																								-0.0232698	0.023953
																							CYN-10	-0.336428	0.0238662
																							RARS-1	0.0100637	0.0237745
																							SCPL-1	0.137504	0.0237018
																							UFC-1	-0.0454314	0.0233878
																							DPY-30	-0.0439433	0.022952
																								-0.0694519	0.0227235
																							RPS-12	0.0758749	0.0227093
																							POLE-2	0.104337	0.0226476
																							MRPL-45	-0.0028883	0.0225197
																								0.0257376	0.0224993
																							TTLL-12	-0.046921	0.0218849
																							BEST-2	0.121679	0.0217993
																							SPCS-3	0.0949117	0.0216848
																							GLY-8	0.0745054	0.0216254
																							MTM-5	-0.0558912	0.0215208
																								0.0186342	0.0214809
																							PACS-1	0.0468402	0.0214655
																							HPD-1	0.0313952	0.0213522
																							DHS-21	-0.0664274	0.0210588
																							NDUF-6	0.125651	0.0210457
																							SBDS-1	-0.086201	0.0209153
																								-0.0679388	0.0209031
																							GST-5	0.334568	0.020851
																								0.194087	0.0208121
																							ALH-9	0.0607392	0.0206638
																							COGC-6	0.0922074	0.0204643
																								0.173767	0.0204277
																							MDT-15	0.00432161	0.0203294
																							CAND-1	-0.0350469	0.0203247
																							EIF-3.L	0.0538064	0.0202649
																							GCY-29	-0.569179	0.0202126
																							CCT-2	-0.0262051	0.0201682
																							PEZO-1	-0.0923402	0.0199516
																							KIN-29	-0.668868	0.0199368
																							RPT-4	0.0356239	0.0198684
																							SSP-16	0.225275	0.019603
																							HEX-1	-0.0174171	0.019527
																							GEI-8	0.0813396	0.019428
																							UNC-60	0.00432161	0.0193516
																							PRO-2	-0.112475	0.0189185
																								0.0114956	0.0187541
																							CAR-1	0.0172093	0.0187523
																							JAC-1	-0.0634092	0.0186485
																							DDB-1	0.0745054	0.0185802
																							KLP-12	-0.101598	0.0185343
																								0.107018	0.0179569
																								-0.0923402	0.017821
																							ASP-4	-0.0203404	0.017759
																							FLAD-1	0.108357	0.0176662
																							GCY-14	0.0949117	0.0173874
																							CYL-1	-0.277534	0.0173556
																							UDA-1	0.0440443	0.0172916
																							BCA-1	0.00863031	0.0170195
																							PARP-1	-0.0262051	0.0168605
																							SEL-2	0.14274	0.0168335
																							CLEC-87	0.00432161	0.0166531
																								0.0935602	0.0165924
																							MEP-1	-0.0086822	0.0165231
																							ACL-2	0.331132	0.0162782
																							EPG-2	0.166073	0.0160888
																							CLPP-1	-0.0306192	0.0160534
																							TUT-1	0.189034	0.0156757
																							DPY-28	-0.0558912	0.0156253
																								0.0129262	0.0155564
																							JHDM-1	-0.0908029	0.0153084
																								0.0468402	0.0152489
																							SFT-4	0.185232	0.0150445
																							CGH-1	-0.013043	0.0148708
																							CPSF-1	-0.013043	0.0148575
																							CSN-4	-0.0262051	0.0148049
																							CTSA-1.2	0.0579701	0.014507
																							GOS-28	-0.268817	0.014347
																							GEX-3	0.045443	0.014282
																							ZYG-9	0.00863031	0.0142636
																							GSP-2	-0.0320936	0.0141398
																								0.276199	0.0140567
																							PDXK-1	-0.0724828	0.0137772
																							ODC-1	-0.236163	0.0137581
																							PQN-41	-0.129734	0.0137245
																								0.191563	0.0136997
																							OSTD-1	0.0426443	0.0136424
																							RPB-5	0.166073	0.0134989
																							HALY-1	-0.0335695	0.0134248
																							KLP-20	-0.258425	0.0133593
																							PRX-13	0.0551956	0.013156
																								-0.0649175	0.0131273
																								0.0799754	0.0128699
																							INX-17	-0.0528949	0.012765
																							PRP-8	0.027154	0.0126653
																							UBH-4	0.0257376	0.0124344
																							ELPC-3	-0.0380063	0.0123715
																							GPX-1	0.0827026	0.0123303
																							LID-1	0.105678	0.0122445
																							SODH-1	-0.128156	0.012195
																							RFC-4	-0.0877334	0.0121374
																							TPST-1	-0.0800879	0.0120991
																							SUCG-1	0.0299829	0.0120125
																							MRPS-7	0.138814	0.0120047
																							CYN-1	0.0881416	0.0119705
																								0.1137	0.0118334
																							RPL-12	-0.0424568	0.0118321
																							LBP-4	0.0342157	0.0115877
																								0.175045	0.011443
																							DIM-1	0.0482362	0.0113398
																								0.132248	0.0113323
																							AGE-1	0.0935602	0.0111477
																							ALGN-11	0.0867838	0.0110186
																							UFD-3	0.0949117	0.0107349
																							ZNFX-1	0.0328061	0.0107062
																							NPP-20	0.0676387	0.010622
																							IFE-3	-0.0232698	0.0106046
																							RPL-22	0.0214797	0.010498
																								0.0214797	0.0104759
																							LET-418	-0.0543923	0.0103622
																							LIN-35	-0.104697	0.0103611
																							PFD-3	0.0143553	0.0102854
																							RAB-6.1	-0.327348	0.0102038
																							HIS-24	0.0962618	0.0101117
																								0.117695	0.010069
																							TOP-1	0.10165	0.00988433
																							ELO-1	-0.0985055	0.00984211
																							TAF-4	-0.0320936	0.0097658
																							EIF-6	0.0313952	0.00967774
																							RPL-18	-0.0350469	0.00964629
																							BUB-1	-0.0291463	0.00961106
																							MAU-2	-0.0499049	0.00957645
																							SKPO-1	-0.0159576	0.00954535
																							RAN-3	-0.0573917	0.00940968
																							RPT-1	0.0426443	0.00928936
																							UNC-104	0.0827026	0.00917168
																							EXC-4	0.207893	0.00916566
																							GEI-17	-0.118727	0.00905694
																								-0.0588937	0.00900866
																							PGK-1	0.0342157	0.00898789
																							INX-14	0.0908534	0.00893943
																							ROD-1	-0.0043346	0.00893044
																							DDP-1	-0.0335695	0.00888772
																							SNRP-200	0.0328061	0.00885922
																							PPM-2	-0.101598	0.0088438
																							ACC-4	-0.0247367	0.00870761
																								0.259423	0.00853108
																							NDX-6	0.0071955	0.00842315
																							TTC-36	0.144046	0.00832985
																								0.0285692	0.00823149
																							ZTF-7	0.00432161	0.00808786
																							GST-10	-0.027675	0.00803681
																							LEC-8	-0.120294	0.00800308
																							SLX-1	-0.0800879	0.00779698
																							NRDE-3	0.22404	0.00771901
																							ULP-1	-0.174621	0.00767042
																							GFM-1	0.0827026	0.00760932
																							GSPD-1	0.0356239	0.00760614
																								-0.0174171	0.00745398
																							VHA-1	0.0635029	0.00728457
																							TPP-2	0.0565835	0.00719724
																							ACOX-1.5	-0.103147	0.0070483
																							GTA-1	-0.0573917	0.007019
																							RSP-6	0.0285692	0.00694105
																							SPDL-1	-0.409278	0.00685481
																							LBP-5	0.0257376	0.00668873
																							NPP-22	-0.0320936	0.00664333
																							RAN-4	0.0143553	0.00662451
																							RPL-26	0.0496308	0.0065612
																								0.400538	0.00654959
																							EEF-2	0.0342157	0.00649948
																							GLS-1	-0.0954196	0.00647667
																							HTZ-1	0.0758749	0.00645709
																							ALGN-12	-0.639355	0.00628544
																							PAT-2	0.0299829	0.00625809
																							UBC-13	-0.0558912	0.00625073
																							KIN-3	-0.07552	0.00622536
																							CYSL-3	-0.0232698	0.00622256
																								-0.0262051	0.00618855
																							CHL-1	0.0398403	0.00611268
																							PBS-5	0.00863031	0.00601282
																							MPST-4	0.115033	0.00584565
																							MCM-4	0.015783	0.00580843
																							DCT-6	0.00144197	0.00561517
																								0.1137	0.0056045
																								0.121679	0.00553789
																							MCM-6	-0.0558912	0.00541314
																							LET-767	-0.0499049	0.00535955
																							PRMT-5	-0.0174171	0.00528837
																							TAG-51	0.0840643	0.00519758
																							EIF-3.D	0.0342157	0.00519434
																							RPL-5	-0.0218044	0.00513793
																								0.197865	0.0051087
																							SIP-1	0	0.00509644
																							COL-80	0.1137	0.00504065
																							CAH-3	0.102994	0.00499899
																							EFT-3; EFT-4	-0.0218044	0.00496615
																							MSP-3	0.0313952	0.00492288
																								0.15056	0.00485408
																							UGT-60	-0.104697	0.00482535
																								0.138814	0.00474744
																							PTP-1	0.0229004	0.00473011
																							CERK-1	0.201634	0.00469213
																								-0.0439433	0.00468933
																							SNPC-4	0.119024	0.00459151
																							HAAO-1	0.0607392	0.00445744
																							DLG-1	0.015783	0.00436813
																							SPCS-1	-0.0335695	0.00429254
																							HSR-9	-0.120294	0.00429131
																							ARX-1	0.149259	0.00427402
																							HYL-1	0.186501	0.00418525
																							CPI-2	-0.0144996	0.00415708
																							RFL-1	-0.0619024	0.00414188
																							RLA-1	0.0593553	0.00413472
																							DAF-2	0	0.00411025
																							EXL-1	0.253384	0.00408946
																							UBXN-2	-0.117161	0.00401316
																							RPS-4	-0.0144996	0.00400332
																							RPT-6	0.141433	0.00398915
																							PFK-1.2	0.255803	0.00390599
																							QARS-1	0.0440443	0.00389419
																							PFN-1	0.0370307	0.00386976
																								-0.027675	0.00386956
																							ASP-1	-0.177882	0.00377777
																							RPS-1	0.015783	0.00369526
																							JMJC-1	-0.0335695	0.00369101
																							PAR-3	0.0593553	0.00361791
																							FAAH-4	-0.0409718	0.00358683
																							OSTB-1	-0.0499049	0.00353822
																							CYY-1	-0.0262051	0.00352691
																							DCP-66	-0.0724828	0.00347339
																							MEV-1	0.1137	0.00344762
																							MRP-7	0.0313952	0.00342372
																							RNR-2	0.0538064	0.0033526
																								0.00432161	0.00335129
																							VPS-34	0.0621217	0.00334838
																							PAS-7	0.0867838	0.00332692
																							CNP-2	0.133564	0.00330504
																							GCY-33	-0.352916	0.00319547
																							PTP-4	-0.0247367	0.00316789
																							RSKS-1	0.0398403	0.00307663
																							LEM-2	0.0100637	0.00306039
																							NRDE-2	-0.204233	0.00305833
																							ZIG-1	0.149259	0.00304271
																							ZWL-1	0.0200576	0.00303087
																							ELO-2	-0.275786	0.00298808
																							USP-14	0.0635029	0.00292671
																							MSP-152	0.169925	0.0028725
																							NOL-9	-0.0072316	0.00285347
																							FAR-2	-0.103147	0.00282949
																								-0.182786	0.00282744
																							SNR-4	-0.134477	0.00279515
																							NAPE-1	0.311503	0.00278598
																								-0.0159576	0.00278408
																							MTP-18	0.119024	0.00272707
																								-0.0634092	0.00256027
																							CEX-1	-0.118727	0.00250474
																							BICD-1	0.0143553	0.00243497
																							RRC-1	0.0482362	0.00229524
																							VPS-28	0.151859	0.00215874
																							CLEC-88	0.27739	0.00209207
																							RUVB-2	-0.0573917	0.00201796
																							PGL-3	0.0257376	0.00199601
																							CHT-3	-0.0072316	0.00195207
																							DNPP-1	0.0100637	0.00194029
																								0.0635029	0.00193421
																							ACBP-3	-0.164884	0.00186934
																							RPS-7	0.0635029	0.0018229
																							FARS-3	0.00288251	0.00175081
																							SPK-1	-0.0043346	0.00174199
																							PBS-4	0.00144197	0.0017072
																							SNT-1	-0.0528949	0.00163796
																								-0.0320936	0.00163678
																							UNC-94	0.271426	0.00163496
																							LET-92	0.0745054	0.00163171
																							SELT-1.1	-0.0424568	0.00158582
																							IMMT-2	-0.0014434	0.00155668
																							INX-3	0.202888	0.0015495
																							QUI-1	-0.0014434	0.0015445
																							TTB-1	-0.115597	0.00150324
																							RPL-25.1	0.140124	0.00149928
																							MEX-5	-0.0424568	0.00147423
																								0.0257376	0.00142149
																								-0.0724828	0.00140713
																								0.00575927	0.00140446
																							TOE-1	0.0257376	0.00137531
																							IPGM-1	0.0648829	0.00126259
																								0.00144197	0.00121643
																							TRIC-1B.1	-0.0291463	0.00120443
																							GAP-1	0.0881416	0.00117573
																							GLD-3	0.116365	0.0011309
																							SIR-2.1	0.132248	0.00109639
																							UBC-12	-0.0101344	0.00106599
																							CTG-1	-0.229382	0.00105323
																							RSP-7	0.0440443	0.00104336
																							LYS-1	0.115033	0.00103055
																							UGT-50	-0.289827	0.00102058
																							DCR-1	-0.0365259	0.00101544
																							PMK-3	0.358396	0.00101071
																							LGG-1	0.0313952	0.00099927
																							TOFU-6	0.0200576	0.00098346
																							UGT-47	0.225275	0.00097371
																							APP-1	0.0867838	0.00095051
																							MIF-2	-0.0218044	0.00091813
																							RPL-3	-0.0335695	0.00089131
																							SCC-3	0.116365	0.00088959
																							COQ-5	0.015783	0.00088726
																							TTR-5	0.0200576	0.00088518
																							TBB-4	-0.104697	0.00087943
																							CHK-1	-0.109359	0.00082956
																							WAGO-1	-0.0057824	0.00079084
																							PCH-2	0.0799754	0.00078436
																							EIF-2A	-0.0232698	0.00077406
																							IFET-1	-0.046921	0.00075727
																								0	0.00075693
																							NOLA-3	-0.0394883	0.00075515
																							NSUN-1	-0.0086822	0.00071307
																							HIL-3	-0.0740006	0.00070815
																							RPL-35	0.0384362	0.00070587
																							GLY-5	-0.0335695	0.000693
																							MSP-78	0.0285692	0.00068722
																							HDA-1	-0.139236	0.00066527
																							MRPL-35	0.173767	0.00066024
																							PDI-6	0.0186342	0.0006527
																							PTP-2	-0.125006	0.00065266
																							ACL-1	-0.0380063	0.00065096
																							RHI-1	0.0440443	0.00063954
																							GLH-4	0.0482362	0.00063931
																								-0.0350469	0.00061957
																								0.0285692	0.0006129
																								-0.0159576	0.00060014
																							MAK-2	-0.0159576	0.00058853
																							ATG-4.1	0.0593553	0.00058779
																							GSTO-2	-0.205896	0.00055916
																							OAZ-1	-0.07552	0.00054555
																							SEC-6	-0.179515	0.00050832
																								0.0840643	0.00048247
																								-0.0603973	0.00048009
																							LIN-53	0.129613	0.00047649
																							CRN-1	-0.0232698	0.00046286
																								-0.0320936	0.00044844
																							SPE-4	-0.07552	0.00044632
																							GST-7	0.0786098	0.00044354
																							ADS-1	-0.0409718	0.00043078
																							HAM-3	-0.0484122	0.00042311
																							DLC-1	0.0143553	0.00042272
																							NLP-28	-0.0573917	0.00040845
																							NCBP-1	-0.0306192	0.00037959
																							UNC-60	0.0100637	0.00037454
																							PYP-1	0.0114956	0.00035954
																							BUB-3	0.0593553	0.00034861
																							CDK-1	0.077243	0.000344
																							COGC-8	0.041243	0.00032391
																							MEI-1	-0.0513992	0.00031053
																								0.0229004	0.0002954
																								0.041243	0.00029271
																							IRE-1	-0.0454314	0.00028126
																							SMCL-1	0	0.00027237
																								-0.0558912	0.00025738
																							CDC-48.2	0.0299829	0.00023665
																							TANK-1	-0.164884	0.00023279
																							NPP-18	-0.0588937	0.00022745
																							PATR-1	-0.0892673	0.00022654
																							PYC-1	-0.0086822	0.00020567
																							SAO-1	0.0962618	0.00020251
																								0.133564	0.00018729
																							ELO-3	0.0313952	0.00017947
																							SQV-5	0.0745054	0.00017663
																							DDX-15	-0.0262051	0.00017153
																								0.00575927	0.00017045
																							RAB-6.2	0.027154	0.00016158
																							RPS-13	0.0114956	0.00015918
																							LBP-2	-0.0603973	0.0001544
																							EIF-3.F	-0.0513992	0.000154
																							MRPL-32	-0.131313	0.00014481
																							TIN-13	0.00432161	0.00014346
																							MPC-1	-0.226004	0.00014084
																							RIBO-1	-0.0439433	0.00011921
																							MRPS-31	0.041243	0.00011848
																							SUP-17	-0.136062	0.00011676
																							KIN-19	-0.011588	0.00011608
																							NPP-5	0.0496308	0.00011283
																							RPIA-1	0.0143553	0.00011273
																							CHAT-1	-0.0350469	0.00010547
																							UBC-1	-0.479955	0.00010308
																								0.0949117	0.00010024
																							RER-1	0.00288251	0.00010001
																								-0.0394883	9.964e-05
																							DCAP-1	-0.0203404	9.1755e-05
																							HMG-12	0.051024	9.097e-05
																							GCY-6	0.181421	9.0237e-05
																							EPI-1	0.0758749	8.1257e-05
																								0.0285692	7.8537e-05
																							PAFO-1	-0.018878	7.8467e-05
																							NDX-9	0.519039	7.2084e-05
																							RRBS-1	0.0579701	7.1798e-05
																							LARS-1	0.0758749	6.5624e-05
																							HPO-8	0.00144197	6.2988e-05
																							RPS-6	-0.0394883	5.3213e-05
																							CDC-48.1	0.1137	4.9364e-05
																							ZYG-12	-0.128156	4.6794e-05
																							RAP-1	-0.107803	4.138e-05
																							LGG-2	0.141433	4.0535e-05
																								0.00288251	3.8938e-05
																							RAB-33	-0.0159576	3.8575e-05
																							NASP-1	0.0922074	3.4211e-05
																							NUM-1	0.1137	3.1393e-05
																							FLU-2	0.0200576	2.456e-05
																							LET-721	0.00575927	2.3057e-05
																							IFE-1	0.0071955	1.8314e-05
																								0.0172093	1.6665e-05
																							NAS-11	0.0621217	1.5231e-05
																								0.0867838	1.4465e-05
																							PRI-2	-0.0101344	1.4009e-05
																							RPL-11.2	0.0172093	1.3878e-05
																							CGP-1	-0.0800879	1.3044e-05
																							TGT-2	-0.0892673	1.038e-05
																							RPS-23	0.00432161	9.8746e-06
																							MOMA-1	-0.018878	9.3228e-06
																							SCPL-4	0.0635029	9.3095e-06
																							HOMT-1	0.0229004	9.2827e-06
																								0.0299829	8.0537e-06
																							TNS-1	0.0593553	6.2861e-06
																							RPS-8	0.0285692	5.7604e-06
																							HGO-1	0.0551956	5.5168e-06
																							LIN-5	-0.013043	5.2994e-06
																								-0.0484122	5.1532e-06
																								-0.0291463	4.4799e-06
																							NPRT-1	0.0989585	4.3441e-06
																							TIMM-17B.1	0.0867838	3.914e-06
																							PFD-4	-0.0159576	3.5911e-06
[truncated: 82 more rows]

## Sheet: Figure 3
	Figure 3A						Figure 3B					Figure 3C					Figure 3D											Figure 3E					Figure 3F					Figure 3G						Figure 3H
	control-OP50	wah-1-OP50	control-HT115	wah-1-HT115			Lipids	Log2 (fold change)	-Log10 P-value			Lipids	Log2 (fold change)	-Log10 P-value			Lipids	control-1	control-2	control-3	control-4	∆dgkA-1	∆dgkA-2	∆dgkA-3	∆dgkA-4			Lipid	Log2 (fold change)	-Log10 P-value			Lipid	Log2 (fold change)	-Log10 P-value			control-control	wah-1-control	control-ΔdgkA	wah-1-ΔdgkA			Days	wt(N2)-control	wt(N2)-ΔdgkA	wah-1(bon89)-control	wah-1(bon89)-ΔdgkA
	0.93254	0.598958	0.248636	0.106027			TAG 44:1	-1.25897	3.16246			PC 29:0	-1.04134	3.36568			DAG 30:1	n.d.	n.d.	n.d.	n.d.	6.56207	6.46292	6.46118	6.39768			TAG 63:2	1.83394	1.81229			PE 38:6	1.13652	1.84012			0.750285	0.041049	1.02166	1.4732			6	0
	1.16505	0.598958	0.192212	0.15997			TAG 50:0	-1.1123	3.6532			PC 30:0	-1.11304	3.62918			DAG 31:1	n.d.	n.d.	n.d.	n.d.	6.62052	6.45061	6.41691	6.34167			TAG 60:5	1.06737	2.18897			PE 38:5	1.23497	1.43708			1.13911	0.375143	0.928164	0.882554			6	0
	1.01997	0.0533234	0.61942	0.103547			TAG 50:1	-1.054	1.81973			PC 30:1	-1.57869	1.71279			(a) DAG 32:1	n.d.	n.d.	n.d.	n.d.	8.35075	8.28353	8.29988	8.17193			TAG 60:10	1.15846	2.11			PE 38:4	2.6841	2.32498			1.26226	0.294185	2.95895	0.513113			7	0
	0.46565	0.688244	0.572297	0.062624			TAG 50:5	-1.14963	1.91403			PC 31:2	-1.05195	3.46573			(b) DAG 32:1	n.d.	n.d.	n.d.	n.d.	6.60775	6.42136	6.35141	6.2482			TAG 59:1	1.29366	2.07112			PE 36:4	2.47439	1.68641			1.55986	0.59179	2.48917	1.33181			9	0
	1.17932	0.0675843	1.49988	0.0663442			TAG 51:0	-1.37869	4.91417			PC 32:2	-1.35961	3.28477			(a) DAG 32:2	n.d.	n.d.	n.d.	n.d.	5.43298	5.50569	5.53881	5.47838			TAG 58:9	1.16792	2.12571			PE 35:2	1.49021	1.45931			1.01368	0.0684151	1.87799	2.6203			9	0
	1.45771	0.419767	0.973462	0.0539434			TAG 51:4	-1.38301	3.7875			PC 32:3	-1.21653	2.15198			(b) DAG 32:2	n.d.	n.d.	n.d.	n.d.	6.80324	6.5646	6.70427	6.75298			TAG 58:7	2.25992	1.45501			PC 40:6	1.08582	1.56413			0.376283	0.141391	1.32839	1.92588			9	0
	0.660342	0.0644841	1.07763	0.0830853			TAG 53:0	-1.05472	2.36842			PC 32:3	-1.16411	3.14046			DAG 33:1	n.d.	n.d.	n.d.	n.d.	8.12275	8.06588	8.03648	7.97144			TAG 58:2	1.68802	2.11			PC 40:5	1.66387	1.70775			0.960091	0.166477	1.74344	2.33181			9	0
	0.93316	0.0297619	0.675223	0.104787			TAG 53:3	-1.21807	1.80309			PC 33:2	-1.2026	3.40311			DAG 34:1	n.d.	n.d.	n.d.	n.d.	7.60235	7.57653	7.56993	7.46019			TAG 58:2	1.21957	2.05453			PC 39:9	1.01771	2.36342			1.2041	0.473204	2.36146	3.05245			9	0
	0.926339	0.698165	0.295759	0.175471			TAG 54:1	-1.08535	3.04917			PC 33:3	-1.00707	3.16837			(a) DAG 34:2	n.d.	n.d.	n.d.	n.d.	5.96224	5.87344	5.87196	5.81909			TAG 58:11	1.20426	2.28533			PC 39:8	1.06199	3.10296			0.737742						9	0
	1.2903	0.47433	0.848834	0.00372024			TAG 58:2	-1.05377	1.65157			PC 34:0	-1.10682	1.77254			(b) DAG 34:2	n.d.	n.d.	n.d.	n.d.	8.21218	8.1265	8.13592	7.95229			TAG 56:7	1.91128	1.49035			PC 38:5	1.67569	2.45586									9	0
		0.657242					TAG 58:3	-1.09507	1.45673			PC 34:2	-1.108	5.12638			DAG 35:1	n.d.	n.d.	n.d.	n.d.	6.03076	6.01795	5.92128	5.88586			TAG 56:11	1.33872	2.31434			PC 38:4	1.4087	2.31434			0.514661	0.0686898	1.52143	1.70699			9	0
		0.541915					TAG 58:4	-1.26208	2.34933			PC 34:3	-1.16282	3.14046			DAG 35:2	n.d.	n.d.	n.d.	n.d.	7.34931	7.31327	7.29538	7.1976			TAG 55:1	1.13926	2.32498			PC 36:8	1.43106	2.38111			0.509535	0.197868	0.88579	1.91819			9	0
												PC 35:4	-1.12385	2.76297			DAG 36:1	n.d.	n.d.	n.d.	n.d.	5.35259	5.32341	5.33831	6.43272			TAG 54:9	1.61285	1.45397			PC 36:2	3.54343	2.31434			1.33996	0.297314	1.33381	0.834529			9	0
	1.17188	0.262598	0.165733	0.115342			LysoPC 16:1	-1.2071	1.8134			PC 36:0	-1.0966	2.68059			(a) DAG 36:2	n.d.	n.d.	n.d.	n.d.	5.63438	5.55964	5.66695	5.6479			TAG 51:6	1.09892	2.25335			PC 35:1	1.09564	2.23576			0.496207	0.620258	1.16157	0.417265			9	0
	0.543155	1.43337	0.557671	0.221165			LysoPC 17:1	-1.16706	1.81012			PC 36:3	-1.11387	2.54642			(b) DAG 36:2	n.d.	n.d.	n.d.	4.8014	7.81619	7.80859	7.78642	7.68572			TAG 51:1	1.08911	1.83465			PC 34:6	1.35799	2.11702			1.31536	0.161985	1.30408	0.790445			9	0
	1.72844	0.25084	0.56047	0.0806271			LysoPC 18:0	-1.13088	1.47883			PC 36:4	-1.77602	2.19592			DAG 36:3	n.d.	n.d.	n.d.	n.d.	5.83222	5.82457	5.79514	5.64194			TAG 50:2	2.0414	1.48862			PC 33:1	1.19481	2.31434			1.33689	0.205044	1.30306	0.861185			11	0
	0.805151	0.996641	0.479843	0.12206			LysoPC 18:2	-2.08908	1.74818			PC 36:4	-1.60809	3.25743			DAG 37:2	n.d.	n.d.	n.d.	n.d.	6.5102	6.49614	6.50126	6.47502			TAG 49:7	1.31435	1.83088								1.80849	0.0922698	2.44105	0.958581			11	0
	1.23068	0.107503	0.369541	0.62374			LysoPC 20:3	-1.76035	1.7986			PC 36:5	-1.61361	2.37119			DAG 37:5	n.d.	n.d.	n.d.	n.d.	5.38065	5.32031	5.2928	5.32329			TAG 49:6	1.46904	1.87619			LysoPE 20:5	1.06892	2.31434			1.10006	0.572073	1.76338	2.35596			11	0
	1.08903	0.0425532	0.681411	0.12318			LysoPC 20:5	-1.6005	1.37094			PC 36:5	-1.58384	2.53021			DAG 38:2	n.d.	n.d.	n.d.	n.d.	5.05628	5.04157	5.01714	5.35009			TAG 47:4	1.0827	2.7823			LysoPE 20:4	1.48576	3.08094			0.60283	0.505434	2.35493	1.35432			11	0
	0.866181	0.745801	0.424412	0.0963046			LysoPE 18:2	-1.35719	1.81012			PC 36:5	-1.55253	2.21399			TAG 46:2	n.d.	n.d.	n.d.	n.d.	6.20947	6.15059	6.11397	6.87485			TAG 45:4	1.46215	2.20683			LysoPE 20:3	1.19864	2.19897			0.97601	0.481854		1.54193			11	0
	1.01176	0.726204	0.338746	0.0106383			LysoPE 20:3	-1.45631	1.34385			PC 36:6	-1.30841	3.33272			TAG 48:2	n.d.	n.d.	n.d.	n.d.	7.35951	7.3209	7.38548	7.73347			TAG 45:3	1.82824	3.10296			LysoPE 18:1	2.28339	2.18897									11	0
	0.621501	0.0834267	0.416013	0.128219			LysoPE 20:5	-1.12156	1.58531			PC 37:5	-1.40858	2.47013			TAG 48:3	n.d.	n.d.	n.d.	n.d.	5.93097	5.79476	5.79671	6.44133			TAG 45:3	1.59637	2.11702			LysoPE 16:1	3.07817	1.65625			1.21824	0.753568	2.15976	1.46711			13	0
	0.992721	0.81467	0.898096	0.0425532			PC 29:0	-1.04134	3.36568			PC 38:3	-1.22206	4.15711			TAG 50:2	n.d.	n.d.	n.d.	n.d.	8.0044	7.97933	8.01317	8.12831			TAG 44:2	1.8875	1.48893			LysoPC 20:5	1.47444	1.83465			0.640446	0.222764	3.7574	1.08249			13	0
	1.44009		0.368421				PC 30:0	-1.11304	3.62918			PC 38:4	-1.49348	4.48748			TAG 50:3	n.d.	n.d.	n.d.	n.d.	7.03096	7.0189	7.02224	7.34591			TAG 43:3	1.39641	2.47662			LysoPC 20:4	1.53439	2.31434			1.84476	1.94048	1.88131	1.29133			13	0
	0.919933		0.351624				PC 30:1	-1.57869	1.71279			PC 40:5	-1.32075	2.63814			TAG 51:2	n.d.	n.d.	n.d.	n.d.	6.8719	6.76774	6.82314	7.69413			TAG 43:2	2.73797	1.43195			LysoPC 20:3	1.42026	2.31434			0.690915	0.379394	2.11974	1.58023			13	0
	0.928891		0.609183				PC 31:2	-1.05195	3.46573			PC 40:8	-1.84205	2.58809			TAG 51:3	n.d.	4.73268	n.d.	n.d.	6.42635	6.26141	6.34122	6.98102			TAG 43:1	1.12987	1.45931			LysoPC 20:1	1.10681	1.30682			0.847546	0.565611	1.87435	3.1622			13	0
	0.777156		0.704927				PC 32:2	-1.35961	3.28477			PC 41:5	-1.04726	1.8029			TAG 53:3	n.d.	n.d.	4.8195	n.d.	6.21305	6.09921	6.14559	7.2715			TAG 42:1	1.55385	1.60301			LysoPC 18:1	2.64394	3.10296			1.73164	0.311521	2.35816	1.49495			13	0
	0.974804						PC 32:3	-1.21653	2.15198			PC 42:5	-1.20046	3.16893			TAG 54:1	n.d.	n.d.	4.96479	n.d.	5.09643	5.24491	n.d.	7.25915								LysoPC 18:1	1.27034	1.73943			0.3063	0.0974591	2.41037	1.15907			13	0
	0.615342						PC 32:3	-1.16411	3.14046			PE 35:2	-1.46135	2.7073			TAG 54:3	n.d.	n.d.	n.d.	n.d.	5.97906	5.89373	5.96813	n.d.			Petroselinic acid (FA 18:1)	1.6959	2.71257			LysoPC 16:1	2.33376	1.9794			1.63418	0.30804	3.08562	3.47894			13	0
							PC 33:2	-1.2026	3.40311			PE 36:2	-1.15174	2.61228			TAG 54:6	n.d.	n.d.	n.d.	5.29055	5.05517	5.14931	5.42191	5.53876			PE 38:6	1.13652	1.84012			Gondoic Acid (FA 20:1)	1.29854	2.71257			0.320223	0.9189	1.74556	3.33971			13	0
	1.23719	0.299834	0.302811	0.21435			PC 33:3	-1.00707	3.16837			PE 36:4	-1.17298	2.05163			TAG 55:3	n.d.	n.d.	n.d.	4.73128	6.15463	6.15719	6.20204	7.18258			PE 38:5	1.23497	1.43708			Erucic acid (FA 22:1)	1.09547	1.60301			0.76575	0.769231	2.49043	1.36791			15	1
	1.04708	0.276018	0.352146	0.225407			PC 34:0	-1.10682	1.77254			PE 36:4	-1.0387	1.85912			TAG 56:3	n.d.	4.97071	n.d.	5.16246	4.7029	4.87674	5.12099	6.86535			PE 38:4	2.6841	2.32498			DAG 38:6	1.72774	1.99906					2.93944				15	1
	0.802109	0.0884617	0.307915	0.0391273			PC 34:2	-1.108	5.12638			PE 36:5	-1.01701	2.32967			LysoPE 14:0	n.d.	n.d.	n.d.	n.d.	5.39323	5.49419	5.34918	4.99779			PE 36:4	2.47439	1.68641			DAG 38:5	1.70596	2.14415									15	1
	1.53192	0.361077	0.475482	0.0195636			PC 34:3	-1.16282	3.14046								LysoPE 15:0	n.d.	n.d.	n.d.	n.d.	5.58818	5.63065	5.50462	5.0904			PE 35:2	1.49021	1.45931			DAG 38:4	1.83325	2.47662									15	1
	1.20189	1.00583	0.370433	0.0565645			PC 35:4	-1.12385	2.76297			LysoPC 16:1	-1.2071	1.8134			LysoPE 16:1	n.d.	n.d.	n.d.	n.d.	6.21879	6.24213	6.32708	5.42238			PC 40:6	1.08582	1.56413			TAG 63:2	1.83394	1.81229									15	0
	1.1415	0.13652	0.297282	0.0965423			PC 36:0	-1.0966	2.68059			LysoPC 17:1	-1.16706	1.81012			LysoPE 17:0	n.d.	n.d.	n.d.	n.d.	5.39011	5.36025	5.3198	4.89781			PC 40:5	1.66387	1.70775			TAG 60:5	1.06737	2.18897									17	0
	0.735338	0.297708	0.457619	0.0693234			PC 36:3	-1.11387	2.54642			LysoPC 18:0	-1.13088	1.47883			LysoPE 17:1	n.d.	n.d.	n.d.	4.75989	5.94699	6.07814	6.14847	5.3108			PC 39:9	1.01771	2.36342			TAG 60:10	1.15846	2.11									17	1
	0.341513	0.424871	0.251776	0.198614			PC 36:4	-1.77602	2.19592			LysoPC 18:2	-2.08908	1.74818			LysoPE 18:1	n.d.	n.d.	4.71905	4.86114	6.66544	6.6908	6.64684	6.11949			PC 39:8	1.06199	3.10296			TAG 59:1	1.29366	2.07112									17	1
	0.908434	0.0710245	0.340237	0.123336			PC 36:4	-1.60809	3.25743			LysoPC 20:3	-1.76035	1.7986			LysoPE 18:4	n.d.	n.d.	n.d.	n.d.	6.48324	6.48411	6.47389	5.92874			PC 38:5	1.67569	2.45586			TAG 58:9	1.16792	2.12571									17	1
	1.05303	0.69536	0.363629	0.0561392			PC 36:5	-1.61361	2.37119			LysoPC 20:5	-1.6005	1.37094			PE 32:1	7.55134	7.59899	7.57822	7.55383	n.d.	n.d.	n.d.	n.d.			PC 38:4	1.4087	2.31434			TAG 58:7	2.25992	1.45501									17	1
		0.23604					PC 36:5	-1.58384	2.53021			LysoPE 18:2	-1.35719	1.81012			(a) PE 33:2	6.4656	6.48564	6.59693	6.6565	n.d.	n.d.	n.d.	n.d.			PC 36:8	1.43106	2.38111			TAG 58:2	1.68802	2.11									17	1
							PC 36:5	-1.55253	2.21399			LysoPE 20:3	-1.45631	1.34385			PE 35:3	5.02377	5.08041	5.04069	5.10283	n.d.	n.d.	n.d.	4.72796			PC 36:2	3.54343	2.31434			TAG 58:2	1.21957	2.05453									17	1
							PC 36:6	-1.30841	3.33272			LysoPE 20:5	-1.12156	1.58531			PE 37:1	5.24209	5.2744	5.25521	5.17804	n.d.	n.d.	n.d.	5.09612			PC 35:1	1.09564	2.23576			TAG 58:11	1.20426	2.28533									17	1
							PC 37:5	-1.40858	2.47013			TAG 44:1	-1.25897	3.16246			(b) PE 33:2	n.d.	n.d.	n.d.	n.d.	6.65427	6.49249	6.55365	6.58583			PC 34:6	1.35799	2.11702			TAG 56:7	1.91128	1.49035									17	1
							PC 38:3	-1.22206	4.15711			TAG 50:0	-1.1123	3.6532			PE 31:1	n.d.	n.d.	n.d.	n.d.	7.51528	7.39282	7.53063	7.5418			PC 33:1	1.19481	2.31434			TAG 56:11	1.33872	2.31434									20	1
							PC 38:4	-1.49348	4.48748			TAG 50:1	-1.054	1.81973			PG 38:2	5.01187	5.11645	5.17355	4.81918	n.d.	n.d.	n.d.	n.d.			LysoPE 20:5	1.06892	2.31434			TAG 55:1	1.13926	2.32498									20	1
							PC 40:5	-1.32075	2.63814			TAG 50:5	-1.14963	1.91403			PG 34:0	5.35621	5.27645	5.33068	5.29634	n.d.	4.86751	n.d.	n.d.			LysoPE 20:4	1.48576	3.08094			TAG 54:9	1.61285	1.45397									20	1
							PC 40:8	-1.84205	2.58809			TAG 51:0	-1.37869	4.91417			PG 34:2	n.d.	n.d.	n.d.	n.d.	5.29616	5.25481	5.37636	5.43212			LysoPE 20:3	1.19864	2.19897			TAG 51:6	1.09892	2.25335									20	1
							PC 41:5	-1.04726	1.8029			TAG 51:4	-1.38301	3.7875			3-Hydroxytetradecanoic acid	n.d.	n.d.	n.d.	n.d.	5.32056	5.29505	5.32494	0			LysoPE 18:1	2.28339	2.18897			TAG 51:1	1.08911	1.83465									20	1
							PC 42:5	-1.20046	3.16893			TAG 53:0	-1.05472	2.36842			Erucic acid (FA 22:1)	n.d.	n.d.	n.d.	4.69726	5.27015	5.27004	5.29877	5.50819			LysoPE 16:1	3.07817	1.65625			TAG 50:2	2.0414	1.48862									20	1
							PE 35:2	-1.46135	2.7073			TAG 53:3	-1.21807	1.80309			Petroselinic acid (FA 18:1)	5.96327	5.83638	5.77961	6.0993	n.d.	n.d.	n.d.	n.d.			LysoPC 20:5	1.47444	1.83465			TAG 49:7	1.31435	1.83088									20	1
							PE 36:2	-1.15174	2.61228			TAG 54:1	-1.08535	3.04917														LysoPC 20:4	1.53439	2.31434			TAG 49:6	1.46904	1.87619									20	1
							PE 36:4	-1.17298	2.05163			TAG 58:2	-1.05377	1.65157														LysoPC 20:3	1.42026	2.31434			TAG 47:4	1.0827	2.7823									20	1
							PE 36:4	-1.0387	1.85912			TAG 58:3	-1.09507	1.45673														LysoPC 20:1	1.10681	1.30682			TAG 45:4	1.46215	2.20683									20	1
							PE 36:5	-1.01701	2.32967			TAG 58:4	-1.26208	2.34933														LysoPC 18:1	2.64394	3.10296			TAG 45:3	1.82824	3.10296									20	1
																												LysoPC 18:1	1.27034	1.73943			TAG 45:3	1.59637	2.11702									20	1
																												LysoPC 16:1	2.33376	1.9794			TAG 44:2	1.8875	1.48893									22	1
																												Gondoic Acid (FA 20:1)	1.29854	2.71257			TAG 43:3	1.39641	2.47662									22	1
												PC 36:2	2.35267	1.4834														Erucic acid (FA 22:1)	1.09547	1.60301			TAG 43:2	2.73797	1.43195									22	1
							TAG 42:2	1.29642	1.76163			PE 35:2	1.10559	1.56822														DAG 38:6	1.72774	1.99906			TAG 43:1	1.12987	1.45931									22	1
							TAG 43:2	1.45219	3.6532			PE 38:2	1.68475	2.4445														DAG 38:5	1.70596	2.14415			TAG 42:1	1.55385	1.60301									22	1
							TAG 43:3	1.25404	1.74818			PE 38:4	1.66621	2.82172														DAG 38:4	1.83325	2.47662			Petroselinic acid (FA 18:1)	1.6959	2.71257									22	1
							TAG 44:2	1.11104	2.658																																			22	1
							TAG 44:3	1.13083	1.91673			PG 36:2	2.78712	2.47307																														22	1
							TAG 44:3	1.32586	2.87552			Riboflavin	2.67685	4.1991																														22	1
							TAG 45:4	1.12738	1.60939			TAG 42:2	1.29642	1.76163														TAG 65:2	-1.48447	1.46576			PC 33:3	-1.15597	2.11702									22	1
							TAG 49:7	1.43813	2.19595			TAG 43:2	1.45219	3.6532														TAG 59:3	-1.67203	2.11			PE 35:2	-1.74572	2.49554									22	1
							TAG 50:5	2.05173	3.14046			TAG 43:3	1.25404	1.74818														TAG 58:5	-1.67813	1.33468			PE 36:4	-1.3105	2.31434									22	1
							TAG 50:7	1.30478	1.96345			TAG 44:2	1.11104	2.658														TAG 51:4	-1.02796	2.09656			PE 37:3	-1.41741	1.81229									22	1
							TAG 53:9	1.28533	3.40568			TAG 44:3	1.13083	1.91673																			PE 37:4	-1.24633	2.31434									22	1
							TAG 54:5	1.43592	3.24504			TAG 44:3	1.32586	2.87552														PE 39:6	-1.00592	1.47654			PE 38:2	-2.39711	1.92269									22	1
							TAG 55:2	1.13362	2.194			TAG 45:4	1.12738	1.60939														PE 38:2	-2.39711	1.92269			PE 39:6	-1.00592	1.47654									22	0
							TAG 56:3	1.16972	4.39269			TAG 49:7	1.43813	2.19595														PE 37:4	-1.24633	2.31434														22	0
							TAG 57:3	1.71822	3.40568			TAG 50:5	2.05173	3.14046														PE 37:3	-1.41741	1.81229			TAG 51:4	-1.02796	2.09656									24	1
							TAG 58:3	1.55993	2.63814			TAG 50:7	1.30478	1.96345														PE 36:4	-1.3105	2.31434			TAG 58:5	-1.67813	1.33468									24	1
							TAG 58:6	1.2723	4.77186			TAG 53:9	1.28533	3.40568														PE 35:2	-1.74572	2.49554			TAG 59:3	-1.67203	2.11									24	1
							TAG 58:7	1.17561	3.16837			TAG 54:5	1.43592	3.24504														PC 33:3	-1.15597	2.11702			TAG 65:2	-1.48447	1.46576									24	1
							TAG 59:3	1.82777	2.05163			TAG 55:2	1.13362	2.194																														24	1
							TAG 60:2	1.18951	1.91403			TAG 56:3	1.16972	4.39269																														24	1
							TAG 61:2	1.16453	1.65799			TAG 57:3	1.71822	3.40568																														24	1
							TAG 62:2	1.09116	2.12986			TAG 58:3	1.55993	2.63814																														24	1
							TAG 63:2	1.57057	3.14046			TAG 58:6	1.2723	4.77186														PE 38:5	1.07386	1.28772			PE 38:5	1.07386	1.28772									24	1
							TAG 64:2	2.33427	3.09914			TAG 58:7	1.17561	3.16837														TAG 57:3	0.666656	1.28757			TAG 57:3	0.666656	1.28757									24	1
							TAG 65:2	1.15261	1.81365			TAG 59:3	1.82777	2.05163														TAG 48:1	0.594854	1.28757			TAG 48:1	0.594854	1.28757									24	1
												TAG 60:2	1.18951	1.91403														TAG 60:2	1.82013	1.27502			TAG 60:2	1.82013	1.27502									24	1
							PC 36:2	2.35267	1.4834			TAG 61:2	1.16453	1.65799														TAG 62:2	1.06718	1.27502			TAG 62:2	1.06718	1.27502									24	1
							PE 35:2	1.10559	1.56822			TAG 62:2	1.09116	2.12986														TAG 54:4	1.75943	1.26124			TAG 54:4	1.75943	1.26124									27	1
							PE 38:2	1.68475	2.4445			TAG 63:2	1.57057	3.14046														TAG 54:7	1.03237	1.26119			TAG 54:7	1.03237	1.26119									27	1
							PE 38:4	1.66621	2.82172			TAG 64:2	2.33427	3.09914														PE 36:3	0.927281	1.24545			PE 36:3	0.927281	1.24545									27	1
							PG 36:2	2.78712	2.47307			TAG 65:2	1.15261	1.81365														TAG 57:6	-0.764287	1.24545			TAG 57:6	-0.764287	1.24545									27	1
							Riboflavin	2.67685	4.1991																			TAG 56:4	1.95555	1.23478			TAG 56:4	1.95555	1.23478									27	1
																												TAG 46:0	-0.674437	1.22899			TAG 46:0	-0.674437	1.22899									27	1
																												TAG 52:4	1.86625	1.22538			TAG 52:4	1.86625	1.22538									27	1
																												TAG 57:2	1.69159	1.22538			TAG 57:2	1.69159	1.22538									29	1
																												TAG 48:2	1.48659	1.22538			TAG 48:2	1.48659	1.22538									29	1
																												TAG 53:7	0.668557	1.22538			TAG 53:7	0.668557	1.22538									29	1
																												PC 38:8	-0.46907	1.22538			PC 38:8	-0.46907	1.22538									29	1
																												TAG 50:1	-1.26839	1.22538			TAG 50:1	-1.26839	1.22538									31	1
							TAG 50:5	-1.14417	1.32356																			TAG 55:3	0.722983	1.22258			TAG 55:3	0.722983	1.22258									33	1
							TAG 46:3	0.848657	1.32193			TAG 50:5	-1.14417	1.32356														TAG 52:2	0.190819	1.22258			TAG 52:2	0.190819	1.22258									33	1
							5prime-Deoxy-5prime-(methylthio)adenosine	-0.832177	1.31053			TAG 46:3	0.848657	1.32193														TAG 53:6	-0.755201	1.22258			TAG 53:6	-0.755201	1.22258
							PC 37:4	-0.294865	1.3088			5prime-Deoxy-5prime-(methylthio)adenosine	-0.832177	1.31053														TAG 52:3	2.25517	1.21713			TAG 52:3	2.25517	1.21713
							TAG 57:4	0.663919	1.3049			PC 37:4	-0.294865	1.3088														PE 32:0	-0.785729	1.20959			PE 32:0	-0.785729	1.20959
							PE 39:6	0.550664	1.29436			TAG 57:4	0.663919	1.3049														DAG 36:4	-0.857031	1.19794			DAG 36:4	-0.857031	1.19794
							TAG 45:1	-0.248848	1.29103			PE 39:6	0.550664	1.29436														TAG 52:6	0.649752	1.19775			TAG 52:6	0.649752	1.19775									6		0
							TAG 60:5	-0.585541	1.29103			TAG 45:1	-0.248848	1.29103														TAG 55:7	0.498952	1.19775			TAG 55:7	0.498952	1.19775									6		0
							LysoPE 17:1	-0.887852	1.27968			TAG 60:5	-0.585541	1.29103														TAG 56:4	-1.77862	1.19775			TAG 56:4	-1.77862	1.19775									6		0
							TAG 46:4	1.25535	1.27739			LysoPE 17:1	-0.887852	1.27968														TAG 49:3	0.531301	1.19532			TAG 49:3	0.531301	1.19532									6		0
							TAG 52:3	-0.501968	1.27739			TAG 46:4	1.25535	1.27739														TAG 52:2	-1.43786	1.19111			TAG 52:2	-1.43786	1.19111									6		0
							TAG 58:1	-0.829855	1.27739			TAG 52:3	-0.501968	1.27739														PE 33:2	-1.25563	1.17797			PE 33:2	-1.25563	1.17797									6		0
							TAG 59:8	0.847599	1.27739			TAG 58:1	-0.829855	1.27739														TAG 59:7	0.335825	1.17788			TAG 59:7	0.335825	1.17788									6		0
							PC 36:7	-0.290754	1.27255			TAG 59:8	0.847599	1.27739														PE 36:2	-1.31512	1.16539			PE 36:2	-1.31512	1.16539									6		0
							PE 35:5	-0.401661	1.26384			PC 36:7	-0.290754	1.27255														PC 35:4	-1.43641	1.14766			PC 35:4	-1.43641	1.14766									6		0
							TAG 50:4	0.321717	1.26384			PE 35:5	-0.401661	1.26384														TAG 56:5	2.6147	1.14107			TAG 56:5	2.6147	1.14107									9		0
							LysoPE 20:5	-1.54355	1.26367			TAG 50:4	0.321717	1.26384														TAG 61:5	-1.22709	1.14055			TAG 61:5	-1.22709	1.14055									9		0
							PC 35:1	-0.42101	1.26367			LysoPE 20:5	-1.54355	1.26367														TAG 45:1	-1.05099	1.1365			TAG 45:1	-1.05099	1.1365									9		0
							TAG 48:2	-0.531032	1.26367			PC 35:1	-0.42101	1.26367														TAG 44:2	0.782723	1.12467			TAG 44:2	0.782723	1.12467									9		0
							TAG 55:0	-0.692179	1.26367			TAG 48:2	-0.531032	1.26367														LysoPE 18:3	0.645845	1.12256			LysoPE 18:3	0.645845	1.12256									9		0
							TAG 55:5	0.279412	1.26367			TAG 55:0	-0.692179	1.26367														PE 37:4	-0.857656	1.12256			PE 37:4	-0.857656	1.12256									9		0
							TAG 55:7	-1.11756	1.26367			TAG 55:5	0.279412	1.26367														PE 34:1	-1.02937	1.12256			PE 34:1	-1.02937	1.12256									9		0
							TAG 61:6	-0.292907	1.26367			TAG 55:7	-1.11756	1.26367														TAG 58:4	-1.41859	1.12256			TAG 58:4	-1.41859	1.12256									11		0
							TAG 53:1	-0.21879	1.25955			TAG 61:6	-0.292907	1.26367														TAG 54:4	-1.52427	1.12256			TAG 54:4	-1.52427	1.12256									11		0
							PC 35:4	-0.558396	1.25898			TAG 53:1	-0.21879	1.25955														TAG 54:2	-1.59916	1.12256			TAG 54:2	-1.59916	1.12256									11		0
							PE 37:4	-0.66525	1.25898			PC 35:4	-0.558396	1.25898														PE 38:5	-0.319572	1.10218			PE 38:5	-0.319572	1.10218									13		0
							TAG 55:7	0.337691	1.25898			PE 37:4	-0.66525	1.25898														TAG 56:5	-1.56981	1.10218			TAG 56:5	-1.56981	1.10218									13		0
							Cer(d16:1/23:0(2OH))	-0.408088	1.25377			TAG 55:7	0.337691	1.25898														TAG 44:3	2.22749	1.09395			TAG 44:3	2.22749	1.09395									13		0
							TAG 54:7	-0.470676	1.2417			Cer(d16:1/23:0(2OH))	-0.408088	1.25377														TAG 54:9	1.19211	1.08183			TAG 54:9	1.19211	1.08183									13		0
							PC 33:1	0.322189	1.2364			TAG 54:7	-0.470676	1.2417														PE 35:3	-0.68497	1.08183			PE 35:3	-0.68497	1.08183									13		0
							TAG 49:3	-0.311452	1.22483			PC 33:1	0.322189	1.2364														TAG 46:3	2.37521	1.0792			TAG 46:3	2.37521	1.0792									13		0
							LysoPC 20:4	-0.980216	1.16903			TAG 49:3	-0.311452	1.22483														PC 36:1	-0.736508	1.0792			PC 36:1	-0.736508	1.0792									13		0
							TAG 53:8	-1.0301	1.1685			LysoPC 20:4	-0.980216	1.16903														TAG 63:1	-1.02158	1.06804			TAG 63:1	-1.02158	1.06804									13		0
							LysoPE 18:0	-0.351626	1.1674			TAG 53:8	-1.0301	1.1685														Cer(d16:1/22:1)	0.320979	1.06341			Cer(d16:1/22:1)	0.320979	1.06341									13		0
							PC 33:4	-0.298712	1.1674			LysoPE 18:0	-0.351626	1.1674														TAG 58:7	-1.53542	1.05331			TAG 58:7	-1.53542	1.05331									13		0
							PC 36:3	-0.361447	1.16716			PC 33:4	-0.298712	1.1674														PC 35:4	-1.65929	1.05331			PC 35:4	-1.65929	1.05331									13		0
							LysoPC 17:0	-1.00094	1.16045			PC 36:3	-0.361447	1.16716														TAG 51:4	0.323168	1.04306			TAG 51:4	0.323168	1.04306									15		0
							PE 38:6	0.447581	1.15975			LysoPC 17:0	-1.00094	1.16045														TAG 60:2	-2.04289	1.03809			TAG 60:2	-2.04289	1.03809									15		0
							TAG 53:7	-0.624333	1.15806			PE 38:6	0.447581	1.15975														PC 32:2	-0.729341	1.03737			PC 32:2	-0.729341	1.03737									15		0
							PE 38:5	-0.392597	1.15289			TAG 53:7	-0.624333	1.15806														PC 36:4	-1.00026	1.03737			PC 36:4	-1.00026	1.03737									15		0
							TAG 53:3	0.211439	1.15184			PE 38:5	-0.392597	1.15289														TAG 53:5	1.22606	1.02909			TAG 53:5	1.22606	1.02909									15		0
							TAG 59:3	1.80388	1.1423			TAG 53:3	0.211439	1.15184														Cer(d16:1/22:0(2OH))	0.291295	1.02909			Cer(d16:1/22:0(2OH))	0.291295	1.02909									15		1
							LysoPC 18:0	-0.712157	1.1361			TAG 59:3	1.80388	1.1423														PC 33:2	-1.16795	1.02427			PC 33:2	-1.16795	1.02427									15		1
							PC 38:8	-0.379844	1.13125			LysoPC 18:0	-0.712157	1.1361														TAG 52:1	-0.967635	1.01867			TAG 52:1	-0.967635	1.01867									17		1
							TAG 60:6	-0.322158	1.10351			PC 38:8	-0.379844	1.13125														PE 38:1	1.03868	1.00886			PE 38:1	1.03868	1.00886									17		1
							TAG 63:3	0.777024	1.09476			TAG 60:6	-0.322158	1.10351														TAG 50:6	0.693872	1.00886			TAG 50:6	0.693872	1.00886									17		1
							TAG 58:2	0.477472	1.09278			TAG 63:3	0.777024	1.09476														TAG 56:10	0.639237	1.00886			TAG 56:10	0.639237	1.00886									17		1
							PC 39:6	0.0962419	1.09171			TAG 58:2	0.477472	1.09278														TAG 58:1	0.596385	1.00886			TAG 58:1	0.596385	1.00886									17		1
							TAG 56:2	0.321691	1.08609			PC 39:6	0.0962419	1.09171														TAG 60:4	0.461284	1.00886			TAG 60:4	0.461284	1.00886									17		1
							PC 39:3	0.710237	1.08282			TAG 56:2	0.321691	1.08609														PC 37:5	-0.426252	1.00886			PC 37:5	-0.426252	1.00886									17		1
							TAG 54:4	0.201257	1.08282			PC 39:3	0.710237	1.08282														TAG 59:8	-0.947374	1.00886			TAG 59:8	-0.947374	1.00886									17		1
							TAG 57:1	-0.763402	1.08282			TAG 54:4	0.201257	1.08282														TAG 54:1	-1.01106	1.00886			TAG 54:1	-1.01106	1.00886									20		1
							TAG 61:5	0.470286	1.07487			TAG 57:1	-0.763402	1.08282														TAG 62:2	-1.69112	1.00886			TAG 62:2	-1.69112	1.00886									20		1
							TAG 50:3	-0.366195	1.07384			TAG 61:5	0.470286	1.07487														TAG 49:2	-1.11595	0.998681			TAG 49:2	-1.11595	0.998681									20		1
							TAG 48:7	-0.42126	1.0626			TAG 50:3	-0.366195	1.07384														TAG 50:2	-1.23786	0.988722			TAG 50:2	-1.23786	0.988722									20		1
							TAG 55:1	-0.300661	1.0626			TAG 48:7	-0.42126	1.0626														TAG 53:3	1.11571	0.979864			TAG 53:3	1.11571	0.979864									20		1
							LysoPE 17:0	-0.467138	1.05945			TAG 55:1	-0.300661	1.0626														TAG 52:0	-0.454812	0.979864			TAG 52:0	-0.454812	0.979864									20		1
							Pantothenic acid	-0.757828	1.05945			LysoPE 17:0	-0.467138	1.05945														PE 35:3	-1.05897	0.979864			PE 35:3	-1.05897	0.979864									20		1
							PC 38:0	-0.909995	1.05632			Pantothenic acid	-0.757828	1.05945														PC 36:4	-1.69681	0.979864			PC 36:4	-1.69681	0.979864									20		1
							TAG 52:7	-0.555399	1.05632			PC 38:0	-0.909995	1.05632														TAG 45:0	-0.985299	0.979522			TAG 45:0	-0.985299	0.979522									20		1
							LysoPC 20:4	-1.10345	1.04633			TAG 52:7	-0.555399	1.05632														TAG 63:2	0.688511	0.972908			TAG 63:2	0.688511	0.972908									20		1
							TAG 50:2	0.178559	1.04188			LysoPC 20:4	-1.10345	1.04633														TAG 55:7	-0.291065	0.972908			TAG 55:7	-0.291065	0.972908									20		1
							LysoPE 22:8	-1.23364	1.03417			TAG 50:2	0.178559	1.04188														PC 36:3	-1.00615	0.972182			PC 36:3	-1.00615	0.972182									20		1
							TAG 57:1	-0.316338	1.03417			LysoPE 22:8	-1.23364	1.03417														PE 42:2	-0.790563	0.966773			PE 42:2	-0.790563	0.966773									20		1
							TAG 50:7	-0.554972	1.02971			TAG 57:1	-0.316338	1.03417														PE 39:5	-0.833637	0.966773			PE 39:5	-0.833637	0.966773									22		1
							TAG 53:5	-0.394065	1.02439			TAG 50:7	-0.554972	1.02971														TAG 48:3	1.42541	0.966768			TAG 48:3	1.42541	0.966768									22		1
							LysoPE 16:1	-0.889943	1.02248			TAG 53:5	-0.394065	1.02439														PC 36:7	0.470917	0.966768			PC 36:7	0.470917	0.966768									22		1
							PC 40:11	0.517392	1.02248			LysoPE 16:1	-0.889943	1.02248														PE 40:2	-0.811545	0.966768			PE 40:2	-0.811545	0.966768									22		1
							TAG 59:2	0.767569	1.02248			PC 40:11	0.517392	1.02248														TAG 51:2	-1.27209	0.966768			TAG 51:2	-1.27209	0.966768									22		1
							LysoPE 18:1	0.716612	1.02186			TAG 59:2	0.767569	1.02248														TAG 57:8	-1.12114	0.961816			TAG 57:8	-1.12114	0.961816									22		1
							TAG 48:4	0.795888	0.993751			LysoPE 18:1	0.716612	1.02186														LysoPC 18:2	-0.704816	0.941833			LysoPC 18:2	-0.704816	0.941833									22		1
							TAG 59:5	-0.231949	0.992002			TAG 48:4	0.795888	0.993751														PC 37:3	-1.66019	0.941833			PC 37:3	-1.66019	0.941833									22		1
							TAG 48:3	0.365312	0.990777			TAG 59:5	-0.231949	0.992002														TAG 42:3	-1.4791	0.939034			TAG 42:3	-1.4791	0.939034									22		1
							TAG 63:4	0.657524	0.976276			TAG 48:3	0.365312	0.990777														PE 37:4	-0.32531	0.929508			PE 37:4	-0.32531	0.929508									22		1
							Cer(d16:1/24:0(2OH))	-0.48359	0.973946			TAG 63:4	0.657524	0.976276														TAG 50:3	1.4104	0.926646			TAG 50:3	1.4104	0.926646									22		1
							TAG 65:4	-0.453713	0.973946			Cer(d16:1/24:0(2OH))	-0.48359	0.973946														TAG 48:2	0.485813	0.926646			TAG 48:2	0.485813	0.926646									22		1
							DAG 34:3	-0.382182	0.970248			TAG 65:4	-0.453713	0.973946														DAG 36:5	-0.594835	0.926646			DAG 36:5	-0.594835	0.926646									22		1
							TAG 47:4	0.578115	0.970248			DAG 34:3	-0.382182	0.970248														TAG 52:3	-1.15146	0.926646			TAG 52:3	-1.15146	0.926646									22		1
							PC 36:1	-0.329341	0.968461			TAG 47:4	0.578115	0.970248														TAG 48:1	-1.28399	0.926646			TAG 48:1	-1.28399	0.926646									22		1
							TAG 56:4	-0.684918	0.948054			PC 36:1	-0.329341	0.968461														PC 38:2	-1.97017	0.926646			PC 38:2	-1.97017	0.926646									22		1
							LysoPC 14:0	-0.675713	0.935512			TAG 56:4	-0.684918	0.948054														TAG 53:4	0.979942	0.923344			TAG 53:4	0.979942	0.923344									22		1
							Lignoceric acid (FA 24:0)	0.538894	0.93289			LysoPC 14:0	-0.675713	0.935512														PE 38:7	-0.651402	0.923344			PE 38:7	-0.651402	0.923344									22		1
							LysoPC 18:4	0.560759	0.93289			Lignoceric acid (FA 24:0)	0.538894	0.93289														TAG 49:3	0.106765	0.921321			TAG 49:3	0.106765	0.921321									22		1
							Arachidic acid (FA 20:0)	0.547943	0.925041			LysoPC 18:4	0.560759	0.93289														TAG 56:7	-1.17193	0.913157			TAG 56:7	-1.17193	0.913157									22		1
							TAG 45:1	-0.495988	0.925041			Arachidic acid (FA 20:0)	0.547943	0.925041														PC 38:6	-0.832085	0.913139			PC 38:6	-0.832085	0.913139									22		1
							TAG 57:6	-0.113783	0.925041			TAG 45:1	-0.495988	0.925041														LysoPE 18:1	1.77559	0.912731			LysoPE 18:1	1.77559	0.912731									22		1
							TAG 58:13	0.270045	0.924976			TAG 57:6	-0.113783	0.925041														PE 33:1	1.27794	0.912731			PE 33:1	1.27794	0.912731									24		1
							Cer(d16:1/24:1)	-0.476542	0.924408			TAG 58:13	0.270045	0.924976														LysoPE 16:1	1.1742	0.912731			LysoPE 16:1	1.1742	0.912731									24		1
							TAG 47:4	0.86451	0.924026			Cer(d16:1/24:1)	-0.476542	0.924408														TAG 54:5	0.98188	0.912731			TAG 54:5	0.98188	0.912731									24		1
							TAG 61:2	0.543164	0.919394			TAG 47:4	0.86451	0.924026														(5Z,8Z,11Z,14Z)-Icosatetra-5,8,11,14-enoic acid	0.751434	0.912731			(5Z,8Z,11Z,14Z)-Icosatetra-5,8,11,14-enoic acid	0.751434	0.912731									24		1
							Stearic acid (FA 18:0)	0.668916	0.917395			TAG 61:2	0.543164	0.919394														TAG 47:3	0.74337	0.912731			TAG 47:3	0.74337	0.912731									24		1
							TAG 47:3	-0.403887	0.916543			Stearic acid (FA 18:0)	0.668916	0.917395														LysoPC 21:1	-0.570592	0.912731			LysoPC 21:1	-0.570592	0.912731									24		1
							PE 35:3	-0.376562	0.912804			TAG 47:3	-0.403887	0.916543														PE 37:5	-0.717423	0.912731			PE 37:5	-0.717423	0.912731									24		1
							TAG 52:8	-0.323694	0.912804			PE 35:3	-0.376562	0.912804														TAG 59:6	-0.782952	0.912731			TAG 59:6	-0.782952	0.912731									24		1
							LysoPC 20:0	-0.38264	0.909853			TAG 52:8	-0.323694	0.912804														PC 40:8	-0.802275	0.912731			PC 40:8	-0.802275	0.912731									24		1
							PC 37:5	-0.123971	0.906535			LysoPC 20:0	-0.38264	0.909853														PC 39:6	-0.805162	0.912731			PC 39:6	-0.805162	0.912731									24		1
							TAG 60:7	0.962958	0.906535			PC 37:5	-0.123971	0.906535														TAG 50:4	-0.857463	0.912731			TAG 50:4	-0.857463	0.912731									24		1
							PE 40:5	0.260018	0.90292			TAG 60:7	0.962958	0.906535														TAG 59:4	-0.899001	0.912731			TAG 59:4	-0.899001	0.912731									24		1
							SM 38:1	-0.404292	0.90292			PE 40:5	0.260018	0.90292														PC 39:5	-1.03263	0.912731			PC 39:5	-1.03263	0.912731									27		1
							TAG 43:1	0.247309	0.90292			SM 38:1	-0.404292	0.90292														TAG 53:3	-1.14512	0.912731			TAG 53:3	-1.14512	0.912731									27		1
							TAG 45:2	0.393807	0.886982			TAG 43:1	0.247309	0.90292														PC 36:5	-1.32101	0.912731			PC 36:5	-1.32101	0.912731									27		1
							TAG 47:2	0.176524	0.886982			TAG 45:2	0.393807	0.886982														TAG 64:3	-1.3422	0.912731			TAG 64:3	-1.3422	0.912731									27		1
							TAG 63:5	-0.322211	0.883172			TAG 47:2	0.176524	0.886982														PC 38:2	-2.15787	0.912731			PC 38:2	-2.15787	0.912731									27		1
							PE 36:5	-0.197164	0.867432			TAG 63:5	-0.322211	0.883172														PE 35:4	-0.261738	0.912146			PE 35:4	-0.261738	0.912146									27		1
							LysoPE 20:4	-1.12808	0.862639			PE 36:5	-0.197164	0.867432														TAG 62:3	0.446865	0.911204			TAG 62:3	0.446865	0.911204									27		1
							TAG 60:15	0.488982	0.86171			LysoPE 20:4	-1.12808	0.862639														PC 38:7	-0.542459	0.911105			PC 38:7	-0.542459	0.911105									27		1
							TAG 63:6	0.254685	0.860459			TAG 60:15	0.488982	0.86171														LysoPC 19:1	-0.867374	0.911105			LysoPC 19:1	-0.867374	0.911105									27		1
							PC 37:7	-0.470051	0.846971			TAG 63:6	0.254685	0.860459														PC 37:4	-1.11315	0.90893			PC 37:4	-1.11315	0.90893									27		1
							LysoPE 17:0	-0.48307	0.840532			PC 37:7	-0.470051	0.846971														LysoPC 18:2	0.811633	0.908749			LysoPC 18:2	0.811633	0.908749									27		1
							TAG 50:2	-0.20404	0.839674			LysoPE 17:0	-0.48307	0.840532														TAG 60:11	0.438164	0.906217			TAG 60:11	0.438164	0.906217									27		1
							TAG 58:11	0.491837	0.839674			TAG 50:2	-0.20404	0.839674														PE 33:2	0.771606	0.897869			PE 33:2	0.771606	0.897869									27		1
							TAG 60:3	-0.397359	0.839056			TAG 58:11	0.491837	0.839674														TAG 51:3	-0.946075	0.891804			TAG 51:3	-0.946075	0.891804									27		1
							TAG 64:2	0.657734	0.839056			TAG 60:3	-0.397359	0.839056														LysoPE 20:5	0.501882	0.888099			LysoPE 20:5	0.501882	0.888099									27		1
							TAG 52:5	-0.213493	0.836035			TAG 64:2	0.657734	0.839056														PE 37:4	-0.369305	0.88683			PE 37:4	-0.369305	0.88683									27		1
							PC 33:4	-0.325147	0.816164			TAG 52:5	-0.213493	0.836035														TAG 50:7	0.376709	0.883994			TAG 50:7	0.376709	0.883994									29		1
							TAG 60:14	0.503051	0.805853			PC 33:4	-0.325147	0.816164														TAG 49:3	-1.27623	0.883533			TAG 49:3	-1.27623	0.883533									29		1
							TAG 56:11	-0.406363	0.800395			TAG 60:14	0.503051	0.805853														PE 34:2	-0.496353	0.881747			PE 34:2	-0.496353	0.881747									29		1
							TAG 42:1	0.255997	0.796394			TAG 56:11	-0.406363	0.800395														PC 34:4	-0.578642	0.881747			PC 34:4	-0.578642	0.881747									29		1
							TAG 54:6	-0.236497	0.794807			TAG 42:1	0.255997	0.796394														TAG 52:4	-1.01901	0.881747			TAG 52:4	-1.01901	0.881747									29		1
							TAG 54:8	-0.410469	0.787701			TAG 54:6	-0.236497	0.794807														TAG 53:2	-1.45323	0.881747			TAG 53:2	-1.45323	0.881747									29		1
							Erucic acid (FA 22:1)	0.424704	0.781597			TAG 54:8	-0.410469	0.787701														TAG 44:1	0.388231	0.880971			TAG 44:1	0.388231	0.880971									29		1
							TAG 56:1	-0.353973	0.781597			Erucic acid (FA 22:1)	0.424704	0.781597														PC 32:1	-0.78013	0.880971			PC 32:1	-0.78013	0.880971									29		1
							TAG 58:7	0.800978	0.775183			TAG 56:1	-0.353973	0.781597														TAG 46:2	-1.57602	0.880212			TAG 46:2	-1.57602	0.880212									29		1
							LysoPC 18:2	-0.672343	0.772456			TAG 58:7	0.800978	0.775183														TAG 45:2	1.26475	0.876092			TAG 45:2	1.26475	0.876092									29		1
							TAG 52:3	-0.261207	0.772085			LysoPC 18:2	-0.672343	0.772456														PC 32:3	-0.622111	0.875172			PC 32:3	-0.622111	0.875172									31		1
							PC 36:2	0.123038	0.771408			TAG 52:3	-0.261207	0.772085														TAG 60:7	-1.01015	0.871095			TAG 60:7	-1.01015	0.871095									31		1
							FA 26:0	0.295809	0.756004			PC 36:2	0.123038	0.771408														TAG 56:2	-1.22576	0.871095			TAG 56:2	-1.22576	0.871095									31		1
							PC 37:7	-0.383437	0.75401			FA 26:0	0.295809	0.756004														TAG 58:2	-1.25776	0.871095			TAG 58:2	-1.25776	0.871095									33		1
							PE 38:1	0.280646	0.753876			PC 37:7	-0.383437	0.75401														PC 41:6	-0.834334	0.870986			PC 41:6	-0.834334	0.870986									33		1
							LysoPE 20:2	0.679725	0.750449			PE 38:1	0.280646	0.753876														TAG 51:2	-0.2324	0.868374			TAG 51:2	-0.2324	0.868374									33		1
							LysoPE 17:1	0.299123	0.749028			LysoPE 20:2	0.679725	0.750449														TAG 48:2	-1.30918	0.866649			TAG 48:2	-1.30918	0.866649
							TAG 54:5	-0.449935	0.748894			LysoPE 17:1	0.299123	0.749028														TAG 46:4	3.6192	0.86137			TAG 46:4	3.6192	0.86137
							DAG 36:4	-0.729588	0.741032			TAG 54:5	-0.449935	0.748894														LysoPE 18:2	0.567876	0.86137			LysoPE 18:2	0.567876	0.86137
							LysoPE 18:2	-0.484189	0.720287			DAG 36:4	-0.729588	0.741032														TAG 45:2	-0.802594	0.86137			TAG 45:2	-0.802594	0.86137
							TAG 56:8	-1.56875	0.712096			LysoPE 18:2	-0.484189	0.720287														TAG 59:9	-0.865425	0.86137			TAG 59:9	-0.865425	0.86137									7			0
							6-Aminohexanoic acid | L-Isoleucine | L-Leucine	0.184673	0.70753			TAG 56:8	-1.56875	0.712096														TAG 55:0	-0.631936	0.857734			TAG 55:0	-0.631936	0.857734									7			0
							DAG 34:2	-0.427318	0.703351			6-Aminohexanoic acid | L-Isoleucine | L-Leucine	0.184673	0.70753														TAG 54:7	1.84502	0.854391			TAG 54:7	1.84502	0.854391									7			0
							TAG 57:2	0.541991	0.703351			DAG 34:2	-0.427318	0.703351														TAG 53:1	-0.671642	0.854331			TAG 53:1	-0.671642	0.854331									7			0
							DAG 39:6	0.91863	0.70159			TAG 57:2	0.541991	0.703351														TAG 57:1	-0.908029	0.854331			TAG 57:1	-0.908029	0.854331									7			0
							PE 34:2	-0.306984	0.697206			DAG 39:6	0.91863	0.70159														TAG 61:4	-0.935841	0.854331			TAG 61:4	-0.935841	0.854331									7			0
							TAG 57:7	0.451583	0.697206			PE 34:2	-0.306984	0.697206														TAG 57:3	-1.70552	0.854331			TAG 57:3	-1.70552	0.854331									7			0
							TAG 50:4	-0.265737	0.686235			TAG 57:7	0.451583	0.697206														TAG 46:4	0.391075	0.850397			TAG 46:4	0.391075	0.850397									7			0
							PE 35:1	-0.319794	0.674384			TAG 50:4	-0.265737	0.686235														PC 38:6	-0.47134	0.848855			PC 38:6	-0.47134	0.848855									7			0
							TAG 51:5	-0.170341	0.674384			PE 35:1	-0.319794	0.674384														TAG 43:0	-0.89283	0.848855			TAG 43:0	-0.89283	0.848855									7			0
							TAG 62:4	-0.324007	0.673547			TAG 51:5	-0.170341	0.674384														PE 37:6	-0.622206	0.847445			PE 37:6	-0.622206	0.847445									7			0
							TAG 44:2	0.288212	0.662218			TAG 62:4	-0.324007	0.673547														TAG 61:6	-0.682812	0.847445			TAG 61:6	-0.682812	0.847445									7			0
							TAG 47:3	-0.218605	0.647456			TAG 44:2	0.288212	0.662218														TAG 56:2	1.71158	0.832767			TAG 56:2	1.71158	0.832767									7			0
							TAG 64:4	-0.356083	0.640468			TAG 47:3	-0.218605	0.647456														PC 39:4	-1.01735	0.832767			PC 39:4	-1.01735	0.832767									7			0
							Cer(d16:1/22:0(2OH))	-0.337638	0.63323			TAG 64:4	-0.356083	0.640468														TAG 53:5	-1.02296	0.832767			TAG 53:5	-1.02296	0.832767									7			0
							TAG 62:1	-0.260048	0.62224			Cer(d16:1/22:0(2OH))	-0.337638	0.63323														TAG 61:1	-0.913253	0.831104			TAG 61:1	-0.913253	0.831104									7			0
							TAG 61:1	-0.284002	0.613694			TAG 62:1	-0.260048	0.62224														TAG 50:4	1.24654	0.828381			TAG 50:4	1.24654	0.828381									7			0
							PC 34:6	-0.12059	0.608994			TAG 61:1	-0.284002	0.613694														TAG 65:4	0.492309	0.828381			TAG 65:4	0.492309	0.828381									7			0
							PC 38:5	-0.135273	0.60361			PC 34:6	-0.12059	0.608994														TAG 55:6	-0.616522	0.828381			TAG 55:6	-0.616522	0.828381									7			0
							TAG 58:11	-0.386581	0.597292			PC 38:5	-0.135273	0.60361														TAG 55:1	-0.862829	0.828381			TAG 55:1	-0.862829	0.828381									7			0
							PE 35:3	-0.448483	0.580408			TAG 58:11	-0.386581	0.597292														PC 39:3	-1.22405	0.828381			PC 39:3	-1.22405	0.828381									7			0
							PE 35:4	-0.293217	0.57693			PE 35:3	-0.448483	0.580408														Cer(d16:1/25:0(2OH))	-0.315521	0.828283			Cer(d16:1/25:0(2OH))	-0.315521	0.828283									7			0
							LysoPC 19:1	-0.425749	0.570732			PE 35:4	-0.293217	0.57693														TAG 55:3	-1.27562	0.828283			TAG 55:3	-1.27562	0.828283									9			0
							PC 40:4	-0.184484	0.570732			LysoPC 19:1	-0.425749	0.570732														TAG 56:0	-0.449192	0.818447			TAG 56:0	-0.449192	0.818447									9			0
							TAG 54:3	-0.358038	0.570732			PC 40:4	-0.184484	0.570732														PE 34:3	-0.577498	0.817148			PE 34:3	-0.577498	0.817148									9			0
							DAG 36:5	-0.341256	0.566464			TAG 54:3	-0.358038	0.570732														TAG 60:3	-0.924299	0.817148			TAG 60:3	-0.924299	0.817148									9			0
							PE 36:1	0.550267	0.566464			DAG 36:5	-0.341256	0.566464														TAG 47:3	-1.20747	0.817148			TAG 47:3	-1.20747	0.817148									9			0
							PE 37:5	-0.263118	0.564706			PE 36:1	0.550267	0.566464														TAG 63:2	-1.26642	0.817148			TAG 63:2	-1.26642	0.817148									9			0
							PC 40:10	-0.0579764	0.564637			PE 37:5	-0.263118	0.564706														PC 36:2	-1.32263	0.817148			PC 36:2	-1.32263	0.817148									9			0
							LysoPE 21:0	-0.211208	0.558789			PC 40:10	-0.0579764	0.564637														PC 37:7	0.496241	0.813336			PC 37:7	0.496241	0.813336									9			0
							TAG 53:6	0.117753	0.557993			LysoPE 21:0	-0.211208	0.558789														TAG 64:4	0.418838	0.813336			TAG 64:4	0.418838	0.813336									9			0
							TAG 54:1	-0.263913	0.557993			TAG 53:6	0.117753	0.557993														Cer(d16:1/23:0(2OH))	-0.320083	0.813336			Cer(d16:1/23:0(2OH))	-0.320083	0.813336									9			0
							Cer(d16:1/22:1)	-0.300417	0.549667			TAG 54:1	-0.263913	0.557993														PE 32:1	-0.325246	0.813336			PE 32:1	-0.325246	0.813336									9			0
							PE 40:9	-0.137844	0.549146			Cer(d16:1/22:1)	-0.300417	0.549667														PE 34:2	-0.415754	0.813336			PE 34:2	-0.415754	0.813336									9			0
							PC 37:6	-0.30587	0.549126			PE 40:9	-0.137844	0.549146														PC 39:2	-0.517739	0.813336			PC 39:2	-0.517739	0.813336									9			0
							TAG 49:2	-0.0953151	0.549126			PC 37:6	-0.30587	0.549126														PC 32:0	-0.643383	0.813336			PC 32:0	-0.643383	0.813336									9			0
							TAG 57:2	0.253599	0.549011			TAG 49:2	-0.0953151	0.549126														PC 39:5	-0.766879	0.813336			PC 39:5	-0.766879	0.813336									9			0
							TAG 63:4	-0.430435	0.544485			TAG 57:2	0.253599	0.549011														TAG 56:1	-0.800875	0.813336			TAG 56:1	-0.800875	0.813336									9			0
							LysoPE 16:1	-0.253372	0.544107			TAG 63:4	-0.430435	0.544485														TAG 42:2	-0.995345	0.813336			TAG 42:2	-0.995345	0.813336									9			0
							TAG 55:8	-0.233788	0.544067			LysoPE 16:1	-0.253372	0.544107														PE 38:2	-1.1204	0.813336			PE 38:2	-1.1204	0.813336									9			0
							DAG 38:6	0.805704	0.538401			TAG 55:8	-0.233788	0.544067														TAG 47:2	-1.33224	0.813336			TAG 47:2	-1.33224	0.813336									9			0
							LysoPC 19:1	0.586439	0.524813			DAG 38:6	0.805704	0.538401														TAG 47:1	-0.55617	0.812442			TAG 47:1	-0.55617	0.812442									9			0
							LysoPE 14:0	-0.183144	0.522485			LysoPC 19:1	0.586439	0.524813														TAG 45:3	-1.30912	0.810669			TAG 45:3	-1.30912	0.810669									9			0
							PC 41:6	-0.163881	0.522485			LysoPE 14:0	-0.183144	0.522485														DAG 36:3	1.4432	0.800055			DAG 36:3	1.4432	0.800055									9			0
							TAG 48:5	-0.295996	0.521861			PC 41:6	-0.163881	0.522485														TAG 61:3	-0.810122	0.797747			TAG 61:3	-0.810122	0.797747									9			0
							Nicotinamide	-0.170337	0.517012			TAG 48:5	-0.295996	0.521861														LysoPC 18:4	-0.303416	0.794189			LysoPC 18:4	-0.303416	0.794189									9			0
							PC 40:6	0.499025	0.51065			Nicotinamide	-0.170337	0.517012														TAG 60:5	-0.412289	0.794189			TAG 60:5	-0.412289	0.794189									9			0
							PC 39:2	-0.147802	0.498813			PC 40:6	0.499025	0.51065														PE 35:4	-0.59463	0.794189			PE 35:4	-0.59463	0.794189									9			0
							PE 32:1	-0.269664	0.48982			PC 39:2	-0.147802	0.498813														TAG 63:3	-0.849724	0.794189			TAG 63:3	-0.849724	0.794189									9			0
							PE 38:8	-0.184065	0.482372			PE 32:1	-0.269664	0.48982														PC 33:4	-0.887473	0.794189			PC 33:4	-0.887473	0.794189									9			0
							TAG 60:1	-0.640027	0.481326			PE 38:8	-0.184065	0.482372														TAG 44:1	-0.989289	0.794189			TAG 44:1	-0.989289	0.794189									9			0
							TAG 55:6	-0.0728258	0.478392			TAG 60:1	-0.640027	0.481326														PE 32:3	-0.519662	0.786838			PE 32:3	-0.519662	0.786838									9			0
							TAG 57:8	0.284355	0.478392			TAG 55:6	-0.0728258	0.478392														LysoPE 14:0	-0.21194	0.78617			LysoPE 14:0	-0.21194	0.78617									9			0
							LysoPC 16:0	-0.330484	0.477199			TAG 57:8	0.284355	0.478392														PC 36:4	-0.808832	0.783496			PC 36:4	-0.808832	0.783496									9			0
							TAG 54:4	-0.259514	0.474918			LysoPC 16:0	-0.330484	0.477199														SM 34:1	-0.266921	0.78079			SM 34:1	-0.266921	0.78079									9			0
							LysoPC 18:3	-0.169284	0.465608			TAG 54:4	-0.259514	0.474918														PC 35:4	-0.905579	0.778865			PC 35:4	-0.905579	0.778865									9			0
							PC 39:7	-0.258742	0.463921			LysoPC 18:3	-0.169284	0.465608														TAG 54:0	-0.419766	0.771689			TAG 54:0	-0.419766	0.771689									9			0
							PE 32:3	-0.287891	0.46055			PC 39:7	-0.258742	0.463921														PC 37:1	-1.01441	0.771689			PC 37:1	-1.01441	0.771689									11			0
							PE 31:1	-0.219569	0.455915			PE 32:3	-0.287891	0.46055														LysoPC 20:2	0.679428	0.767293			LysoPC 20:2	0.679428	0.767293									11			0
							PE 42:2	-0.403489	0.45297			PE 31:1	-0.219569	0.455915														TAG 60:3	0.392776	0.767293			TAG 60:3	0.392776	0.767293									11			0
							TAG 58:12	-0.286275	0.437772			PE 42:2	-0.403489	0.45297														TAG 43:1	-0.783356	0.767293			TAG 43:1	-0.783356	0.767293									11			0
							LysoPC 18:1	-0.534752	0.437262			TAG 58:12	-0.286275	0.437772														TAG 55:4	-0.188643	0.765292			TAG 55:4	-0.188643	0.765292									11			0
							TAG 51:4	-0.135677	0.437262			LysoPC 18:1	-0.534752	0.437262														TAG 53:0	-0.4923	0.765292			TAG 53:0	-0.4923	0.765292									11			0
							TAG 62:4	0.307468	0.435852			TAG 51:4	-0.135677	0.437262														TAG 44:0	-0.664795	0.765292			TAG 44:0	-0.664795	0.765292									11			0
							TAG 61:3	0.361241	0.434417			TAG 62:4	0.307468	0.435852														PC 35:3	-0.993204	0.765292			PC 35:3	-0.993204	0.765292									11			0
							TAG 53:5	-0.125053	0.433817			TAG 61:3	0.361241	0.434417														PC 32:2	-1.04466	0.762104			PC 32:2	-1.04466	0.762104									11			0
							TAG 60:13	0.288476	0.431168			TAG 53:5	-0.125053	0.433817														Lignoceric acid (FA 24:0)	-0.164047	0.755276			Lignoceric acid (FA 24:0)	-0.164047	0.755276									11			0
							LysoPC 15:0	-0.312204	0.425561			TAG 60:13	0.288476	0.431168														PC 34:1	-0.845324	0.75296			PC 34:1	-0.845324	0.75296									11			0
							TAG 60:3	0.540854	0.416655			LysoPC 15:0	-0.312204	0.425561														DAG 40:8	0.313422	0.745826			DAG 40:8	0.313422	0.745826									11			0
							LysoPC 16:1	-0.298425	0.411592			TAG 60:3	0.540854	0.416655														6-Aminohexanoic acid | L-Isoleucine | L-Leucine	-0.215465	0.745826			6-Aminohexanoic acid | L-Isoleucine | L-Leucine	-0.215465	0.745826									11			0
							O-Acetyl-L-carnitine	0.42386	0.407987			LysoPC 16:1	-0.298425	0.411592														PG 36:2	-0.540146	0.745826			PG 36:2	-0.540146	0.745826									11			0
							DAG 36:2	-0.440068	0.405073			O-Acetyl-L-carnitine	0.42386	0.407987														TAG 54:6	-0.890873	0.744498			TAG 54:6	-0.890873	0.744498									11			0
							PE 32:0	0.86605	0.404849			DAG 36:2	-0.440068	0.405073														PC 31:0	-0.529553	0.743361			PC 31:0	-0.529553	0.743361									11			0
							LysoPC 20:3	-0.274245	0.401346			PE 32:0	0.86605	0.404849														TAG 46:3	-0.888758	0.743361			TAG 46:3	-0.888758	0.743361									11			0
							TAG 62:2	0.399662	0.395585			LysoPC 20:3	-0.274245	0.401346														TAG 54:2	0.267559	0.742686			TAG 54:2	0.267559	0.742686									13			0
							PC 35:1	0.197178	0.39317			TAG 62:2	0.399662	0.395585														PC 32:0	-0.341584	0.742686			PC 32:0	-0.341584	0.742686									13			0
							FA 19:0	-0.418521	0.388985			PC 35:1	0.197178	0.39317														PC 38:4	-0.506058	0.742686			PC 38:4	-0.506058	0.742686									13			0
							TAG 49:6	0.343671	0.388985			FA 19:0	-0.418521	0.388985														LysoPE 17:1	-0.52523	0.742686			LysoPE 17:1	-0.52523	0.742686									13			0
							PE 31:1	-0.194962	0.384875			TAG 49:6	0.343671	0.388985														PE 31:1	-1.0419	0.742686			PE 31:1	-1.0419	0.742686									13			0
							PE 33:2	-0.217109	0.379989			PE 31:1	-0.194962	0.384875														FA 19:0	0.553519	0.742089			FA 19:0	0.553519	0.742089									13			0
							TAG 54:8	0.0796476	0.379983			PE 33:2	-0.217109	0.379989														TAG 59:4	0.250502	0.742089			TAG 59:4	0.250502	0.742089									13			0
							TAG 49:2	0.0429658	0.37942			TAG 54:8	0.0796476	0.379983														PC 34:2	-0.875943	0.734339			PC 34:2	-0.875943	0.734339									13			1
							TAG 66:6	0.341907	0.375374			TAG 49:2	0.0429658	0.37942														PC 40:9	-0.310974	0.726388			PC 40:9	-0.310974	0.726388									13			1
							PE 36:3	0.251268	0.372139			TAG 66:6	0.341907	0.375374														Cer(d16:1/22:0)	0.356778	0.725375			Cer(d16:1/22:0)	0.356778	0.725375									13			1
							LysoPC 17:0	-0.303527	0.369603			PE 36:3	0.251268	0.372139														LysoPE 20:1	1.80221	0.723752			LysoPE 20:1	1.80221	0.723752									15			1
							TAG 62:3	-0.240674	0.361755			LysoPC 17:0	-0.303527	0.369603														TAG 56:6	-0.228051	0.722237			TAG 56:6	-0.228051	0.722237									15			1
							DAG 38:5	0.856972	0.357459			TAG 62:3	-0.240674	0.361755														TAG 59:0	-0.450935	0.722237			TAG 59:0	-0.450935	0.722237									15			1
							PI 34:2	-0.249849	0.356317			DAG 38:5	0.856972	0.357459														TAG 57:0	-0.50365	0.722237			TAG 57:0	-0.50365	0.722237									15			1
							PC 40:7	-0.162199	0.351823			PI 34:2	-0.249849	0.356317														PC 34:2	-0.818273	0.722237			PC 34:2	-0.818273	0.722237									15			1
							LysoPE 20:1	0.204336	0.351736			PC 40:7	-0.162199	0.351823														PE 36:3	-0.367672	0.720494			PE 36:3	-0.367672	0.720494									15			1
							PC 35:6	-0.0812438	0.349605			LysoPE 20:1	0.204336	0.351736														PC 36:5	-1.06623	0.718461			PC 36:5	-1.06623	0.718461									15			1
							TAG 56:7	-0.138979	0.348442			PC 35:6	-0.0812438	0.349605														LysoPC 18:3	0.36224	0.718213			LysoPC 18:3	0.36224	0.718213									15			1
							TAG 53:8	0.17334	0.344462			TAG 56:7	-0.138979	0.348442														PE 35:5	-0.241222	0.718213			PE 35:5	-0.241222	0.718213									15			1
							TAG 54:9	0.217206	0.339895			TAG 53:8	0.17334	0.344462														TAG 53:7	-0.5169	0.718213			TAG 53:7	-0.5169	0.718213									15			1
							TAG 65:6	-0.22742	0.339759			TAG 54:9	0.217206	0.339895														TAG 57:4	-0.221233	0.715585			TAG 57:4	-0.221233	0.715585									15			1
							2-Amino-2-methyl-1,3-propanediol | 3-Methylamino-1,2-propanediol | Diethanolamine	0.220155	0.333991			TAG 65:6	-0.22742	0.339759														DAG 38:5	-0.324842	0.715585			DAG 38:5	-0.324842	0.715585									15			1
							TAG 57:10	-0.151053	0.333958			2-Amino-2-methyl-1,3-propanediol | 3-Methylamino-1,2-propanediol | Diethanolamine	0.220155	0.333991														TAG 58:0	-0.420017	0.715585			TAG 58:0	-0.420017	0.715585									15			1
							PI 36:3	0.489233	0.333398			TAG 57:10	-0.151053	0.333958														TAG 52:7	0.31774	0.706821			TAG 52:7	0.31774	0.706821									15			1
							TAG 46:3	-1.03308	0.333398			PI 36:3	0.489233	0.333398														TAG 59:11	-0.551404	0.706821			TAG 59:11	-0.551404	0.706821									15			1
							TAG 56:11	-0.0972132	0.332085			TAG 46:3	-1.03308	0.333398														Guanosine	-0.635102	0.706821			Guanosine	-0.635102	0.706821									15			1
							TAG 62:6	0.255749	0.329677			TAG 56:11	-0.0972132	0.332085														TAG 66:6	-0.717449	0.70031			TAG 66:6	-0.717449	0.70031									15			1
							PE 36:3	-0.153002	0.327127			TAG 62:6	0.255749	0.329677														TAG 45:1	0.396811	0.699274			TAG 45:1	0.396811	0.699274									15			1
							LysoPE 20:3	-0.186966	0.316454			PE 36:3	-0.153002	0.327127														TAG 54:6	-0.346103	0.695795			TAG 54:6	-0.346103	0.695795									15			1
							LysoPE 20:5	0.333233	0.316454			LysoPE 20:3	-0.186966	0.316454														TAG 60:10	-0.379811	0.695795			TAG 60:10	-0.379811	0.695795									15			1
							LysoPC 20:5	0.440709	0.3118			LysoPE 20:5	0.333233	0.316454														PE 34:4	-0.431834	0.695795			PE 34:4	-0.431834	0.695795									15			1
							TAG 60:10	0.284451	0.306804			LysoPC 20:5	0.440709	0.3118														PE 40:5	0.510455	0.69503			PE 40:5	0.510455	0.69503									15			1
							Elaidic acid | Petroselinic acid (FA 18:1) | (E)-Octadec-11-enoic acid	0.377182	0.305018			TAG 60:10	0.284451	0.306804														LysoPC 20:4	0.273199	0.691497			LysoPC 20:4	0.273199	0.691497									15			1
							omega-Aminocaprylic acid	-0.437988	0.304952			Elaidic acid | Petroselinic acid (FA 18:1) | (E)-Octadec-11-enoic acid	0.377182	0.305018														PC 33:3	-0.711535	0.691497			PC 33:3	-0.711535	0.691497									15			1
							TAG 54:9	0.106678	0.304762			omega-Aminocaprylic acid	-0.437988	0.304952														PC 34:3	-0.601705	0.690616			PC 34:3	-0.601705	0.690616									15			1
							TAG 64:6	-0.140044	0.301917			TAG 54:9	0.106678	0.304762														LysoPC 20:4	-0.381223	0.690284			LysoPC 20:4	-0.381223	0.690284									15			1
							TAG 48:2	-0.0658759	0.294037			TAG 64:6	-0.140044	0.301917														PE 34:5	-0.427205	0.687221			PE 34:5	-0.427205	0.687221									15			1
							TAG 57:8	-0.180257	0.294037			TAG 48:2	-0.0658759	0.294037														TAG 53:6	-0.647185	0.687221			TAG 53:6	-0.647185	0.687221									15			1
							TAG 60:12	0.42361	0.294037			TAG 57:8	-0.180257	0.294037														PC 30:0	-0.713093	0.687221			PC 30:0	-0.713093	0.687221									15			1
							FA 23:0	0.186127	0.288606			TAG 60:12	0.42361	0.294037														TAG 48:4	-0.872016	0.687221			TAG 48:4	-0.872016	0.687221									17			1
							TAG 49:4	0.167956	0.287638			FA 23:0	0.186127	0.288606														PC 32:3	-0.885859	0.687221			PC 32:3	-0.885859	0.687221									17			1
							TAG 57:3	-0.151145	0.285727			TAG 49:4	0.167956	0.287638														PC 29:0	-0.616462	0.686265			PC 29:0	-0.616462	0.686265									17			1
							TAG 43:2	1.09655	0.284113			TAG 57:3	-0.151145	0.285727														PC 41:5	-0.64731	0.686265			PC 41:5	-0.64731	0.686265									17			1
							TAG 58:9	0.173103	0.264492			TAG 43:2	1.09655	0.284113														PE 31:1	-1.06071	0.686265			PE 31:1	-1.06071	0.686265									17			1
							TAG 56:7	-0.213296	0.26241			TAG 58:9	0.173103	0.264492														PE 33:2	0.717616	0.683794			PE 33:2	0.717616	0.683794									17			1
							TAG 50:2	0.0539957	0.261817			TAG 56:7	-0.213296	0.26241														TAG 46:2	0.692079	0.681971			TAG 46:2	0.692079	0.681971									17			1
							LysoPC 18:3	-0.215412	0.258427			TAG 50:2	0.0539957	0.261817														TAG 49:2	0.499256	0.681971			TAG 49:2	0.499256	0.681971									17			1
							TAG 54:6	0.114956	0.258427			LysoPC 18:3	-0.215412	0.258427														TAG 55:5	-0.445846	0.676271			TAG 55:5	-0.445846	0.676271									17			1
							LysoPE 22:0	0.09494	0.252212			TAG 54:6	0.114956	0.258427														TAG 51:6	-0.752204	0.668267			TAG 51:6	-0.752204	0.668267									17			1
							TAG 49:4	-0.188756	0.247693			LysoPE 22:0	0.09494	0.252212														TAG 52:5	-1.0311	0.668267			TAG 52:5	-1.0311	0.668267									17			1
							TAG 52:2	-0.0443511	0.245598			TAG 49:4	-0.188756	0.247693														PI 34:2	-1.03915	0.668267			PI 34:2	-1.03915	0.668267									17			1
							LysoPC 20:2	-0.182999	0.235529			TAG 52:2	-0.0443511	0.245598														TAG 59:10	-0.578405	0.666103			TAG 59:10	-0.578405	0.666103									17			1
							TAG 58:2	0.448735	0.223671			LysoPC 20:2	-0.182999	0.235529														PC 30:0	-0.359554	0.663963			PC 30:0	-0.359554	0.663963									17			1
							TAG 61:6	0.335694	0.218119			TAG 58:2	0.448735	0.223671														PC 37:5	-0.763213	0.663963			PC 37:5	-0.763213	0.663963									17			1
							PC 39:8	0.14825	0.202207			TAG 61:6	0.335694	0.218119														PC 31:1	-0.982673	0.658354			PC 31:1	-0.982673	0.658354									17			1
							PI 36:2	1.29969	0.188417			PC 39:8	0.14825	0.202207														PE 38:8	-0.425175	0.654723			PE 38:8	-0.425175	0.654723									20			1
							PE 35:4	-0.0637895	0.182069			PI 36:2	1.29969	0.188417														DAG 36:2	-1.14208	0.654723			DAG 36:2	-1.14208	0.654723									20			1
							TAG 51:5	-0.106001	0.182069			PE 35:4	-0.0637895	0.182069														TAG 62:3	-0.733147	0.653246			TAG 62:3	-0.733147	0.653246									20			1
							PC 39:9	-0.0851054	0.179471			TAG 51:5	-0.106001	0.182069														TAG 47:1	0.238561	0.652975			TAG 47:1	0.238561	0.652975									20			1
							PE 36:4	0.197128	0.175937			PC 39:9	-0.0851054	0.179471														TAG 51:0	-0.235111	0.652975			TAG 51:0	-0.235111	0.652975									20			1
							TAG 46:4	0.0963287	0.175937			PE 36:4	0.197128	0.175937														TAG 55:8	-0.57978	0.652975			TAG 55:8	-0.57978	0.652975									20			1
							PC 38:4	-0.0369719	0.169586			TAG 46:4	0.0963287	0.175937														DAG 39:6	-0.597514	0.652975			DAG 39:6	-0.597514	0.652975									20			1
							TAG 51:6	-0.0617963	0.169586			PC 38:4	-0.0369719	0.169586														TAG 42:1	-0.793596	0.649527			TAG 42:1	-0.793596	0.649527									20			1
							TAG 51:2	0.0203797	0.167035			TAG 51:6	-0.0617963	0.169586														TAG 57:6	-0.299437	0.636829			TAG 57:6	-0.299437	0.636829									20			1
							LysoPE 20:2	-0.119729	0.15914			TAG 51:2	0.0203797	0.167035														Nicotinic acid	1.19306	0.634228			Nicotinic acid	1.19306	0.634228									20			1
							TAG 64:4	-0.0594055	0.15914			LysoPE 20:2	-0.119729	0.15914														Riboflavin	0.489913	0.634228			Riboflavin	0.489913	0.634228									20			1
							TAG 51:7	0.164161	0.156671			TAG 64:4	-0.0594055	0.15914														PE 31:0	-0.363796	0.633353			PE 31:0	-0.363796	0.633353									20			1
							DAG 36:3	0.0551058	0.153186			TAG 51:7	0.164161	0.156671														Deoxyguanosine | Adenosine	-0.639081	0.633353			Deoxyguanosine | Adenosine	-0.639081	0.633353									20			1
							PE 33:2	-0.0116482	0.150899			DAG 36:3	0.0551058	0.153186														PE 40:9	-0.414077	0.632871			PE 40:9	-0.414077	0.632871									20			1
							TAG 46:2	0.0757777	0.15046			PE 33:2	-0.0116482	0.150899														PC 34:5	-0.529586	0.619904			PC 34:5	-0.529586	0.619904									20			1
							FA 21:0	-0.110763	0.149387			TAG 46:2	0.0757777	0.15046														PC 33:0	-0.312218	0.616695			PC 33:0	-0.312218	0.616695									20			1
							PC 37:4	-0.0760915	0.149382			FA 21:0	-0.110763	0.149387														PC 38:5	-0.316195	0.616444			PC 38:5	-0.316195	0.616444									20			1
							DAG 37:6	0.467153	0.147793			PC 37:4	-0.0760915	0.149382														TAG 52:6	-0.603679	0.608455			TAG 52:6	-0.603679	0.608455									20			1
							LysoPC 20:4	-0.0583095	0.147389			DAG 37:6	0.467153	0.147793														PE 35:1	-0.743172	0.603257			PE 35:1	-0.743172	0.603257									20			1
							PE 38:2	-0.0271741	0.144228			LysoPC 20:4	-0.0583095	0.147389														DAG 34:3	0.302549	0.600343			DAG 34:3	0.302549	0.600343									22			1
							Cer(d16:1/22:0)	-0.0577513	0.143866			PE 38:2	-0.0271741	0.144228														LysoPE 19:1	-0.608659	0.593829			LysoPE 19:1	-0.608659	0.593829									22			1
							PC 40:5	-0.107828	0.140402			Cer(d16:1/22:0)	-0.0577513	0.143866														Harmane	0.27802	0.592143			Harmane	0.27802	0.592143									22			1
							LysoPC 20:2	0.460396	0.139181			PC 40:5	-0.107828	0.140402														TAG 62:1	-0.729307	0.592143			TAG 62:1	-0.729307	0.592143									22			1
							LysoPC 20:1	-0.0558172	0.138726			LysoPC 20:2	0.460396	0.139181														PE 40:8	-0.174208	0.590673			PE 40:8	-0.174208	0.590673									22			1
							TAG 49:5	0.0728504	0.138726			LysoPC 20:1	-0.0558172	0.138726														TAG 44:2	-0.988106	0.582877			TAG 44:2	-0.988106	0.582877									22			1
							DAG 38:4	0.550384	0.129248			TAG 49:5	0.0728504	0.138726														TAG 60:15	0.437005	0.57106			TAG 60:15	0.437005	0.57106									22			1
							DAG 40:9	0.0270159	0.129248			DAG 38:4	0.550384	0.129248														PC 38:8	-0.359548	0.57106			PC 38:8	-0.359548	0.57106									22			1
							TAG 56:8	-0.0562334	0.129248			DAG 40:9	0.0270159	0.129248														PC 37:6	-0.45152	0.57106			PC 37:6	-0.45152	0.57106									22			1
							PI 36:2	0.379619	0.128255			TAG 56:8	-0.0562334	0.129248														TAG 58:7	-0.482809	0.57106			TAG 58:7	-0.482809	0.57106									22			1
							TAG 42:3	-0.0390998	0.125403			PI 36:2	0.379619	0.128255														TAG 54:7	-0.533135	0.570872			TAG 54:7	-0.533135	0.570872									22			1
							TAG 56:10	0.0592074	0.125403			TAG 42:3	-0.0390998	0.125403														LysoPC 17:0	0.204207	0.569723			LysoPC 17:0	0.204207	0.569723									24			1
							LysoPC 17:1	-0.042261	0.123083			TAG 56:10	0.0592074	0.125403														TAG 60:14	0.477302	0.566739			TAG 60:14	0.477302	0.566739									24			1
							TAG 60:11	0.107123	0.12149			LysoPC 17:1	-0.042261	0.123083														PC 36:5	-0.344328	0.566739			PC 36:5	-0.344328	0.566739									24			1
							PC 38:6	0.0976493	0.117779			TAG 60:11	0.107123	0.12149														PC 40:7	-0.289538	0.563554			PC 40:7	-0.289538	0.563554									24			1
							TAG 51:6	-0.0574684	0.116949			PC 38:6	0.0976493	0.117779														TAG 63:4	-0.422234	0.559474			TAG 63:4	-0.422234	0.559474									24			1
							PE 34:3	-0.174593	0.116354			TAG 51:6	-0.0574684	0.116949														TAG 56:3	2.7188	0.558916			TAG 56:3	2.7188	0.558916									27			1
							TAG 54:2	-0.0197096	0.112649			PE 34:3	-0.174593	0.116354														TAG 57:2	0.409548	0.558916			TAG 57:2	0.409548	0.558916									27			1
							PC 40:10	0.201787	0.109353			TAG 54:2	-0.0197096	0.112649														TAG 60:11	0.206156	0.556643			TAG 60:11	0.206156	0.556643									27			1
							LysoPC 18:1	0.274946	0.107316			PC 40:10	0.201787	0.109353														TAG 62:4	0.312461	0.554676			TAG 62:4	0.312461	0.554676									29			1
							TAG 56:2	0.32765	0.105322			LysoPC 18:1	0.274946	0.107316														LysoPC 17:0	-0.213127	0.554499			LysoPC 17:0	-0.213127	0.554499
							TAG 53:4	-0.0272444	0.1028			TAG 56:2	0.32765	0.105322														TAG 42:0	-0.526865	0.553126			TAG 42:0	-0.526865	0.553126
							Gamolenic acid (FA 18:3)	0.0238343	0.0999375			TAG 53:4	-0.0272444	0.1028														TAG 47:5	-0.28936	0.548751			TAG 47:5	-0.28936	0.548751
							PC 38:9	-0.030435	0.0998211			Gamolenic acid (FA 18:3)	0.0238343	0.0999375														SM 35:1	-0.254386	0.545775			SM 35:1	-0.254386	0.545775
							LysoPE 18:1	0.0600639	0.0977136			PC 38:9	-0.030435	0.0998211														TAG 42:0	-1.00564	0.545775			TAG 42:0	-1.00564	0.545775
							LysoPE 20:4	-0.0435339	0.0963426			LysoPE 18:1	0.0600639	0.0977136														TAG 49:5	-0.660991	0.54577			TAG 49:5	-0.660991	0.54577
							PE 37:6	-0.0225682	0.0963426			LysoPE 20:4	-0.0435339	0.0963426														PC 38:5	-0.283784	0.543141			PC 38:5	-0.283784	0.543141
							Acetylcholine	0.0241944	0.0925096			PE 37:6	-0.0225682	0.0963426														PC 38:4	0.341751	0.541493			PC 38:4	0.341751	0.541493
							LysoPC 21:1	0.160706	0.0925096			Acetylcholine	0.0241944	0.0925096														LysoPC 19:1	-0.452163	0.538646			LysoPC 19:1	-0.452163	0.538646
							TAG 63:1	0.128558	0.0925096			LysoPC 21:1	0.160706	0.0925096														PE 36:4	-0.241917	0.53854			PE 36:4	-0.241917	0.53854
							2-Amino-3-methyl-1-butanol	0.096471	0.0913893			TAG 63:1	0.128558	0.0925096														PC 37:4	0.266659	0.538018			PC 37:4	0.266659	0.538018
							TAG 51:2	0.0217676	0.0879417			2-Amino-3-methyl-1-butanol	0.096471	0.0913893														TAG 48:7	0.196082	0.529598			TAG 48:7	0.196082	0.529598
							TAG 49:6	-0.0186484	0.0874474			TAG 51:2	0.0217676	0.0879417														TAG 63:6	-0.351053	0.529598			TAG 63:6	-0.351053	0.529598
							(5Z,8Z,11Z,14Z)-Icosatetra-5,8,11,14-enoic acid	0.0977118	0.0802256			TAG 49:6	-0.0186484	0.0874474														TAG 61:2	-1.00062	0.528851			TAG 61:2	-1.00062	0.528851
							Nicotinic acid	-0.0240358	0.0802256			(5Z,8Z,11Z,14Z)-Icosatetra-5,8,11,14-enoic acid	0.0977118	0.0802256														TAG 62:6	0.158537	0.526956			TAG 62:6	0.158537	0.526956
							PE 34:3	0.132957	0.0802256			Nicotinic acid	-0.0240358	0.0802256														TAG 57:7	0.181341	0.521657			TAG 57:7	0.181341	0.521657
							FA 20:2	0.569079	0.0790855			PE 34:3	0.132957	0.0802256														Gamolenic acid (FA 18:3)	0.473918	0.519048			Gamolenic acid (FA 18:3)	0.473918	0.519048
							TAG 53:6	0.0548219	0.0782198			FA 20:2	0.569079	0.0790855														TAG 65:6	-0.367433	0.518074			TAG 65:6	-0.367433	0.518074
							PE 33:1	0.155923	0.0701627			TAG 53:6	0.0548219	0.0782198														PC 36:5	-0.274415	0.516894			PC 36:5	-0.274415	0.516894
							LysoPC 15:1	0.250915	0.0698425			PE 33:1	0.155923	0.0701627														PC 34:0	-0.348229	0.516894			PC 34:0	-0.348229	0.516894
							PC 39:9	-0.0197754	0.0640736			LysoPC 15:1	0.250915	0.0698425														LysoPC 17:1	-0.447311	0.511823			LysoPC 17:1	-0.447311	0.511823
							DAG 40:8	0.455388	0.0592855			PC 39:9	-0.0197754	0.0640736														PE 33:1	-0.626354	0.507249			PE 33:1	-0.626354	0.507249
							TAG 59:4	0.0842824	0.0565203			DAG 40:8	0.455388	0.0592855														LysoPC 20:5	-0.2192	0.507233			LysoPC 20:5	-0.2192	0.507233
							TAG 47:0	-0.140494	0.0547755			TAG 59:4	0.0842824	0.0565203														PC 35:5	-0.191913	0.502612			PC 35:5	-0.191913	0.502612
							Guanosine	0.0368218	0.0516			TAG 47:0	-0.140494	0.0547755														PC 33:1	-0.703652	0.498725			PC 33:1	-0.703652	0.498725
							TAG 53:7	0.027913	0.0497418			Guanosine	0.0368218	0.0516														TAG 62:4	-0.316305	0.493012			TAG 62:4	-0.316305	0.493012
							Gondoic Acid (FA 20:1)	0.143859	0.047814			TAG 53:7	0.027913	0.0497418														TAG 56:9	0.18938	0.491325			TAG 56:9	0.18938	0.491325
							FA 17:0	-0.0431608	0.0472627			Gondoic Acid (FA 20:1)	0.143859	0.047814														Betaine | L-Valine	0.389242	0.483816			Betaine | L-Valine	0.389242	0.483816
							Deoxyguanosine | Adenosine	0.718861	0.0465964			FA 17:0	-0.0431608	0.0472627														TAG 52:3	0.109866	0.481592			TAG 52:3	0.109866	0.481592
							PE 34:2	0.118214	0.0447673			Deoxyguanosine | Adenosine	0.718861	0.0465964														PC 38:3	-0.338868	0.460112			PC 38:3	-0.338868	0.460112
							TAG 58:8	0.0129668	0.0447673			PE 34:2	0.118214	0.0447673														PC 38:9	-0.364269	0.460112			PC 38:9	-0.364269	0.460112									7				0
							DAG 38:5	0.0327817	0.0432516			TAG 58:8	0.0129668	0.0447673														2-Amino-2-methyl-1,3-propanediol | 3-Methylamino-1,2-propanediol | Diethanolamine	0.606736	0.453627			2-Amino-2-methyl-1,3-propanediol | 3-Methylamino-1,2-propanediol | Diethanolamine	0.606736	0.453627									7				0
							TAG 51:3	0.0100251	0.0403906			DAG 38:5	0.0327817	0.0432516														LysoPE 20:3	-0.251799	0.452121			LysoPE 20:3	-0.251799	0.452121									7				0
							TAG 52:4	-0.0048165	0.0403906			TAG 51:3	0.0100251	0.0403906														TAG 57:5	-0.266958	0.452121			TAG 57:5	-0.266958	0.452121									7				0
							PE 40:10	0.0081285	0.0371198			TAG 52:4	-0.0048165	0.0403906														TAG 58:10	-0.26966	0.452121			TAG 58:10	-0.26966	0.452121									7				0
							PC 40:9	-0.0093809	0.0346271			PE 40:10	0.0081285	0.0371198														omega-Aminocaprylic acid	0.491431	0.448661			omega-Aminocaprylic acid	0.491431	0.448661									7				0
							TAG 52:4	0.0063834	0.0346271			PC 40:9	-0.0093809	0.0346271														PC 42:5	-0.28155	0.446648			PC 42:5	-0.28155	0.446648									7				0
							Pyroglutamic acid	0.0068221	0.0282859			TAG 52:4	0.0063834	0.0346271														PC 33:4	-0.371705	0.445393			PC 33:4	-0.371705	0.445393									7				0
							TAG 42:0	-0.0503103	0.0264283			Pyroglutamic acid	0.0068221	0.0282859														LysoPE 17:0	-0.263027	0.438816			LysoPE 17:0	-0.263027	0.438816									7				0
							PC 41:5	-0.0024149	0.0228923			TAG 42:0	-0.0503103	0.0264283														PC 36:5	-0.221347	0.433155			PC 36:5	-0.221347	0.433155									7				0
							PE 37:3	-0.000695	0.0228923			PC 41:5	-0.0024149	0.0228923														LysoPC 14:0	-0.321865	0.429583			LysoPC 14:0	-0.321865	0.429583									7				0
							Behenic acid (FA 22:0)	-0.0392349	0.0217925			PE 37:3	-0.000695	0.0228923														PE 34:3	-0.228493	0.424503			PE 34:3	-0.228493	0.424503									7				0
							TAG 52:6	-0.0016978	0.0217925			Behenic acid (FA 22:0)	-0.0392349	0.0217925														PC 36:0	-0.362299	0.423769			PC 36:0	-0.362299	0.423769									7				0
							LysoPE 15:0	0.0159319	0.0215179			TAG 52:6	-0.0016978	0.0217925														SM 39:1	-0.212332	0.420444			SM 39:1	-0.212332	0.420444									7				0
							FA 15:0	0.0922126	0.0152552			LysoPE 15:0	0.0159319	0.0215179														TAG 50:7	-0.369308	0.419922			TAG 50:7	-0.369308	0.419922									7				0
							PC 39:9	0.0806199	0.0126882			FA 15:0	0.0922126	0.0152552														5prime-Deoxy-5prime-(methylthio)adenosine	0.371959	0.418942			5prime-Deoxy-5prime-(methylthio)adenosine	0.371959	0.418942									7				0
							PE 31:0	0.0909535	0.0126882			PC 39:9	0.0806199	0.0126882														PE 36:3	0.229306	0.418942			PE 36:3	0.229306	0.418942									9				0
							L-Carnitine	-0.0227891	0.0122806			PE 31:0	0.0909535	0.0126882														TAG 56:3	-0.245456	0.418942			TAG 56:3	-0.245456	0.418942									9				0
							LysoPE 16:0	-6.63e-05	0.0122806			L-Carnitine	-0.0227891	0.0122806														PE 38:6	-0.328096	0.413403			PE 38:6	-0.328096	0.413403									9				0
							TAG 64:3	0.0924489	0.0089251			LysoPE 16:0	-6.63e-05	0.0122806														PC 30:1	0.252114	0.407929			PC 30:1	0.252114	0.407929									9				0
							TAG 55:10	0.0195748	0.00458342			TAG 64:3	0.0924489	0.0089251														LysoPC 20:2	-0.166605	0.405387			LysoPC 20:2	-0.166605	0.405387									9				0
							L-Glutamine	0.0397975	0.00351852			TAG 55:10	0.0195748	0.00458342														FA 17:0	0.49332	0.402315			FA 17:0	0.49332	0.402315									9				0
							DAG 34:1	0.175551	0.00186036			L-Glutamine	0.0397975	0.00351852														Stearic acid (FA 18:0)	-0.144179	0.402315			Stearic acid (FA 18:0)	-0.144179	0.402315									9				0
							TAG 43:1	-0.0650583	0.00165945			DAG 34:1	0.175551	0.00186036														PC 40:6	0.169246	0.39893			PC 40:6	0.169246	0.39893									9				0
							TAG 61:4	0.111106	0.00165945			TAG 43:1	-0.0650583	0.00165945														PC 37:4	-0.424004	0.39823			PC 37:4	-0.424004	0.39823									9				0
							PC 35:4	-0.972903	2.07735			TAG 61:4	0.111106	0.00165945														PE 32:2	-0.114794	0.396571			PE 32:2	-0.114794	0.396571									9				0
							TAG 62:5	-0.970051	1.83314			PC 35:4	-0.972903	2.07735														TAG 51:5	-0.264555	0.396571			TAG 51:5	-0.264555	0.396571									9				0
							PC 36:4	-0.960794	2.19079			TAG 62:5	-0.970051	1.83314														TAG 50:1	0.356774	0.395992			TAG 50:1	0.356774	0.395992									9				0
							TAG 46:2	-0.947429	1.85404			PC 36:4	-0.960794	2.19079														TAG 58:3	-0.295949	0.395992			TAG 58:3	-0.295949	0.395992									9				0
							TAG 52:0	-0.945932	2.17867			TAG 46:2	-0.947429	1.85404														TAG 58:11	-0.271434	0.393318			TAG 58:11	-0.271434	0.393318									9				0
							PC 40:6	-0.945604	1.94966			TAG 52:0	-0.945932	2.17867														TAG 63:3	0.319494	0.393272			TAG 63:3	0.319494	0.393272									9				0
							PC 33:3	-0.9327	3.74278			PC 40:6	-0.945604	1.94966														LysoPE 15:0	-0.162945	0.39172			LysoPE 15:0	-0.162945	0.39172									9				0
							TAG 48:0	-0.918497	3.47132			PC 33:3	-0.9327	3.74278														SM 38:1	0.305901	0.391108			SM 38:1	0.305901	0.391108									9				0
							N-epsilon-Acetyl-L-lysine	-0.91735	1.55534			TAG 48:0	-0.918497	3.47132														TAG 53:5	-0.201535	0.391108			TAG 53:5	-0.201535	0.391108									9				0
							TAG 46:1	-0.914699	2.30131			N-epsilon-Acetyl-L-lysine	-0.91735	1.55534														TAG 49:4	0.330377	0.387722			TAG 49:4	0.330377	0.387722									11				0
							TAG 52:4	-0.907457	2.77275			TAG 46:1	-0.914699	2.30131														PE 36:5	-0.130608	0.387722			PE 36:5	-0.130608	0.387722									11				0
							PC 40:4	-0.883948	2.74166			TAG 52:4	-0.907457	2.77275														TAG 52:7	-0.278627	0.387722			TAG 52:7	-0.278627	0.387722									11				0
							TAG 62:1	-0.878377	1.86586			PC 40:4	-0.883948	2.74166														PC 35:6	-0.280836	0.387722			PC 35:6	-0.280836	0.387722									11				0
							PC 35:3	-0.868452	2.87552			TAG 62:1	-0.878377	1.86586														TAG 53:8	-0.277964	0.380364			TAG 53:8	-0.277964	0.380364									11				0
							TAG 49:0	-0.861098	3.94837			PC 35:3	-0.868452	2.87552														TAG 57:9	-0.272688	0.378922			TAG 57:9	-0.272688	0.378922									11				0
							PC 33:0	-0.861086	3.34095			TAG 49:0	-0.861098	3.94837														TAG 52:5	0.751303	0.37234			TAG 52:5	0.751303	0.37234									13				0
							LysoPE 18:3	-0.847066	1.65799			PC 33:0	-0.861086	3.34095														TAG 59:5	-0.16232	0.367112			TAG 59:5	-0.16232	0.367112									13				0
							TAG 59:6	-0.8459	4.39269			LysoPE 18:3	-0.847066	1.65799														LysoPE 21:0	0.856127	0.358801			LysoPE 21:0	0.856127	0.358801									13				0
							PC 31:1	-0.83862	2.98702			TAG 59:6	-0.8459	4.39269														TAG 61:2	0.34191	0.358622			TAG 61:2	0.34191	0.358622									13				0
							PC 30:0	-0.834535	3.29222			PC 31:1	-0.83862	2.98702														PC 37:2	0.225715	0.357691			PC 37:2	0.225715	0.357691									13				0
							TAG 58:7	-0.830903	1.89762			PC 30:0	-0.834535	3.29222														TAG 50:5	-0.378584	0.349337			TAG 50:5	-0.378584	0.349337									13				0
							TAG 64:5	-0.830065	1.60939			TAG 58:7	-0.830903	1.89762														TAG 60:12	0.243831	0.348369			TAG 60:12	0.243831	0.348369									13				0
							TAG 50:6	-0.823138	2.31309			TAG 64:5	-0.830065	1.60939														TAG 62:2	0.4823	0.348258			TAG 62:2	0.4823	0.348258									13				0
							Betaine | L-Valine	-0.82153	1.41908			TAG 50:6	-0.823138	2.31309														PC 42:10	-0.133821	0.333798			PC 42:10	-0.133821	0.333798									13				0
							PC 32:0	-0.82054	2.60393			Betaine | L-Valine	-0.82153	1.41908														TAG 60:13	0.354956	0.333043			TAG 60:13	0.354956	0.333043									13				0
							TAG 60:4	-0.817589	1.63015			PC 32:0	-0.82054	2.60393														LysoPE 15:0	0.279985	0.333043			LysoPE 15:0	0.279985	0.333043									13				0
							TAG 56:0	-0.812745	1.65157			TAG 60:4	-0.817589	1.63015														TAG 52:4	0.147623	0.333043			TAG 52:4	0.147623	0.333043									13				0
							TAG 48:3	-0.808689	1.73654			TAG 56:0	-0.812745	1.65157														TAG 55:9	-0.201571	0.333043			TAG 55:9	-0.201571	0.333043									13				0
							LysoPE 15:0	-0.805215	1.45426			TAG 48:3	-0.808689	1.73654														TAG 46:1	-0.300137	0.328936			TAG 46:1	-0.300137	0.328936									15				0
							TAG 49:3	-0.803378	1.72834			LysoPE 15:0	-0.805215	1.45426														TAG 53:9	0.536512	0.326859			TAG 53:9	0.536512	0.326859									15				0
							PE 40:9	-0.801833	3.16837			TAG 49:3	-0.803378	1.72834														TAG 46:4	-0.404484	0.324645			TAG 46:4	-0.404484	0.324645									15				0
							PE 37:4	-0.800706	2.19938			PE 40:9	-0.801833	3.16837														TAG 43:2	0.999194	0.322741			TAG 43:2	0.999194	0.322741									15				0
							PC 34:5	-0.79325	3.28477			PE 37:4	-0.800706	2.19938														TAG 50:3	0.270174	0.322741			TAG 50:3	0.270174	0.322741									15				0
							TAG 51:1	-0.784916	2.2782			PC 34:5	-0.79325	3.28477														TAG 50:2	0.1422	0.322741			TAG 50:2	0.1422	0.322741									15				0
							PC 40:5	-0.782116	3.12347			TAG 51:1	-0.784916	2.2782														TAG 63:4	-0.192838	0.322741			TAG 63:4	-0.192838	0.322741									15				0
							PC 35:4	-0.7707	2.4495			PC 40:5	-0.782116	3.12347														PC 40:9	0.128348	0.320655			PC 40:9	0.128348	0.320655									15				1
							TAG 44:0	-0.760667	2.66325			PC 35:4	-0.7707	2.4495														PC 33:2	0.278619	0.313646			PC 33:2	0.278619	0.313646									15				1
							PC 31:0	-0.757803	3.40568			TAG 44:0	-0.760667	2.66325														TAG 50:4	-0.177534	0.313646			TAG 50:4	-0.177534	0.313646									15				1
							PC 31:1	-0.747289	3.06571			PC 31:0	-0.757803	3.40568														TAG 64:6	-0.186783	0.312267			TAG 64:6	-0.186783	0.312267									17				0
							TAG 57:0	-0.743842	1.57751			PC 31:1	-0.747289	3.06571														PC 40:4	-0.288595	0.310579			PC 40:4	-0.288595	0.310579									17				0
							PC 38:5	-0.735961	3.14828			TAG 57:0	-0.743842	1.57751														PC 40:11	-0.132	0.290907			PC 40:11	-0.132	0.290907									17				0
							PE 32:2	-0.731518	1.57146			PC 38:5	-0.735961	3.14828														PC 35:1	-0.299949	0.290907			PC 35:1	-0.299949	0.290907									17				0
							PE 33:2	-0.728385	2.194			PE 32:2	-0.731518	1.57146														SM 40:1	0.107186	0.288974			SM 40:1	0.107186	0.288974									17				1
							TAG 56:1	-0.72785	1.5338			PE 33:2	-0.728385	2.194														TAG 48:3	0.3784	0.283129			TAG 48:3	0.3784	0.283129									17				1
							PC 38:5	-0.722966	3.16837			TAG 56:1	-0.72785	1.5338														TAG 58:12	-0.175481	0.281999			TAG 58:12	-0.175481	0.281999									17				1
							Cer(d16:1/25:0(2OH))	-0.722107	2.52648			PC 38:5	-0.722966	3.16837														TAG 64:5	-0.160048	0.28061			TAG 64:5	-0.160048	0.28061									17				1
							TAG 42:0	-0.719002	1.59344			Cer(d16:1/25:0(2OH))	-0.722107	2.52648														TAG 61:4	-0.105278	0.279499			TAG 61:4	-0.105278	0.279499									20				1
							PE 38:7	-0.717144	4.00471			TAG 42:0	-0.719002	1.59344														DAG 34:2	0.160813	0.278911			DAG 34:2	0.160813	0.278911									20				1
							TAG 46:0	-0.713431	3.14046			PE 38:7	-0.717144	4.00471														PC 40:5	-0.143776	0.26594			PC 40:5	-0.143776	0.26594									20				1
							PE 39:5	-0.709658	3.16837			TAG 46:0	-0.713431	3.14046														TAG 62:5	-0.134357	0.251302			TAG 62:5	-0.134357	0.251302									20				1
							TAG 62:2	-0.709077	1.45426			PE 39:5	-0.709658	3.16837														LysoPC 16:0	-0.130766	0.250191			LysoPC 16:0	-0.130766	0.250191									20				1
							TAG 49:1	-0.706602	3.03003			TAG 62:2	-0.709077	1.45426														FA 15:0	0.350811	0.248711			FA 15:0	0.350811	0.248711									20				1
							TAG 53:6	-0.696166	2.12103			TAG 49:1	-0.706602	3.03003														TAG 58:4	0.146341	0.248557			TAG 58:4	0.146341	0.248557									20				1
							TAG 44:2	-0.696011	1.61079			TAG 53:6	-0.696166	2.12103														TAG 44:3	0.614414	0.244338			TAG 44:3	0.614414	0.244338									20				1
							TAG 48:1	-0.695742	2.18712			TAG 44:2	-0.696011	1.61079														DAG 40:9	0.124987	0.244338			DAG 40:9	0.124987	0.244338									20				1
							TAG 54:0	-0.690099	1.57751			TAG 48:1	-0.695742	2.18712														2-Amino-3-methyl-1-butanol	0.380317	0.242155			2-Amino-3-methyl-1-butanol	0.380317	0.242155									20				1
							PC 40:9	-0.68154	2.08775			TAG 54:0	-0.690099	1.57751														TAG 51:7	0.250896	0.241036			TAG 51:7	0.250896	0.241036									20				1
							L-Tryptophan	-0.680551	3.30633			PC 40:9	-0.68154	2.08775														DAG 34:1	-0.0569399	0.241036			DAG 34:1	-0.0569399	0.241036									20				1
							3-Amino-3-(4-hydroxyphenyl)propanoic acid | L-Tyrosine	-0.675615	2.55407			L-Tryptophan	-0.680551	3.30633														LysoPC 15:0	-0.124301	0.237309			LysoPC 15:0	-0.124301	0.237309									20				1
							PE 37:4	-0.673552	1.40836			3-Amino-3-(4-hydroxyphenyl)propanoic acid | L-Tyrosine	-0.675615	2.55407														TAG 64:4	-0.198653	0.237309			TAG 64:4	-0.198653	0.237309									22				1
							PC 37:5	-0.672951	1.57751			PE 37:4	-0.673552	1.40836														LysoPC 18:3	-0.104289	0.235028			LysoPC 18:3	-0.104289	0.235028									22				1
							PE 34:1	-0.667031	1.33938			PC 37:5	-0.672951	1.57751														TAG 46:3	0.425225	0.234878			TAG 46:3	0.425225	0.234878									22				1
							TAG 51:3	-0.661733	1.56048			PE 34:1	-0.667031	1.33938														TAG 57:11	-0.109503	0.234878			TAG 57:11	-0.109503	0.234878									22				1
							TAG 59:0	-0.661071	1.46088			TAG 51:3	-0.661733	1.56048														LysoPE 17:0	0.106861	0.231036			LysoPE 17:0	0.106861	0.231036									22				1
							TAG 52:1	-0.658476	2.76049			TAG 59:0	-0.661071	1.46088														PC 31:2	-0.092699	0.231036			PC 31:2	-0.092699	0.231036									22				1
							TAG 56:9	-0.654949	1.71015			TAG 52:1	-0.658476	2.76049														PC 38:0	-0.122466	0.21203			PC 38:0	-0.122466	0.21203									22				1
							TAG 60:7	-0.654407	1.40836			TAG 56:9	-0.654949	1.71015														TAG 57:10	-0.105108	0.206279			TAG 57:10	-0.105108	0.206279									22				1
							PE 37:4	-0.648683	1.91403			TAG 60:7	-0.654407	1.40836														PC 40:8	-0.0665986	0.202311			PC 40:8	-0.0665986	0.202311									22				1
							PC 38:7	-0.639808	2.24123			PE 37:4	-0.648683	1.91403														LysoPE 20:2	0.235708	0.199334			LysoPE 20:2	0.235708	0.199334									22				1
							TAG 47:1	-0.634371	2.35871			PC 38:7	-0.639808	2.24123														TAG 55:2	-0.327738	0.195197			TAG 55:2	-0.327738	0.195197									22				1
							PC 34:3	-0.632779	1.9973			TAG 47:1	-0.634371	2.35871														TAG 54:9	0.237034	0.193177			TAG 54:9	0.237034	0.193177									22				1
							PE 40:8	-0.631542	2.71521			PC 34:3	-0.632779	1.9973														LysoPC 20:0	0.1147	0.190869			LysoPC 20:0	0.1147	0.190869									22				1
							PE 34:5	-0.630586	1.60634			PE 40:8	-0.631542	2.71521														LysoPC 15:1	-0.0077063	0.186983			LysoPC 15:1	-0.0077063	0.186983									22				1
							PC 38:6	-0.628174	2.0431			PE 34:5	-0.630586	1.60634														PC 39:9	-0.0868794	0.185186			PC 39:9	-0.0868794	0.185186									22				1
							TAG 43:0	-0.627776	2.16063			PC 38:6	-0.628174	2.0431														DAG 37:6	-0.0593579	0.175005			DAG 37:6	-0.0593579	0.175005									22				1
							TAG 50:3	-0.623593	1.89762			TAG 43:0	-0.627776	2.16063														N-epsilon-Acetyl-L-lysine	-0.037397	0.161117			N-epsilon-Acetyl-L-lysine	-0.037397	0.161117									22				1
							PC 34:4	-0.622598	2.50665			TAG 50:3	-0.623593	1.89762														TAG 49:2	-0.06112	0.161117			TAG 49:2	-0.06112	0.161117									22				1
							PC 33:2	-0.620024	3.83239			PC 34:4	-0.622598	2.50665														PC 37:5	-0.0747958	0.161117			PC 37:5	-0.0747958	0.161117									22				1
							PC 32:1	-0.617408	3.12537			PC 33:2	-0.620024	3.83239														LysoPC 20:3	0.0765329	0.155641			LysoPC 20:3	0.0765329	0.155641									22				1
							PC 39:5	-0.585452	2.81654			PC 32:1	-0.617408	3.12537														LysoPE 17:1	0.558464	0.147989			LysoPE 17:1	0.558464	0.147989									22				1
							TAG 60:10	-0.57115	3.14046			PC 39:5	-0.585452	2.81654														TAG 50:6	-0.0519251	0.147989			TAG 50:6	-0.0519251	0.147989									24				1
							PC 36:6	-0.569724	2.13593			TAG 60:10	-0.57115	3.14046														TAG 47:4	0.293829	0.141165			TAG 47:4	0.293829	0.141165									24				1
							LysoPE 19:0	-0.556458	1.7636			PC 36:6	-0.569724	2.13593														SM 42:1	-0.0642129	0.138762			SM 42:1	-0.0642129	0.138762									24				1
							PE 34:4	-0.554091	2.07095			LysoPE 19:0	-0.556458	1.7636														TAG 50:5	0.0444735	0.13212			TAG 50:5	0.0444735	0.13212									24				1
							PC 36:5	-0.551583	3.14046			PE 34:4	-0.554091	2.07095														PE 40:10	-0.0488925	0.125267			PE 40:10	-0.0488925	0.125267									24				1
							TAG 53:6	-0.548991	1.35298			PC 36:5	-0.551583	3.14046														TAG 43:2	0.0949894	0.120361			TAG 43:2	0.0949894	0.120361									24				1
							PE 40:2	-0.543531	1.81012			TAG 53:6	-0.548991	1.35298														PC 34:2	0.238827	0.115609			PC 34:2	0.238827	0.115609									24				1
							PC 34:2	-0.540448	2.63814			PE 40:2	-0.543531	1.81012														SM 33:1	0.0768051	0.115609			SM 33:1	0.0768051	0.115609									24				1
							TAG 58:0	-0.539848	1.6216			PC 34:2	-0.540448	2.63814														TAG 53:4	0.0582818	0.115609			TAG 53:4	0.0582818	0.115609									24				1
							PE 32:0	-0.536184	3.14046			TAG 58:0	-0.539848	1.6216														Pyroglutamic acid	-0.0318109	0.115479			Pyroglutamic acid	-0.0318109	0.115479									24				1
							PE 37:5	-0.517107	3.93753			PE 32:0	-0.536184	3.14046														TAG 57:2	-0.0839846	0.114491			TAG 57:2	-0.0839846	0.114491									24				1
							PC 38:8	-0.516504	2.16472			PE 37:5	-0.517107	3.93753														PE 32:0	-0.476054	0.114491			PE 32:0	-0.476054	0.114491									24				1
							PC 37:4	-0.50454	3.54107			PC 38:8	-0.516504	2.16472														TAG 63:5	0.108683	0.114198			TAG 63:5	0.108683	0.114198									24				1
							PC 37:3	-0.499787	2.56812			PC 37:4	-0.50454	3.54107														FA 20:2	0.338673	0.1133			FA 20:2	0.338673	0.1133									24				1
							PC 34:2	-0.478512	2.53275			PC 37:3	-0.499787	2.56812														LysoPE 20:5	-0.191043	0.111276			LysoPE 20:5	-0.191043	0.111276									24				1
							SM 40:1	-0.467426	1.71015			PC 34:2	-0.478512	2.53275														PC 40:10	-0.0198171	0.107818			PC 40:10	-0.0198171	0.107818									24				1
							SM 42:1	-0.457254	1.52815			SM 40:1	-0.467426	1.71015														TAG 57:8	0.0606299	0.107541			TAG 57:8	0.0606299	0.107541									24				1
							PC 33:1	-0.451855	2.04856			SM 42:1	-0.457254	1.52815														LysoPE 18:0	-0.0083031	0.0996514			LysoPE 18:0	-0.0083031	0.0996514									24				1
							PE 38:6	-0.448873	1.34134			PC 33:1	-0.451855	2.04856														LysoPE 20:2	-0.0161083	0.0996514			LysoPE 20:2	-0.0161083	0.0996514									27				1
							PC 34:1	-0.434879	3.16837			PE 38:6	-0.448873	1.34134														LysoPC 17:1	0.40254	0.0960045			LysoPC 17:1	0.40254	0.0960045									27				1
							TAG 58:10	-0.424765	1.60936			PC 34:1	-0.434879	3.16837														TAG 65:5	-0.0233808	0.0960045			TAG 65:5	-0.0233808	0.0960045									27				1
							PC 36:5	-0.422516	2.56812			TAG 58:10	-0.424765	1.60936														LysoPC 18:0	0.17161	0.0914165			LysoPC 18:0	0.17161	0.0914165									27				1
							SM 34:1	-0.406223	1.4058			PC 36:5	-0.422516	2.56812														TAG 59:7	-0.0324876	0.0872485			TAG 59:7	-0.0324876	0.0872485									27				1
							PC 32:2	-0.396277	2.57105			SM 34:1	-0.406223	1.4058														3-Amino-3-(4-hydroxyphenyl)propanoic acid | L-Tyrosine	-0.0425059	0.0860121			3-Amino-3-(4-hydroxyphenyl)propanoic acid | L-Tyrosine	-0.0425059	0.0860121									27				1
							TAG 44:1	-0.388646	1.3837			PC 32:2	-0.396277	2.57105														PC 41:5	0.175164	0.0848531			PC 41:5	0.175164	0.0848531									27				1
							PC 38:5	-0.38748	1.99535			TAG 44:1	-0.388646	1.3837														Behenic acid (FA 22:0)	0.138536	0.0822751			Behenic acid (FA 22:0)	0.138536	0.0822751									27				1
							PC 40:8	-0.380566	2.1782			PC 38:5	-0.38748	1.99535														Cer(d16:1/24:1)	0.0682094	0.0822751			Cer(d16:1/24:1)	0.0682094	0.0822751									27				1
							TAG 47:1	-0.372981	1.9732			PC 40:8	-0.380566	2.1782														Cer(d16:1/24:0(2OH))	0.0582538	0.0822751			Cer(d16:1/24:0(2OH))	0.0582538	0.0822751									27				1
							TAG 45:0	-0.359019	1.86586			TAG 47:1	-0.372981	1.9732														TAG 64:2	0.0112215	0.0822751			TAG 64:2	0.0112215	0.0822751									27				1
							TAG 55:8	-0.356973	2.71057			TAG 45:0	-0.359019	1.86586														TAG 51:4	-0.0291824	0.0822751			TAG 51:4	-0.0291824	0.0822751									27				1
							PC 35:5	-0.356268	2.11641			TAG 55:8	-0.356973	2.71057														O-Acetyl-L-carnitine	0.579706	0.0761024			O-Acetyl-L-carnitine	0.579706	0.0761024									27				1
							PC 40:6	-0.354927	1.83417			PC 35:5	-0.356268	2.11641														TAG 53:8	0.152835	0.0761024			TAG 53:8	0.152835	0.0761024									27				1
							PC 37:1	-0.32923	1.59344			PC 40:6	-0.354927	1.83417														L-Tryptophan	-0.0210556	0.0761024			L-Tryptophan	-0.0210556	0.0761024									27				1
							PC 31:2	-0.319838	1.73741			PC 37:1	-0.32923	1.59344														FA 26:0	-0.0230013	0.0761024			FA 26:0	-0.0230013	0.0761024									27				1
							SM 39:1	-0.315327	1.52672			PC 31:2	-0.319838	1.73741														TAG 51:5	0.0863765	0.0721239			TAG 51:5	0.0863765	0.0721239									27				1
							PC 40:7	-0.30394	1.49102			SM 39:1	-0.315327	1.52672														TAG 48:5	-0.0561598	0.0716211			TAG 48:5	-0.0561598	0.0716211									27				1
							PC 37:6	-0.303503	2.23779			PC 40:7	-0.30394	1.49102														PC 40:7	0.0547973	0.0704424			PC 40:7	0.0547973	0.0704424									27				1
							TAG 47:5	-0.28228	1.33119			PC 37:6	-0.303503	2.23779														TAG 56:11	-0.0424193	0.0684693			TAG 56:11	-0.0424193	0.0684693									29				1
							TAG 50:1	-0.261892	2.09309			TAG 47:5	-0.28228	1.33119														FA 23:0	0.0456943	0.0616922			FA 23:0	0.0456943	0.0616922									29				1
							LysoPE 20:0	-0.25287	1.51413			TAG 50:1	-0.261892	2.09309														PE 37:3	0.0398521	0.0616922			PE 37:3	0.0398521	0.0616922									29				1
							SM 35:1	-0.251165	1.70918			LysoPE 20:0	-0.25287	1.51413														PE 40:9	-0.0093525	0.0603453			PE 40:9	-0.0093525	0.0603453									29				1
							PC 39:4	-0.250452	2.05529			SM 35:1	-0.251165	1.70918														TAG 48:3	0.0201438	0.0554882			TAG 48:3	0.0201438	0.0554882									29				1
							TAG 48:1	-0.228283	1.57751			PC 39:4	-0.250452	2.05529														TAG 49:6	-0.0616701	0.0554882			TAG 49:6	-0.0616701	0.0554882									29				1
							TAG 51:3	-0.210103	1.51189			TAG 48:1	-0.228283	1.57751														Arachidic acid (FA 20:0)	0.0979733	0.051759			Arachidic acid (FA 20:0)	0.0979733	0.051759									29				1
							TAG 53:3	0.159361	1.88914			TAG 51:3	-0.210103	1.51189														Acetylcholine	0.028332	0.051759			Acetylcholine	0.028332	0.051759									29				1
							PC 38:6	0.160829	1.3837			TAG 53:3	0.159361	1.88914														Nicotinamide	0.109371	0.0505078			Nicotinamide	0.109371	0.0505078									29				1
							TAG 50:3	0.223227	2.33407			PC 38:6	0.160829	1.3837														TAG 54:4	-0.0282775	0.0504901			TAG 54:4	-0.0282775	0.0504901									29				1
							PC 35:2	0.235328	1.61188			TAG 50:3	0.223227	2.33407														LysoPE 16:0	0.0957029	0.0485811			LysoPE 16:0	0.0957029	0.0485811									29				1
							TAG 54:7	0.276229	1.51189			PC 35:2	0.235328	1.61188														L-Carnitine	0.158656	0.0333766			L-Carnitine	0.158656	0.0333766									29				1
							TAG 52:3	0.280681	2.54642			TAG 54:7	0.276229	1.51189														TAG 56:10	0.0866461	0.0299306			TAG 56:10	0.0866461	0.0299306									29				1
							TAG 49:3	0.316844	1.71015			TAG 52:3	0.280681	2.54642														TAG 47:2	0.0624022	0.0297319			TAG 47:2	0.0624022	0.0297319									31				1
							TAG 48:2	0.322861	1.3322			TAG 49:3	0.316844	1.71015														L-Glutamine	0.0391299	0.0297319			L-Glutamine	0.0391299	0.0297319									31				1
							TAG 57:9	0.330286	1.59541			TAG 48:2	0.322861	1.3322														LysoPE 22:0	0.0793921	0.0288829			LysoPE 22:0	0.0793921	0.0288829									31				1
							TAG 52:2	0.331203	1.60936			TAG 57:9	0.330286	1.59541														LysoPC 18:0	-0.0017223	0.0255319			LysoPC 18:0	-0.0017223	0.0255319									31				1
							TAG 56:10	0.348326	1.49815			TAG 52:2	0.331203	1.60936														Pantothenic acid	0.21275	0.0234137			Pantothenic acid	0.21275	0.0234137									33				1
							PC 39:5	0.375274	3.26351			TAG 56:10	0.348326	1.49815														TAG 55:8	-0.0135804	0.0234137			TAG 55:8	-0.0135804	0.0234137									33				1
							TAG 57:11	0.385696	1.77088			PC 39:5	0.375274	3.26351														TAG 57:10	-0.0131069	0.0182639			TAG 57:10	-0.0131069	0.0182639									33				1
							TAG 57:10	0.408264	1.34402			TAG 57:11	0.385696	1.77088														TAG 45:2	0.189579	0.0145238			TAG 45:2	0.189579	0.0145238									35				1
							TAG 53:2	0.415589	1.61105			TAG 57:10	0.408264	1.34402														TAG 42:2	0.228512	0.0123521			TAG 42:2	0.228512	0.0123521									35				1
							TAG 56:4	0.420042	2.0209			TAG 53:2	0.415589	1.61105														LysoPE 20:0	0.145507	0.012028			LysoPE 20:0	0.145507	0.012028									35				1
							SM 33:1	0.466705	2.16472			TAG 56:4	0.420042	2.0209														PI 36:3	0.2666	0.0107525			PI 36:3	0.2666	0.0107525
							PC 36:8	0.470672	1.49815			SM 33:1	0.466705	2.16472														LysoPE 19:0	0.235576	0.00774301			LysoPE 19:0	0.235576	0.00774301
							PE 38:5	0.479201	1.60939			PC 36:8	0.470672	1.49815														LysoPE 20:4	0.0308131	0.00774301			LysoPE 20:4	0.0308131	0.00774301
							PE 36:3	0.480976	1.77133			PE 38:5	0.479201	1.60939														TAG 58:13	0.105921	0.00523082			TAG 58:13	0.105921	0.00523082
							TAG 59:7	0.502897	1.83485			PE 36:3	0.480976	1.77133														TAG 55:10	0.0691337	0.00352355			TAG 55:10	0.0691337	0.00352355
							TAG 55:3	0.520187	2.55407			TAG 59:7	0.502897	1.83485														PC 35:4	-0.0010677	0.00326188			PC 35:4	-0.0010677	0.00326188
							PC 37:2	0.529338	4.00471			TAG 55:3	0.520187	2.55407
							PE 38:5	0.530652	3.01457			PC 37:2	0.529338	4.00471														TAG 65:6	0.997291	1.5509			TAG 65:6	0.997291	1.5509
							TAG 56:6	0.541572	2.09309			PE 38:5	0.530652	3.01457														LysoPE 22:8	0.985478	2.31434			LysoPE 22:8	0.985478	2.31434
							TAG 56:5	0.547239	3.26351			TAG 56:6	0.541572	2.09309														TAG 52:1	0.977055	2.38448			TAG 52:1	0.977055	2.38448
							PC 38:2	0.553987	3.28477			TAG 56:5	0.547239	3.26351														TAG 51:7	0.975429	2.11702			TAG 51:7	0.975429	2.11702
							TAG 56:3	0.569761	1.43068			PC 38:2	0.553987	3.28477														TAG 60:1	0.975003	1.45931			TAG 60:1	0.975003	1.45931
							TAG 59:4	0.573476	2.30131			TAG 56:3	0.569761	1.43068														TAG 54:1	0.946658	1.83589			TAG 54:1	0.946658	1.83589
							PC 42:10	0.596442	2.05886			TAG 59:4	0.573476	2.30131														TAG 47:3	0.945859	2.49554			TAG 47:3	0.945859	2.49554
							TAG 51:4	0.607443	2.56812			PC 42:10	0.596442	2.05886														TAG 52:8	0.930891	1.47654			TAG 52:8	0.930891	1.47654
							PC 38:2	0.616974	3.12347			TAG 51:4	0.607443	2.56812														PC 39:9	0.92955	1.60154			PC 39:9	0.92955	1.60154
							TAG 65:6	0.631753	1.72834			PC 38:2	0.616974	3.12347														TAG 58:8	0.925636	2.47662			TAG 58:8	0.925636	2.47662
							TAG 48:3	0.632869	2.77275			TAG 65:6	0.631753	1.72834														TAG 49:1	0.915513	1.37724			TAG 49:1	0.915513	1.37724
							TAG 55:9	0.644708	3.14046			TAG 48:3	0.632869	2.77275														PC 38:6	0.885974	1.83465			PC 38:6	0.885974	1.83465
							TAG 52:7	0.645079	2.07732			TAG 55:9	0.644708	3.14046														PC 31:2	0.814678	1.45397			PC 31:2	0.814678	1.45397
							TAG 60:11	0.675998	1.65111			TAG 52:7	0.645079	2.07732														TAG 62:1	0.7969	1.58997			TAG 62:1	0.7969	1.58997
							TAG 56:7	0.676305	3.16837			TAG 60:11	0.675998	1.65111														LysoPC 16:1	0.793752	1.64629			LysoPC 16:1	0.793752	1.64629
							LysoPE 19:1	0.67705	1.59344			TAG 56:7	0.676305	3.16837														TAG 56:1	0.783126	1.38837			TAG 56:1	0.783126	1.38837
							TAG 46:3	0.687757	1.99433			LysoPE 19:1	0.67705	1.59344														PC 39:7	0.76087	1.87619			PC 39:7	0.76087	1.87619
							TAG 50:6	0.700214	1.60298			TAG 46:3	0.687757	1.99433														TAG 56:7	0.737682	1.41365			TAG 56:7	0.737682	1.41365
							TAG 45:3	0.710077	1.57751			TAG 50:6	0.700214	1.60298														TAG 56:4	0.733398	2.45821			TAG 56:4	0.733398	2.45821
							TAG 54:2	0.723807	1.58948			TAG 45:3	0.710077	1.57751														TAG 56:8	0.730415	1.8328			TAG 56:8	0.730415	1.8328
							TAG 59:9	0.740026	2.40923			TAG 54:2	0.723807	1.58948														PC 36:6	0.724716	1.60301			PC 36:6	0.724716	1.60301
							TAG 57:5	0.74384	3.33272			TAG 59:9	0.740026	2.40923														TAG 53:3	0.723935	1.47618			TAG 53:3	0.723935	1.47618
							TAG 42:2	0.754069	2.19377			TAG 57:5	0.74384	3.33272														TAG 53:6	0.711804	1.81229			TAG 53:6	0.711804	1.81229
							PE 39:5	0.754907	2.49773			TAG 42:2	0.754069	2.19377														PC 35:2	0.711326	1.33468			PC 35:2	0.711326	1.33468
							TAG 46:2	0.769877	2.67453			PE 39:5	0.754907	2.49773														FA 21:0	0.709812	1.48862			FA 21:0	0.709812	1.48862
							LysoPE 19:1	0.7749	2.16472			TAG 46:2	0.769877	2.67453														TAG 57:1	0.7067	1.49828			TAG 57:1	0.7067	1.49828
							TAG 55:3	0.808567	6.25387			LysoPE 19:1	0.7749	2.16472														PC 38:5	0.6984	1.49368			PC 38:5	0.6984	1.49368
							TAG 51:7	0.817766	2.31309			TAG 55:3	0.808567	6.25387														PC 37:6	0.691597	1.49828			PC 37:6	0.691597	1.49828
							Harmane	0.829946	3.1722			TAG 51:7	0.817766	2.31309														PC 40:4	0.687376	1.43708			PC 40:4	0.687376	1.43708
							TAG 57:6	0.844667	2.29978			Harmane	0.829946	3.1722														TAG 46:2	0.681326	1.65192			TAG 46:2	0.681326	1.65192
							TAG 45:3	0.844919	1.96598			TAG 57:6	0.844667	2.29978														TAG 60:6	0.678553	2.15267			TAG 60:6	0.678553	2.15267
							TAG 57:7	0.862215	2.23779			TAG 45:3	0.844919	1.96598														TAG 54:8	0.672495	1.52919			TAG 54:8	0.672495	1.52919
							TAG 63:2	0.866975	1.57751			TAG 57:7	0.862215	2.23779														PC 31:1	0.663579	1.49035			PC 31:1	0.663579	1.49035
							TAG 54:9	0.867412	3.11881			TAG 63:2	0.866975	1.57751														TAG 58:3	0.645776	1.30991			TAG 58:3	0.645776	1.30991
							TAG 45:2	0.892435	2.20968			TAG 54:9	0.867412	3.11881														TAG 49:4	0.529798	2.19897			TAG 49:4	0.529798	2.19897
							TAG 47:3	0.894281	2.32034			TAG 45:2	0.892435	2.20968														PC 36:3	0.515468	1.36948			PC 36:3	0.515468	1.36948
							TAG 58:5	0.917522	4.00471			TAG 47:3	0.894281	2.32034														PC 37:7	0.489995	1.44843			PC 37:7	0.489995	1.44843
							TAG 58:4	0.958959	1.91632			TAG 58:5	0.917522	4.00471														TAG 50:6	0.488679	1.43772			TAG 50:6	0.488679	1.43772
							TAG 59:10	0.959005	2.56874			TAG 58:4	0.958959	1.91632														TAG 51:3	0.462545	1.46882			TAG 51:3	0.462545	1.46882
							TAG 59:11	0.961114	2.48439			TAG 59:10	0.959005	2.56874														TAG 54:8	0.414002	1.55326			TAG 54:8	0.414002	1.55326
							TAG 42:1	0.985378	1.67427			TAG 59:11	0.961114	2.48439														TAG 51:3	0.375798	1.47618			TAG 51:3	0.375798	1.47618
							TAG 59:7	0.994217	3.41089			TAG 42:1	0.985378	1.67427														PC 40:5	0.366461	2.18897			PC 40:5	0.366461	2.18897
							TAG 45:3	0.994294	1.88443			TAG 59:7	0.994217	3.41089														PC 34:3	-0.3191	1.8328			PC 34:3	-0.3191	1.8328
												TAG 45:3	0.994294	1.88443														TAG 49:0	-0.339742	1.73943			TAG 49:0	-0.339742	1.73943
																												PE 37:5	-0.425516	1.82183			PE 37:5	-0.425516	1.82183
																												TAG 51:1	-0.4315	2.07841			TAG 51:1	-0.4315	2.07841
																												TAG 57:7	-0.516598	1.97322			TAG 57:7	-0.516598	1.97322
																												TAG 50:3	-0.595662	2.31434			TAG 50:3	-0.595662	2.31434
																												TAG 60:7	-0.655019	1.70775			TAG 60:7	-0.655019	1.70775
																												TAG 48:0	-0.687291	2.49554			TAG 48:0	-0.687291	2.49554
																												PE 39:5	-0.697302	1.49035			PE 39:5	-0.697302	1.49035
																												LysoPE 18:2	-0.720048	1.46882			LysoPE 18:2	-0.720048	1.46882
																												TAG 58:6	-0.75995	1.67597			TAG 58:6	-0.75995	1.67597
																												TAG 49:1	-0.792854	2.49554			TAG 49:1	-0.792854	2.49554
																												TAG 56:8	-0.811627	1.47618			TAG 56:8	-0.811627	1.47618
																												TAG 59:2	-0.813206	1.5509			TAG 59:2	-0.813206	1.5509
																												PE 36:4	-0.823001	1.43708			PE 36:4	-0.823001	1.43708
																												TAG 54:3	-0.859078	2.31434			TAG 54:3	-0.859078	2.31434
																												TAG 50:0	-0.905468	2.27826			TAG 50:0	-0.905468	2.27826
																												PC 36:6	-0.923719	1.83864			PC 36:6	-0.923719	1.83864
																												LysoPE 19:1	-0.94337	1.90981			LysoPE 19:1	-0.94337	1.90981

## Sheet: Figure 4
	Figure 4B				Figure 4C								Figure 4D									Figure 4E						Figure 4F						Figure 4H							Figure 4I
					Elongation (A.U.)																	GFP						GFP													Elongation (A.U.)
	wah-1(bon89) on RNAi(HT115)				control			wah-1(bon89)					Days	wt - C RNAi	wt - lrk-1 RNAi	wt - drp-1 RNAi	wah-1(bon89) - C RNAi	wah-1(bon89) - lrk-1 RNAi	wah-1(bon89) - drp-1 RNAi			control	wah-1	control	wah-1			C	drp-1	lrk-1	bec-1			Time(Days)	wt - C RNAi	wt - pink-1 RNAi	wah-1(bon89) - C RNAi	wah-1(bon89) - pink-1 RNAi			control- C RNAi	control-pink-1	wah-1- C RNAi	wah-1- pink-1
	C	1			control	lrk-1	drp-1	control	lrk-1	drp-1			9	0								1.6707	0.13519	0.0302663	0.157385			2.02939	0	1.39034	0.579498			6	0						2.39808	1.79533	1.9084	2.03666
	aak-2	1.10526			3.04878	2.86533	2.87356	1.49925	2.62467	1.5361			9	0								0.425747	0.171509	0.575061	0.754641			1.91486	1.47508	2.60201	0.0618436			6	0						2.21239	2.22222	1.38504	2.04499
	aco-2	1.31579			3.74532	4.46429	3.32226	1.40845	4.9505	2.86533			9	0								1.30347	0.0484262	0.524617	0.938257			0.980336	1.02615	0.0641341	0.508492			6	0						2.49377	2.58398	1.69492	2.76243
	alh-13	1.25			2.28833	2.83286	3.11526	1.72414	2.32558	2.01613			11	0								2.6473	0.217918	0.365214	0.867635			0.929945	0.31609	0.164916	0.3619			6	0						2.03666	2.42131	1.63399	2.99401
	atad-3	1.45			3.003	4.44444	3.14465	1.7301	4.58716	1.64745			11	0								1.58394	0.768765	0.246166	1.39023			0.187821	0.380224	0	0.18324			8	0						2.48139	1.84162	1.35685	2.25225
	chch-3	1			3.74532	3.47222	2.20751	1.40056	2.89855	2.42131			11	0								0.79096	0.0403551	0.451977	2.12268			0.932235	0.235922	0.0274861	0.783353			11	0						1.82815	1.94175	1.51745	2.08333
	clk-1	1			3.4965	3.40136	2.09644	2.55754	2.38095	2.76243			11	0								0.225989	0.387409	0.066586	5.33495			0.849777	1.21626	1.31246	0.160335			11	0						2.6455	2.01613	1.43472	2.03666
	coa-7	1.15			3.7037	4.83092	2.68097	2	3.02115	1.51976			13	0								0.456013	0.952381	0.0887813	1.98951			0.803967	1.62397	0.128268	0.304637			11	0						2.18818	3.28947	1.26743	1.70068
	drp-1	1.21053			3.41297	2.51889	1.63934	3.0303	3.40136	1.78253			13	0								0.758676	0.421711	2.28612	1.00686			0.964302	0.396257	0.0893297	0.247374			11	0						2.50627	2.0284	1.34228	2.22717
	dtmk-1	1.21053			2.36407	4.7619	3.40136	2.1645	2.65252	2.87356			13	0								0.137207	0	0.524617	0.345036			0.40771	1.70414	0.609274	0.0251956			11	0						3.11526	3.44828	1.61812	2.36967
	gba-1	1.21053			3.19489	4.83092	2.99401	1.62602	1.31579	3.14465			13	0														1.40179						11	0						2.40385
	lrk-1	1.21053			3.48432	4.60829	3.57143	2.75482	2.40964	2.89017			13	0								1.81724	0.0655172	3.1069	0.675862									11	0
	mppa-1	1.31579			4.14938	4.69484	2.7933	1.97628	2.31481	2.18818			15	0								0.662069	0	2.3931	0.962069			0.234322	1.09663	1.16536	0			11	0						3.44828	3.01205	1.19332	2.63158
	pcca-1	1.10526			4.11523	4.92611	2.87356	2.46914	2.55754	2.83286			15	0								0.875862	0.0655172	3.6931	0.717241			0.462396	0.278063	0.559249	0.178085			14	0						2.59067	3.01205	1.34771	2.23214
	rad-8	1.21053			3.59712	3.28947	2.98507	1.92678	2.23214	3.37838			15	0								0.596552	0	1.08276	2.47241			1.93082	0.0718589	0.137469	0.499888			14	0						3.58423	3.0581	1.43266	2.14133
	stl-1	1			2.68817	3.7594	3.42466	1.72117	2.7027	3.67647			15	0								0.57931	0.196552	7.14138	0.724138			0.662351	0.62486	0	0.906046			14	0						3.14465	3.69004	1.22399	1.41243
	tin-44	1.35			3.83142	3.83142	2.99401	1.55763	2.50627	3.84615			15	0								0.282759	0.458621	5.51724	0.489655			1.3247	0.409283	0.156215	0			14	0						3.21543	3.26797	1.25471	2.35294
	tomm-70	1			2.07039	4.13223	2.42718	2.04082	2.08768	3.55872			15	0								2.06207	1.58276	1.38276	6.01034			0.0718589	1.91519	1.11225	0			14	0						3.78788	2.5	2.1692	2.84091
	tsfm-1	1.15			3.77358	3.3557	2.76243	1.55521	2.47525	3.08642			15	0								1.16897	0	1.2069	6.88621			0.112475	0.406159	0.359294	0			14	0						3.46021	1.93798	2.04499	2.2779
					2.57732	3.31126	3.31126	1.80832	2.46305	2.03252			15	0								1.3	0	1.37586	0.168966			0.253068	0.171836	0.115599	1.2216			14	0						4.11523	2.6178	1.1919	2.90698
					3.15457	2.849	3.52113	2.02429	2.98507	3.24675			15	0								0.889655	0.92069	1.15517	0.203448			3.62419	0.0749832	0.265565	1.1185			14	0						3.46021	2.68817	1.27877	3.25733
	wt on RNAi (HT115)				3.34448	3.63636	2.90698	2.00803	2.94118	1.55763			15	0											0.334483			1.3247	0.0687346	0.137469	0.209328			14	0						3.003	2.66667	1.5949	1.53374
	C	1			3.20513	3.08642	3.77358	2.06612	2.849	3.7594			15	0											2.85862									14	0								1.33333	1.85529
	aco-2	1			5.12821	3.64964	2.76243	1.96464	2.69542	4.01606			15	0											1.26552									14	0								1.42653	1.7094
	alh-13	1.16667			3.93701	3.367	3.74532	1.91205	2.77008	4.83092			15	0														2.03448	0.132988	0.531952	0.107324			16	0
	atad-3	1.16667			5.20833	3.09598	3.663	1.8622	2.33645	4.08163			15	0								0.167742	0.224731	0.305376	0.324731			1.78017	0	0	0.928583			16	0						2.24215	2.59067	2.26244	2.10526
	drp-1	0.92			4.38596	3.50877	3.663	1.63132	2.331	3.58423			15	0								0.943011	0.144086	0.0784946	0.0129032			1.46753	0.370967	2.69242	0.63461			16	0						2.62467	2.17391	2.079	1.71527
	dtmk-1	1.08333			4.60829	4.1841	4.4843	1.81159	3.01205	2.80899			15	0								2.62688	0.0247312	0.296774	0.0172043			1.03357	0	0	0.452626			16	0						2.24719	1.81159	2.24719	2.50627
	gba-1	1.08333			6.53595	3.24675	3.14465	2.58398	2.73973	1.59744			15	0								0.34086	0.215054	0.916129	0.160215			0.0629943	0.125989	0	0.251977			16	0						1.78571	2.04499	2.18341	3.4965
	lrk-1	1			6.49351	5.74713	4.52489	1.77305	3.74532	3.0581			15	0								1.41828	0.116129	0.211828	0.112903			0.569282	0.22398	0.0256644	0			16	1						1.66113	1.87617	1.31234	2.2779
	mppa-1	1			3.04878	3.34448	2.95858	1.2987	4.73934	2.66667			15	0								1.73871	0.0322581	0.0462366	0.060215			0.212314	0.720935	0.417629	0			16	1						2.89855	3.02115
	rad-8	1.08333			4.2735	5.46448	4.01606	2.46914	3.89105	3.09598			15	1								0.844086	0.0150538	0.364516	0			1.85017	0.907585	0.408297	0.03733			18	0						1.59236	3.14465
	tin-44	1.08333			3.67647	5.31915		1.50602	3.1348				17	0								0.429032	0	1.45376	0.0129032			0.933249	0.396631	0.0606612	0.125989			18	0						2.83286	2.02429
								3.4965	2.0284				17	1								0.251613	0.0494624	1.60753	0.0430108			0.0723268	0.0863256	1.00558	0.0629943			18	1						3.26797	2.48756
								2.46914	2.73973				17	1								1.23978	0.0129032	0.33871	0.115054									18	1							2.5
								1.7452	4.7619				17	1																				18	1							2.15983
								1.87617	4.11523				17	1																				18	1
								2.24719	7.5188				20	0								mCherry						mCherry						21	0
								1.87266					20	0								control	wah-1	control	wah-1			C	drp-1	lrk-1	bec-1			21	0						Perimeter (μm)
								1.92308					20	1								1.41095	0.0761463	0.0358335	2.85406			1.19208	0.379198	0.724816	0.512884			21	1						control- C RNAi	control-pink-1	wah-1- C RNAi	wah-1- pink-1
													20	1								1.78964	0.0411271	0.0765535	1.94153			1.05713	0.652905	0.714046	0.278776			21	1						9.499	6.671	6.176	5.294
					Perimeter (μm)								20	1								0.864077	0.726444	0.235768	2.4322			0.814468	0.936116	0.0715946	0.189124			21	1						10.052	7.959	3.432	6.314
					control			wah-1(bon89)					20	1								1.6516	0.377067	0.933301	2.81945			1.29599	0.664943	0.218902	0.293665			21	1						9.778	10.968	3.615	11.022
					control	lrk-1	drp-1	control	lrk-1	drp-1			20	1								1.018	0.0346119	0.545647	4.50362			1.18511	1.15312	0.104858	0.299367			21	1						5.935	10.509	4.3	9.962
					26.044	11.509	10.891	5.228	11.009	5.901			20	1								0.878329	0.0737031	0.576187	4.61642			0.710878	0.688386	0.424816	0.142872			21	1						8.2	5.798	2.954	6.814
					37.141	21.176	11.061	4.735	12.795	9.638			20	1								0.325352	0.0879551	0.544018	4.85911			1.17561	0.585112	0.537593	0.245196			21	1						6.416	7.547	4.08	6.383
					12.528	10.023	14.215	4.758	10.978	7.166			20	1								0.640117	0.456063	1.61414	4.32609			0.817636	0.69979	0.20433	0.267371			21	1						14.173	6.204	3.68	6.963
					18.19	21.944	13.14	4.649	17.583	5.897			20	1								0.664142	0.67025	0.625458	4.62538			0.597467	0.638333	0.0744458	0.287012			21	1						21.244	17.154	2.679	5.044
					16.151	20.889	7.743	4.911	12.637	8.903			20	1								0.757798	0.146999	1.62758	3.9368			1.1433	0.866422	0.254699	0.362408			21	1						7.98	8.573	2.731	6.032
					19.962	22.505	7.653	10.681	8.649	10.649			22	1														1.01088						21	1						13.249	10.849	3.95	6.637
					20.03	30.377	10.46	6.509	18.534	5.649			22	1								1.41096	1.61552	1.06207	2.21101									21	1						8.413
					31.703	11.248	5.586	11.521	32.984	8.334			22	1								0.928962	0.738405	0.62211	3.12176			0.457568	0.558161	0.479311	0.0583011			23	1
					32.002	17.839	24.047	6.206	19.898	8.89			22	1								0.62211	1.49783	0.805661	1.02564			1.46995	0.253275	0.141452	0.188762			23	1						12.482	11.598	2.967	8.033
					17.241	26.64	23.913	4.278	4.777	15.211			22	1								0.818271	1.96861	1.11812	1.85512			1.10748	0.400461	0.342638	0.378957			23	1						8.954	17.274	3.019	6.527
					32.702	20.76	15.917	7.832	8.163	7.967			22	1								0.512821	0.832282	1.53005	2.52907			0.513002	0.387081	0.242762	0.453984			23	1						22.773	20.644	3.752	7.527
					30.265	23.487	17.286	6.812	8.093	9.532			22	1								1.26524	1.59871	0.493204	2.45061			1.18514	0.452789	0.255187	0.534984			23	1						12.757	14.966	2.808	5.341
					19.148	23.224	26.122	8.305	9.682	10.942			22	1								1.20219	2.18299	0.526832	1.2204			0.779896	0.60117	0.223408	0.491258			23	1						12.558	15.241	3.547	7.366
					18.262	10.073	6.849	8.245	6.736	10.236			22	1								0.994816	1.94059	0.476391	3.17781			0.81741	0.756958	0.341682	0.241328			23	1						15.14	14.164	5.177	12.369
					9.16	17.343	15.223	5.945	14.561	17.014			22	1								1.17697	1.35491	0.630517	4.96567			1.30771	0.122815	0.682648	0.842976			23	1						15.721	5.583	5.973	19.053
					14.925	17.326	10.649	4.337	6.601	17.614			22	1								1.06768	2.36934	0.263416	3.21424			1.38202	0.415992	0.828162	1.35096			23	1						15.729	10.047	2.591	9.111
					8.519	17.307	17.665	7.052	10.695	8.704			22	1											2.18859			0.980844	0.354824	0.246824	0.236549			23	1						19.249	8.702	3.828	19.727
					15.227	12.942	15.1	5.372	6.97	12.194			22	1											2.83312									23	1						10.016	6.647	5.354	4.333
					14.903	12.098	8.412	5.021	12.309	7.705			22	1											2.51226			1.11269	0.790103	0.226544	0.257768			23	1								4.065	5.809
					16.182	13.902	14.231	4.728	16.831	10.287			22	1														1.05941	0.627704	0.321743	0.466833			23	1								3.865	4.848
					10.109	10.234	9.704	6.712	11.163	3.732			22	1								0.53719	0.88304	0.908193	5.33238			1.01766	0.576456	0.526057	0.3847			25	1
					13.65	13.262	11.406	10.693	12.67	13.871			22	1								0.52641	0.985447	0.20751	4.51132			1.27679	0.388942	0.244022	0.246228			25	1						7.83	8.248	5.661	6.591
					14.141	17.669	13.267	6.784	9.188	15.58			22	1								1.50108	0.82465	0.770751	4.629			0.775	0.410324	0.313088	0.300022			25	1						9.459	6.736	5.026	5.27
					16.137	11.11	10.112	7.016	7.478	15.445			22	1								0.509342	1.71308	0.562343	3.50431			0.771097	0.805036	0.317161	0			25	1						9.447	4.985	5.904	10.108
					15.482	14.05	12.209	5.889	6.377	15.864			22	1								1.51545	0.628818	0.476105	3.91664			0.991701	0.92026	0.407439	0			25	1						5.967	6.3	5.105	8.096
					33.341	13.781	18.371	5.124	7.191	15.159			22	1								1.20913	1.0663	0.867769	1.42921			0.852042	0.963023	0.541159	0.0487027			25	1						6.143	5.735	4.806	11.804
					17.138	14.366	18.62	5.25	14.019	9.33			22	1								0.94682	0.432986	0.296443	2.62307			1.05839	0.515875	0.41253	0.366712			25	1						9.756	7.622
					58.599	13.553	11.743	7.785	8.974	6.206			22	1								0.645886	0.53719	1.51635	3.12253			1.08588	0.447148	0.63008	0.212968			25	1						3.918	10.01
					20.988	22.042	20.512	6.883	12.795	10.799			24	1								0.652174	1.02048	0.7447	2.70751									25	1						6.667	5.772
					11.309	15.888	10.901	4.305	17.218	9.952			24	1								1.95652	1.99156	1.08336	3.07851									25	1						10.855	10.263
					16.813	42.589	16.809	8.091	11.348	10.686			24	1																				25	1							10.277
					21.834	36.402		4.097	11.825				24	1																				25	1							7.362
								10.943	5.911				24	1																				25	1
								8.823	8.899				24	1																				25	1
								4.932	15.34				24	1																				25	1
								4.802	16.813				24	1																				25	1
								5.328	25.009				24	1																				25	1
								5.198					24	1																				28	1
								6.057					24	1																				28	1
													24	1																				28	1
													24	1																				28	1
													24	1																				28	1
													24	1																				28	1
													24	1																				28	1
													24	1																				28	1
													24	1																				28	1
													24	1																				28	1
													26	1																				28	1
													26	1																				31	1
													26	1																				31	1
													26	1																				31	1
													26	1																				31	1
													26	1																				31	1
													26	1																				31	1
													26	1																				31	1
													26	1																				31	1
													26	1																				31	1
													26	1																				31	1
													26	1																				31	1
													26	1																				31	1
													26	1																				32	1
													26	1																				34	1
													26	1
													26	1
													28	1
													28	1																				6		0
													28	1																				6		0
													28	1																				8		0
													28	1																				8		0
													28	1																				8		0
													28	1																				8		0
													28	1																				8		0
													28	1																				11		0
													28	1																				11		0
													28	1																				11		0
													28	1																				11		0
													28	1																				11		0
													28	1																				11		0
													28	1																				11		0
													30	1																				11		0
													30	1																				11		0
													30	1																				11		0
													30	1																				11		0
													30	1																				11		0
													30	1																				11		0
													30	1																				11		0
													30	1																				11		0
													30	1																				11		0
													30	1																				14		0
													30	1																				14		0
													32	1																				14		0
													32	1																				14		0
													32	1																				14		0
													32	1																				14		0
													32	1																				14		0
													34	1																				16		0
													34	1																				16		0
													34	1																				16		0
													34	1																				16		1
																																		16		1
																																		16		1
																																		16		1
													9		0																			16		1
													11		0																			16		1
													11		0																			18		1
													11		0																			18		1
													13		0																			18		1
													15		0																			18		1
													15		0																			18		1
													15		0																			18		1
													15		0																			18		1
													15		0																			21		1
													15		0																			21		1
													15		0																			21		1
													15		0																			21		1
													17		1																			21		1
													17		1																			21		1
													17		1																			21		1
													17		1																			21		1
													17		1																			21		1
													17		1																			21		1
													20		0																			21		1
													20		0																			23		1
													20		0																			23		1
													20		1																			23		1
													20		1																			23		1
													20		1																			23		1
													20		1																			23		1
													20		1																			23		1
													20		1																			23		1
													20		1																			23		1
													20		1																			23		1
													20		1																			25		1
													20		1																			25		1
													20		1																			25		1
													20		1																			25		1
													20		1																			25		1
													22		1																			25		1
													22		1																			25		1
													22		1																			25		1
													22		1																			25		1
													22		1																			25		1
													22		1																			25		1
													22		1																			25		1
													22		1																			25		1
													22		1																			28		1
													22		1																			28		1
													22		1																			28		1
													22		1																			28		1
													22		1																			28		1
													22		1																			28		1
													22		1																			28		1
													22		1																			28		1
													22		1																			28		1
													22		1																			28		1
													22		1																			31		1
													22		1																			31		1
													22		1																			31		1
													22		1																			31		1
													22		1																			31		1
													22		1																			31		1
													22		1																			31		1
													22		1																			31		1
													22		1																			32		1
													22		1																			32		1
													22		1
													22		1
													22		1
													22		1
													24		1																			8			0
													24		1																			8			0
													24		1																			8			0
													24		1																			8			0
													24		1																			8			0
													24		1																			8			0
													24		1																			8			0
													24		1																			8			0
													24		1																			10			0
													24		1																			10			0
													24		1																			10			0
													24		1																			10			0
													24		1																			10			0
													24		1																			10			0
													24		1																			10			0
													24		1																			10			0
													24		1																			10			0
													24		1																			10			0
													24		1																			10			0
													24		1																			10			0
													24		1																			10			0
													24		1																			10			0
													24		1																			10			0
													24		1																			10			0
													24		1																			10			0
													24		1																			10			0
													24		1																			10			0
													24		1																			10			0
													26		1																			10			0
													26		1																			10			0
													26		1																			13			0
													26		1																			13			0
													26		1																			13			0
													26		1																			13			0
													26		1																			13			0
													26		1																			13			0
													26		1																			13			1
													26		1																			13			1
													26		1																			16			1
													26		1																			16			1
													26		1																			16			1
													26		1																			16			1
													26		1																			16			1
													26		1																			16			1
													26		1																			16			1
													26		1																			16			1
													26		1																			16			1
													26		1																			18			1
													26		1																			18			1
													28		1																			18			1
													28		1																			18			1
													28		1																			18			1
													28		1																			18			1
													28		1																			18			1
													28		1																			18			1
													28		1																			18			1
													28		1																			18			1
													30		1																			18			1
													30		1																			18			1
													30		1																			18			1
													30		1																			18			1
													30		1																			18			1
													30		1																			18			1
													30		1																			18			1
													30		1																			18			1
													30		1																			18			1
													30		1																			18			1
													30		1																			18			1
													30		1																			18			1
													30		1																			20			1
													32		1																			20			1
													32		1																			20			1
													32		1																			20			1
													32		1																			20			1
													32		1																			20			1
													32		1																			20			1
													34		1																			20			1
													34		1																			20			1
													34		1																			20			1
													34		1																			20			1
																																		20			1
																																		20			1
																																		20			1
													9			0																		20			1
													9			0																		20			1
													9			0																		20			1
													11			0																		20			1
													11			0																		20			1
													11			0																		20			1
													11			0																		23			1
													13			0																		23			1
													13			0																		23			1
													13			0																		23			1
													13			0																		23			1
													13			0																		23			1
													13			0																		23			1
													13			0																		23			1
													13			0																		23			1
													15			0																		23			1
													15			0																		23			1
													15			0																		23			1
													15			0																		23			1
													15			1																		25			1
													15			1																		25			1
													17			0																		25			1
													17			0																		25			1
													17			1																		25			1
													17			1																		25			1
													17			1																		25			1
													17			1																		25			1
													17			1																		25			1
													17			1																		25			1
													20			0																		25			1
													20			0																		27			1
													20			1																		27			1
													20			1																		27			1
													20			1																		27			1
													20			1																		27			1
													20			1																		30			1
													20			1																		30			1
													20			1
													20			1
													20			1																		8				0
													20			1																		8				0
													20			1																		8				0
													22			1																		8				0
													22			1																		8				0
													22			1																		8				0
													22			1																		8				0
													22			1																		8				0
													22			1																		8				0
													22			1																		8				0
													22			1																		8				0
													22			1																		8				0
													22			1																		8				0
													22			1																		8				0
													22			1																		8				0
													22			1																		8				0
													22			1																		8				0
													22			1																		8				0
													22			1																		8				0
													22			1																		10				0
													22			1																		10				0
													22			1																		10				0
													22			1																		10				0
													22			1																		10				0
													22			1																		10				0
													22			1																		10				0
													22			1																		10				0
													22			1																		10				0
													22			1																		10				0
													22			1																		10				0
													22			1																		10				0
													22			1																		10				0
													22			1																		10				0
													22			1																		10				0
													22			1																		10				0
													24			1																		10				0
													24			1																		10				0
													24			1																		10				0
													24			1																		10				0
													24			1																		10				0
													24			1																		10				0
													24			1																		10				0
													24			1																		10				0
													24			1																		10				0
													24			1																		10				0
													24			1																		10				0
													24			1																		10				0
													24			1																		10				0
													24			1																		10				0
													24			1																		13				0
													24			1																		13				0
													24			1																		13				0
													24			1																		13				0
													24			1																		13				0
													24			1																		13				0
													24			1																		13				0
													24			1																		13				0
													24			1																		13				0
													24			1																		13				0
													26			1																		13				0
													26			1																		13				0
													26			1																		13				1
													26			1																		16				0
													26			1																		16				0
													26			1																		16				0
													26			1																		16				1
													26			1																		16				1
													26			1																		16				1
													26			1																		16				1
													26			1																		16				1
													26			1																		18				1
													26			1																		18				1
													26			1																		18				1
													26			1																		18				1
													26			1																		18				1
													26			1																		18				1
													26			1																		18				1
													26			1																		18				1
													26			1																		20				1
													26			1																		20				1
													26			1																		20				1
													26			1																		20				1
													26			1																		20				1
													28			1																		20				1
													28			1																		20				1
													28			1																		20				1
													28			1																		20				1
													28			1																		20				1
													28			1																		20				1
													28			1																		20				1
													28			1																		20				1
													28			1																		23				1
													28			1																		23				1
													28			1																		23				1
													28			1																		23				1
													28			1																		23				1
													30			1																		23				1
													30			1																		23				1
													30			1																		23				1
													30			1																		23				1
													30			1																		23				1
													30			1																		23				1
													30			1																		23				1
													32			1																		23				1
													32			1																		23				1
																																		23				1
																																		23				1
																																		23				1
																																		23				1
																																		23				1
													9				0																	23				1
													9				0																	23				1
													9				0																	23				1
													9				0																	25				1
													9				0																	25				1
													9				0																	25				1
													9				0																	25				1
													11				0																	25				1
													11				0																	25				1
													11				0																	25				1
													11				0																	25				1
													11				0																	25				1
													11				0																	25				1
													11				0																	25				1
													11				0																	25				1
													11				0																	25				1
													11				0																	25				1
													11				0																	25				1
													11				0																	25				1
													11				0																	27				1
													11				0																	27				1
													11				0																	27				1
													11				0																	27				1
													11				0																	27				1
													11				0																	27				1
													11				0																	27				1
													11				0																	27				1
													11				0																	27				1
													11				0																	27				1
													11				0																	27				1
													11				0																	27				1
													11				0																	30				1
													11				0																	30				1
													11				0																	30				1
													11				0																	30				1
													11				0																	30				1
													11				0																	30				1
													11				0																	30				1
													11				0																	30				1
													11				0																	36				1
													11				0
													11				0
													11				0
													13				0
													13				0
													13				0
													13				0
													13				0
													13				0
													13				0
													13				0
													13				0
													13				0
													13				0
													13				0
													13				0
													13				0
													13				0
													13				0
													13				0
													13				0
													13				0
													13				0
													13				0
													13				0
													13				0
													13				0
													13				0
													13				1
													13				1
													13				1
													15				1
													15				1
													15				1
													15				1
													15				1
													15				1
													15				1
													15				1
													15				1
													15				1
													15				1
													15				1
													15				1
													15				1
													15				1
													17				1
													17				1
													17				1
													17				1
													17				1
													17				1
													17				1
													17				1
													17				1
													17				1
													17				1
													17				1
													17				1
													17				1
													17				1
													17				1
													17				1
													17				1
													17				1
													17				1
													17				1
													17				1
													17				1
													17				1
													17				1
													17				1
													17				1
													17				1
													17				1
													17				1
													17				1
													17				1
													17				1
													17				1
													17				1
													20				1
													20				1
													20				1
													20				1
													20				1
													20				1
													20				1
													20				1
													20				1
													20				1
													20				1
													20				1
													20				1
													20				1
													20				1
													20				1
													20				1
													20				1
													20				1
													20				1
													20				1
													20				1
													20				1
													20				1
													20				1
													20				1
													20				1
													20				1
													20				1
													20				1
													20				1
													20				1
													20				1
													20				1
													20				1
													20				1
													20				1
													20				1
													20				1
													20				1
													22				1
													22				1
													22				1
													22				1
													22				1
													22				1
													22				1
													22				1
													22				1
													22				1
													22				1
													22				1
													22				1
													24				1
													24				1
													24				1
													24				1
													24				1
													24				1
													24				1
													24				1
													24				1
													24				1
													24				1
													24				1
													24				1
													24				1
													24				1
													24				1
													26				1
													26				1
													26				1
													26				1
													26				1
													26				1
													26				1
													26				1
													26				1
													26				1
													26				1
													28				1
													28				1
													28				1
													28				1
													28				1
													28				1
													28				1
													28				1
													28				1
													28				1
													28				1
													30				1
													30				1
													30				1
													9					0
													9					0
													9					0
													9					0
													9					0
													9					0
													9					0
													11					0
													11					0
													11					0
													11					0
													11					0
													11					0
													11					0
													13					0
													13					0
													13					0
													13					0
													13					0
													13					0
													13					0
													13					0
													13					0
													13					0
													15					1
													15					0
													17					1
													17					1
													17					1
													17					1
													17					1
													17					1
													17					1
													17					1
													17					1
													17					1
													17					1
													17					1
													17					1
													17					1
													17					1
													17					1
													20					1
													20					1
													20					1
													20					1
													20					1
													20					1
													20					1
													20					1
													20					1
													20					1
													20					1
													20					1
													20					1
													20					1
													20					1
													20					1
													20					1
													20					1
													20					1
													20					1
													20					1
													20					1
													20					1
													20					1
													20					1
													20					1
													20					1
													22					1
													22					1
													22					1
													22					1
													22					1
													22					1
													22					1
													22					1
													22					1
													22					1
													22					1
													22					1
													22					1
													22					1
													22					1
													22					1
													22					1
													22					1
													22					1
													22					1
													22					1
													22					1
													22					1
													22					1
													22					1
													22					1
													22					1
													24					1
													24					1
													24					1
													24					1
													24					1
													24					1
													24					1
													24					1
													24					1
													24					1
													24					1
													24					1
													24					1
													24					1
													24					1
													24					1
													24					1
													24					1
													24					1
													24					1
													24					1
													24					1
													24					1
													24					1
													24					1
													24					1
													24					1
													24					1
													24					1
													24					1
													24					1
													24					1
													24					1
													24					1
													24					1
													24					1
													24					1
													24					1
													24					1
													24					1
													26					1
													26					1
													26					1
													26					1
													26					1
													26					1
													26					1
													26					1
													26					1
													26					1
													26					1
													26					1
													26					1
													26					1
													26					1
													26					1
													26					1
													26					1
													26					1
													26					1
													26					1
													26					1
													26					1
													26					1
													26					1
													26					1
													26					1
													26					1
													26					1
													26					1
													26					1
													28					1
													28					1
													28					1
													28					1
													28					1
													28					1
													28					1
													28					1
													28					1
													28					1
													28					1
													28					1
													28					1
													28					1
													28					1
													28					1
													28					1
													28					1
													28					1
													28					1
													28					1
													28					1
													28					1
													28					1
													28					1
													28					1
													30					1
													30					1
													30					1
													30					1
													30					1
													30					1
													30					1
													30					1
													30					1
													30					1
													30					1
													30					1
													30					1
													30					1
													30					1
													32					1
													32					1
													32					1
													32					1
													32					1
													34					1
													34					1
													34					1
													34					1
													9						0
													9						0
													11						0
													11						0
													11						0
													11						0
													11						0
													13						0
													13						0
													13						0
													13						0
													15						0
													17						1
													17						1
													17						1
													17						1
													17						1
													17						1
													17						1
													17						1
													17						1
													17						1
													17						1
													17						1
													17						1
													17						1
													17						1
													17						1
													17						1
													17						1
													17						1
													17						1
													17						1
													20						1
													20						1
													20						1
													20						1
													20						1
													20						1
													20						1
													20						1
													20						1
													20						1
													20						1
													20						1
													20						1
													20						1
													20						1
													20						1
													20						1
													20						1
													20						1
													20						1
													20						1
													20						1
													20						1
													20						1
													20						1
													22						1
													22						1
													22						1
													22						1
													22						1
													22						1
													22						1
													22						1
													22						1
													22						1
													22						1
													22						1
													22						1
													22						1
													22						1
													22						1
													22						1
													22						1
													22						1
													22						1
													22						1
													22						1
													22						1
													22						1
													22						1
													22						1
													22						1
													22						1
													24						1
													24						1
													24						1
													24						1
													24						1
													24						1
													24						1
													24						1
													24						1
													24						1
													24						1
													24						1
													24						1
													24						1
													24						1
													24						1
													24						1
													24						1
													24						1
													24						1
													24						1
													24						1
													24						1
													24						1
													24						1
													24						1
													24						1
													24						1
													24						1
													24						1
													24						1
													24						1
													24						1
													24						1
													24						1
													24						1
													24						1
													24						1
													24						1
													24						1
													24						1
													24						1
													26						1
													26						1
													26						1
													26						1
													26						1
													26						1
													26						1
													26						1
													26						1
													26						1
													26						1
													26						1
													26						1
													26						1
													26						1
													26						1
													26						1
													26						1
													26						1
													26						1
													26						1
													26						1
													26						1
													26						1
													26						1
													26						1
													26						1
													26						1
													26						1
													26						1
													26						1
													26						1
													26						1
													26						1
													26						1
													26						1
													26						1
													26						1
													26						1
													26						1
													26						1
													26						1
													28						1
													28						1
													28						1
													28						1
													28						1
													28						1
													28						1
													28						1
													28						1
													28						1
													28						1
													28						1
													28						1
													28						1
													28						1
													28						1
													28						1
													28						1
													30						1
													30						1
													30						1
													30						1
													30						1
													30						1
													30						1
													30						1
													30						1
													30						1
													30						1
													30						1
													30						1
													30						1
													30						1
													30						1
													30						1
													30						1
													30						1
													30						1
													30						1
													32						1
													32						1
													32						1
													32						1
													32						1
													32						1
													34						1
													34						1
													34						1

## Sheet: Figure 5
	Figure 5A											Figure 5C							Figure 5D											Figure 5E				Figure 5G						Figure 5H
	Days	wt - C RNAi	wt - lrk-1 RNAi	drp-1 - C RNAi	drp-1 - lrk-1 RNAi	wah-1 - C RNAi	wah-1 - lrk-1 RNAi	wah-1;drp-1 - C RNAi	wah-1;drp-1 - lrk-1 RNAi			Time(Days)	wt- C RNAi	wt -wah-1 RNAi	DRP-1 O/E - C RNAi	DRP-1 O/E - wah-1 RNAi			Time(Days)	wt - C RNAi	wt - lrk-1 RNAi	drp-1 - C RNAi	drp-1 - lrk-1 RNAi	wah-1 - C RNAi	wah-1 - lrk-1 RNAi	wah-1;drp-1 - C RNAi	wah-1;drp-1 - lrk-1 RNAi			C	lrk-1			Time (Days)	wt - C RNAi (HT115)	lrk-1(bon150) - C RNAi (HT115)	lrk-1(bon151) - C RNAi (HT115)			Time (Days)	wt - C RNAi	wt - drp-1 RNAi	lrk-1(bon150) - C RNAi	lrk-1(bon150) - drp-1 RNAi	lrk-1(bon151) - C RNAi	lrk-1(bon151) - drp-1 RNAi	lrk-1(bon150);wah-1(bon89) - C RNAi	lrk-1(bon150);wah-1(bon89) - drp-1 RNAi	lrk-1(bon151);wah-1(bon89) - C RNAi
	8	0										6	0						8	0										1	0.658842			7	0					6	0
	8	0										6	0						8	0										1	0.955502			7	0					6	0
	8	0										7	0						8	0										1	0.75425			7	0					6	0
	8	0										7	0						8	0										1	0.917527			10	0					6	0
	10	0										7	0						10	0														10	0					10	0
	10	0										7	0						10	0														10	0					10	0
	10	0										7	0						10	0														10	0					10	0
	12	0										9	0						10	0														10	0					14	0
	12	0										9	0						10	0														10	0					16	0
	12	0										9	0						12	0														10	0					16	0
	12	0										9	0						12	0														10	0					16	0
	12	0										9	0						12	0														10	0					16	1
	12	0										9	0						12	0														12	0					16	1
	12	0										9	0						14	0														12	0					16	1
	12	0										11	0						14	0														12	0					16	1
	12	0										11	0						14	0														12	0					16	1
	12	0										13	0						14	0														14	0					16	1
	14	0										13	0						14	0														14	0					16	1
	14	0										13	0						14	0														14	0					16	1
	14	0										13	0						14	0														14	0					16	1
	14	0										18	0						17	1														14	0					16	1
	14	0										16	0						17	1														14	0					16	1
	16	1										16	0						17	1														14	0					16	1
	16	1										16	0						19	1														14	0					18	1
	18	1										16	1						19	1														14	0					18	1
	18	1										18	1						19	1														14	0					18	1
	18	1										18	1						19	1														14	0					18	1
	18	1										18	1						19	1														17	0					18	1
	18	1										18	1						19	1														17	0					20	1
	18	1										18	1						21	1														17	0					20	1
	18	1										20	1						21	1														17	0					20	1
	20	1										20	1						21	1														17	0					20	1
	20	1										20	1						21	1														17	1					20	1
	20	1										20	1						21	1														17	1					20	1
	20	1										20	1						21	1														17	1					20	1
	20	1										20	1						21	1														17	1					20	1
	20	1										20	1						21	1														17	1					20	1
	20	1										20	1						21	1														19	0					20	1
	20	1										20	1						24	1														19	0					20	1
	20	1										20	1						24	1														19	0					20	1
	20	1										20	1						24	1														19	0					20	1
	20	1										20	1						24	1														19	1					22	1
	20	1										20	1						24	1														19	1					22	1
	22	1										20	1						24	1														21	1					22	1
	22	1										20	1						24	1														21	1					22	1
	22	1										22	1						24	1														21	1					22	1
	22	1										22	1						24	1														21	1					22	1
	22	1										22	1						24	1														21	1					22	1
	22	1										22	1						24	1														21	1					22	1
	22	1										22	1						24	1														21	1					22	1
	22	1										22	1						24	1														21	1					22	1
	22	1										22	1						24	1														21	1					22	1
	22	1										22	1						24	1														21	1					22	1
	22	1										22	1						24	1														21	1					22	1
	22	1										22	1						24	1														21	1					24	1
	24	1										22	1						24	1														21	1					24	1
	24	1										22	1						24	1														21	1					24	1
	24	1										22	1						24	1														23	1					24	1
	24	1										22	1						24	1														23	1					24	1
	24	1										22	1						26	1														23	1					24	1
	24	1										22	1						26	1														23	1					24	1
	24	1										22	1						26	1														23	1					24	1
	24	1										22	1						26	1														23	1					24	1
	24	1										22	1						26	1														23	1					24	1
	24	1										22	1						26	1														23	1					24	1
	24	1										24	1						26	1														23	1					24	1
	24	1										24	1						26	1														23	1					24	1
	24	1										24	1						26	1														23	1					24	1
	24	1										24	1						26	1														23	1					24	1
	26	1										24	1						26	1														23	1					24	1
	26	1										24	1						28	1														25	1					24	1
	26	1										24	1						28	1														25	1					24	1
	26	1										24	1						28	1														25	1					24	1
	26	1										24	1						28	1														25	1					24	1
	26	1										24	1						28	1														25	1					24	1
	26	1										24	1						28	1														25	1					24	1
	26	1										24	1						28	1														25	1					24	1
	26	1										24	1						28	1														25	1					24	1
	28	1										24	1						28	1														25	1					24	1
	28	1										24	1						30	1														25	1					24	1
	28	1										24	1						30	1														25	1					24	1
	28	1										24	1						30	1														25	1					24	1
	28	1										26	1						30	1														27	1					24	1
	28	1										26	1						30	1														27	1					24	1
	28	1										26	1						30	1														27	1					26	1
	28	1										26	1						32	1														27	1					26	1
	28	1										26	1						32	1														27	1					26	1
	28	1										26	1						32	1														27	1					26	1
	28	1										26	1						32	1														27	1					26	1
	28	1										26	1						32	1														27	1					26	1
	28	1										26	1						35	1														27	1					26	1
	31	1										26	1						35	1														27	1					26	1
	31	1										26	1						35	1														30	1					26	1
	31	1										26	1						37	1														30	1					26	1
	31	1										28	1																					30	1					26	1
	31	1										28	1																					30	1					26	1
	31	1										28	1						8		0													30	1					26	1
	31	1										28	1						10		0													30	1					26	1
	31	1										28	1						10		0													30	1					26	1
	31	1										28	1						10		0													30	1					26	1
	31	1										28	1						10		0													30	1					26	1
	31	1										28	1						10		0													30	1					28	1
	31	1										28	1						12		0													33	1					28	1
	31	1										28	1						12		0													33	1					28	1
	33	1										28	1						12		0													33	1					28	1
	33	1										30	1						12		0													33	1					28	1
	33	1										30	1						12		0													33	1					28	1
	33	1										30	1						12		0													33	1					28	1
	33	1										30	1						12		0													35	1					31	1
	35	1										30	1						12		0																			31	1
	35	1										30	1						12		0																			31	1
	35	1										30	1						12		0																			31	1
	35	1										30	1						14		0																			33	1
	37	1										30	1						14		0													7		0				33	1
	37	1										30	1						14		0													7		0
												32	1						14		0													7		0				6		0
												32	1						14		0													7		0				6		0
												32	1						14		0													7		0				6		0
	8		0									32	1						17		1													7		0				12		0
	8		0									34	1						17		1													7		0				14		0
	8		0									34	1						17		1													10		0				14		0
	8		0																17		1													10		0				16		0
	10		0																19		1													10		0				16		1
	10		0									6		0					19		1													10		0				16		1
	10		0									7		0					19		1													10		0				16		1
	10		0									7		0					19		1													12		0				16		1
	10		0									7		0					19		1													12		0				16		1
	10		0									9		0					19		1													12		0				16		1
	10		0									9		0					19		1													12		0				16		1
	10		0									9		0					19		1													12		0				16		1
	12		0									9		0					21		1													12		0				18		1
	12		0									9		0					21		1													14		0				18		1
	12		0									9		0					21		1													14		0				18		1
	12		0									9		0					21		1													14		0				18		1
	14		0									9		0					21		1													14		0				18		1
	14		0									9		0					21		1													14		0				18		1
	14		0									11		0					21		1													14		0				18		1
	14		0									11		0					21		1													14		0				20		1
	14		0									11		0					21		1													14		0				20		1
	14		0									11		0					21		1													14		0				20		1
	14		0									11		0					21		1													14		0				20		1
	14		0									13		0					21		1													14		0				20		1
	14		0									13		0					21		1													17		1				20		1
	16		1									13		0					24		1													17		1				20		1
	16		1									13		0					24		1													17		1				20		1
	16		1									13		0					24		1													17		1				22		1
	16		1									13		0					24		1													17		0				22		1
	18		1									13		0					24		1													17		0				22		1
	18		1									16		0					24		1													17		0				22		1
	18		1									16		0					24		1													17		0				22		1
	18		1									16		0					24		1													17		0				22		1
	18		1									16		0					24		1													17		0				22		1
	18		1									16		0					24		1													17		0				22		1
	18		1									16		0					24		1													17		0				22		1
	18		1									20		0					24		1													17		0				22		1
	18		1									20		0					24		1													17		0				22		1
	18		1									20		0					24		1													17		0				22		1
	18		1									20		1					24		1													19		1				22		1
	20		1									20		1					24		1													19		1				22		1
	20		1									20		1					24		1													19		1				22		1
	20		1									20		1					24		1													19		1				22		1
	20		1									22		1					26		1													19		1				22		1
	20		1									22		1					26		1													19		1				22		1
	20		1									22		1					26		1													21		1				22		1
	20		1									22		1					26		1													21		1				22		1
	20		1									22		1					26		1													21		1				22		1
	20		1									22		1					26		1													21		1				22		1
	20		1									22		1					26		1													21		1				22		1
	22		1									22		1					26		1													21		1				22		1
	22		1									22		1					26		1													21		1				24		1
	22		1									22		1					26		1													21		1				24		1
	22		1									22		1					26		1													21		1				24		1
	22		1									22		1					28		1													21		1				24		1
	22		1									22		1					28		1													21		1				24		1
	22		1									22		1					28		1													23		1				24		1
	22		1									22		1					28		1													23		1				24		1
	22		1									24		1					28		1													23		1				24		1
	22		1									24		1					28		1													23		1				24		1
	22		1									24		1					28		1													23		1				24		1
	22		1									24		1					28		1													23		1				24		1
	24		1									24		1					28		1													23		1				24		1
	24		1									24		1					28		1													23		1				24		1
	24		1									24		1					30		1													23		1				24		1
	24		1									24		1					30		1													23		1				24		1
	24		1									24		1					30		1													25		1				24		1
	24		1									24		1					32		1													25		1				24		1
	24		1									24		1					32		1													25		1				24		1
	24		1									24		1					32		1													25		1				24		1
	24		1									24		1					32		1													25		1				24		1
	24		1									24		1					35		1													25		1				24		1
	26		1									24		1					35		1													25		1				24		1
	26		1									24		1																				25		1				24		1
	26		1									24		1																				25		1				24		1
	26		1									24		1																				25		1				24		1
	26		1									24		1					8			0												25		1				24		1
	26		1									26		1					8			0												25		1				24		1
	26		1									26		1					8			0												27		1				24		1
	26		1									26		1					8			0												27		1				24		1
	28		1									26		1					8			0												27		1				24		1
	28		1									26		1					10			0												27		1				24		1
	28		1									26		1					10			0												27		1				24		1
	28		1									26		1					10			0												27		1				24		1
	28		1									26		1					10			0												27		1				24		1
	28		1									26		1					10			0												27		1				26		1
	28		1									26		1					10			0												27		1				26		1
	28		1									26		1					10			0												27		1				26		1
	28		1									26		1					10			0												27		1				26		1
	31		1									26		1					10			0												30		1				26		1
	31		1									26		1					10			0												30		1				26		1
	31		1									26		1					12			0												30		1				26		1
	31		1									26		1					12			0												30		1				26		1
	31		1									26		1					12			0												30		1				26		1
	31		1									26		1					12			0												30		1				26		1
	31		1									28		1					12			0												33		1				26		1
	31		1									28		1					12			0												33		1				26		1
	31		1									28		1					12			0												33		1				26		1
	33		1									28		1					12			0												33		1				26		1
	33		1									28		1					12			0												35		1				28		1
	33		1									28		1					12			0												35		1				28		1
	33		1									28		1					12			0																		28		1
	35		1									28		1					12			0																		28		1
	35		1									28		1					12			0																		28		1
	35		1									28		1					12			0																		28		1
												28		1					12			0																		28		1
												28		1					12			0																		31		1
												30		1					12			0												7			0			31		1
	8			0								30		1					12			0												7			0			31		1
	10			0								30		1					12			0												7			0			31		1
	10			0								30		1					12			0												7			0			31		1
	10			0								30		1					12			0												7			0			31		1
	12			0								30		1					14			0												7			0			31		1
	12			0								30		1					14			0												7			0			31		1
	12			0								30		1					14			0												7			0			33		1
	12			0								32		1					14			0												7			0
	12			0								32		1					14			0												10			0
	12			0								32		1					14			0												10			0
	14			0								32		1					14			0												10			0
	14			0								32		1					14			0												10			0
	14			0								34		1					14			1												10			0
	14			0								34		1					14			1												10			0			6			0
	14			0								34		1					14			1												10			0			6			0
	14			0								34		1					17			1												10			0			6			0
	14			0								34		1					17			1												10			0			6			0
	14			0								34		1					17			1												10			0			8			0
	14			0								36		1					17			1												12			0			8			0
	14			0								36		1					17			1												12			0			8			0
	14			0								36		1					17			1												12			0			10			0
	14			0								36		1					17			1												12			0			10			0
	14			0								36		1					17			1												12			0			12			0
	14			0								38		1					17			1												12			0			12			0
	14			0															17			1												12			0			14			0
	14			1															17			1												12			0			14			0
	14			1								6			0				17			1												12			0			14			0
	14			1								6			0				17			1												14			0			14			0
	14			1								6			0				17			1												14			0			14			0
	16			1								6			0				17			1												14			0			16			0
	16			1								6			0				17			1												14			0			16			0
	16			1								6			0				17			1												14			0			16			1
	16			1								6			0				19			1												14			0			16			1
	16			1								6			0				19			1												14			0			16			1
	16			1								6			0				19			1												14			0			16			1
	16			1								8			0				19			1												14			0			16			1
	16			1								8			0				19			1												17			0			16			1
	16			1								8			0				19			1												17			0			16			1
	16			1								8			0				19			1												17			0			16			1
	18			1								8			0				19			1												17			0			16			1
	18			1								8			0				19			1												17			0			18			1
	18			1								8			0				19			1												17			0			18			1
	18			1								8			0				19			1												17			0			18			1
	18			1								8			0				21			1												17			1			18			1
	18			1								8			0				21			1												17			1			18			1
	18			1								8			0				21			1												17			1			18			1
	18			1								10			0				21			1												17			1			18			1
	18			1								10			0				21			1												17			1			20			1
	18			1								10			0				21			1												19			0			20			1
	18			1								10			0				21			1												19			0			20			1
	18			1								10			0				21			1												19			0			20			1
	18			1								10			0				21			1												19			0			20			1
	18			1								10			0				21			1												19			0			20			1
	18			1								10			0				21			1												19			1			20			1
	18			1								10			0				21			1												19			1			20			1
	18			1								10			0				21			1												19			1			20			1
	18			1								10			0				24			1												21			1			22			1
	18			1								10			0				24			1												21			1			22			1
	18			1								12			0				24			1												21			1			22			1
	20			1								12			0				24			1												21			1			22			1
	20			1								12			0				24			1												21			1			22			1
	20			1								12			0				24			1												21			1			22			1
	20			1								12			0				24			1												21			1			22			1
	20			1								12			0				24			1												21			1			22			1
	20			1								12			0				24			1												21			1			22			1
	20			1								12			0				24			1												21			1			22			1
	20			1								12			0				24			1												23			1			22			1
	20			1								12			0				24			1												23			1			22			1
	20			1								12			0				24			1												23			1			22			1
	20			1								15			0				24			1												23			1			24			1
	20			1								15			0				24			1												23			1			24			1
	20			1								15			0				24			1												23			1			24			1
	20			1								15			0				24			1												23			1			24			1
	20			1								15			0				24			1												23			1			24			1
	22			1								15			0				24			1												23			1			24			1
	22			1								15			0				24			1												25			1			24			1
	22			1								15			1				24			1												25			1			24			1
	22			1								15			1				24			1												25			1			24			1
	22			1								17			0				24			1												25			1			24			1
	22			1								17			0				26			1												25			1			24			1
	22			1								17			0				26			1												25			1			24			1
	22			1								17			0				26			1												25			1			24			1
	22			1								17			0				26			1												25			1			24			1
	22			1								17			1				26			1												25			1			24			1
	22			1								17			1				26			1												25			1			24			1
	22			1								19			1				26			1												25			1			24			1
	22			1								19			1				26			1												25			1			24			1
	22			1								19			1				26			1												25			1			24			1
	22			1								19			1				26			1												27			1			24			1
	22			1								19			1				28			1												27			1			24			1
	22			1								19			1				28			1												27			1			26			1
	22			1								19			1				28			1												27			1			26			1
	24			1								21			1				28			1												27			1			26			1
	24			1								21			1				28			1												27			1			26			1
	24			1								21			1				30			1												27			1			26			1
	24			1								21			1				30			1												27			1			26			1
	24			1								21			1				32			1												27			1			26			1
	24			1								21			1				32			1												27			1			26			1
	24			1								21			1																			27			1			26			1
	24			1								21			1																			30			1			26			1
	24			1								21			1																			30			1			26			1
	24			1								21			1				8				0											30			1			26			1
	24			1								21			1				8				0											30			1			26			1
	24			1								21			1				8				0											30			1			26			1
	24			1								21			1				8				0											30			1			26			1
	24			1								21			1				8				0											30			1			26			1
	26			1								21			1				8				0											30			1			26			1
	26			1								21			1				8				0											33			1			26			1
	26			1								21			1				8				0											33			1			26			1
	26			1								23			1				10				0											33			1			26			1
	26			1								23			1				10				0											33			1			26			1
	26			1								23			1				10				0											33			1			26			1
	26			1								23			1				10				0											33			1			26			1
	28			1								23			1				10				0											33			1			28			1
	28			1								23			1				12				0											35			1			28			1
	28			1								23			1				12				0																	28			1
	28			1								23			1				12				0																	28			1
	28			1								23			1				12				0																	28			1
	31			1								23			1				12				0																	28			1
	31			1								23			1				12				0																	28			1
	31			1								23			1				12				0																	28			1
	31			1								23			1				12				0																	28			1
	33			1								23			1				12				0																	28			1
												23			1				12				0																	31			1
												23			1				12				0																	31			1
												25			1				12				0																	31			1
	8				0							25			1				12				0																	31			1
	8				0							25			1				12				0																	31			1
	8				0							25			1				12				0																	31			1
	8				0							25			1				12				0																	31			1
	8				0							25			1				14				0																	31			1
	10				0							25			1				14				0																	33			1
	10				0							25			1				14				0																	33			1
	10				0							25			1				14				0
	10				0							27			1				14				0
	10				0							27			1				14				0																	6				0
	10				0							27			1				14				0																	6				0
	10				0							27			1				17				0																	6				0
	10				0							27			1				17				0																	8				0
	10				0							27			1				17				1																	8				0
	12				0							27			1				17				1																	8				0
	12				0							27			1				17				1																	8				0
	12				0							27			1				17				1																	8				0
	12				0							27			1				17				1																	8				0
	12				0							27			1				17				1																	8				0
	14				0							29			1				17				1																	10				0
	14				0							29			1				17				1																	12				0
	14				0							29			1				17				1																	12				0
	14				0							29			1				17				1																	14				0
	14				0							31			1				17				1																	14				0
	14				0							31			1				17				1																	14				0
	14				0							31			1				17				1																	14				0
	14				0							31			1				17				1																	14				0
	14				0							31			1				17				1																	14				0
	14				0							33			1				17				1																	16				0
	14				0							33			1				17				1																	16				0
	14				0							33			1				17				1																	16				1
	14				0														17				1																	16				1
	14				0														17				1																	16				1
	14				0							6				0			19				1																	16				1
	14				1							6				0			19				1																	16				1
	14				1							6				0			19				1																	16				1
	14				1							8				0			19				1																	18				0
	14				1							8				0			19				1																	18				1
	14				1							8				0			19				1																	18				1
	16				1							8				0			19				1																	18				1
	16				1							8				0			19				1																	18				1
	16				1							8				0			19				1																	18				1
	16				1							8				0			19				1																	18				1
	16				1							12				0			19				1																	18				1
	16				1							12				0			19				1																	18				1
	16				1							12				0			21				1																	18				1
	16				1							12				0			21				1																	18				1
	16				1							12				0			21				1																	18				1
	16				1							12				0			21				1																	18				1
	18				1							12				0			21				1																	18				1
	18				1							15				0			21				1																	18				1
	18				1							15				0			21				1																	20				1
	18				1							15				0			21				1																	20				1
	18				1							15				0			21				1																	20				1
	18				1							15				0			21				1																	20				1
	18				1							15				0			21				1																	20				1
	18				1							15				0			21				1																	20				1
	18				1							15				1			21				1																	20				1
	18				1							15				1			21				1																	20				1
	18				1							15				1			24				1																	20				1
	18				1							15				1			24				1																	20				1
	18				1							15				1			24				1																	20				1
	18				1							15				1			24				1																	20				1
	18				1							17				1			24				1																	20				1
	18				1							17				1			24				1																	20				1
	18				1							17				1			24				1																	20				1
	18				1							17				1			24				1																	20				1
	18				1							17				1			24				1																	20				1
	18				1							17				1			24				1																	22				1
	20				1							17				1			24				1																	22				1
	20				1							17				1			24				1																	22				1
	20				1							17				1			24				1																	22				1
	20				1							19				1			24				1																	22				1
	20				1							19				1			24				1																	22				1
	20				1							19				1			24				1																	22				1
	20				1							19				1			24				1																	22				1
	20				1							19				1			24				1																	22				1
	20				1							19				1			24				1																	22				1
	20				1							19				1			24				1																	22				1
	20				1							19				1			24				1																	22				1
	20				1							19				1			24				1																	22				1
	20				1							19				1			24				1																	22				1
	22				1							19				1			26				1																	22				1
	22				1							19				1			26				1																	22				1
	22				1							19				1			26				1																	24				1
	22				1							19				1			26				1																	24				1
	22				1							19				1			26				1																	24				1
	22				1							21				1			26				1																	24				1
	22				1							21				1			26				1																	24				1
	22				1							21				1			26				1																	24				1
	22				1							21				1			26				1																	24				1
	22				1							21				1			26				1																	24				1
	22				1							21				1			26				1																	24				1
	22				1							21				1			28				1																	24				1
	22				1							21				1			28				1																	24				1
	24				1							21				1			28				1																	24				1
	24				1							21				1			28				1																	24				1
	24				1							21				1			28				1																	24				1
	24				1							21				1			30				1																	24				1
	24				1							21				1			30				1																	24				1
	24				1							21				1			30				1																	24				1
	24				1							21				1			30				1																	24				1
	24				1							21				1			30				1																	24				1
	24				1							21				1			30				1																	24				1
	24				1							21				1			30				1																	24				1
	24				1							21				1			32				1																	24				1
	24				1							23				1			32				1																	24				1
	26				1							23				1			32				1																	24				1
	26				1							23				1																								24				1
	26				1							23				1																								24				1
	26				1							23				1																								24				1
	26				1							23				1			8					0																24				1
	26				1							23				1			8					0																26				1
	26				1							23				1			8					0																26				1
	26				1							23				1			8					0																26				1
	26				1							23				1			8					0																26				1
	26				1							23				1			8					0																26				1
	28				1							23				1			8					0																26				1
	28				1							23				1			8					0																26				1
	28				1							25				1			8					0																26				1
	28				1							25				1			8					0																26				1
	28				1							25				1			8					0																26				1
	28				1							25				1			8					0																26				1
	31				1							25				1			8					0																26				1
	31				1							25				1			8					0																26				1
	31				1							25				1			8					0																26				1
	33				1							25				1			8					0																26				1
												25				1			8					0																26				1
												25				1			10					0																26				1
												25				1			10					0																26				1
	7					0						27				1			10					0																26				1
	7					0						27				1			10					0																26				1
	7					0						27				1			10					0																26				1
	7					0						27				1			10					0																26				1
	7					0						27				1			10					0																26				1
	7					0						27				1			10					0																26				1
	9					0						27				1			10					0																26				1
	9					0						27				1			10					0																26				1
	9					0						27				1			10					0																26				1
	9					0						27				1			10					0																28				1
	9					0						27				1			10					0																28				1
	9					0						29				1			10					0																28				1
	9					0						29				1			10					0																28				1
	9					0						29				1			10					0																28				1
	11					0						29				1			10					0
	11					0						29				1			12					0
	11					0						29				1			12					0
	11					0						29				1			12					0
	11					0						29				1			12					0																6					0
	11					0						31				1			12					0																6					0
	11					0						31				1			12					0																8					0
	11					0													12					0																8					0
	11					0													12					0																8					0
	11					0													12					0																10					0
	11					0													12					0																10					0
	11					0													12					0																10					0
	11					0													14					1																10					0
	11					0													14					1																10					0
	11					0													14					1																10					0
	11					0													14					1																10					0
	11					0													14					1																10					0
	11					0													14					1																12					0
	13					0													14					0																12					0
	13					0													14					0																12					0
	13					0													14					0																14					0
	13					0													14					0																14					0
	13					0													14					0																16					0
	13					0													17					1																16					0
	13					0													17					1																16					1
	13					0													17					1																16					1
	13					0													17					1																16					1
	13					0													17					1																16					1
	13					0													17					1																16					1
	13					0													17					1																16					1
	13					0													17					1																18					1
	13					0													17					1																18					1
	13					1													17					1																18					1
	15					1													17					1																18					1
	15					1													17					1																18					1
	15					1													17					1																18					1
	15					1													17					1																18					1
	15					1													17					1																18					1
	15					1													17					1																18					1
	15					1													17					1																18					1
	17					1													17					1																18					1
	17					1													17					1																20					1
	17					1													17					1																20					1
	17					1													17					1																20					1
	17					1													17					1																20					1
	17					1													17					1																20					1
	17					1													17					1																20					1
	17					1													17					1																20					1
	17					1													17					1																20					1
	17					1													17					1																20					1
	17					1													19					1																20					1
	17					1													19					1																20					1
	17					1													19					1																20					1
	17					1													19					1																20					1
	17					1													19					1																20					1
	19					1													19					1																22					1
	19					1													19					1																22					1
	19					1													19					1																22					1
	19					1													19					1																22					1
	19					1													19					1																22					1
	19					1													19					1																22					1
	19					1													19					1																22					1
	19					1													19					1																22					1
	19					1													19					1																22					1
	19					1													19					1																22					1
	19					1													19					1																22					1
	19					1													19					1																22					1
	19					1													21					1																22					1
	19					1													21					1																22					1
	19					1													21					1																22					1
	19					1													21					1																22					1
	19					1													21					1																22					1
	19					1													21					1																22					1
	19					1													21					1																22					1
	19					1													21					1																22					1
	19					1													21					1																22					1
	19					1													21					1																22					1
	19					1													21					1																22					1
	19					1													24					1																24					1
	19					1													24					1																24					1
	19					1													24					1																24					1
	19					1													24					1																24					1
	21					1													24					1																24					1
	21					1													24					1																24					1
	21					1													24					1																24					1
	21					1													24					1																24					1
	21					1													24					1																24					1
	21					1													24					1																24					1
	21					1													24					1																24					1
	21					1													24					1																24					1
	21					1													24					1																24					1
	21					1													24					1																24					1
	21					1													24					1																24					1
	21					1													24					1																24					1
	21					1													26					1																24					1
	21					1													26					1																24					1
	21					1													26					1																24					1
	23					1													26					1																24					1
	23					1													26					1																24					1
	23					1													26					1																24					1
	23					1													28					1																24					1
	23					1													28					1																24					1
	23					1													28					1																24					1
	23					1													28					1																24					1
	23					1													30					1																24					1
	23					1																																		24					1
	23					1																																		24					1
	25					1																																		24					1
	25					1													8						0															24					1
	25					1													8						0															24					1
	25					1													8						0															24					1
	25					1													8						0															24					1
	25					1													8						0															24					1
	25					1													8						0															24					1
	27					1													8						0															24					1
	27					1													10						0															24					1
	27					1													10						0															24					1
	30					1													10						0															24					1
	30					1													10						0															24					1
																			10						0															26					1
																			10						0															26					1
																			10						0															26					1
	7						0												12						0															26					1
	7						0												12						0															26					1
	7						0												12						0															26					1
	7						0												12						0															26					1
	7						0												12						0															26					1
	7						0												12						0															26					1
	7						0												12						0															26					1
	7						0												12						0															26					1
	7						0												12						0															26					1
	7						0												12						0															26					1
	7						0												12						0															26					1
	9						0												12						0															26					1
	9						0												12						0															26					1
	9						0												12						0															28					1
	9						0												12						0															28					1
	9						0												12						0															28					1
	9						0												12						0															31					1
	9						0												12						0															31					1
	9						0												12						0															31					1
	9						0												14						0															31					1
	9						0												14						0															31					1
	9						0												14						0															31					1
	9						0												14						0															31					1
	9						0												14						0
	9						0												14						0
	9						0												14						0															6						0
	11						0												14						0															8						0
	11						0												14						0															8						0
	11						0												14						0															12						0
	11						0												14						0															14						0
	11						0												14						0															16						0
	11						0												14						0															16						0
	11						0												14						0															16						0
	11						0												14						0															16						0
	11						0												14						0															16						0
	11						0												14						0															18						1
	11						0												17						1															18						1
	11						0												17						1															18						1
	11						0												17						1															20						1
	11						0												17						1															20						1
	13						0												17						1															20						1
	13						0												17						1															20						1
	13						0												17						1															20						1
	13						0												17						0															20						1
	13						0												17						0															20						1
	13						0												17						0															20						1
	13						0												19						1															20						1
	13						0												19						1															20						1
	13						0												19						1															20						1
	15						0												19						1															20						1
	15						0												19						1															22						1
	15						0												19						1															22						1
	17						1												19						1															22						1
	17						1												19						1															22						1
	17						1												19						1															22						1
	17						1												19						1															22						1
	17						1												19						1															22						1
	17						1												21						1															22						1
	19						0												21						1															22						1
	19						0												21						1															22						1
	19						1												21						1															22						1
	19						1												21						1															22						1
	19						1												21						1															22						1
	19						1												21						1															22						1
	19						1												21						1															22						1
	19						1												21						1															22						1
	19						1												21						1															22						1
	19						1												21						1															22						1
	19						1												21						1															22						1
	21						1												21						1															22						1
	21						1												21						1															22						1
	21						1												21						1															22						1
	21						1												21						1															22						1
	21						1												24						1															22						1
	21						1												24						1															24						1
	21						1												24						1															24						1
	21						1												24						1															24						1
	21						1												24						1															24						1
	21						1												24						1															24						1
	21						1												24						1															24						1
	21						1												24						1															24						1
	23						1												24						1															24						1
	23						1												24						1															24						1
	23						1												24						1															24						1
	23						1												24						1															24						1
	23						1												24						1															24						1
	23						1												24						1															24						1
	23						1												24						1															24						1
	23						1												24						1															24						1
	23						1												24						1															24						1
	23						1												24						1															24						1
	23						1												24						1															24						1
	23						1												24						1															24						1
	25						1												26						1															24						1
	25						1												26						1															24						1
	25						1												26						1															24						1
	25						1												26						1															24						1
	25						1												26						1															24						1
	25						1												26						1															24						1
	25						1												26						1															24						1
	27						1												26						1															24						1
	27						1												26						1															24						1
	27						1												26						1															24						1
	27						1												26						1															24						1
	27						1												26						1															24						1
	27						1												26						1															26						1
	27						1												26						1															26						1
	27						1												26						1															26						1
	27						1												28						1															26						1
	30						1												28						1															26						1
[truncated: 575 more rows]
[truncated: 9 more columns]

## Sheet: Sup Fig S1
	Sup Fig S1A				Sup Fig S1C															Sup Fig S1D																												Sup Fig S1E
[truncated: 46 more rows]

[truncated: 3 more sheets: Sup Fig S2, Sup Fig S3, Sup Fig S4]
